# Supplementary material for: 1,25 dihydroxyvitamin D-mediated orchestration of anticancer, transcript-level effects in the immortalized, non-transformed prostate epithelial cell line, RWPE1
Source: BMC Genomics. 2010 Jan 13;11:26. doi: 10.1186/1471-2164-11-26 (PMC2820456; doi:10.1186/1471-2164-11-26)
Supplement: Additional file 1 — Significantly differentially expressed transcripts. Significantly changed transcripts at any time point from SAM analyzed microarray data on RWPE1 cells treated 100 nm 1,25(OH)2D vs. vehicle. [file 1471-2164-11-26-S1.XLS]

## Sheet: Additional file 1
Significantly changed transcripts at any time point from SAM analysed microarray data on RWPE1 cells treated 100 nm 1,25(OH)2D vs. vehicle.
Gene ID	Gene.Name	Gene.Title	6 h -Score(d)	6 h-FC	6 h - q-value(%)		24 h - Score(d)	24 h-FC	24 h-q-value(%)		48 h-Score(d)	48 h-FC	48 h-q-value(%)	6 h - 5%FDR	24 h - 5%FDR	48 h-5%FDR	Any 5% FDR	All 5%FDR	SOM Cluster #	RefSeq.Protein.ID	RefSeq.Transcript.ID	GO BIOL	GO CELL	GO MOL
1007_s_at	DDR1	discoidin domain receptor family, member 1	-0.0377911	-1.00319	86.9368		-3.40749	-1.19069	2.00531		-0.756392	-1.03016	45.7481	0	1	0	1	0	1	NP_001945.3 /// NP_054699.2 /// NP_054700.2	NM_001954 /// NM_013993 /// NM_013994	0006468 // protein amino acid phosphorylation // inferred from electronic annotation /// 0007155 // cell adhesion // traceable author statement /// 0007155 // cell adhesion // inferred from electronic annotation /// 0007169 // transmembrane receptor protein tyrosine kinase signaling pathway // inferred from electronic annotation	0005887 // integral to plasma membrane // traceable author statement /// 0016020 // membrane // inferred from electronic annotation /// 0016021 // integral to membrane // inferred from electronic annotation	0000166 // nucleotide binding // inferred from electronic annotation /// 0004672 // protein kinase activity // inferred from electronic annotation /// 0004713 // protein-tyrosine kinase activity // inferred from electronic annotation /// 0004714 // transmembrane receptor protein tyrosine kinase activity // traceable author statement /// 0004714 // transmembrane receptor protein tyrosine kinase ac…
1438_at	EPHB3	EPH receptor B3	-2.2001	-1.59368	1.63508		-1.57333	-1.25423	24.1246		-6.04737	-1.34933	0.400391	1	0	1	1	0	2	NP_004434.2	NM_004443	0006468 // protein amino acid phosphorylation // inferred from electronic annotation /// 0007165 // signal transduction // traceable author statement /// 0007169 // transmembrane receptor protein tyrosine kinase signaling pathway // inferred from electronic annotation /// 0007411 // axon guidance // inferred from electronic annotation	0005887 // integral to plasma membrane // traceable author statement /// 0016020 // membrane // inferred from electronic annotation /// 0016021 // integral to membrane // inferred from electronic annotation	0000166 // nucleotide binding // inferred from electronic annotation /// 0004672 // protein kinase activity // inferred from electronic annotation /// 0004713 // protein-tyrosine kinase activity // inferred from electronic annotation /// 0004714 // transmembrane receptor protein tyrosine kinase activity // traceable author statement /// 0004872 // receptor activity // inferred from electronic ann…
1487_at	ESRRA	estrogen-related receptor alpha	0.0330361	1.00067	87.3292		2.51161	1.4371	4.34349		10.2115	1.59576	0	0	1	1	1	0	0	NP_004442.3	NM_004451	0006350 // transcription // inferred from electronic annotation /// 0006355 // regulation of transcription, DNA-dependent // inferred from electronic annotation	0005634 // nucleus // inferred from electronic annotation /// 0005634 // nucleus // traceable author statement	0003677 // DNA binding // inferred from electronic annotation /// 0003677 // DNA binding // traceable author statement /// 0003700 // transcription factor activity // inferred from electronic annotation /// 0003707 // steroid hormone receptor activity // inferred from electronic annotation /// 0004872 // receptor activity // inferred from electronic annotation /// 0004879 // ligand-dependent nucl…
1552257_a_at	TTLL12	tubulin tyrosine ligase-like family, member 12	-0.23001	-1.02831	86.9368		1.70656	1.23976	8.37762		7.44414	1.36545	0.245966	0	0	1	1	0	0	NP_055955.1	NM_015140	0006464 // protein modification process // inferred from electronic annotation	---	0004835 // tubulin-tyrosine ligase activity // inferred from electronic annotation /// 0016874 // ligase activity // inferred from electronic annotation
1552263_at	MAPK1	mitogen-activated protein kinase 1	-0.73707	-1.09651	53.6053		-1.52629	-1.23234	24.1246		-2.94902	-1.13258	4.27051	0	0	1	1	0	6	NP_002736.3 /// NP_620407.1	NM_002745 /// NM_138957	0000165 // MAPKKK cascade // inferred from electronic annotation /// 0006468 // protein amino acid phosphorylation // inferred from electronic annotation /// 0006917 // induction of apoptosis // traceable author statement /// 0006935 // chemotaxis // traceable author statement /// 0006950 // response to stress // traceable author statement /// 0006974 // response to DNA damage stimulus // inferre…	0005634 // nucleus // inferred from electronic annotation /// 0005737 // cytoplasm // inferred from electronic annotation	0000166 // nucleotide binding // inferred from electronic annotation /// 0001784 // phosphotyrosine binding // inferred from electronic annotation /// 0004672 // protein kinase activity // inferred from electronic annotation /// 0004674 // protein serine/threonine kinase activity // inferred from electronic annotation /// 0004707 // MAP kinase activity // traceable author statement /// 0004707 //…
1552274_at	PXK	PX domain containing serine/threonine kinase	-3.16416	-1.59843	0.182303		-0.925438	-1.11732	31.8431		-0.733665	-1.24763	52.0216	1	0	0	1	0	2	NP_060241.2	NM_017771	0006468 // protein amino acid phosphorylation // traceable author statement /// 0006468 // protein amino acid phosphorylation // inferred from electronic annotation /// 0007154 // cell communication // inferred from electronic annotation /// 0050804 // regulation of synaptic transmission // inferred from sequence or structural similarity	0005737 // cytoplasm // inferred from direct assay	0000166 // nucleotide binding // traceable author statement /// 0003779 // actin binding // inferred from electronic annotation /// 0004672 // protein kinase activity // traceable author statement /// 0004672 // protein kinase activity // inferred from electronic annotation /// 0005515 // protein binding // inferred from electronic annotation /// 0005524 // ATP binding // traceable author stateme…
1552275_s_at	PXK	PX domain containing serine/threonine kinase	-2.73811	-1.80474	0.39632		-1.36347	-1.31352	27.8261		-0.514641	-1.12108	52.0216	1	0	0	1	0	2	NP_060241.2	NM_017771	0006468 // protein amino acid phosphorylation // traceable author statement /// 0006468 // protein amino acid phosphorylation // inferred from electronic annotation /// 0007154 // cell communication // inferred from electronic annotation /// 0050804 // regulation of synaptic transmission // inferred from sequence or structural similarity	0005737 // cytoplasm // inferred from direct assay	0000166 // nucleotide binding // traceable author statement /// 0003779 // actin binding // inferred from electronic annotation /// 0004672 // protein kinase activity // traceable author statement /// 0004672 // protein kinase activity // inferred from electronic annotation /// 0005515 // protein binding // inferred from electronic annotation /// 0005524 // ATP binding // traceable author stateme…
1552278_a_at	SLC46A1	solute carrier family 46, member 1	4.95198	3.26896	0		1.09724	1.156	19.7666		3.37447	1.14447	3.47614	1	0	1	1	0	8	NP_542400.2	NM_080669	0006810 // transport // inferred from electronic annotation /// 0015884 // folic acid transport // inferred from direct assay	0005737 // cytoplasm // inferred from sequence or structural similarity /// 0016020 // membrane // inferred from electronic annotation /// 0016021 // integral to membrane // inferred from electronic annotation /// 0016324 // apical plasma membrane // inferred from direct assay	0005215 // transporter activity // inferred from electronic annotation /// 0008517 // folic acid transporter activity // inferred from direct assay
1552279_a_at	SLC46A1	solute carrier family 46, member 1	6.01107	3.01428	0		3.53491	1.71712	1.73614		4.60005	1.89505	1.18077	1	1	1	1	1	8	NP_542400.2	NM_080669	0006810 // transport // inferred from electronic annotation /// 0015884 // folic acid transport // inferred from direct assay	0005737 // cytoplasm // inferred from sequence or structural similarity /// 0016020 // membrane // inferred from electronic annotation /// 0016021 // integral to membrane // inferred from electronic annotation /// 0016324 // apical plasma membrane // inferred from direct assay	0005215 // transporter activity // inferred from electronic annotation /// 0008517 // folic acid transporter activity // inferred from direct assay
1552334_at	TRIOBP	TRIO and F-actin binding protein	1.72128	1.37412	3.8722		0.608082	1.01924	31.8431		2.82828	1.13716	7.31116	1	0	0	1	0	8	NP_001034230.1 /// NP_008963.3 /// NP_619538.2	NM_001039141 /// NM_007032 /// NM_138632	0007605 // sensory perception of sound // inferred from electronic annotation /// 0030047 // actin modification // non-traceable author statement /// 0030047 // actin modification // inferred from direct assay /// 0051016 // barbed-end actin filament capping // non-traceable author statement /// 0051016 // barbed-end actin filament capping // inferred from direct assay	0005634 // nucleus // inferred from electronic annotation /// 0005856 // cytoskeleton // inferred from electronic annotation /// 0015629 // actin cytoskeleton // non-traceable author statement /// 0015629 // actin cytoskeleton // inferred from direct assay	0003779 // actin binding // inferred from electronic annotation /// 0017049 // GTP-Rho binding // non-traceable author statement /// 0017049 // GTP-Rho binding // inferred from direct assay /// 0045159 // myosin II binding // non-traceable author statement /// 0045159 // myosin II binding // inferred from direct assay
1552362_a_at	LEAP2	liver expressed antimicrobial peptide 2	-0.766758	-1.11536	53.6053		-0.535623	-1.04516	45.8993		5.17755	1.49117	0.793575	0	0	1	1	0	1	NP_443203.1	NM_052971	0042742 // defense response to bacterium // inferred from electronic annotation	---	---
1552474_a_at	GAMT	guanidinoacetate N-methyltransferase	0.275004	1.14614	87.3292		3.60077	2.79932	1.73614		5.63473	1.75066	0.492512	0	1	1	1	0	0	NP_000147.1 /// NP_620279.1	NM_000156 /// NM_138924	0006601 // creatine biosynthetic process // traceable author statement /// 0006601 // creatine biosynthetic process // inferred from electronic annotation /// 0006936 // muscle contraction // traceable author statement /// 0007283 // spermatogenesis // inferred from electronic annotation /// 0009887 // organ morphogenesis // inferred from electronic annotation /// 0040014 // regulation of body si…	---	0008168 // methyltransferase activity // traceable author statement /// 0008168 // methyltransferase activity // inferred from electronic annotation /// 0016740 // transferase activity // inferred from electronic annotation /// 0030731 // guanidinoacetate N-methyltransferase activity // inferred from electronic annotation
1552476_s_at	PLCD3	phospholipase C, delta 3	3.64047	1.66172	0		2.62199	1.58463	3.88467		4.0705	1.38713	1.83684	1	1	1	1	1	4	NP_588614.1	NM_133373	0006629 // lipid metabolic process // inferred from electronic annotation /// 0007165 // signal transduction // inferred from electronic annotation /// 0007242 // intracellular signaling cascade // inferred from electronic annotation	---	0004435 // phosphoinositide phospholipase C activity // inferred from electronic annotation /// 0004629 // phospholipase C activity // inferred from electronic annotation /// 0004871 // signal transducer activity // inferred from electronic annotation /// 0005509 // calcium ion binding // inferred from electronic annotation
1552477_a_at	IRF6	interferon regulatory factor 6	-2.24074	-1.27768	1.63508		-0.0868228	-1.00185	52.5564		-0.76167	-1.0353	45.7481	1	0	0	1	0	2	NP_006138.1	NM_006147	0006350 // transcription // inferred from electronic annotation /// 0006355 // regulation of transcription, DNA-dependent // inferred from electronic annotation	0005622 // intracellular // inferred from electronic annotation /// 0005634 // nucleus // inferred from electronic annotation	0003677 // DNA binding // inferred from electronic annotation /// 0003700 // transcription factor activity // inferred from electronic annotation
1552502_s_at	RHBDL2	rhomboid, veinlet-like 2 (Drosophila)	-0.406233	-1.04661	86.9368		0.308304	1.00306	45.8993		-4.32659	-1.4548	1.18077	0	0	1	1	0	3	NP_060291.2	NM_017821	---	0016020 // membrane // inferred from electronic annotation /// 0016021 // integral to membrane // inferred from electronic annotation	0004252 // serine-type endopeptidase activity // inferred from electronic annotation /// 0008233 // peptidase activity // inferred from electronic annotation /// 0016787 // hydrolase activity // inferred from electronic annotation
1552507_at	KCNE4	potassium voltage-gated channel, Isk-related family, member 4	-0.19972	-1.01584	86.9368		-3.44625	-1.37832	2.00531		-2.34947	-1.31766	9.09031	0	1	0	1	0	2	NP_542402.1	NM_080671	0006810 // transport // inferred from electronic annotation /// 0006811 // ion transport // inferred from electronic annotation /// 0006813 // potassium ion transport // inferred from electronic annotation	0016020 // membrane // inferred from electronic annotation /// 0016021 // integral to membrane // inferred from electronic annotation	0005216 // ion channel activity // inferred from electronic annotation /// 0005244 // voltage-gated ion channel activity // inferred from electronic annotation /// 0005249 // voltage-gated potassium channel activity // inferred from electronic annotation /// 0005267 // potassium channel activity // inferred from electronic annotation /// 0030955 // potassium ion binding // inferred from electroni…
1552508_at	KCNE4	potassium voltage-gated channel, Isk-related family, member 4	-0.161008	-1.01294	86.9368		-2.90953	-1.7056	3.3629		-1.30521	-1.01392	31.9704	0	1	0	1	0	6	NP_542402.1	NM_080671	0006810 // transport // inferred from electronic annotation /// 0006811 // ion transport // inferred from electronic annotation /// 0006813 // potassium ion transport // inferred from electronic annotation	0016020 // membrane // inferred from electronic annotation /// 0016021 // integral to membrane // inferred from electronic annotation	0005216 // ion channel activity // inferred from electronic annotation /// 0005244 // voltage-gated ion channel activity // inferred from electronic annotation /// 0005249 // voltage-gated potassium channel activity // inferred from electronic annotation /// 0005267 // potassium channel activity // inferred from electronic annotation /// 0030955 // potassium ion binding // inferred from electroni…
1552546_a_at	LETM2	leucine zipper-EF-hand containing transmembrane protein 2	-1.3874	-1.42477	15.8494		0.974641	1.19735	19.7666		-4.36368	-1.4115	1.18077	0	0	1	1	0	10	NP_653253.1	NM_144652	---	0016021 // integral to membrane // inferred from electronic annotation	---
1552611_a_at	JAK1	Janus kinase 1 (a protein tyrosine kinase)	0.857218	1.23514	87.3292		-0.889712	-1.06548	38.8414		-4.48639	-1.48261	1.18077	0	0	1	1	0	3	NP_002218.2	NM_002227	0006468 // protein amino acid phosphorylation // traceable author statement /// 0006468 // protein amino acid phosphorylation // inferred from electronic annotation /// 0007242 // intracellular signaling cascade // traceable author statement /// 0007242 // intracellular signaling cascade // inferred from electronic annotation	0005856 // cytoskeleton // inferred from electronic annotation	0000166 // nucleotide binding // inferred from electronic annotation /// 0004672 // protein kinase activity // inferred from electronic annotation /// 0004713 // protein-tyrosine kinase activity // traceable author statement /// 0004713 // protein-tyrosine kinase activity // inferred from electronic annotation /// 0004718 // Janus kinase activity // inferred from electronic annotation /// 0005524…
1552612_at	CDC42SE2	CDC42 small effector 2	4.28512	1.99258	0		1.51684	1.35381	10.5122		2.78232	1.54367	7.31116	1	0	0	1	0	4	NP_001033791.1 /// NP_064625.1	NM_001038702 /// NM_020240	0007165 // signal transduction // traceable author statement	0005886 // plasma membrane // traceable author statement	0005198 // structural molecule activity // traceable author statement /// 0005515 // protein binding // traceable author statement /// 0016301 // kinase activity // inferred from electronic annotation
1552613_s_at	CDC42SE2	CDC42 small effector 2	3.22571	1.71761	0		0.663952	1.10901	31.8431		3.39237	1.41941	3.47614	1	0	1	1	0	4	NP_001033791.1 /// NP_064625.1	NM_001038702 /// NM_020240	0007165 // signal transduction // traceable author statement	0005886 // plasma membrane // traceable author statement	0005198 // structural molecule activity // traceable author statement /// 0005515 // protein binding // traceable author statement /// 0016301 // kinase activity // inferred from electronic annotation
1552619_a_at	ANLN	anillin, actin binding protein	0.220241	1.07176	87.3292		-1.58434	-1.78752	24.1246		-4.49753	-1.3092	1.03613	0	0	1	1	0	7	NP_061155.2	NM_018685	0000910 // cytokinesis // inferred from direct assay /// 0000921 // septin ring assembly // traceable author statement /// 0007049 // cell cycle // inferred from electronic annotation /// 0007067 // mitosis // inferred from electronic annotation /// 0007096 // regulation of exit from mitosis // traceable author statement /// 0051301 // cell division // inferred from electronic annotation	0005634 // nucleus // inferred from electronic annotation /// 0005826 // contractile ring // inferred from direct assay /// 0005856 // cytoskeleton // inferred from electronic annotation /// 0015629 // actin cytoskeleton // inferred from direct assay	0003779 // actin binding // inferred from direct assay /// 0003779 // actin binding // inferred from electronic annotation /// 0003779 // actin binding // traceable author statement
1552631_a_at	MAP3K6	mitogen-activated protein kinase kinase kinase 6	0.0980904	1.01724	87.3292		0.893128	1.16011	24.1246		-5.06989	-1.27019	0.586101	0	0	1	1	0	3	NP_004663.3	NM_004672	0006468 // protein amino acid phosphorylation // inferred from electronic annotation /// 0006468 // protein amino acid phosphorylation // inferred from direct assay /// 0007165 // signal transduction // traceable author statement /// 0007257 // activation of JNK activity // traceable author statement	---	0000166 // nucleotide binding // inferred from electronic annotation /// 0000287 // magnesium ion binding // inferred from direct assay /// 0000287 // magnesium ion binding // inferred from electronic annotation /// 0004672 // protein kinase activity // inferred from electronic annotation /// 0004674 // protein serine/threonine kinase activity // inferred from electronic annotation /// 0004709 //…
1552648_a_at	TNFRSF10A	tumor necrosis factor receptor superfamily, member 10a	1.73942	1.33447	3.8722		2.76963	1.17582	3.3629		2.02705	1.30834	19.6774	1	1	0	1	0	8	NP_003835.2	NM_003844	0006915 // apoptosis // inferred from electronic annotation /// 0006917 // induction of apoptosis // non-traceable author statement /// 0006919 // caspase activation // non-traceable author statement /// 0007165 // signal transduction // traceable author statement /// 0007165 // signal transduction // inferred from electronic annotation /// 0007250 // activation of NF-kappaB-inducing kinase // no…	0016020 // membrane // inferred from electronic annotation /// 0016021 // integral to membrane // --- /// 0016021 // integral to membrane // inferred from electronic annotation	0004872 // receptor activity // non-traceable author statement /// 0004872 // receptor activity // inferred from electronic annotation /// 0005035 // death receptor activity // traceable author statement /// 0005515 // protein binding // inferred from electronic annotation /// 0008656 // caspase activator activity // non-traceable author statement /// 0045569 // TRAIL binding // non-traceable aut…
1552649_a_at	RFFL	ring finger and FYVE-like domain containing 1	1.94633	1.64442	2.64283		2.00665	1.10558	7.10504		1.29874	1.01787	52.0216	1	0	0	1	0	8	NP_001017368.1 /// NP_476519.1	NM_001017368 /// NM_057178	0006512 // ubiquitin cycle // inferred from electronic annotation /// 0006915 // apoptosis // inferred from electronic annotation	0016020 // membrane // inferred from electronic annotation	0005515 // protein binding // inferred from electronic annotation /// 0008270 // zinc ion binding // inferred from electronic annotation /// 0016874 // ligase activity // inferred from electronic annotation /// 0046872 // metal ion binding // inferred from electronic annotation
1552651_a_at	RFFL	ring finger and FYVE-like domain containing 1	6.9056	2.37775	0		0.442489	1.03016	38.8414		1.95282	1.27817	25.4078	1	0	0	1	0	8	NP_001017368.1 /// NP_476519.1	NM_001017368 /// NM_057178	0006512 // ubiquitin cycle // inferred from electronic annotation /// 0006915 // apoptosis // inferred from electronic annotation	0016020 // membrane // inferred from electronic annotation	0005515 // protein binding // inferred from electronic annotation /// 0008270 // zinc ion binding // inferred from electronic annotation /// 0016874 // ligase activity // inferred from electronic annotation /// 0046872 // metal ion binding // inferred from electronic annotation
1552670_a_at	LOC286044	hypothetical protein LOC286044	2.04473	1.43008	1.63508		0.0772498	1.00135	51.2662		-0.589332	-1.00661	52.0216	1	0	0	1	0	8	---	---	---	---	---
1552680_a_at	CASC5	cancer susceptibility candidate 5	1.33465	1.5478	23.6627		-1.39293	-1.86485	27.8261		-8.93399	-2.43764	0.248836	0	0	1	1	0	3	NP_653091.2 /// NP_733468.2	NM_144508 /// NM_170589	0001675 // acrosome formation // non-traceable author statement	0001669 // acrosome // inferred from direct assay /// 0005634 // nucleus // inferred from direct assay /// 0005634 // nucleus // inferred from electronic annotation	0005515 // protein binding // inferred from physical interaction
1552703_s_at	CASP1 /// COP1	caspase 1, apoptosis-related cysteine peptidase (interleukin 1, beta, convertase) /// caspase-1 dominant-negative inhibitor pseudo-ICE	0.746957	1.11976	87.3292		-4.58313	-1.5189	0.721776		-3.7633	-1.76008	1.83684	0	1	1	1	0	6	NP_001017534.1 /// NP_001214.1 /// NP_150634.1 /// NP_150635.1 /// NP_150636.1 /// NP_150637.1 /// NP_443121.1	NM_001017534 /// NM_001223 /// NM_033292 /// NM_033293 /// NM_033294 /// NM_033295 /// NM_052889	0006508 // proteolysis // inferred from direct assay /// 0006508 // proteolysis // inferred from electronic annotation /// 0006508 // proteolysis // traceable author statement /// 0006915 // apoptosis // inferred from electronic annotation /// 0006915 // apoptosis // traceable author statement /// 0007165 // signal transduction // traceable author statement /// 0042981 // regulation of apoptosis …	0005622 // intracellular // inferred from electronic annotation	0004871 // signal transducer activity // inferred from expression pattern /// 0005515 // protein binding // inferred from electronic annotation /// 0005515 // protein binding // inferred from physical interaction /// 0008233 // peptidase activity // inferred from electronic annotation /// 0008234 // cysteine-type peptidase activity // inferred from electronic annotation /// 0008656 // caspase act…
1552711_a_at	CYB5D1	cytochrome b5 domain containing 1	-0.428265	-1.10642	86.9368		2.77353	1.17215	3.3629		1.45981	1.1492	45.7481	0	1	0	1	0	0	NP_653208.2	NM_144607	---	---	0004460 // L-lactate dehydrogenase (cytochrome) activity // inferred from electronic annotation /// 0005506 // iron ion binding // inferred from electronic annotation /// 0020037 // heme binding // inferred from electronic annotation /// 0046872 // metal ion binding // inferred from electronic annotation /// 0046914 // transition metal ion binding // inferred from electronic annotation
1552726_at	ADAMTS17	ADAM metallopeptidase with thrombospondin type 1 motif, 17	-1.35003	-1.73397	23.6627		-3.98999	-2.36694	1.23891		-1.88669	-1.40635	15.3187	0	1	0	1	0	6	NP_620688.2	NM_139057	0006508 // proteolysis // inferred from electronic annotation	0005578 // proteinaceous extracellular matrix // inferred from electronic annotation /// 0031012 // extracellular matrix // inferred from electronic annotation	0004222 // metalloendopeptidase activity // inferred from electronic annotation /// 0008233 // peptidase activity // inferred from electronic annotation /// 0008237 // metallopeptidase activity // inferred from electronic annotation /// 0008270 // zinc ion binding // inferred from electronic annotation /// 0016787 // hydrolase activity // inferred from electronic annotation /// 0046872 // metal i…
1552727_s_at	ADAMTS17	ADAM metallopeptidase with thrombospondin type 1 motif, 17	-1.60259	-1.38725	10.4128		-5.7993	-2.17212	0.623036		-4.64135	-1.66582	1.03613	0	1	1	1	0	6	NP_620688.2	NM_139057	0006508 // proteolysis // inferred from electronic annotation	0005578 // proteinaceous extracellular matrix // inferred from electronic annotation /// 0031012 // extracellular matrix // inferred from electronic annotation	0004222 // metalloendopeptidase activity // inferred from electronic annotation /// 0008233 // peptidase activity // inferred from electronic annotation /// 0008237 // metallopeptidase activity // inferred from electronic annotation /// 0008270 // zinc ion binding // inferred from electronic annotation /// 0016787 // hydrolase activity // inferred from electronic annotation /// 0046872 // metal i…
1552737_s_at	WWP2	WW domain containing E3 ubiquitin protein ligase 2	1.30522	1.2874	23.6627		-0.280438	-1.02366	51.2662		-4.08424	-1.26441	1.49774	0	0	1	1	0	3	NP_008945.2 /// NP_955455.1 /// NP_955456.1	NM_007014 /// NM_199423 /// NM_199424	0006464 // protein modification process // inferred from electronic annotation /// 0006464 // protein modification process // traceable author statement /// 0006512 // ubiquitin cycle // inferred from electronic annotation /// 0046718 // entry of virus into host cell // traceable author statement	0000151 // ubiquitin ligase complex // traceable author statement /// 0005622 // intracellular // inferred from electronic annotation	0004842 // ubiquitin-protein ligase activity // inferred from electronic annotation /// 0004842 // ubiquitin-protein ligase activity // traceable author statement /// 0005515 // protein binding // inferred from physical interaction /// 0016874 // ligase activity // inferred from electronic annotation
1552739_s_at	ST7L	suppression of tumorigenicity 7 like	0.0177226	-1.00288	87.3292		-2.03217	-1.18741	10.5122		-3.13555	-1.63329	3.47614	0	0	1	1	0	3	NP_060214.2 /// NP_620055.1 /// NP_620056.1 /// NP_620057.1	NM_017744 /// NM_138727 /// NM_138728 /// NM_138729	---	---	---
1552777_a_at	RAET1E	retinoic acid early transcript 1E	2.84295	1.76213	0.163902		2.2062	1.29895	6.12905		-0.237202	-1.03257	58.2375	1	0	0	1	0	8	NP_631904.1	NM_139165	0006955 // immune response // inferred from electronic annotation /// 0019882 // antigen processing and presentation // inferred from electronic annotation	0005886 // plasma membrane // non-traceable author statement /// 0016020 // membrane // inferred from electronic annotation /// 0016021 // integral to membrane // inferred from electronic annotation /// 0042612 // MHC class I protein complex // inferred from electronic annotation	0005515 // protein binding // ---
1552797_s_at	PROM2	prominin 2	0.745054	1.17222	87.3292		2.70034	1.54356	3.88467		7.87776	1.97175	0.245966	0	1	1	1	0	0	NP_653308.1	NM_144707	---	0016021 // integral to membrane // inferred from electronic annotation	---
1552846_s_at	RAB42	RAB42, member RAS oncogene family	-0.418769	-1.05377	86.9368		-2.0017	-1.26395	10.5122		-6.59788	-1.90947	0.321771	0	0	1	1	0	3	NP_689517.1	NM_152304	0007264 // small GTPase mediated signal transduction // inferred from electronic annotation	0016020 // membrane // inferred from electronic annotation	0000166 // nucleotide binding // inferred from electronic annotation /// 0005525 // GTP binding // inferred from electronic annotation
1552919_at	C4orf36	chromosome 4 open reading frame 36	-2.38638	-1.526	0.983094		-0.73893	-1.11294	38.8414		-2.33756	-1.40375	9.09031	1	0	0	1	0	7	NP_653246.1	NM_144645	---	---	---
1552921_a_at	FIGNL1	fidgetin-like 1	-0.29514	-1.05215	86.9368		-1.2633	-1.39861	27.8261		-7.8708	-1.26868	0.248836	0	0	1	1	0	7	NP_001036227.1 /// NP_071399.2	NM_001042762 /// NM_022116	---	---	0000166 // nucleotide binding // inferred from electronic annotation /// 0005524 // ATP binding // inferred from electronic annotation /// 0017111 // nucleoside-triphosphatase activity // inferred from electronic annotation
1552946_at	ZNF114	zinc finger protein 114	0.82719	1.20114	87.3292		3.30153	1.04385	2.00531		1.34317	1.22188	52.0216	0	1	0	1	0	4	NP_705836.1	NM_153608	0006350 // transcription // inferred from electronic annotation /// 0006355 // regulation of transcription, DNA-dependent // inferred from electronic annotation	0005622 // intracellular // inferred from electronic annotation /// 0005634 // nucleus // inferred from electronic annotation	0003676 // nucleic acid binding // inferred from electronic annotation /// 0003677 // DNA binding // inferred from electronic annotation /// 0008270 // zinc ion binding // inferred from electronic annotation /// 0046872 // metal ion binding // inferred from electronic annotation
1552978_a_at	SCAMP1	secretory carrier membrane protein 1	1.92007	1.51468	2.64283		-0.190615	-1.04689	52.1795		-1.79097	-1.09826	19.6774	1	0	0	1	0	7	NP_004857.4 /// NP_438173.1	NM_004866 /// NM_052822	0006810 // transport // inferred from electronic annotation /// 0006892 // post-Golgi vesicle-mediated transport // traceable author statement /// 0015031 // protein transport // inferred from electronic annotation	0005624 // membrane fraction // not recorded /// 0016020 // membrane // inferred from electronic annotation /// 0016021 // integral to membrane // inferred from electronic annotation	---
1553031_at	GPR115	G protein-coupled receptor 115	3.55065	3.9572	0		1.9323	1.19747	7.10504		1.59016	1.03239	38.2923	1	0	0	1	0	8	NP_722580.3	NM_153838	0007165 // signal transduction // inferred from electronic annotation /// 0007186 // G-protein coupled receptor protein signaling pathway // inferred from electronic annotation /// 0007186 // G-protein coupled receptor protein signaling pathway // traceable author statement /// 0007218 // neuropeptide signaling pathway // inferred from electronic annotation	0016020 // membrane // inferred from electronic annotation /// 0016021 // integral to membrane // inferred from electronic annotation /// 0016021 // integral to membrane // traceable author statement	0004871 // signal transducer activity // inferred from electronic annotation /// 0004872 // receptor activity // inferred from electronic annotation /// 0004930 // G-protein coupled receptor activity // inferred from electronic annotation /// 0004930 // G-protein coupled receptor activity // traceable author statement
1553114_a_at	PTK6	PTK6 protein tyrosine kinase 6	0.960501	1.17778	87.1636		4.25964	1.65958	1.1181		13.2508	1.72747	0	0	1	1	1	0	4	NP_005966.1	NM_005975	0006468 // protein amino acid phosphorylation // traceable author statement /// 0006468 // protein amino acid phosphorylation // inferred from electronic annotation /// 0007242 // intracellular signaling cascade // inferred from electronic annotation	0005634 // nucleus // inferred from electronic annotation	0000166 // nucleotide binding // inferred from electronic annotation /// 0004672 // protein kinase activity // inferred from electronic annotation /// 0004713 // protein-tyrosine kinase activity // inferred from electronic annotation /// 0004715 // non-membrane spanning protein tyrosine kinase activity // traceable author statement /// 0005524 // ATP binding // inferred from electronic annotation…
1553167_a_at	SEPSECS	Sep (O-phosphoserine) tRNA:Sec (selenocysteine) tRNA synthase	-0.271315	-1.04285	86.9368		-1.45582	-1.31715	24.1246		-4.42944	-1.22029	1.18077	0	0	1	1	0	7	NP_058651.1 /// NP_722547.1	NM_016955 /// NM_153825	0001514 // selenocysteine incorporation // inferred from sequence or structural similarity /// 0006412 // translation // inferred from electronic annotation	0005634 // nucleus // inferred from sequence or structural similarity /// 0005737 // cytoplasm // inferred from sequence or structural similarity	0000049 // tRNA binding // inferred from sequence or structural similarity /// 0000049 // tRNA binding // traceable author statement /// 0005515 // protein binding // inferred from sequence or structural similarity /// 0008430 // selenium binding // inferred from electronic annotation /// 0016740 // transferase activity // inferred from electronic annotation
1553293_at	MRGPRX3	MAS-related GPR, member X3	-1.24507	-1.75932	32.4616		-0.745483	-1.46577	38.8414		-6.34476	-1.40975	0.321771	0	0	1	1	0	6	NP_473372.2	NM_054031	0007165 // signal transduction // inferred from electronic annotation /// 0007186 // G-protein coupled receptor protein signaling pathway // inferred from electronic annotation	0016020 // membrane // inferred from electronic annotation /// 0016021 // integral to membrane // inferred from electronic annotation	0001584 // rhodopsin-like receptor activity // inferred from electronic annotation /// 0004871 // signal transducer activity // inferred from electronic annotation /// 0004872 // receptor activity // inferred from electronic annotation /// 0004930 // G-protein coupled receptor activity // inferred from electronic annotation
1553510_s_at	RQCD1	RCD1 required for cell differentiation1 homolog (S. pombe)	-0.388466	-1.04998	86.9368		2.54204	1.27477	4.34349		0.328234	1.03303	66.7772	0	1	0	1	0	9	NP_005435.1	NM_005444	0007548 // sex differentiation // traceable author statement	---	0005488 // binding // inferred from electronic annotation
1553540_a_at	SLC29A2	solute carrier family 29 (nucleoside transporters), member 2	-0.185737	-1.01472	86.9368		1.41615	1.46019	10.5122		7.82209	1.76374	0.245966	0	0	1	1	0	0	NP_001523.2	NM_001532	0006139 // nucleobase, nucleoside, nucleotide and nucleic acid metabolic process // traceable author statement /// 0006810 // transport // inferred from electronic annotation /// 0008283 // cell proliferation // traceable author statement /// 0015858 // nucleoside transport // traceable author statement	0005634 // nucleus // inferred from electronic annotation /// 0005730 // nucleolus // traceable author statement /// 0005887 // integral to plasma membrane // traceable author statement /// 0016020 // membrane // inferred from electronic annotation /// 0016021 // integral to membrane // inferred from electronic annotation	0005337 // nucleoside transporter activity // inferred from electronic annotation /// 0005337 // nucleoside transporter activity // traceable author statement
1553572_a_at	CYGB	cytoglobin	5.73635	2.60501	0		1.279	1.3983	14.4106		-0.184429	-1.02668	58.2375	1	0	0	1	0	8	NP_599030.1	NM_134268	0006810 // transport // inferred from electronic annotation /// 0006979 // response to oxidative stress // inferred from sequence or structural similarity /// 0015671 // oxygen transport // non-traceable author statement /// 0015671 // oxygen transport // inferred from direct assay /// 0015671 // oxygen transport // inferred from electronic annotation	0043005 // neuron projection // inferred from electronic annotation /// 0043025 // cell soma // inferred from electronic annotation	0004601 // peroxidase activity // inferred from sequence or structural similarity /// 0005344 // oxygen transporter activity // non-traceable author statement /// 0005344 // oxygen transporter activity // inferred from direct assay /// 0005344 // oxygen transporter activity // inferred from electronic annotation /// 0005506 // iron ion binding // inferred from electronic annotation /// 0019825 //…
1553589_a_at	PDZK1IP1	PDZK1 interacting protein 1	0.99208	1.38825	87.0976		-0.823852	-1.22931	38.8414		-5.24037	-1.47295	0.586101	0	0	1	1	0	3	NP_005755.1	NM_005764	---	0005576 // extracellular region // not recorded /// 0016020 // membrane // inferred from electronic annotation /// 0016021 // integral to membrane // inferred from electronic annotation	---
1553672_at	ENAH	enabled homolog (Drosophila)	-2.3182	-1.328	0.983094		0.843275	1.05761	24.1246		-1.44206	-1.17016	25.4078	1	0	0	1	0	10	NP_001008493.1 /// NP_060682.2	NM_001008493 /// NM_018212	0046907 // intracellular transport // inferred from electronic annotation	0005856 // cytoskeleton // inferred from electronic annotation	0003779 // actin binding // inferred from electronic annotation
1553694_a_at	PIK3C2A	phosphoinositide-3-kinase, class 2, alpha polypeptide	0.19239	1.07428	87.3292		-1.10278	-1.75688	31.8431		-3.9986	-1.45922	1.49774	0	0	1	1	0	11	NP_002636.1	NM_002645	0006661 // phosphatidylinositol biosynthetic process // traceable author statement /// 0007154 // cell communication // inferred from electronic annotation	0005634 // nucleus // inferred from electronic annotation /// 0005942 // phosphoinositide 3-kinase complex // inferred from electronic annotation	0004428 // inositol or phosphatidylinositol kinase activity // inferred from electronic annotation /// 0005515 // protein binding // inferred from electronic annotation /// 0016301 // kinase activity // inferred from electronic annotation /// 0016303 // 1-phosphatidylinositol-3-kinase activity // traceable author statement /// 0016303 // 1-phosphatidylinositol-3-kinase activity // inferred from e…
1553695_a_at	NLRX1	NLR family member X1	0.982791	1.18208	87.0976		1.19424	1.35274	14.4106		3.93506	1.22145	2.40197	0	0	1	1	0	0	NP_078894.2 /// NP_733840.1	NM_024618 /// NM_170722	---	---	0000166 // nucleotide binding // inferred from electronic annotation /// 0005515 // protein binding // inferred from electronic annotation /// 0005524 // ATP binding // inferred from electronic annotation
1553705_a_at	CHRM3	cholinergic receptor, muscarinic 3	7.25616	2.59424	0		2.71178	1.08079	3.88467		1.61335	1.28578	38.2923	1	1	0	1	0	8	NP_000731.1 /// XP_001130695.1	NM_000740 /// XM_001130695	0006464 // protein modification process // traceable author statement /// 0006939 // smooth muscle contraction // inferred from electronic annotation /// 0007165 // signal transduction // inferred from electronic annotation /// 0007165 // signal transduction // traceable author statement /// 0007186 // G-protein coupled receptor protein signaling pathway // inferred from electronic annotation ///…	0005886 // plasma membrane // traceable author statement /// 0005887 // integral to plasma membrane // traceable author statement /// 0016020 // membrane // inferred from electronic annotation /// 0016021 // integral to membrane // inferred from electronic annotation /// 0045211 // postsynaptic membrane // inferred from electronic annotation	0001584 // rhodopsin-like receptor activity // inferred from electronic annotation /// 0004435 // phosphoinositide phospholipase C activity // traceable author statement /// 0004871 // signal transducer activity // inferred from electronic annotation /// 0004872 // receptor activity // inferred from electronic annotation /// 0004872 // receptor activity // traceable author statement /// 0004930 /…
1553713_a_at	RHEBL1	Ras homolog enriched in brain like 1	-1.25835	-1.19489	23.6627		-1.42107	-1.07684	27.8261		-3.47747	-1.28314	2.86147	0	0	1	1	0	3	NP_653194.1	NM_144593	0007264 // small GTPase mediated signal transduction // inferred from electronic annotation	0005622 // intracellular // inferred from electronic annotation /// 0016020 // membrane // inferred from electronic annotation	0000166 // nucleotide binding // inferred from electronic annotation /// 0005525 // GTP binding // inferred from electronic annotation
1553715_s_at	C16orf14	chromosome 16 open reading frame 14	-0.685989	-1.20514	53.6053		3.05602	1.76444	2.93004		4.07556	1.72243	1.83684	0	1	1	1	0	0	NP_612427.2	NM_138418	---	---	---
1553719_s_at	ZNF548	zinc finger protein 548	-0.15274	-1.02	86.9368		-2.76296	-1.27346	4.34349		-2.78049	-1.26989	5.63916	0	1	0	1	0	3	NP_690873.1	NM_152909	0006350 // transcription // inferred from electronic annotation /// 0006355 // regulation of transcription, DNA-dependent // inferred from electronic annotation	0005622 // intracellular // inferred from electronic annotation /// 0005634 // nucleus // inferred from electronic annotation	0003676 // nucleic acid binding // inferred from electronic annotation /// 0003677 // DNA binding // inferred from electronic annotation /// 0008270 // zinc ion binding // inferred from electronic annotation /// 0046872 // metal ion binding // inferred from electronic annotation
1553764_a_at	JUB	jub, ajuba homolog (Xenopus laevis)	-5.41265	-1.75603	0		-3.45234	-1.16324	2.00531		-2.49279	-1.20843	7.31116	1	1	0	1	0	2	NP_116265.1 /// NP_932352.1	NM_032876 /// NM_198086	---	---	0008270 // zinc ion binding // inferred from electronic annotation /// 0046872 // metal ion binding // inferred from electronic annotation
1553768_a_at	DCBLD1	discoidin, CUB and LCCL domain containing 1	1.24907	1.28697	32.4616		3.07623	1.51654	2.93004		-1.4988	-1.18078	25.4078	0	1	0	1	0	8	NP_775945.1	NM_173674	0007155 // cell adhesion // inferred from electronic annotation	0016020 // membrane // inferred from electronic annotation /// 0016021 // integral to membrane // inferred from electronic annotation	---
1553787_at	C11orf45	chromosome 11 open reading frame 45	2.23864	1.2845	0.983094		-1.5686	-1.10266	24.1246		-1.96577	-1.14076	15.3187	1	0	0	1	0	3	NP_659450.1	NM_145013	---	---	---
1553956_at	ALS2CR4	amyotrophic lateral sclerosis 2 (juvenile) chromosome region, candidate 4	-0.802006	-1.14689	53.6053		-1.88308	-1.40268	14.4106		-5.35876	-1.30214	0.492512	0	0	1	1	0	11	NP_001037850.1 /// NP_689601.2	NM_001044385 /// NM_152388	---	0016020 // membrane // inferred from electronic annotation /// 0016021 // integral to membrane // inferred from electronic annotation	---
1553962_s_at	RHOB	ras homolog gene family, member B	0.896174	1.13803	87.303		-3.55134	-1.49865	1.73614		-3.23193	-1.74369	3.47614	0	1	1	1	0	10	NP_004031.1	NM_004040	0001525 // angiogenesis // inferred from electronic annotation /// 0006810 // transport // inferred from electronic annotation /// 0006915 // apoptosis // inferred from electronic annotation /// 0006927 // transformed cell apoptosis // inferred from sequence or structural similarity /// 0006927 // transformed cell apoptosis // inferred from electronic annotation /// 0007049 // cell cycle // infer…	0005622 // intracellular // inferred from electronic annotation /// 0005634 // nucleus // inferred from sequence or structural similarity /// 0005634 // nucleus // inferred from electronic annotation /// 0005886 // plasma membrane // inferred from direct assay /// 0010008 // endosome membrane // inferred from direct assay /// 0016020 // membrane // inferred from electronic annotation	0000166 // nucleotide binding // inferred from electronic annotation /// 0003924 // GTPase activity // traceable author statement /// 0005515 // protein binding // inferred from electronic annotation /// 0005525 // GTP binding // traceable author statement /// 0005525 // GTP binding // inferred from electronic annotation
1553970_s_at	CEL	carboxyl ester lipase (bile salt-stimulated lipase)	2.40048	1.72713	0.39632		1.99098	1.48353	7.10504		5.41125	2.26614	0.586101	1	0	1	1	0	0	NP_001798.2	NM_001807	0006629 // lipid metabolic process // inferred from sequence or structural similarity /// 0006629 // lipid metabolic process // non-traceable author statement /// 0006641 // triacylglycerol metabolic process // --- /// 0006641 // triacylglycerol metabolic process // inferred from sequence or structural similarity /// 0006707 // cholesterol catabolic process // inferred from direct assay /// 00067…	0005624 // membrane fraction // traceable author statement /// 0005737 // cytoplasm // inferred from sequence or structural similarity /// 0005783 // endoplasmic reticulum // inferred from direct assay /// 0005794 // Golgi apparatus // inferred from direct assay	0003824 // catalytic activity // traceable author statement /// 0004104 // cholinesterase activity // inferred from electronic annotation /// 0004759 // serine esterase activity // inferred from sequence or structural similarity /// 0004759 // serine esterase activity // traceable author statement /// 0004759 // serine esterase activity // inferred from electronic annotation /// 0004771 // sterol…
1553973_a_at	SPINK6	serine peptidase inhibitor, Kazal type 6	0.371308	1.0467	87.3292		-5.48728	-2.79703	0.721776		-8.84971	-4.40621	0.248836	0	1	1	1	0	11	NP_995313.2	NM_205841	---	---	0004866 // endopeptidase inhibitor activity // inferred from electronic annotation /// 0004867 // serine-type endopeptidase inhibitor activity // inferred from electronic annotation
1553982_a_at	RAB7B	RAB7B, member RAS oncogene family	-0.752637	-1.18738	53.6053		1.05582	1.2361	19.7666		3.16588	1.14396	4.27051	0	0	1	1	0	9	NP_796377.2	NM_177403	0006810 // transport // inferred from electronic annotation /// 0007264 // small GTPase mediated signal transduction // inferred from electronic annotation /// 0015031 // protein transport // inferred from electronic annotation	0005764 // lysosome // inferred from electronic annotation	0000166 // nucleotide binding // inferred from electronic annotation /// 0005525 // GTP binding // inferred from electronic annotation
1553994_at	NT5E	5'-nucleotidase, ecto (CD73)	-0.292062	-1.05786	86.9368		0.556227	1.03998	38.8414		-4.08006	-1.42384	1.49774	0	0	1	1	0	10	NP_002517.1	NM_002526	0006259 // DNA metabolic process // traceable author statement /// 0009166 // nucleotide catabolic process // inferred from electronic annotation	0005624 // membrane fraction // traceable author statement /// 0016020 // membrane // inferred from electronic annotation	0000166 // nucleotide binding // inferred from electronic annotation /// 0008253 // 5'-nucleotidase activity // traceable author statement /// 0008253 // 5'-nucleotidase activity // inferred from electronic annotation /// 0008270 // zinc ion binding // inferred from electronic annotation /// 0016787 // hydrolase activity // inferred from electronic annotation /// 0016788 // hydrolase activity, ac…
1553995_a_at	NT5E	5'-nucleotidase, ecto (CD73)	0.447992	1.07761	87.3292		-1.04955	-1.08721	31.8431		-4.73647	-1.48064	1.03613	0	0	1	1	0	10	NP_002517.1	NM_002526	0006259 // DNA metabolic process // traceable author statement /// 0009166 // nucleotide catabolic process // inferred from electronic annotation	0005624 // membrane fraction // traceable author statement /// 0016020 // membrane // inferred from electronic annotation	0000166 // nucleotide binding // inferred from electronic annotation /// 0008253 // 5'-nucleotidase activity // traceable author statement /// 0008253 // 5'-nucleotidase activity // inferred from electronic annotation /// 0008270 // zinc ion binding // inferred from electronic annotation /// 0016787 // hydrolase activity // inferred from electronic annotation /// 0016788 // hydrolase activity, ac…
1554003_at	RGNEF	Rho-guanine nucleotide exchange factor	3.95775	2.54832	0		2.74731	1.34406	3.88467		1.17607	1.15154	58.2375	1	1	0	1	0	8	NP_001073948.1 /// XP_371755.5 /// XP_938042.2 /// XP_942978.2	NM_001080479 /// XM_371755 /// XM_932949 /// XM_937885	0007242 // intracellular signaling cascade // inferred from electronic annotation /// 0035023 // regulation of Rho protein signal transduction // inferred from electronic annotation	0005622 // intracellular // inferred from electronic annotation	0005089 // Rho guanyl-nucleotide exchange factor activity // inferred from electronic annotation
1554004_a_at	RGNEF	Rho-guanine nucleotide exchange factor	5.38494	3.63304	0		4.36015	1.5029	0.988856		3.39922	1.58279	3.47614	1	1	1	1	1	8	NP_001073948.1 /// XP_371755.5 /// XP_938042.2 /// XP_942978.2	NM_001080479 /// XM_371755 /// XM_932949 /// XM_937885	0007242 // intracellular signaling cascade // inferred from electronic annotation /// 0035023 // regulation of Rho protein signal transduction // inferred from electronic annotation	0005622 // intracellular // inferred from electronic annotation	0005089 // Rho guanyl-nucleotide exchange factor activity // inferred from electronic annotation
1554008_at	OSMR	oncostatin M receptor	-0.588628	-1.07258	53.6053		-3.14195	-1.316	2.93004		-1.80029	-1.15188	15.3187	0	1	0	1	0	11	NP_003990.1	NM_003999	0007166 // cell surface receptor linked signal transduction // traceable author statement /// 0008283 // cell proliferation // traceable author statement	0005900 // oncostatin-M receptor complex // traceable author statement /// 0016020 // membrane // inferred from electronic annotation /// 0016021 // integral to membrane // inferred from electronic annotation	0004872 // receptor activity // inferred from electronic annotation /// 0004896 // hematopoietin/interferon-class (D200-domain) cytokine receptor activity // inferred from electronic annotation /// 0004924 // oncostatin-M receptor activity // traceable author statement /// 0004924 // oncostatin-M receptor activity // inferred from electronic annotation
1554014_at	CHD2	chromodomain helicase DNA binding protein 2	-0.671042	-1.14685	53.6053		-1.88628	-1.26905	14.4106		-3.38245	-1.43145	2.86147	0	0	1	1	0	3	NP_001036037.1 /// NP_001262.3	NM_001042572 /// NM_001271	0006333 // chromatin assembly or disassembly // inferred from electronic annotation /// 0006357 // regulation of transcription from RNA polymerase II promoter // traceable author statement /// 0007001 // chromosome organization and biogenesis (sensu Eukaryota) // traceable author statement	0000785 // chromatin // inferred from electronic annotation /// 0005634 // nucleus // inferred from electronic annotation	0000166 // nucleotide binding // inferred from electronic annotation /// 0003676 // nucleic acid binding // inferred from electronic annotation /// 0003677 // DNA binding // traceable author statement /// 0003677 // DNA binding // inferred from electronic annotation /// 0003682 // chromatin binding // inferred from electronic annotation /// 0004003 // ATP-dependent DNA helicase activity // tracea…
1554015_a_at	CHD2	chromodomain helicase DNA binding protein 2	0.0645941	1.05113	87.3292		-1.57287	-1.36164	24.1246		-3.16145	-1.41593	3.47614	0	0	1	1	0	3	NP_001036037.1 /// NP_001262.3	NM_001042572 /// NM_001271	0006333 // chromatin assembly or disassembly // inferred from electronic annotation /// 0006357 // regulation of transcription from RNA polymerase II promoter // traceable author statement /// 0007001 // chromosome organization and biogenesis (sensu Eukaryota) // traceable author statement	0000785 // chromatin // inferred from electronic annotation /// 0005634 // nucleus // inferred from electronic annotation	0000166 // nucleotide binding // inferred from electronic annotation /// 0003676 // nucleic acid binding // inferred from electronic annotation /// 0003677 // DNA binding // traceable author statement /// 0003677 // DNA binding // inferred from electronic annotation /// 0003682 // chromatin binding // inferred from electronic annotation /// 0004003 // ATP-dependent DNA helicase activity // tracea…
1554020_at	BICD1	bicaudal D homolog 1 (Drosophila)	-3.12498	-1.41651	0.182303		-3.52559	-1.33927	1.73614		-2.1854	-1.18379	11.5844	1	1	0	1	0	10	NP_001003398.1 /// NP_001705.2	NM_001003398 /// NM_001714	0006396 // RNA processing // traceable author statement /// 0008298 // intracellular mRNA localization // non-traceable author statement /// 0009653 // anatomical structure morphogenesis // traceable author statement	0005856 // cytoskeleton // non-traceable author statement	0005200 // structural constituent of cytoskeleton // traceable author statement
1554079_at	GALNTL4	UDP-N-acetyl-alpha-D-galactosamine:polypeptide N-acetylgalactosaminyltransferase-like 4	-2.65465	-1.33634	0.711595		0.127934	1.03347	50.2626		2.51591	1.25784	11.5844	1	0	0	1	0	1	NP_940918.1	NM_198516	---	0016020 // membrane // inferred from electronic annotation /// 0016021 // integral to membrane // inferred from electronic annotation	0004653 // polypeptide N-acetylgalactosaminyltransferase activity // inferred from electronic annotation /// 0005509 // calcium ion binding // inferred from electronic annotation /// 0005529 // sugar binding // inferred from electronic annotation /// 0016740 // transferase activity // inferred from electronic annotation /// 0016757 // transferase activity, transferring glycosyl groups // inferred…
1554097_a_at	LOC554202	hypothetical LOC554202	1.20481	1.20739	40.2955		4.60009	1.86044	0.710985		5.66087	1.40953	0.492512	0	1	1	1	0	5	---	---	---	---	---
1554098_at	SPIN3	spindlin family, member 3	-0.523224	-1.08658	86.9368		3.44825	1.20174	1.73614		1.53987	1.04779	38.2923	0	1	0	1	0	5	NP_001010862.2	NM_001010862	0007276 // gamete generation // inferred from electronic annotation	---	---
1554106_at	ALS2CR16	Amyotrophic lateral sclerosis 2 (juvenile) chromosome region, candidate 16	-2.76336	-1.36923	0.39632		-0.635707	-1.04758	42.6553		-0.507242	-1.02193	52.0216	1	0	0	1	0	9	XP_001134431.1 /// XP_001134454.1	XM_001134431 /// XM_001134454	---	---	---
1554127_s_at	MSRB3	methionine sulfoxide reductase B3	-0.743109	-1.17103	53.6053		-1.20087	-1.14463	27.8261		-5.31776	-1.55258	0.492512	0	0	1	1	0	10	NP_001026849.1 /// NP_932346.1	NM_001031679 /// NM_198080	0030091 // protein repair // inferred from direct assay	0005739 // mitochondrion // inferred from direct assay /// 0005783 // endoplasmic reticulum // inferred from direct assay	0000318 // protein-methionine-R-oxide reductase activity // inferred from direct assay /// 0008113 // protein-methionine-S-oxide reductase activity // inferred from electronic annotation /// 0008270 // zinc ion binding // inferred from direct assay
1554199_at	PTPRO	protein tyrosine phosphatase, receptor type, O	0.160076	1.01835	87.3292		-5.93623	-3.11907	0.623036		-2.53655	-1.16555	7.31116	0	1	0	1	0	6	NP_002839.1 /// NP_109592.1 /// NP_109593.1 /// NP_109594.1 /// NP_109595.1 /// NP_109596.1	NM_002848 /// NM_030667 /// NM_030668 /// NM_030669 /// NM_030670 /// NM_030671	0006470 // protein amino acid dephosphorylation // inferred from electronic annotation /// 0006470 // protein amino acid dephosphorylation // traceable author statement /// 0016311 // dephosphorylation // inferred from electronic annotation	0005887 // integral to plasma membrane // traceable author statement /// 0016020 // membrane // inferred from electronic annotation /// 0016021 // integral to membrane // traceable author statement /// 0016021 // integral to membrane // inferred from electronic annotation	0004721 // phosphoprotein phosphatase activity // inferred from electronic annotation /// 0004725 // protein tyrosine phosphatase activity // inferred from electronic annotation /// 0004725 // protein tyrosine phosphatase activity // traceable author statement /// 0004872 // receptor activity // inferred from electronic annotation /// 0005001 // transmembrane receptor protein tyrosine phosphatase…
1554217_a_at	CCDC132	coiled-coil domain containing 132	0.377976	1.0663	87.3292		3.36189	1.06891	2.00531		-1.31796	-1.13577	31.9704	0	1	0	1	0	3	NP_060137.2 /// NP_078829.1	NM_017667 /// NM_024553	---	---	---
1554293_at	TTBK2	tau tubulin kinase 2	-0.364007	-1.05126	86.9368		-0.331777	-1.01784	50.2626		-4.43515	-1.64089	1.18077	0	0	1	1	0	3	NP_775771.3	NM_173500	0006468 // protein amino acid phosphorylation // inferred from electronic annotation /// 0018105 // peptidyl-serine phosphorylation // inferred from electronic annotation	---	0000166 // nucleotide binding // inferred from electronic annotation /// 0004672 // protein kinase activity // inferred from electronic annotation /// 0004674 // protein serine/threonine kinase activity // inferred from electronic annotation /// 0005198 // structural molecule activity // inferred from electronic annotation /// 0005524 // ATP binding // inferred from electronic annotation /// 0016…
1554294_s_at	TTBK2	tau tubulin kinase 2	-1.2193	-1.1993	32.4616		-1.29775	-1.07444	27.8261		-3.69189	-1.33231	2.40197	0	0	1	1	0	7	NP_775771.3	NM_173500	0006468 // protein amino acid phosphorylation // inferred from electronic annotation /// 0018105 // peptidyl-serine phosphorylation // inferred from electronic annotation	---	0000166 // nucleotide binding // inferred from electronic annotation /// 0004672 // protein kinase activity // inferred from electronic annotation /// 0004674 // protein serine/threonine kinase activity // inferred from electronic annotation /// 0005198 // structural molecule activity // inferred from electronic annotation /// 0005524 // ATP binding // inferred from electronic annotation /// 0016…
1554295_x_at	TTBK2	tau tubulin kinase 2	-0.395445	-1.05047	86.9368		-2.00836	-1.15081	10.5122		-3.39014	-1.55244	2.86147	0	0	1	1	0	3	NP_775771.3	NM_173500	0006468 // protein amino acid phosphorylation // inferred from electronic annotation /// 0018105 // peptidyl-serine phosphorylation // inferred from electronic annotation	---	0000166 // nucleotide binding // inferred from electronic annotation /// 0004672 // protein kinase activity // inferred from electronic annotation /// 0004674 // protein serine/threonine kinase activity // inferred from electronic annotation /// 0005198 // structural molecule activity // inferred from electronic annotation /// 0005524 // ATP binding // inferred from electronic annotation /// 0016…
1554341_a_at	HEL308	DNA helicase HEL308	0.106383	1.04952	87.3292		0.029772	1.03418	51.2662		-3.58096	-1.35567	2.40197	0	0	1	1	0	10	NP_598375.2	NM_133636	---	---	0003676 // nucleic acid binding // inferred from electronic annotation /// 0004386 // helicase activity // inferred from electronic annotation /// 0005524 // ATP binding // inferred from electronic annotation /// 0008026 // ATP-dependent helicase activity // inferred from electronic annotation /// 0016787 // hydrolase activity // inferred from electronic annotation
1554351_a_at	TIPRL	TIP41, TOR signalling pathway regulator-like (S. cerevisiae)	-0.408981	-1.05149	86.9368		-1.29552	-1.2167	27.8261		-3.1282	-1.17344	3.47614	0	0	1	1	0	11	NP_001026970.1 /// NP_690866.1	NM_001031800 /// NM_152902	---	---	0005515 // protein binding // inferred from physical interaction
1554365_a_at	PPP2R5C	protein phosphatase 2, regulatory subunit B', gamma isoform	-0.0121461	-1.01061	86.9368		-1.26621	-1.34512	27.8261		-2.92484	-1.1273	4.27051	0	0	1	1	0	11	NP_002710.2 /// NP_848701.1 /// NP_848702.1 /// NP_848703.1	NM_002719 /// NM_178586 /// NM_178587 /// NM_178588	0007165 // signal transduction // inferred from electronic annotation /// 0007165 // signal transduction // non-traceable author statement /// 0016485 // protein processing // inferred from direct assay	0000159 // protein phosphatase type 2A complex // inferred from electronic annotation /// 0000159 // protein phosphatase type 2A complex // non-traceable author statement /// 0005634 // nucleus // inferred from direct assay /// 0005634 // nucleus // inferred from electronic annotation /// 0016021 // integral to membrane // inferred from direct assay	0008233 // peptidase activity // inferred from direct assay /// 0008601 // protein phosphatase type 2A regulator activity // inferred from electronic annotation /// 0008601 // protein phosphatase type 2A regulator activity // non-traceable author statement
1554379_a_at	TP73	tumor protein p73	-0.277225	-1.07734	86.9368		-0.759575	-1.10386	38.8414		-9.54307	-1.59736	0.248836	0	0	1	1	0	3	NP_005418.1	NM_005427	0006298 // mismatch repair // traceable author statement /// 0006350 // transcription // inferred from electronic annotation /// 0006355 // regulation of transcription, DNA-dependent // inferred from electronic annotation /// 0006915 // apoptosis // inferred from electronic annotation /// 0007049 // cell cycle // inferred from electronic annotation /// 0008630 // DNA damage response, signal trans…	0005634 // nucleus // inferred from electronic annotation	0003677 // DNA binding // inferred from electronic annotation /// 0003700 // transcription factor activity // traceable author statement /// 0003700 // transcription factor activity // inferred from electronic annotation /// 0005515 // protein binding // inferred from physical interaction /// 0008270 // zinc ion binding // inferred from electronic annotation /// 0046872 // metal ion binding // in…
1554383_a_at	TRAM2	translocation associated membrane protein 2	-2.859	-1.72952	0.297333		-4.64937	-1.54504	0.721776		-4.37074	-2.21173	1.18077	1	1	1	1	1	6	NP_036420.1	NM_012288	0006605 // protein targeting // inferred from electronic annotation /// 0006810 // transport // inferred from electronic annotation /// 0015031 // protein transport // inferred from electronic annotation	0016020 // membrane // inferred from electronic annotation /// 0016021 // integral to membrane // inferred from electronic annotation	---
1554390_s_at	ACTR2	ARP2 actin-related protein 2 homolog (yeast)	-0.206135	-1.02954	86.9368		-0.826739	-1.15463	38.8414		-3.06685	-1.1242	3.47614	0	0	1	1	0	11	NP_001005386.1 /// NP_005713.1	NM_001005386 /// NM_005722	0006928 // cell motility // traceable author statement	0005856 // cytoskeleton // inferred from electronic annotation /// 0005885 // Arp2/3 protein complex // traceable author statement /// 0015629 // actin cytoskeleton // traceable author statement	0005198 // structural molecule activity // inferred from electronic annotation /// 0005515 // protein binding // inferred from electronic annotation /// 0005515 // protein binding // inferred from physical interaction
1554397_s_at	UEVLD	UEV and lactate/malate dehyrogenase domains	0.103951	1.03872	87.3292		-0.635696	-1.20473	42.6553		-3.26471	-1.16092	3.47614	0	0	1	1	0	11	NP_001035787.1 /// NP_060784.3	NM_001040697 /// NM_018314	0006096 // glycolysis // inferred from electronic annotation /// 0006100 // tricarboxylic acid cycle intermediate metabolic process // inferred from electronic annotation /// 0006464 // protein modification process // inferred from electronic annotation /// 0006512 // ubiquitin cycle // inferred from electronic annotation /// 0015031 // protein transport // inferred from electronic annotation	---	0004459 // L-lactate dehydrogenase activity // inferred from electronic annotation /// 0016491 // oxidoreductase activity // inferred from electronic annotation /// 0019787 // small conjugating protein ligase activity // inferred from electronic annotation
1554408_a_at	TK1	thymidine kinase 1, soluble	0.113617	1.02807	87.3292		0.189403	1.02955	48.4319		-3.47335	-1.27701	2.86147	0	0	1	1	0	3	NP_003249.1	NM_003258	0006139 // nucleobase, nucleoside, nucleotide and nucleic acid metabolic process // traceable author statement /// 0006260 // DNA replication // inferred from electronic annotation /// 0007517 // muscle development // inferred from electronic annotation	0005737 // cytoplasm // not recorded	0000166 // nucleotide binding // inferred from electronic annotation /// 0004797 // thymidine kinase activity // traceable author statement /// 0004797 // thymidine kinase activity // inferred from electronic annotation /// 0005515 // protein binding // inferred from physical interaction /// 0005524 // ATP binding // inferred from electronic annotation /// 0016301 // kinase activity // inferred f…
1554424_at	FIP1L1	FIP1 like 1 (S. cerevisiae)	0.544775	1.09593	87.3292		-1.32617	-1.27116	27.8261		-7.89558	-1.33018	0.248836	0	0	1	1	0	3	NP_112179.2	NM_030917	0006397 // mRNA processing // inferred from electronic annotation /// 0006468 // protein amino acid phosphorylation // inferred from electronic annotation /// 0007165 // signal transduction // traceable author statement /// 0007166 // cell surface receptor linked signal transduction // traceable author statement /// 0007169 // transmembrane receptor protein tyrosine kinase signaling pathway // in…	0005634 // nucleus // inferred from electronic annotation /// 0005887 // integral to plasma membrane // traceable author statement /// 0016020 // membrane // inferred from electronic annotation /// 0016021 // integral to membrane // inferred from electronic annotation	0000166 // nucleotide binding // inferred from electronic annotation /// 0003723 // RNA binding // inferred from electronic annotation /// 0004672 // protein kinase activity // inferred from electronic annotation /// 0004713 // protein-tyrosine kinase activity // inferred from electronic annotation /// 0004714 // transmembrane receptor protein tyrosine kinase activity // inferred from electronic …
1554438_at	KIAA1217	KIAA1217	0.0839062	1.00869	87.3292		-3.06544	-1.35174	2.93004		0.290049	1.04897	66.7772	0	1	0	1	0	7	NP_062536.2	NM_019590	0007275 // multicellular organismal development // inferred from electronic annotation /// 0048706 // embryonic skeletal development // inferred from sequence or structural similarity	0005737 // cytoplasm // inferred from sequence or structural similarity	---
1554469_at	ZBTB44	zinc finger and BTB domain containing 44	-1.8154	-1.4147	3.8722		-1.06103	-1.12108	31.8431		-1.59883	-1.2771	19.6774	1	0	0	1	0	7	NP_054874.3	NM_014155	0006350 // transcription // inferred from electronic annotation /// 0006355 // regulation of transcription, DNA-dependent // inferred from electronic annotation	0005622 // intracellular // inferred from electronic annotation /// 0005634 // nucleus // inferred from electronic annotation	0003676 // nucleic acid binding // inferred from electronic annotation /// 0003677 // DNA binding // inferred from electronic annotation /// 0005515 // protein binding // inferred from electronic annotation /// 0008270 // zinc ion binding // inferred from electronic annotation /// 0046872 // metal ion binding // inferred from electronic annotation
1554474_a_at	MOXD1	monooxygenase, DBH-like 1	-0.254602	-1.11445	86.9368		-4.31693	-1.81565	0.988856		-3.87031	-1.80374	1.83684	0	1	1	1	0	6	NP_001026869.1 /// NP_056344.2	NM_001031699 /// NM_015529	0006548 // histidine catabolic process // inferred from electronic annotation /// 0006584 // catecholamine metabolic process // inferred from electronic annotation	---	0004497 // monooxygenase activity // inferred from electronic annotation /// 0004500 // dopamine beta-monooxygenase activity // inferred from electronic annotation /// 0005507 // copper ion binding // inferred from electronic annotation
1554538_at	RHOF	ras homolog gene family, member F (in filopodia)	3.51171	2.29598	0		1.12603	1.34701	19.7666		1.0542	1.04372	59.5055	1	0	0	1	0	8	NP_061907.2	NM_019034	0007015 // actin filament organization // inferred from direct assay /// 0007264 // small GTPase mediated signal transduction // inferred from electronic annotation	0005622 // intracellular // inferred from electronic annotation /// 0005856 // cytoskeleton // non-traceable author statement /// 0005856 // cytoskeleton // inferred from electronic annotation /// 0016020 // membrane // inferred from electronic annotation	0000166 // nucleotide binding // inferred from electronic annotation /// 0003924 // GTPase activity // non-traceable author statement /// 0005525 // GTP binding // inferred from electronic annotation
1554539_a_at	RHOF	ras homolog gene family, member F (in filopodia)	9.73326	6.77358	0		1.98038	1.56215	7.10504		3.65102	1.49349	2.86147	1	0	1	1	0	8	NP_061907.2	NM_019034	0007015 // actin filament organization // inferred from direct assay /// 0007264 // small GTPase mediated signal transduction // inferred from electronic annotation	0005622 // intracellular // inferred from electronic annotation /// 0005856 // cytoskeleton // non-traceable author statement /// 0005856 // cytoskeleton // inferred from electronic annotation /// 0016020 // membrane // inferred from electronic annotation	0000166 // nucleotide binding // inferred from electronic annotation /// 0003924 // GTPase activity // non-traceable author statement /// 0005525 // GTP binding // inferred from electronic annotation
1554577_a_at	PSMD10	proteasome (prosome, macropain) 26S subunit, non-ATPase, 10	-0.239144	-1.03116	86.9368		-0.0601424	-1.00133	52.5564		-6.04443	-1.23945	0.400391	0	0	1	1	0	10	NP_002805.1 /// NP_736606.1	NM_002814 /// NM_170750	---	0000502 // proteasome complex (sensu Eukaryota) // traceable author statement /// 0005829 // cytosol // inferred from electronic annotation /// 0005838 // proteasome regulatory particle (sensu Eukaryota) // traceable author statement /// 0043234 // protein complex // inferred from electronic annotation	0005515 // protein binding // inferred from physical interaction
1554586_a_at	RHOBTB2	Rho-related BTB domain containing 2	-2.59167	-1.46637	0.711595		-3.03306	-1.4574	3.3629		-3.42176	-1.54147	2.86147	1	1	1	1	1	2	NP_055993.1	NM_015178	0007264 // small GTPase mediated signal transduction // inferred from electronic annotation	0005622 // intracellular // inferred from electronic annotation /// 0016020 // membrane // inferred from electronic annotation	0000166 // nucleotide binding // inferred from electronic annotation /// 0005515 // protein binding // inferred from electronic annotation /// 0005525 // GTP binding // inferred from electronic annotation
1554597_at	---	MRNA; cDNA DKFZp547K189 (from clone DKFZp547K189)	0.419758	1.09984	87.3292		-3.21741	-1.22894	2.60406		-0.0452261	1.01566	58.2375	0	1	0	1	0	10	---	---	---	---	---
1554600_s_at	LMNA	lamin A/C	0.0621621	1.01615	87.3292		1.26615	1.24186	14.4106		3.98256	1.08491	2.40197	0	0	1	1	0	1	NP_005563.1 /// NP_733821.1 /// NP_733822.1	NM_005572 /// NM_170707 /// NM_170708	---	0005634 // nucleus // inferred from electronic annotation /// 0005874 // microtubule // inferred from electronic annotation /// 0005882 // intermediate filament // inferred from electronic annotation /// 0030286 // dynein complex // inferred from electronic annotation	0003774 // motor activity // inferred from electronic annotation /// 0005198 // structural molecule activity // inferred from electronic annotation /// 0005515 // protein binding // inferred from physical interaction
1554691_a_at	PACSIN2	protein kinase C and casein kinase substrate in neurons 2	1.92353	1.22951	2.64283		0.937132	1.13988	24.1246		-0.279596	-1.01479	58.2375	1	0	0	1	0	1	NP_009160.1	NM_007229	0006886 // intracellular protein transport // not recorded /// 0006897 // endocytosis // inferred from electronic annotation /// 0030036 // actin cytoskeleton organization and biogenesis // traceable author statement	0005737 // cytoplasm // traceable author statement	0005215 // transporter activity // traceable author statement
1554735_a_at	TRIM7	tripartite motif-containing 7	-0.683456	-1.27292	53.6053		2.40051	1.60654	5.05814		7.53818	1.60405	0.245966	0	0	1	1	0	0	NP_203128.1 /// NP_976038.1 /// NP_976039.1 /// NP_976040.1 /// NP_976041.1 /// NP_976042.1	NM_033342 /// NM_203293 /// NM_203294 /// NM_203295 /// NM_203296 /// NM_203297	---	0005622 // intracellular // inferred from electronic annotation	0005515 // protein binding // inferred from electronic annotation /// 0008270 // zinc ion binding // inferred from electronic annotation /// 0046872 // metal ion binding // inferred from electronic annotation
1554761_a_at	HEATR2	HEAT repeat containing 2	-0.324906	-1.03976	86.9368		1.95975	1.28089	7.10504		3.92327	1.21044	2.40197	0	0	1	1	0	5	NP_060272.2 /// XP_001131161.1	NM_017802 /// XM_001131161	---	---	0005488 // binding // inferred from electronic annotation /// 0005515 // protein binding // inferred from physical interaction
1554795_a_at	FBLIM1	filamin binding LIM protein 1	5.65537	2.5269	0		2.97281	1.81031	2.93004		5.82035	1.67108	0.471478	1	1	1	1	1	8	NP_001019386.1 /// NP_001019387.1 /// NP_060026.2	NM_001024215 /// NM_001024216 /// NM_017556	0007155 // cell adhesion // inferred from electronic annotation /// 0008360 // regulation of cell shape // inferred from electronic annotation	0005856 // cytoskeleton // inferred from electronic annotation	0005515 // protein binding // inferred from electronic annotation /// 0008270 // zinc ion binding // inferred from electronic annotation /// 0046872 // metal ion binding // inferred from electronic annotation
1554806_a_at	FBXO8	F-box protein 8	0.539929	1.09402	87.3292		-1.09052	-1.1862	31.8431		-4.21471	-1.20858	1.49774	0	0	1	1	0	3	NP_036312.2	NM_012180	0006511 // ubiquitin-dependent protein catabolic process // non-traceable author statement /// 0006511 // ubiquitin-dependent protein catabolic process // inferred from electronic annotation /// 0032012 // regulation of ARF protein signal transduction // inferred from electronic annotation	0000151 // ubiquitin ligase complex // non-traceable author statement /// 0000151 // ubiquitin ligase complex // inferred from electronic annotation /// 0005622 // intracellular // inferred from electronic annotation	0005085 // guanyl-nucleotide exchange factor activity // inferred from electronic annotation /// 0005086 // ARF guanyl-nucleotide exchange factor activity // inferred from electronic annotation /// 0005086 // ARF guanyl-nucleotide exchange factor activity // non-traceable author statement
1554830_a_at	STEAP3	STEAP family member 3	3.40303	1.72173	0		3.43107	2.42543	1.73614		3.04566	1.80072	5.63916	1	1	0	1	0	4	NP_001008410.1 /// NP_060704.2 /// NP_878919.2	NM_001008410 /// NM_018234 /// NM_182915	0006118 // electron transport // inferred from electronic annotation /// 0006810 // transport // inferred from electronic annotation /// 0006811 // ion transport // inferred from electronic annotation /// 0006826 // iron ion transport // inferred from electronic annotation /// 0006915 // apoptosis // inferred from electronic annotation /// 0007049 // cell cycle // inferred from electronic annotat…	0005771 // multivesicular body // inferred from direct assay /// 0016020 // membrane // inferred from electronic annotation /// 0016021 // integral to membrane // inferred from electronic annotation	0005506 // iron ion binding // inferred from electronic annotation /// 0005507 // copper ion binding // inferred from electronic annotation /// 0016491 // oxidoreductase activity // inferred from electronic annotation /// 0046872 // metal ion binding // inferred from electronic annotation /// 0050660 // FAD binding // inferred from electronic annotation
1554834_a_at	RASSF5	Ras association (RalGDS/AF-6) domain family 5	24.2804	18.1869	0		1.58767	1.07634	10.5122		9.38804	2.12322	0.164068	1	0	1	1	0	8	NP_113625.1 /// NP_872604.1 /// NP_872605.1 /// NP_872606.1	NM_031437 /// NM_182663 /// NM_182664 /// NM_182665	0006915 // apoptosis // inferred from electronic annotation /// 0007049 // cell cycle // inferred from electronic annotation /// 0007165 // signal transduction // inferred from electronic annotation /// 0007242 // intracellular signaling cascade // inferred from electronic annotation /// 0045786 // negative regulation of progression through cell cycle // inferred from electronic annotation	0005874 // microtubule // inferred from electronic annotation	0005515 // protein binding // inferred from physical interaction /// 0005515 // protein binding // inferred from electronic annotation /// 0008270 // zinc ion binding // inferred from electronic annotation /// 0019992 // diacylglycerol binding // inferred from electronic annotation /// 0046872 // metal ion binding // inferred from electronic annotation
1554887_at	---	---	-2.20586	-1.47259	1.63508		3.55762	1.46094	1.73614		1.44319	1.32941	45.7481	1	1	0	1	0	9	---	---	---	---	---
1554906_a_at	MPHOSPH6	M-phase phosphoprotein 6	-0.306303	-1.05168	86.9368		2.80367	1.09259	3.3629		0.6617	1.01001	64.619	0	1	0	1	0	5	NP_005783.2	NM_005792	0000074 // regulation of progression through cell cycle // traceable author statement /// 0000087 // M phase of mitotic cell cycle // traceable author statement	0005634 // nucleus // inferred from electronic annotation	0005515 // protein binding // inferred from physical interaction
1554918_a_at	ABCC4	ATP-binding cassette, sub-family C (CFTR/MRP), member 4	-1.5802	-1.45461	10.4128		0.0170917	1.00412	51.2662		-5.00886	-1.6803	0.793575	0	0	1	1	0	10	NP_005836.1	NM_005845	0006810 // transport // inferred from electronic annotation /// 0006811 // ion transport // inferred from electronic annotation	0005624 // membrane fraction // inferred from direct assay /// 0005886 // plasma membrane // inferred from direct assay /// 0016020 // membrane // inferred from electronic annotation /// 0016021 // integral to membrane // inferred from electronic annotation /// 0031088 // platelet dense granule membrane // inferred from direct assay	0000166 // nucleotide binding // inferred from electronic annotation /// 0005254 // chloride channel activity // inferred from electronic annotation /// 0005524 // ATP binding // inferred from electronic annotation /// 0016404 // 15-hydroxyprostaglandin dehydrogenase (NAD+) activity // non-traceable author statement /// 0016887 // ATPase activity // inferred from electronic annotation /// 0017111…
1554921_a_at	SCEL	sciellin	-0.289009	-1.06207	86.9368		-2.817	-2.02508	3.88467		-6.63822	-3.03624	0.321771	0	1	1	1	0	11	NP_003834.2 /// NP_659001.1	NM_003843 /// NM_144777	0008544 // epidermis development // inferred from sequence or structural similarity /// 0008544 // epidermis development // traceable author statement /// 0009790 // embryonic development // inferred from sequence or structural similarity /// 0009790 // embryonic development // inferred from electronic annotation /// 0030216 // keratinocyte differentiation // inferred from direct assay	0001533 // cornified envelope // traceable author statement /// 0005737 // cytoplasm // inferred from direct assay /// 0005737 // cytoplasm // inferred from sequence or structural similarity /// 0005737 // cytoplasm // inferred from electronic annotation	0005515 // protein binding // inferred from physical interaction /// 0008270 // zinc ion binding // inferred from electronic annotation /// 0046872 // metal ion binding // inferred from electronic annotation
1554938_a_at	ACOT11	acyl-CoA thioesterase 11	3.52839	2.67804	0		2.17401	1.96732	6.12905		2.93669	1.22037	5.63916	1	0	0	1	0	4	NP_056362.1 /// NP_671517.1	NM_015547 /// NM_147161	0006631 // fatty acid metabolic process // non-traceable author statement /// 0007242 // intracellular signaling cascade // non-traceable author statement /// 0009266 // response to temperature stimulus // inferred from sequence or structural similarity	0005737 // cytoplasm // ---	0003824 // catalytic activity // inferred from electronic annotation /// 0004759 // serine esterase activity // inferred from electronic annotation /// 0016291 // acyl-CoA thioesterase activity // traceable author statement /// 0016787 // hydrolase activity // inferred from electronic annotation
1554962_a_at	FGFR4	fibroblast growth factor receptor 4	-0.266593	-1.02651	86.9368		2.46682	1.22451	4.34349		1.39746	1.12022	45.7481	0	1	0	1	0	5	NP_002002.3 /// NP_075252.2 /// NP_998812.1	NM_002011 /// NM_022963 /// NM_213647	0006468 // protein amino acid phosphorylation // inferred from electronic annotation /// 0008543 // fibroblast growth factor receptor signaling pathway // traceable author statement	0005887 // integral to plasma membrane // traceable author statement /// 0016020 // membrane // inferred from electronic annotation /// 0016021 // integral to membrane // inferred from electronic annotation	0000166 // nucleotide binding // inferred from electronic annotation /// 0004672 // protein kinase activity // inferred from electronic annotation /// 0004713 // protein-tyrosine kinase activity // inferred from electronic annotation /// 0004872 // receptor activity // inferred from electronic annotation /// 0005007 // fibroblast growth factor receptor activity // traceable author statement /// 0…
1554966_a_at	FILIP1L	filamin A interacting protein 1-like	-2.65733	-1.80088	0.39632		-2.71502	-1.22957	4.34349		-2.13176	-1.53327	11.5844	1	1	0	1	0	6	NP_001035924.1 /// NP_055705.2 /// NP_878913.2	NM_001042459 /// NM_014890 /// NM_182909	---	0016459 // myosin complex // non-traceable author statement	---
1555006_at	WDR66	WD repeat domain 66	-0.439459	-1.07403	86.9368		-4.03799	-1.59812	1.23891		-17.9486	-2.77651	0	0	1	1	1	0	10	NP_653269.3	NM_144668	---	0005634 // nucleus // inferred from electronic annotation	---
1555007_s_at	WDR66	WD repeat domain 66	-0.178738	-1.01974	86.9368		-3.825	-1.59889	1.3031		-24.022	-2.60639	0	0	1	1	1	0	10	NP_653269.3	NM_144668	---	0005634 // nucleus // inferred from electronic annotation	---
1555037_a_at	IDH1	isocitrate dehydrogenase 1 (NADP+), soluble	1.14191	1.27707	40.2955		1.75532	1.39981	8.37762		12.3718	1.67753	0	0	0	1	1	0	4	NP_005887.2	NM_005896	0005975 // carbohydrate metabolic process // traceable author statement /// 0006097 // glyoxylate cycle // inferred from electronic annotation /// 0006099 // tricarboxylic acid cycle // inferred from electronic annotation /// 0006102 // isocitrate metabolic process // traceable author statement /// 0006749 // glutathione metabolic process // inferred from electronic annotation /// 0006979 // resp…	0005737 // cytoplasm // inferred from direct assay /// 0005777 // peroxisome // inferred from electronic annotation /// 0005829 // cytosol // traceable author statement /// 0005829 // cytosol // inferred from electronic annotation	0000287 // magnesium ion binding // inferred from electronic annotation /// 0004450 // isocitrate dehydrogenase (NADP+) activity // inferred from electronic annotation /// 0004450 // isocitrate dehydrogenase (NADP+) activity // traceable author statement /// 0016491 // oxidoreductase activity // inferred from electronic annotation /// 0016616 // oxidoreductase activity, acting on the CH-OH group …
1555039_a_at	ABCC4	ATP-binding cassette, sub-family C (CFTR/MRP), member 4	-0.741535	-1.33562	53.6053		-0.57228	-1.11377	45.8993		-3.05701	-1.57072	3.47614	0	0	1	1	0	10	NP_005836.1	NM_005845	0006810 // transport // inferred from electronic annotation /// 0006811 // ion transport // inferred from electronic annotation	0005624 // membrane fraction // inferred from direct assay /// 0005886 // plasma membrane // inferred from direct assay /// 0016020 // membrane // inferred from electronic annotation /// 0016021 // integral to membrane // inferred from electronic annotation /// 0031088 // platelet dense granule membrane // inferred from direct assay	0000166 // nucleotide binding // inferred from electronic annotation /// 0005254 // chloride channel activity // inferred from electronic annotation /// 0005524 // ATP binding // inferred from electronic annotation /// 0016404 // 15-hydroxyprostaglandin dehydrogenase (NAD+) activity // non-traceable author statement /// 0016887 // ATPase activity // inferred from electronic annotation /// 0017111…
1555063_at	USP6	ubiquitin specific peptidase 6 (Tre-2 oncogene)	1.10349	1.20906	53.6053		2.58693	1.23342	4.34349		-1.17843	-1.11786	38.2923	0	1	0	1	0	8	NP_004496.2 /// XP_001134439.1 /// XP_001134459.1	NM_004505 /// XM_001134439 /// XM_001134459	0006464 // protein modification process // non-traceable author statement /// 0006511 // ubiquitin-dependent protein catabolic process // inferred from electronic annotation /// 0006512 // ubiquitin cycle // inferred from electronic annotation /// 0032313 // regulation of Rab GTPase activity // inferred from electronic annotation	0005622 // intracellular // inferred from electronic annotation /// 0005764 // lysosome // traceable author statement	0003676 // nucleic acid binding // traceable author statement /// 0004197 // cysteine-type endopeptidase activity // traceable author statement /// 0004221 // ubiquitin thiolesterase activity // inferred from electronic annotation /// 0005097 // Rab GTPase activator activity // inferred from electronic annotation /// 0005515 // protein binding // inferred from physical interaction /// 0008233 // …
1555137_a_at	FGD6	FYVE, RhoGEF and PH domain containing 6	-0.241953	-1.21465	86.9368		-1.11466	-1.51406	31.8431		-4.00453	-1.47645	1.49774	0	0	1	1	0	7	NP_060821.2	NM_018351	0007010 // cytoskeleton organization and biogenesis // inferred from sequence or structural similarity /// 0008360 // regulation of cell shape // inferred from sequence or structural similarity /// 0030036 // actin cytoskeleton organization and biogenesis // inferred from sequence or structural similarity /// 0035023 // regulation of Rho protein signal transduction // inferred from electronic ann…	0001726 // ruffle // inferred from sequence or structural similarity /// 0005622 // intracellular // inferred from electronic annotation /// 0005737 // cytoplasm // inferred from sequence or structural similarity /// 0005794 // Golgi apparatus // inferred from sequence or structural similarity /// 0005856 // cytoskeleton // inferred from electronic annotation /// 0030027 // lamellipodium // infer…	0005085 // guanyl-nucleotide exchange factor activity // inferred from sequence or structural similarity /// 0005085 // guanyl-nucleotide exchange factor activity // inferred from electronic annotation /// 0005089 // Rho guanyl-nucleotide exchange factor activity // inferred from electronic annotation /// 0005515 // protein binding // inferred from sequence or structural similarity /// 0008270 //…
1555201_a_at	RMND1	required for meiotic nuclear division 1 homolog (S. cerevisiae)	0.279648	1.03792	87.3292		-0.569756	-1.11404	45.8993		-2.85455	-1.17458	4.27051	0	0	1	1	0	3	NP_060379.1	NM_017909	---	---	---
1555225_at	C1orf43	chromosome 1 open reading frame 43	0.236746	1.04124	87.3292		1.96271	1.31431	7.10504		3.61718	1.24573	2.86147	0	0	1	1	0	0	NP_056264.1 /// NP_620077.1	NM_015449 /// NM_138740	---	0016020 // membrane // inferred from electronic annotation /// 0016021 // integral to membrane // inferred from electronic annotation	---
1555226_s_at	C1orf43	chromosome 1 open reading frame 43	0.602925	1.1109	87.3292		3.1777	1.25892	2.60406		4.35004	1.21164	1.49774	0	1	1	1	0	0	NP_056264.1 /// NP_620077.1	NM_015449 /// NM_138740	---	0016020 // membrane // inferred from electronic annotation /// 0016021 // integral to membrane // inferred from electronic annotation	---
1555229_a_at	C1S	complement component 1, s subcomponent	-0.678003	-1.23992	53.6053		-2.37982	-1.61665	6.12905		-21.4295	-4.21507	0	0	0	1	1	0	3	NP_001725.1 /// NP_958850.1	NM_001734 /// NM_201442	0006508 // proteolysis // inferred from electronic annotation /// 0006955 // immune response // inferred from electronic annotation /// 0006956 // complement activation // inferred from electronic annotation /// 0006958 // complement activation, classical pathway // inferred from electronic annotation /// 0007186 // G-protein coupled receptor protein signaling pathway // inferred from electronic …	0005576 // extracellular region // inferred from electronic annotation /// 0016021 // integral to membrane // inferred from electronic annotation	0001584 // rhodopsin-like receptor activity // inferred from electronic annotation /// 0003816 // complement component C1s activity // traceable author statement /// 0003816 // complement component C1s activity // inferred from electronic annotation /// 0004252 // serine-type endopeptidase activity // inferred from electronic annotation /// 0004867 // serine-type endopeptidase inhibitor activity …
1555240_s_at	GNG12	guanine nucleotide binding protein (G protein), gamma 12	-0.378837	-1.06153	86.9368		-1.58981	-1.32523	24.1246		-6.993	-1.80717	0.299201	0	0	1	1	0	11	NP_061329.3	NM_018841	0007165 // signal transduction // traceable author statement /// 0007165 // signal transduction // inferred from electronic annotation /// 0007186 // G-protein coupled receptor protein signaling pathway // inferred from electronic annotation	0005834 // heterotrimeric G-protein complex // inferred from electronic annotation /// 0016020 // membrane // inferred from electronic annotation	0004871 // signal transducer activity // inferred from electronic annotation
1555243_x_at	C8orf59	chromosome 8 open reading frame 59	0.244224	1.07083	87.3292		-0.000842963	1.00015	52.5564		-2.92078	-1.31521	4.27051	0	0	1	1	0	10	XP_939101.1 /// XP_949337.1	XM_934008 /// XM_944244	---	---	---
1555279_at	ARMC8	armadillo repeat containing 8	-2.71868	-1.44936	0.39632		0.843942	1.10769	24.1246		-5.2747	-1.2636	0.586101	1	0	1	1	0	10	NP_054873.2 /// NP_056211.2 /// NP_998819.1	NM_014154 /// NM_015396 /// NM_213654	---	---	0005488 // binding // inferred from electronic annotation
1555310_a_at	PAK6	p21(CDKN1A)-activated kinase 6	-1.61933	-1.2666	10.4128		0.0241152	1.01168	51.2662		3.69122	1.23207	2.86147	0	0	1	1	0	1	NP_064553.1	NM_020168	0006468 // protein amino acid phosphorylation // inferred from electronic annotation	---	0000166 // nucleotide binding // inferred from electronic annotation /// 0004672 // protein kinase activity // inferred from electronic annotation /// 0004674 // protein serine/threonine kinase activity // inferred from electronic annotation /// 0005515 // protein binding // inferred from physical interaction /// 0005524 // ATP binding // inferred from electronic annotation /// 0016301 // kinase …
1555355_a_at	ETS1	v-ets erythroblastosis virus E26 oncogene homolog 1 (avian)	-2.74921	-2.12893	0.39632		-0.907727	-1.09474	31.8431		-6.00925	-1.78109	0.400391	1	0	1	1	0	10	NP_005229.1	NM_005238	0006350 // transcription // inferred from electronic annotation /// 0006355 // regulation of transcription, DNA-dependent // inferred from electronic annotation /// 0006955 // immune response // traceable author statement /// 0008285 // negative regulation of cell proliferation // traceable author statement /// 0045648 // positive regulation of erythrocyte differentiation // inferred from direct …	0005634 // nucleus // inferred from electronic annotation	0003677 // DNA binding // inferred from sequence or structural similarity /// 0003677 // DNA binding // inferred from electronic annotation /// 0003677 // DNA binding // non-traceable author statement /// 0003700 // transcription factor activity // inferred from electronic annotation /// 0005515 // protein binding // inferred from physical interaction /// 0005515 // protein binding // inferred fr…
1555480_a_at	FBLIM1	filamin binding LIM protein 1	7.22386	2.5771	0		3.8107	1.86682	1.3031		6.24232	1.82529	0.400391	1	1	1	1	1	8	NP_001019386.1 /// NP_001019387.1 /// NP_060026.2	NM_001024215 /// NM_001024216 /// NM_017556	0007155 // cell adhesion // inferred from electronic annotation /// 0008360 // regulation of cell shape // inferred from electronic annotation	0005856 // cytoskeleton // inferred from electronic annotation	0005515 // protein binding // inferred from electronic annotation /// 0008270 // zinc ion binding // inferred from electronic annotation /// 0046872 // metal ion binding // inferred from electronic annotation
1555483_x_at	FBLIM1	filamin binding LIM protein 1	8.90066	2.59083	0		3.8996	1.80404	1.3031		7.42045	1.97474	0.245966	1	1	1	1	1	8	NP_001019386.1 /// NP_001019387.1 /// NP_060026.2	NM_001024215 /// NM_001024216 /// NM_017556	0007155 // cell adhesion // inferred from electronic annotation /// 0008360 // regulation of cell shape // inferred from electronic annotation	0005856 // cytoskeleton // inferred from electronic annotation	0005515 // protein binding // inferred from electronic annotation /// 0008270 // zinc ion binding // inferred from electronic annotation /// 0046872 // metal ion binding // inferred from electronic annotation
1555486_a_at	FLJ14213	hypothetical protein FLJ14213	0.540664	1.10166	87.3292		-0.00307659	1.05649	52.5564		-8.44338	-1.78653	0.248836	0	0	1	1	0	10	NP_079117.2	NM_024841	---	---	---
1555491_a_at	FLJ11286	hypothetical protein FLJ11286	-0.645794	-1.09901	53.6053		-0.761178	-1.14982	38.8414		-6.34193	-1.57598	0.321771	0	0	1	1	0	3	NP_060851.1	NM_018381	---	---	---
1555501_s_at	RSRC1	arginine/serine-rich coiled-coil 1	-0.647293	-1.09415	53.6053		0.339748	1.02589	42.6553		-4.93757	-1.13798	0.793575	0	0	1	1	0	11	NP_057709.2	NM_016625	---	---	---
1555639_a_at	RBM14	RNA binding motif protein 14	0.038855	1.01499	87.3292		1.69842	1.54792	8.37762		3.77198	1.26317	2.40197	0	0	1	1	0	5	NP_006319.1	NM_006328	0006260 // DNA replication // non-traceable author statement /// 0006281 // DNA repair // non-traceable author statement /// 0006310 // DNA recombination // non-traceable author statement /// 0006350 // transcription // inferred from electronic annotation /// 0006355 // regulation of transcription, DNA-dependent // inferred from electronic annotation /// 0009725 // response to hormone stimulus //…	0000119 // mediator complex // non-traceable author statement /// 0005634 // nucleus // inferred from electronic annotation /// 0005667 // transcription factor complex // inferred from physical interaction /// 0030529 // ribonucleoprotein complex // traceable author statement	0000166 // nucleotide binding // inferred from electronic annotation /// 0003676 // nucleic acid binding // inferred from electronic annotation /// 0003723 // RNA binding // non-traceable author statement /// 0003723 // RNA binding // inferred from electronic annotation /// 0016455 // RNA polymerase II transcription mediator activity // non-traceable author statement /// 0030374 // ligand-depende…
1555680_a_at	SMOX	spermine oxidase	2.63608	1.72342	0.297333		0.789679	1.19406	27.8261		1.53185	1.15216	38.2923	1	0	0	1	0	4	NP_787033.1 /// NP_787034.1 /// NP_787035.1 /// NP_787036.1	NM_175839 /// NM_175840 /// NM_175841 /// NM_175842	0006118 // electron transport // inferred from electronic annotation /// 0046208 // spermine catabolic process // inferred from electronic annotation	---	0016491 // oxidoreductase activity // inferred from electronic annotation /// 0046592 // polyamine oxidase activity // inferred from electronic annotation
1555713_at	PNKD	paroxysmal nonkinesiogenic dyskinesia	-0.207373	-1.0189	86.9368		2.45006	1.02501	4.34349		-0.31334	-1.00235	58.2375	0	1	0	1	0	5	NP_001070867.1 /// NP_056303.3 /// NP_072094.1	NM_001077399 /// NM_015488 /// NM_022572	---	0005635 // nuclear envelope // inferred from direct assay	0016787 // hydrolase activity // inferred from electronic annotation
1555724_s_at	TAGLN	transgelin	-1.20302	-1.35564	32.4616		-0.117458	1.05562	52.5564		-5.62487	-2.73281	0.471478	0	0	1	1	0	10	NP_001001522.1 /// NP_003177.2	NM_001001522 /// NM_003186	0007517 // muscle development // inferred from electronic annotation /// 0007517 // muscle development // traceable author statement	---	0003779 // actin binding // inferred from electronic annotation /// 0005515 // protein binding // inferred from physical interaction
1555736_a_at	AGTRAP	angiotensin II receptor-associated protein	0.147586	1.03046	87.3292		2.42601	1.69238	5.05814		3.7763	1.39961	2.40197	0	0	1	1	0	0	NP_001035284.1 /// NP_001035285.1 /// NP_001035286.1 /// NP_001035287.1 /// NP_065083.3	NM_001040194 /// NM_001040195 /// NM_001040196 /// NM_001040197 /// NM_020350	---	0005783 // endoplasmic reticulum // inferred from electronic annotation /// 0016020 // membrane // inferred from electronic annotation /// 0016021 // integral to membrane // inferred from electronic annotation	---
1555762_s_at	RBM15	RNA binding motif protein 15	0.157588	1.04566	87.3292		-1.4978	-1.30914	24.1246		-4.27386	-1.24811	1.18077	0	0	1	1	0	10	NP_073605.4	NM_022768	0045449 // regulation of transcription // inferred from electronic annotation	0005634 // nucleus // inferred from electronic annotation	0000166 // nucleotide binding // inferred from electronic annotation /// 0003676 // nucleic acid binding // inferred from electronic annotation /// 0003723 // RNA binding // inferred from electronic annotation /// 0005488 // binding // inferred from electronic annotation
1555772_a_at	CDC25A	cell division cycle 25 homolog A (S. pombe)	-2.1607	-1.61885	1.63508		0.674923	1.10406	31.8431		-0.771311	-1.15588	45.7481	1	0	0	1	0	9	NP_001780.2 /// NP_963861.1	NM_001789 /// NM_201567	0000074 // regulation of progression through cell cycle // traceable author statement /// 0000079 // regulation of cyclin-dependent protein kinase activity // traceable author statement /// 0000087 // M phase of mitotic cell cycle // inferred from electronic annotation /// 0006470 // protein amino acid dephosphorylation // inferred from electronic annotation /// 0007049 // cell cycle // inferred …	0005622 // intracellular // inferred from electronic annotation	0004721 // phosphoprotein phosphatase activity // inferred from electronic annotation /// 0004725 // protein tyrosine phosphatase activity // inferred from electronic annotation /// 0005515 // protein binding // inferred from physical interaction /// 0016787 // hydrolase activity // inferred from electronic annotation
1555812_a_at	ARHGDIB	Rho GDP dissociation inhibitor (GDI) beta	1.44704	1.17721	15.8494		-3.24179	-1.20117	2.60406		-4.31729	-1.19589	1.18077	0	1	1	1	0	6	NP_001166.3	NM_001175	0006928 // cell motility // traceable author statement /// 0006955 // immune response // traceable author statement /// 0007162 // negative regulation of cell adhesion // traceable author statement /// 0007266 // Rho protein signal transduction // traceable author statement /// 0007275 // multicellular organismal development // traceable author statement /// 0030036 // actin cytoskeleton organiza…	0005737 // cytoplasm // traceable author statement /// 0005737 // cytoplasm // inferred from electronic annotation /// 0005856 // cytoskeleton // traceable author statement /// 0016023 // cytoplasmic membrane-bound vesicle // traceable author statement	0005094 // Rho GDP-dissociation inhibitor activity // traceable author statement /// 0005094 // Rho GDP-dissociation inhibitor activity // inferred from electronic annotation /// 0005096 // GTPase activator activity // inferred from electronic annotation /// 0005515 // protein binding // inferred from electronic annotation
1555815_a_at	L3MBTL2	l(3)mbt-like 2 (Drosophila)	-0.152388	-1.0262	86.9368		1.11083	1.41067	19.7666		3.34462	1.18034	3.47614	0	0	1	1	0	0	NP_001003689.1 /// NP_113676.2	NM_001003689 /// NM_031488	0006350 // transcription // inferred from electronic annotation /// 0006355 // regulation of transcription, DNA-dependent // inferred from electronic annotation /// 0016568 // chromatin modification // non-traceable author statement /// 0016568 // chromatin modification // inferred from electronic annotation /// 0045449 // regulation of transcription // inferred from electronic annotation	0005634 // nucleus // non-traceable author statement /// 0005634 // nucleus // inferred from direct assay /// 0005634 // nucleus // inferred from electronic annotation	0003714 // transcription corepressor activity // non-traceable author statement /// 0008270 // zinc ion binding // inferred from electronic annotation /// 0046872 // metal ion binding // inferred from electronic annotation
1555852_at	---	---	0.13289	1.01626	87.3292		-4.60716	-1.84276	0.721776		-7.64845	-3.75315	0.299201	0	1	1	1	0	3	---	---	---	---	---
1555896_a_at	ADAM15	ADAM metallopeptidase domain 15 (metargidin)	0.147181	1.03781	87.3292		2.6232	1.80167	3.88467		5.27001	1.48838	0.586101	0	1	1	1	0	0	NP_003806.3 /// NP_997074.1 /// NP_997077.1 /// NP_997078.1 /// NP_997079.1 /// NP_997080.1 /// XP_001132272.1	NM_003815 /// NM_207191 /// NM_207194 /// NM_207195 /// NM_207196 /// NM_207197 /// XM_001132272	0006508 // proteolysis // inferred from electronic annotation /// 0007155 // cell adhesion // non-traceable author statement /// 0007160 // cell-matrix adhesion // traceable author statement	0016020 // membrane // inferred from electronic annotation /// 0016021 // integral to membrane // inferred from electronic annotation /// 0016021 // integral to membrane // non-traceable author statement	0004222 // metalloendopeptidase activity // inferred from electronic annotation /// 0005515 // protein binding // inferred from physical interaction /// 0008233 // peptidase activity // inferred from electronic annotation /// 0008237 // metallopeptidase activity // inferred from electronic annotation /// 0008237 // metallopeptidase activity // traceable author statement /// 0008270 // zinc ion bi…
1555910_at	PTCD2	pentatricopeptide repeat domain 2	-1.98008	-1.46509	2.64283		-0.752156	-1.15233	38.8414		-1.12994	-1.06469	38.2923	1	0	0	1	0	11	NP_079030.3	NM_024754	---	---	---
1555942_a_at	LOC642587	NPC-A-5	-1.16754	-1.12831	32.4616		-3.23682	-1.14611	2.60406		-2.9528	-1.36281	4.27051	0	1	1	1	0	6	XP_001127246.1 /// XP_936402.1 /// XP_936411.1 /// XP_948230.1 /// XP_948238.1	XM_001127246 /// XM_931309 /// XM_931318 /// XM_943137 /// XM_943145	---	---	---
1555973_at	---	Partial mRNA; ID YG81-5A	-1.85765	-1.29448	3.8722		-3.49407	-1.39609	1.73614		-0.346408	-1.02717	58.2375	1	1	0	1	0	11	---	---	---	---	---
1555974_a_at	---	Partial mRNA; ID YG81-5A	-1.87481	-1.27949	3.8722		-2.48178	-1.24994	5.05814		-0.112028	1.00229	58.2375	1	0	0	1	0	11	---	---	---	---	---
1555981_at	C17orf65	chromosome 17 open reading frame 65	-0.6999	-1.11611	53.6053		-4.18346	-1.29443	1.1181		0.838493	1.15964	63.1672	0	1	0	1	0	2	NP_848637.2	NM_178542	---	---	---
1555989_at	---	Transcribed locus	-0.825671	-1.47275	53.6053		-0.54501	-1.27956	45.8993		-6.70983	-1.34637	0.321771	0	0	1	1	0	7	---	---	---	---	---
1556009_at	PEX13	peroxisome biogenesis factor 13	2.52854	1.57034	0.39632		1.11854	1.14564	19.7666		1.50923	1.13756	45.7481	1	0	0	1	0	8	NP_002609.1	NM_002618	0006810 // transport // inferred from electronic annotation /// 0015031 // protein transport // inferred from electronic annotation /// 0016560 // protein import into peroxisome matrix, docking // traceable author statement /// 0016560 // protein import into peroxisome matrix, docking // inferred from electronic annotation	0005624 // membrane fraction // traceable author statement /// 0005777 // peroxisome // inferred from electronic annotation /// 0005779 // integral to peroxisomal membrane // traceable author statement /// 0016020 // membrane // inferred from electronic annotation /// 0016021 // integral to membrane // inferred from electronic annotation	0005515 // protein binding // inferred from physical interaction
1556033_at	---	CDNA FLJ38785 fis, clone LIVER2001329	-1.72285	-1.60945	6.13316		0.757155	1.09148	27.8261		4.07482	1.19573	1.83684	0	0	1	1	0	1	---	---	---	---	---
1556176_at	TBN	taube nuss homolog (mouse)	1.4198	1.32581	15.8494		-3.3758	-1.27097	2.00531		-1.20714	-1.17422	31.9704	0	1	0	1	0	3	NP_612639.2	NM_138572	0045598 // regulation of fat cell differentiation // inferred from direct assay /// 0045893 // positive regulation of transcription, DNA-dependent // inferred from direct assay /// 0051457 // maintenance of protein localization in nucleus // inferred from direct assay	0005634 // nucleus // inferred from direct assay /// 0005634 // nucleus // inferred from electronic annotation /// 0005669 // transcription factor TFIID complex // inferred from direct assay /// 0048471 // perinuclear region of cytoplasm // inferred from direct assay	0005515 // protein binding // inferred from physical interaction /// 0005515 // protein binding // inferred from direct assay /// 0016563 // transcriptional activator activity // inferred from direct assay
1556178_x_at	TBN	taube nuss homolog (mouse)	0.948022	1.24679	87.1636		-4.99376	-1.49971	0.721776		-1.76896	-1.31194	19.6774	0	1	0	1	0	3	NP_612639.2	NM_138572	0045598 // regulation of fat cell differentiation // inferred from direct assay /// 0045893 // positive regulation of transcription, DNA-dependent // inferred from direct assay /// 0051457 // maintenance of protein localization in nucleus // inferred from direct assay	0005634 // nucleus // inferred from direct assay /// 0005634 // nucleus // inferred from electronic annotation /// 0005669 // transcription factor TFIID complex // inferred from direct assay /// 0048471 // perinuclear region of cytoplasm // inferred from direct assay	0005515 // protein binding // inferred from physical interaction /// 0005515 // protein binding // inferred from direct assay /// 0016563 // transcriptional activator activity // inferred from direct assay
1556442_x_at	---	CDNA FLJ13882 fis, clone THYRO1001480	0.854176	1.11049	87.3292		0.000602118	1.00112	51.2662		3.76269	1.30221	2.40197	0	0	1	1	0	0	---	---	---	---	---
1556499_s_at	COL1A1	collagen, type I, alpha 1	0.665583	1.1232	87.3292		-0.760795	-1.14458	38.8414		-4.83976	-1.52815	0.793575	0	0	1	1	0	6	NP_000079.2	NM_000088	0001501 // skeletal development // traceable author statement /// 0006817 // phosphate transport // inferred from electronic annotation /// 0007605 // sensory perception of sound // inferred from electronic annotation /// 0008544 // epidermis development // traceable author statement	0005578 // proteinaceous extracellular matrix // inferred from electronic annotation /// 0005581 // collagen // inferred from electronic annotation /// 0005584 // collagen type I // not recorded /// 0005737 // cytoplasm // inferred from electronic annotation	0005198 // structural molecule activity // inferred from electronic annotation /// 0005201 // extracellular matrix structural constituent // inferred from electronic annotation /// 0005515 // protein binding // inferred from physical interaction /// 0008147 // structural constituent of bone // not recorded
1556646_at	---	---	-0.482338	-1.11607	86.9368		-1.12769	-1.35394	31.8431		-3.1771	-1.36533	3.47614	0	0	1	1	0	11	---	---	---	---	---
1557055_s_at	LOC643837	hypothetical protein LOC643837	-1.25086	-1.15305	32.4616		4.11286	1.12682	1.1181		5.70314	1.21248	0.492512	0	1	1	1	0	9	XP_932207.1 /// XP_941863.1	XM_927114 /// XM_936770	---	---	---
1557067_s_at	LUC7L	LUC7-like (S. cerevisiae)	-0.244279	-1.06001	86.9368		2.92362	1.46295	3.3629		0.273578	1.0125	66.7772	0	1	0	1	0	9	NP_060502.1 /// NP_958815.1	NM_018032 /// NM_201412	0045843 // negative regulation of striated muscle development // inferred from electronic annotation	0005634 // nucleus // inferred from electronic annotation	0005515 // protein binding // inferred from physical interaction /// 0008270 // zinc ion binding // inferred from electronic annotation /// 0046872 // metal ion binding // inferred from electronic annotation
1557094_at	LOC653110 /// LOC728449	hypothetical LOC653110 /// hypothetical protein LOC728449	-2.46667	-1.56299	0.983094		-0.282122	1.01347	51.2662		-0.948196	-1.06902	45.7481	1	0	0	1	0	2	XP_001128973.1	XM_001128973 /// XR_015244	---	---	---
1557100_s_at	HECTD1	HECT domain containing 1	0.231669	1.08232	87.3292		-1.31372	-1.37602	27.8261		-3.29862	-1.56888	2.86147	0	0	1	1	0	7	NP_056197.2	NM_015382	0006464 // protein modification process // inferred from electronic annotation /// 0006512 // ubiquitin cycle // inferred from electronic annotation	0005622 // intracellular // inferred from electronic annotation	0004842 // ubiquitin-protein ligase activity // inferred from electronic annotation /// 0005488 // binding // inferred from electronic annotation /// 0016874 // ligase activity // inferred from electronic annotation
1557116_at	APOL6	apolipoprotein L, 6	-0.474797	-1.16127	86.9368		-2.48225	-1.61609	5.05814		-13.6878	-2.23617	0	0	0	1	1	0	3	NP_085144.1	NM_030641	0006810 // transport // inferred from electronic annotation /// 0006869 // lipid transport // non-traceable author statement /// 0006869 // lipid transport // inferred from electronic annotation /// 0042157 // lipoprotein metabolic process // inferred from electronic annotation	0005576 // extracellular region // inferred from electronic annotation /// 0005737 // cytoplasm // non-traceable author statement	0005319 // lipid transporter activity // non-traceable author statement /// 0008289 // lipid binding // inferred from electronic annotation
1557135_at	---	CDNA FLJ32411 fis, clone SKMUS2000515	-0.278462	-1.03093	86.9368		14.9788	1.33573	0		3.31611	1.42378	4.27051	0	1	1	1	0	0	---	---	---	---	---
1557147_a_at	---	Full length insert cDNA YH73H08	1.82988	1.52019	3.8722		1.54753	1.52965	10.5122		1.13392	1.20515	58.2375	1	0	0	1	0	4	---	---	---	---	---
1557186_s_at	TPCN1	two pore segment channel 1	2.50615	1.39618	0.39632		1.42987	1.22487	10.5122		2.85259	1.28131	7.31116	1	0	0	1	0	4	NP_060371.2	NM_017901	0006810 // transport // inferred from electronic annotation /// 0006811 // ion transport // inferred from electronic annotation /// 0006816 // calcium ion transport // inferred from electronic annotation	0016020 // membrane // inferred from electronic annotation /// 0016021 // integral to membrane // inferred from electronic annotation	0005216 // ion channel activity // inferred from electronic annotation /// 0005244 // voltage-gated ion channel activity // inferred from electronic annotation /// 0005262 // calcium channel activity // inferred from electronic annotation /// 0005509 // calcium ion binding // inferred from electronic annotation
1557285_at	LOC727738	Similar to Amphiregulin precursor (AR) (Colorectum cell-derived growth factor) (CRDGF)	-0.639806	-1.30987	53.6053		2.97709	1.24517	2.93004		0.395104	1.03196	66.7772	0	1	0	1	0	9	XP_001125684.1	XM_001125684	---	---	---
1557331_at	POLR1B	polymerase (RNA) I polypeptide B, 128kDa	-1.20773	-1.32165	32.4616		1.15342	1.07511	14.4106		5.32364	1.38157	0.586101	0	0	1	1	0	9	NP_061887.2	NM_019014	0006350 // transcription // inferred from electronic annotation	0005634 // nucleus // inferred from electronic annotation	0003677 // DNA binding // inferred from electronic annotation /// 0003899 // DNA-directed RNA polymerase activity // inferred from electronic annotation /// 0005515 // protein binding // inferred from physical interaction /// 0008270 // zinc ion binding // inferred from electronic annotation /// 0016740 // transferase activity // inferred from electronic annotation /// 0016779 // nucleotidyltrans…
1557411_s_at	SLC25A43	solute carrier family 25, member 43	0.492795	1.15253	87.3292		-0.50743	-1.05438	45.8993		7.80011	1.24487	0.245966	0	0	1	1	0	8	NP_660348.1	NM_145305	0006412 // translation // inferred from electronic annotation /// 0006810 // transport // inferred from electronic annotation	0005622 // intracellular // inferred from electronic annotation /// 0005743 // mitochondrial inner membrane // inferred from electronic annotation /// 0005840 // ribosome // inferred from electronic annotation /// 0016020 // membrane // inferred from electronic annotation /// 0016021 // integral to membrane // inferred from electronic annotation	0003735 // structural constituent of ribosome // inferred from electronic annotation /// 0005215 // transporter activity // inferred from electronic annotation /// 0005488 // binding // inferred from electronic annotation
1557455_s_at	MOSPD1	motile sperm domain containing 1	-0.45533	-1.10572	86.9368		-1.20197	-1.4755	27.8261		-6.79593	-1.86632	0.321771	0	0	1	1	0	11	NP_062456.1	NM_019556	---	0016020 // membrane // inferred from electronic annotation /// 0016021 // integral to membrane // inferred from electronic annotation	0005198 // structural molecule activity // inferred from electronic annotation
1557458_s_at	SHB	Src homology 2 domain containing adaptor protein B	4.06998	1.82723	0		0.435852	1.05783	42.6553		0.447138	1.0312	66.7772	1	0	0	1	0	8	NP_003019.2	NM_003028	0001525 // angiogenesis // inferred from electronic annotation /// 0006915 // apoptosis // inferred from electronic annotation /// 0007165 // signal transduction // traceable author statement /// 0007242 // intracellular signaling cascade // inferred from electronic annotation /// 0007275 // multicellular organismal development // inferred from electronic annotation /// 0030154 // cell differenti…	0016020 // membrane // inferred from electronic annotation	0005070 // SH3/SH2 adaptor activity // traceable author statement
1557636_a_at	LOC136288	hypothetical protein LOC136288	-0.571977	-1.11371	53.6053		2.63608	1.11552	3.88467		-0.167051	-1.00406	58.2375	0	1	0	1	0	5	XP_059832.3 /// XP_374435.4 /// XP_942140.2	XM_059832 /// XM_374435 /// XM_937047	---	---	---
1557651_x_at	GALE	UDP-galactose-4-epimerase	0.578496	1.09541	87.3292		1.52044	1.20374	10.5122		5.21923	1.38483	0.586101	0	0	1	1	0	4	NP_000394.2 /// NP_001008217.1	NM_000403 /// NM_001008216	0005975 // carbohydrate metabolic process // inferred from electronic annotation /// 0006012 // galactose metabolic process // inferred from electronic annotation /// 0044237 // cellular metabolic process // inferred from electronic annotation	---	0003824 // catalytic activity // inferred from electronic annotation /// 0003978 // UDP-glucose 4-epimerase activity // inferred from electronic annotation /// 0016853 // isomerase activity // inferred from electronic annotation /// 0016857 // racemase and epimerase activity, acting on carbohydrates and derivatives // inferred from electronic annotation /// 0050662 // coenzyme binding // inferred…
1557905_s_at	CD44	CD44 molecule (Indian blood group)	0.717981	1.09653	87.3292		2.9904	1.15757	2.93004		1.55378	1.08995	38.2923	0	1	0	1	0	4	NP_000601.3 /// NP_001001389.1 /// NP_001001390.1 /// NP_001001391.1 /// NP_001001392.1	NM_000610 /// NM_001001389 /// NM_001001390 /// NM_001001391 /// NM_001001392	0007155 // cell adhesion // inferred from electronic annotation /// 0007160 // cell-matrix adhesion // non-traceable author statement /// 0016337 // cell-cell adhesion // non-traceable author statement	0005887 // integral to plasma membrane // non-traceable author statement /// 0016020 // membrane // inferred from electronic annotation /// 0016021 // integral to membrane // inferred from electronic annotation	0004872 // receptor activity // inferred from electronic annotation /// 0005515 // protein binding // inferred from physical interaction /// 0005515 // protein binding // inferred from electronic annotation /// 0005518 // collagen binding // non-traceable author statement /// 0005540 // hyaluronic acid binding // inferred from electronic annotation /// 0005540 // hyaluronic acid binding // non-tr…
1557944_s_at	CTNND1	catenin (cadherin-associated protein), delta 1	0.713403	1.21134	87.3292		-4.04927	-1.28841	1.23891		-0.8659	-1.11385	45.7481	0	1	0	1	0	10	NP_001078927.1 /// NP_001078928.1 /// NP_001078929.1 /// NP_001078930.1 /// NP_001078931.1 /// NP_001078932.1 /// NP_001078933.1 /// NP_001078934.1 /// NP_001078935.1 /// NP_001078936.1 /// NP_001078937.1 /// NP_001078938.1 /// NP_001322.1 /// XP_001126721.1 /// XP_001126756.1 /// XP_001126767.1 /// XP_001126781.1 /// XP_001126793.1 /// XP_001126823.1	NM_001085458 /// NM_001085459 /// NM_001085460 /// NM_001085461 /// NM_001085462 /// NM_001085463 /// NM_001085464 /// NM_001085465 /// NM_001085466 /// NM_001085467 /// NM_001085468 /// NM_001085469 /// NM_001331 /// XM_001126721 /// XM_001126756 /// XM_001126767 /// XM_001126781 /// XM_001126793 /// XM_001126823	0006350 // transcription // inferred from electronic annotation /// 0006355 // regulation of transcription, DNA-dependent // inferred from electronic annotation /// 0007155 // cell adhesion // inferred from electronic annotation /// 0007155 // cell adhesion // non-traceable author statement /// 0016055 // Wnt receptor signaling pathway // inferred from electronic annotation /// 0016337 // cell-ce…	0005634 // nucleus // non-traceable author statement /// 0005634 // nucleus // inferred from electronic annotation /// 0005737 // cytoplasm // non-traceable author statement /// 0005856 // cytoskeleton // inferred from electronic annotation	0005198 // structural molecule activity // inferred from electronic annotation /// 0005488 // binding // inferred from electronic annotation /// 0005515 // protein binding // inferred from electronic annotation
1557986_s_at	SMCR8	Smith-Magenis syndrome chromosome region, candidate 8	0.0564254	1.01724	87.3292		3.4627	1.0987	1.73614		-1.62012	-1.02937	19.6774	0	1	0	1	0	9	NP_658988.2	NM_144775	---	---	---
1558015_s_at	ACTR2	ARP2 actin-related protein 2 homolog (yeast)	-0.122907	-1.01779	86.9368		-0.813518	-1.1471	38.8414		-3.63313	-1.12459	2.40197	0	0	1	1	0	11	NP_001005386.1 /// NP_005713.1	NM_001005386 /// NM_005722	0006928 // cell motility // traceable author statement	0005856 // cytoskeleton // inferred from electronic annotation /// 0005885 // Arp2/3 protein complex // traceable author statement /// 0015629 // actin cytoskeleton // traceable author statement	0005198 // structural molecule activity // inferred from electronic annotation /// 0005515 // protein binding // inferred from electronic annotation /// 0005515 // protein binding // inferred from physical interaction
1558045_a_at	LOC441528	hypothetical protein LOC441528	0.394864	1.04741	87.3292		2.35564	1.19215	5.05814		3.73314	1.35023	2.86147	0	0	1	1	0	4	XP_001129462.1	XM_001129462	---	0016021 // integral to membrane // inferred from electronic annotation	0004872 // receptor activity // inferred from electronic annotation
1558116_x_at	RECK	reversion-inducing-cysteine-rich protein with kazal motifs	0.416111	1.06555	87.3292		3.49595	1.05154	1.73614		-0.00959212	1.00138	58.2375	0	1	0	1	0	8	NP_066934.1	NM_021111	0007049 // cell cycle // inferred from electronic annotation /// 0045786 // negative regulation of progression through cell cycle // inferred from electronic annotation	0000300 // peripheral to membrane of membrane fraction // inferred from direct assay /// 0005624 // membrane fraction // traceable author statement /// 0016020 // membrane // inferred from electronic annotation	0004866 // endopeptidase inhibitor activity // inferred from direct assay /// 0004866 // endopeptidase inhibitor activity // inferred from electronic annotation /// 0004867 // serine-type endopeptidase inhibitor activity // inferred from electronic annotation /// 0005515 // protein binding // inferred from physical interaction /// 0008191 // metalloendopeptidase inhibitor activity // traceable au…
1558143_a_at	BCL2L11	BCL2-like 11 (apoptosis facilitator)	2.33173	1.72456	0.711595		1.09093	1.13939	19.7666		3.84149	1.36607	2.40197	1	0	1	1	0	8	NP_006529.1 /// NP_619527.1 /// NP_619528.1 /// NP_619529.1 /// NP_619530.1 /// NP_619532.1 /// NP_619533.1 /// NP_996885.1 /// NP_996886.1	NM_006538 /// NM_138621 /// NM_138622 /// NM_138623 /// NM_138624 /// NM_138626 /// NM_138627 /// NM_207002 /// NM_207003	0006915 // apoptosis // inferred from electronic annotation /// 0006917 // induction of apoptosis // traceable author statement /// 0043065 // positive regulation of apoptosis // inferred from electronic annotation	0005624 // membrane fraction // traceable author statement /// 0016020 // membrane // inferred from electronic annotation	0005515 // protein binding // inferred from physical interaction
1558166_at	MGC16275	hypothetical protein MGC16275	0.211694	1.08156	87.3292		2.8953	1.36977	3.3629		1.14942	1.18753	58.2375	0	1	0	1	0	1	---	---	---	---	---
1558201_s_at	SLC4A1AP	solute carrier family 4 (anion exchanger), member 1, adaptor protein	-0.669759	-1.10071	53.6053		-1.18673	-1.08891	27.8261		-3.69307	-1.20241	2.40197	0	0	1	1	0	11	NP_060628.1	NM_018158	---	0005622 // intracellular // inferred from electronic annotation /// 0005634 // nucleus // inferred from electronic annotation	0003725 // double-stranded RNA binding // inferred from electronic annotation
1558214_s_at	CTNNA1	catenin (cadherin-associated protein), alpha 1, 102kDa	0.845158	1.12396	87.3292		-2.29408	-1.13818	7.10504		-3.93459	-1.23327	1.83684	0	0	1	1	0	3	NP_001894.2	NM_001903	0007155 // cell adhesion // non-traceable author statement /// 0007155 // cell adhesion // inferred from electronic annotation /// 0043297 // apical junction assembly // non-traceable author statement	0005856 // cytoskeleton // inferred from electronic annotation /// 0015629 // actin cytoskeleton // inferred from electronic annotation	0005198 // structural molecule activity // inferred from electronic annotation /// 0005515 // protein binding // inferred from physical interaction /// 0005515 // protein binding // inferred from electronic annotation /// 0017166 // vinculin binding // inferred from physical interaction /// 0045296 // cadherin binding // inferred from electronic annotation
1558237_x_at	---	---	-0.365596	-1.10617	86.9368		-1.6824	-1.18895	19.7666		-4.92632	-1.1935	0.793575	0	0	1	1	0	10	---	---	---	---	---
1558279_a_at	---	CDNA FLJ36555 fis, clone TRACH2008716	-0.438011	-1.15022	86.9368		-1.33142	-1.56497	27.8261		-3.94955	-1.25872	1.83684	0	0	1	1	0	7	---	---	---	---	---
1558292_s_at	PIGW	phosphatidylinositol glycan anchor biosynthesis, class W	-1.03623	-1.25317	40.2955		-0.207813	1.00181	51.7921		3.94476	1.35121	2.40197	0	0	1	1	0	9	NP_848612.2	NM_178517	0006506 // GPI anchor biosynthetic process // inferred from electronic annotation	0005783 // endoplasmic reticulum // inferred from electronic annotation /// 0005789 // endoplasmic reticulum membrane // inferred from electronic annotation /// 0016020 // membrane // inferred from electronic annotation /// 0016021 // integral to membrane // inferred from electronic annotation	0008415 // acyltransferase activity // inferred from electronic annotation /// 0016740 // transferase activity // inferred from electronic annotation /// 0016746 // transferase activity, transferring acyl groups // inferred from electronic annotation
1558304_s_at	TSEN54	tRNA splicing endonuclease 54 homolog (S. cerevisiae)	-0.743424	-1.16018	53.6053		2.05293	1.45627	7.10504		5.57414	1.23787	0.492512	0	0	1	1	0	0	NP_997229.2	NM_207346	0006397 // mRNA processing // inferred from electronic annotation /// 0008033 // tRNA processing // inferred from electronic annotation	0005634 // nucleus // inferred from electronic annotation	---
1558305_at	TNRC15	Trinucleotide repeat containing 15	-2.31716	-1.63776	0.983094		1.85862	1.02511	7.10504		0.0285174	1.00061	66.7772	1	0	0	1	0	9	NP_056390.2	NM_015575	---	---	---
1558378_a_at	AHNAK2	AHNAK nucleoprotein 2	-0.0952938	-1.10291	86.9368		7.91539	4.27737	0		-0.792233	-1.21464	45.7481	0	1	0	1	0	0	XP_001132404.1 /// XP_290629.7	XM_001132404 /// XM_290629	---	---	0005515 // protein binding // inferred from electronic annotation
1558426_x_at	TMEM142B	transmembrane protein 142B	-1.01139	-1.20703	40.2955		-5.09293	-1.52993	0.721776		-3.63573	-1.41379	2.40197	0	1	1	1	0	6	NP_116220.1	NM_032831	---	0016020 // membrane // inferred from electronic annotation /// 0016021 // integral to membrane // inferred from electronic annotation	---
1558487_a_at	TMED4	transmembrane emp24 protein transport domain containing 4	0.371907	1.05335	87.3292		2.27571	1.16376	5.05814		3.67004	1.30023	2.86147	0	0	1	1	0	0	NP_872353.2	NM_182547	0006810 // transport // inferred from electronic annotation /// 0043123 // positive regulation of I-kappaB kinase/NF-kappaB cascade // inferred from mutant phenotype	0005783 // endoplasmic reticulum // inferred from electronic annotation /// 0016020 // membrane // inferred from electronic annotation /// 0016021 // integral to membrane // inferred from electronic annotation	0004871 // signal transducer activity // inferred from mutant phenotype
1558508_a_at	C1orf53	chromosome 1 open reading frame 53	-0.568694	-1.23088	53.6053		2.78989	1.4073	3.3629		0.82336	1.1037	63.1672	0	1	0	1	0	0	NP_001019765.1	NM_001024594	---	---	---
1558654_at	PPM1H	Protein phosphatase 1H (PP2C domain containing)	0.246414	1.04606	87.3292		2.57713	1.36704	4.34349		0.450578	1.02489	66.7772	0	1	0	1	0	5	XP_350881.5 /// XP_944395.2	XM_350880 /// XM_939302	---	---	0003824 // catalytic activity // inferred from electronic annotation /// 0004721 // phosphoprotein phosphatase activity // inferred from electronic annotation /// 0015071 // protein phosphatase type 2C activity // inferred from electronic annotation /// 0016787 // hydrolase activity // inferred from electronic annotation
1558673_s_at	ZNF77	zinc finger protein 77	0.298827	1.03731	87.3292		2.74608	1.04319	3.88467		2.64961	1.08788	9.09031	0	1	0	1	0	4	NP_067040.1	NM_021217	0006350 // transcription // inferred from electronic annotation /// 0006355 // regulation of transcription, DNA-dependent // inferred from electronic annotation	0005622 // intracellular // inferred from electronic annotation /// 0005634 // nucleus // inferred from electronic annotation	0003676 // nucleic acid binding // inferred from electronic annotation /// 0003677 // DNA binding // inferred from electronic annotation /// 0008270 // zinc ion binding // inferred from electronic annotation /// 0046872 // metal ion binding // inferred from electronic annotation
1558678_s_at	MALAT1	metastasis associated lung adenocarcinoma transcript 1 (non-coding RNA)	-0.873592	-1.42739	53.6053		-0.431549	-1.22932	48.4319		-3.09206	-1.5826	3.47614	0	0	1	1	0	7	---	NR_002819	---	---	---
1558686_at	---	Full length insert cDNA YP99D02	3.23881	1.89082	0		1.63755	1.68323	8.37762		7.0629	2.66604	0.245966	1	0	1	1	0	4	---	---	---	---	---
1558703_at	SLC46A1	solute carrier family 46, member 1	4.72192	2.16891	0		2.81448	1.42711	3.3629		3.03275	1.63715	5.63916	1	1	0	1	0	4	NP_542400.2	NM_080669	0006810 // transport // inferred from electronic annotation /// 0015884 // folic acid transport // inferred from direct assay	0005737 // cytoplasm // inferred from sequence or structural similarity /// 0016020 // membrane // inferred from electronic annotation /// 0016021 // integral to membrane // inferred from electronic annotation /// 0016324 // apical plasma membrane // inferred from direct assay	0005215 // transporter activity // inferred from electronic annotation /// 0008517 // folic acid transporter activity // inferred from direct assay
1558733_at	ZBTB38	zinc finger and BTB domain containing 38	2.93467	3.40198	0.163902		-0.808707	-1.14449	38.8414		-4.41236	-1.30593	1.18077	1	0	1	1	0	8	NP_001073881.2 /// XP_001133510.1 /// XP_001133669.1	NM_001080412 /// XM_001133510 /// XM_001133669	0006350 // transcription // inferred from electronic annotation /// 0006355 // regulation of transcription, DNA-dependent // inferred from electronic annotation /// 0045944 // positive regulation of transcription from RNA polymerase II promoter // inferred from sequence or structural similarity	0005622 // intracellular // inferred from electronic annotation /// 0005634 // nucleus // inferred from sequence or structural similarity /// 0005634 // nucleus // inferred from electronic annotation	0003676 // nucleic acid binding // inferred from electronic annotation /// 0003677 // DNA binding // inferred from electronic annotation /// 0003700 // transcription factor activity // inferred from sequence or structural similarity /// 0005515 // protein binding // inferred from electronic annotation /// 0008270 // zinc ion binding // inferred from electronic annotation /// 0046872 // metal ion …
1558762_a_at	ZNF789	zinc finger protein 789	-1.86458	-1.45095	3.8722		-0.180696	-1.00629	52.1795		0.770947	1.14415	63.1672	1	0	0	1	0	2	NP_001013276.1 /// NP_998768.2	NM_001013258 /// NM_213603	0006355 // regulation of transcription, DNA-dependent // inferred from electronic annotation	0005622 // intracellular // inferred from electronic annotation	0003676 // nucleic acid binding // inferred from electronic annotation /// 0008270 // zinc ion binding // inferred from electronic annotation /// 0046872 // metal ion binding // inferred from electronic annotation
1558846_at	PNLIPRP3	pancreatic lipase-related protein 3	0.445434	1.11087	87.3292		1.56381	1.8782	10.5122		4.49644	2.96692	1.18077	0	0	1	1	0	0	NP_001011709.1	NM_001011709	0006629 // lipid metabolic process // inferred from electronic annotation /// 0016042 // lipid catabolic process // inferred from electronic annotation	---	0003824 // catalytic activity // inferred from electronic annotation /// 0004806 // triacylglycerol lipase activity // inferred from electronic annotation /// 0016787 // hydrolase activity // inferred from electronic annotation
1558871_at	---	Homo sapiens, clone IMAGE:4105785, mRNA	-0.222027	-1.14625	86.9368		-0.421444	-1.02791	48.4319		-3.09198	-1.10656	3.47614	0	0	1	1	0	9	---	---	---	---	---
1559064_at	NUP153	nucleoporin 153kDa	-0.720057	-1.16648	53.6053		-1.15324	-1.16139	31.8431		-6.9768	-1.75763	0.299201	0	0	1	1	0	2	NP_005115.2	NM_005124	0006810 // transport // inferred from electronic annotation	0005622 // intracellular // inferred from electronic annotation /// 0005634 // nucleus // inferred from electronic annotation /// 0005643 // nuclear pore // traceable author statement	0003677 // DNA binding // inferred from electronic annotation /// 0005215 // transporter activity // traceable author statement /// 0005515 // protein binding // inferred from physical interaction /// 0008270 // zinc ion binding // inferred from electronic annotation /// 0046872 // metal ion binding // inferred from electronic annotation
1559072_a_at	LRRC62	leucine rich repeat containing 62	5.19291	2.17987	0		2.98467	2.02809	2.93004		4.55988	2.16318	1.18077	1	1	1	1	1	8	NP_443138.2 /// XP_001133526.1	NM_052906 /// XM_001133526	---	0016020 // membrane // inferred from electronic annotation /// 0016021 // integral to membrane // inferred from electronic annotation	0005515 // protein binding // inferred from electronic annotation
1559078_at	BCL11A	B-cell CLL/lymphoma 11A (zinc finger protein)	-0.139194	-1.01269	86.9368		2.56438	1.0188	4.34349		-0.321898	-1.0268	58.2375	0	1	0	1	0	3	NP_060484.2 /// NP_075044.2 /// NP_612563.1 /// NP_612569.1	NM_018014 /// NM_022893 /// NM_138553 /// NM_138559	0006350 // transcription // inferred from electronic annotation /// 0006355 // regulation of transcription, DNA-dependent // inferred from electronic annotation /// 0030097 // hemopoiesis // non-traceable author statement	0005622 // intracellular // inferred from electronic annotation /// 0005634 // nucleus // non-traceable author statement /// 0005634 // nucleus // inferred from electronic annotation /// 0005737 // cytoplasm // non-traceable author statement	0003676 // nucleic acid binding // inferred from electronic annotation /// 0008270 // zinc ion binding // inferred from electronic annotation /// 0046872 // metal ion binding // inferred from electronic annotation
1559190_s_at	RDH13	MRNA; cDNA DKFZp313H0740 (from clone DKFZp313H0740) /// Retinol dehydrogenase 13 (all-trans/9-cis)	-2.82387	-1.40245	0.39632		0.0926449	1.01199	50.2626		3.03697	1.19629	5.63916	1	0	0	1	0	5	NP_612421.1	NM_138412	0008152 // metabolic process // inferred from electronic annotation	---	0016491 // oxidoreductase activity // inferred from electronic annotation
1559477_s_at	MEIS1	Meis homeobox 1	-0.34905	-1.08272	86.9368		-1.44109	-1.14088	24.1246		-4.09255	-1.19111	1.49774	0	0	1	1	0	2	NP_002389.1	NM_002398	0006350 // transcription // inferred from electronic annotation /// 0006355 // regulation of transcription, DNA-dependent // inferred from electronic annotation /// 0007275 // multicellular organismal development // inferred from electronic annotation /// 0045449 // regulation of transcription // inferred from electronic annotation	0005634 // nucleus // inferred from electronic annotation /// 0005667 // transcription factor complex // inferred from electronic annotation	0003677 // DNA binding // inferred from electronic annotation /// 0003700 // transcription factor activity // inferred from electronic annotation /// 0003702 // RNA polymerase II transcription factor activity // traceable author statement /// 0003705 // RNA polymerase II transcription factor activity, enhancer binding // inferred from electronic annotation /// 0005515 // protein binding // inferr…
1559633_a_at	CHRM3 /// LOC730413	cholinergic receptor, muscarinic 3 /// similar to cholinergic receptor, muscarinic 3	4.87313	5.36781	0		1.95331	1.59777	7.10504		3.55713	1.75774	2.86147	1	0	1	1	0	8	NP_000731.1 /// XP_001123368.1 /// XP_001130695.1	NM_000740 /// XM_001123368 /// XM_001130695	0006464 // protein modification process // traceable author statement /// 0006939 // smooth muscle contraction // inferred from electronic annotation /// 0007165 // signal transduction // inferred from electronic annotation /// 0007165 // signal transduction // traceable author statement /// 0007186 // G-protein coupled receptor protein signaling pathway // inferred from electronic annotation ///…	0005886 // plasma membrane // traceable author statement /// 0005887 // integral to plasma membrane // traceable author statement /// 0016020 // membrane // inferred from electronic annotation /// 0016021 // integral to membrane // inferred from electronic annotation /// 0045211 // postsynaptic membrane // inferred from electronic annotation	0001584 // rhodopsin-like receptor activity // inferred from electronic annotation /// 0004435 // phosphoinositide phospholipase C activity // traceable author statement /// 0004871 // signal transducer activity // inferred from electronic annotation /// 0004872 // receptor activity // inferred from electronic annotation /// 0004872 // receptor activity // traceable author statement /// 0004930 /…
1559776_at	---	CDNA FLJ36989 fis, clone BRACE2006753	-0.000943352	1.01057	86.9368		-0.248569	1.01466	51.7921		4.64591	1.33535	1.18077	0	0	1	1	0	4	---	---	---	---	---
1559883_s_at	SAMHD1	SAM domain and HD domain 1	-0.0710594	-1.02544	86.9368		-1.39355	-1.37393	27.8261		-7.25725	-2.74601	0.299201	0	0	1	1	0	3	NP_056289.2	NM_015474	0006955 // immune response // non-traceable author statement /// 0006955 // immune response // inferred from electronic annotation	0005622 // intracellular // non-traceable author statement /// 0005634 // nucleus // inferred from direct assay	0003824 // catalytic activity // inferred from electronic annotation
1560116_a_at	NEDD1	neural precursor cell expressed, developmentally down-regulated 1	-0.00103099	-1.00001	86.9368		-1.05307	-1.37618	31.8431		-3.18148	-1.27026	3.47614	0	0	1	1	0	7	NP_690869.1	NM_152905	---	---	---
1560348_at	RGNEF	Rho-guanine nucleotide exchange factor	5.17708	6.24551	0		3.78853	2.40174	1.3031		2.65472	1.64979	9.09031	1	1	0	1	0	8	NP_001073948.1 /// XP_371755.5 /// XP_938042.2 /// XP_942978.2	NM_001080479 /// XM_371755 /// XM_932949 /// XM_937885	0007242 // intracellular signaling cascade // inferred from electronic annotation /// 0035023 // regulation of Rho protein signal transduction // inferred from electronic annotation	0005622 // intracellular // inferred from electronic annotation	0005089 // Rho guanyl-nucleotide exchange factor activity // inferred from electronic annotation
1560536_at	---	CDNA clone IMAGE:5557641	-0.271135	-1.03021	86.9368		3.08261	1.03015	2.93004		1.25024	1.09415	52.0216	0	1	0	1	0	0	---	---	---	---	---
1560754_at	CMTM7	CKLF-like MARVEL transmembrane domain containing 7	-0.274624	-1.0277	86.9368		2.48478	1.11836	4.34349		0.084063	1.01076	66.7772	0	1	0	1	0	0	NP_612419.1 /// NP_852137.1	NM_138410 /// NM_181472	0006935 // chemotaxis // inferred from electronic annotation	0005615 // extracellular space // inferred from electronic annotation /// 0016020 // membrane // inferred from electronic annotation /// 0016021 // integral to membrane // inferred from electronic annotation	0005125 // cytokine activity // inferred from electronic annotation
1560814_a_at	CCDC32	coiled-coil domain containing 32	-2.33577	-1.48059	0.983094		-4.73446	-1.77201	0.721776		-1.37125	-1.29134	31.9704	1	1	0	1	0	6	NP_001074260.1 /// NP_001074261.1 /// NP_443081.1 /// XP_001129277.1	NM_001080791 /// NM_001080792 /// NM_052849 /// XM_001129277	---	---	---
1561179_s_at	AMZ1	archaemetzincin-1	1.82741	1.34788	3.8722		1.13216	1.08268	19.7666		0.618095	1.02139	65.5674	1	0	0	1	0	8	NP_597720.1	NM_133463	0006508 // proteolysis // inferred from electronic annotation	---	0008233 // peptidase activity // inferred from electronic annotation /// 0008237 // metallopeptidase activity // inferred from electronic annotation /// 0008270 // zinc ion binding // inferred from electronic annotation /// 0016787 // hydrolase activity // inferred from electronic annotation /// 0046872 // metal ion binding // inferred from electronic annotation
1562603_at	RFFL	ring finger and FYVE-like domain containing 1	2.04701	1.95755	1.63508		1.7693	1.11983	8.37762		0.889874	1.04997	61.407	1	0	0	1	0	8	NP_001017368.1 /// NP_476519.1	NM_001017368 /// NM_057178	0006512 // ubiquitin cycle // inferred from electronic annotation /// 0006915 // apoptosis // inferred from electronic annotation	0016020 // membrane // inferred from electronic annotation	0005515 // protein binding // inferred from electronic annotation /// 0008270 // zinc ion binding // inferred from electronic annotation /// 0016874 // ligase activity // inferred from electronic annotation /// 0046872 // metal ion binding // inferred from electronic annotation
1562738_a_at	---	Homo sapiens, clone IMAGE:4132913, mRNA	-0.252355	-1.0443	86.9368		2.99344	1.10785	2.93004		-1.07131	-1.06197	38.2923	0	1	0	1	0	1	---	---	---	---	---
1563088_a_at	LOC284837	hypothetical protein LOC284837	12.8874	15.8043	0		2.90615	1.42032	3.3629		3.66011	2.2516	2.86147	1	1	1	1	1	8	NP_919286.1	NM_194310	---	---	---
1563283_at	---	CDNA clone IMAGE:4828909	-0.278204	-1.04458	86.9368		2.78344	1.01757	3.3629		0.495865	1.00489	66.7772	0	1	0	1	0	9	---	---	---	---	---
1563646_a_at	TMEM67	transmembrane protein 67	-0.737233	-1.13238	53.6053		-2.88965	-1.37611	3.88467		-2.08445	-1.24812	11.5844	0	1	0	1	0	11	NP_714915.2	NM_153704	---	0016020 // membrane // inferred from electronic annotation /// 0016021 // integral to membrane // inferred from electronic annotation	---
1564031_a_at	C5orf16	chromosome 5 open reading frame 16	-0.30839	-1.06474	86.9368		2.57492	1.4915	4.34349		5.00571	1.34365	0.793575	0	1	1	1	0	0	NP_776189.2	NM_173828	---	0016020 // membrane // inferred from electronic annotation /// 0016021 // integral to membrane // inferred from electronic annotation	---
1564414_a_at	PNLDC1	poly(A)-specific ribonuclease (PARN)-like domain containing 1	0.388514	1.08941	87.3292		3.05623	1.44019	2.93004		2.90023	1.11404	7.31116	0	1	0	1	0	0	NP_775787.1	NM_173516	---	0005634 // nucleus // inferred from electronic annotation	---
1564573_at	LOC402778	similar to RIKEN cDNA 6330512M04 gene (mouse)	4.88524	2.58936	0		2.90805	1.67579	3.3629		5.43404	1.45735	0.586101	1	1	1	1	1	8	---	---	---	---	---
1564907_s_at	MATR3 /// SNHG4	matrin 3 /// small nucleolar RNA host gene (non-protein coding) 4	1.04099	1.19847	86.9368		1.30313	1.18719	14.4106		4.62176	1.7388	1.18077	0	0	1	1	0	0	NP_061322.2 /// NP_954659.1	NM_018834 /// NM_199189 /// NR_003141	---	0005622 // intracellular // inferred from electronic annotation /// 0005634 // nucleus // inferred from electronic annotation /// 0005637 // nuclear inner membrane // traceable author statement	0000166 // nucleotide binding // inferred from electronic annotation /// 0003676 // nucleic acid binding // inferred from electronic annotation /// 0003723 // RNA binding // inferred from electronic annotation /// 0005198 // structural molecule activity // traceable author statement /// 0005515 // protein binding // inferred from physical interaction /// 0008270 // zinc ion binding // inferred fr…
1564911_at	SNHG4	small nucleolar RNA host gene (non-protein coding) 4	0.684186	1.11526	87.3292		1.10651	1.16163	19.7666		5.44696	1.68407	0.586101	0	0	1	1	0	0	---	NR_003141	---	---	---
1565162_s_at	MGST1	microsomal glutathione S-transferase 1	0.0926307	1.00599	87.3292		1.48663	1.13788	10.5122		3.40205	1.17331	3.47614	0	0	1	1	0	5	NP_064696.1 /// NP_665707.1 /// NP_665734.1 /// NP_665735.1	NM_020300 /// NM_145764 /// NM_145791 /// NM_145792	0006749 // glutathione metabolic process // inferred from electronic annotation	0005739 // mitochondrion // inferred from electronic annotation /// 0005743 // mitochondrial inner membrane // inferred from electronic annotation /// 0005783 // endoplasmic reticulum // inferred from electronic annotation /// 0005792 // microsome // inferred from electronic annotation /// 0016020 // membrane // inferred from electronic annotation	0004364 // glutathione transferase activity // traceable author statement /// 0004364 // glutathione transferase activity // inferred from electronic annotation /// 0016740 // transferase activity // inferred from electronic annotation
1566303_s_at	PPP1R11	protein phosphatase 1, regulatory (inhibitor) subunit 11	0.202229	1.04189	87.3292		0.972533	1.22303	19.7666		3.31704	1.12148	3.47614	0	0	1	1	0	0	NP_068778.1	NM_021959	---	0005625 // soluble fraction // traceable author statement	0004864 // protein phosphatase inhibitor activity // inferred from electronic annotation /// 0005515 // protein binding // inferred from physical interaction
1566340_at	SNORD8	small nucleolar RNA, C/D box 8	-0.110729	-1.01248	86.9368		3.3924	1.25745	2.00531		1.10413	1.17378	58.2375	0	1	0	1	0	0	---	NR_002916	---	---	---
1566403_at	SNORA68	small nucleolar RNA, H/ACA box 68	0.0180366	1.00454	87.3292		2.88184	2.06049	3.3629		-0.0635681	1.02624	58.2375	0	1	0	1	0	1	---	NR_000012	---	---	---
1566577_at	---	MRNA; cDNA DKFZp547I1410 (from clone DKFZp547I1410)	-0.194153	-1.05535	86.9368		2.45616	1.34968	4.34349		1.29452	1.10706	52.0216	0	1	0	1	0	5	---	---	---	---	---
1566722_a_at	SVEP1	sushi, von Willebrand factor type A, EGF and pentraxin domain containing 1	-2.30648	-1.32316	0.983094		0.201678	1.01375	48.4319		-0.953856	-1.06828	45.7481	1	0	0	1	0	6	NP_699197.2 /// XP_933716.2 /// XP_946359.2	NM_153366 /// XM_928623 /// XM_941266	---	---	0005509 // calcium ion binding // inferred from electronic annotation /// 0005529 // sugar binding // inferred from electronic annotation
1567013_at	NFE2L2	nuclear factor (erythroid-derived 2)-like 2	2.77255	2.49785	0.163902		1.93103	1.17713	7.10504		-0.141874	-1.00984	58.2375	1	0	0	1	0	8	NP_006155.2	NM_006164	0006350 // transcription // inferred from electronic annotation /// 0006355 // regulation of transcription, DNA-dependent // inferred from electronic annotation /// 0006366 // transcription from RNA polymerase II promoter // traceable author statement	0005634 // nucleus // inferred from electronic annotation	0003677 // DNA binding // inferred from electronic annotation /// 0003700 // transcription factor activity // traceable author statement /// 0003700 // transcription factor activity // inferred from electronic annotation /// 0004867 // serine-type endopeptidase inhibitor activity // inferred from electronic annotation /// 0043565 // sequence-specific DNA binding // inferred from electronic annota…
1567080_s_at	CLN6	ceroid-lipofuscinosis, neuronal 6, late infantile, variant	-0.000628068	1.00013	86.9368		1.68999	1.6389	8.37762		5.13699	1.37598	0.793575	0	0	1	1	0	0	NP_060352.1	NM_017882	0001573 // ganglioside metabolic process // inferred from mutant phenotype /// 0001573 // ganglioside metabolic process // inferred from direct assay /// 0007042 // lysosomal lumen acidification // inferred from mutant phenotype /// 0007042 // lysosomal lumen acidification // inferred from direct assay /// 0007601 // visual perception // inferred from electronic annotation /// 0008203 // choleste…	0005783 // endoplasmic reticulum // inferred from direct assay /// 0005783 // endoplasmic reticulum // inferred from electronic annotation /// 0005788 // endoplasmic reticulum lumen // inferred from direct assay /// 0016020 // membrane // inferred from electronic annotation /// 0016021 // integral to membrane // non-traceable author statement /// 0016021 // integral to membrane // inferred from e…	0042803 // protein homodimerization activity // inferred from direct assay
1567107_s_at	TPM4	tropomyosin 4	0.854411	1.20497	87.3292		4.11999	1.3927	1.1181		-0.207644	-1.01495	58.2375	0	1	0	1	0	9	NP_003281.1	NM_003290	0006928 // cell motility // traceable author statement	0005856 // cytoskeleton // traceable author statement /// 0005856 // cytoskeleton // inferred from electronic annotation /// 0005862 // muscle thin filament tropomyosin // traceable author statement	0003779 // actin binding // inferred from electronic annotation /// 0008307 // structural constituent of muscle // traceable author statement
1567458_s_at	RAC1	ras-related C3 botulinum toxin substrate 1 (rho family, small GTP binding protein Rac1)	0.238174	1.02837	87.3292		-1.534	-1.20364	24.1246		-3.05126	-1.15755	3.47614	0	0	1	1	0	11	NP_008839.2 /// NP_061485.1 /// NP_942126.1	NM_006908 /// NM_018890 /// NM_198829	0006897 // endocytosis // inferred from electronic annotation /// 0006928 // cell motility // traceable author statement /// 0006954 // inflammatory response // traceable author statement /// 0006972 // hyperosmotic response // inferred from electronic annotation /// 0007010 // cytoskeleton organization and biogenesis // inferred from electronic annotation /// 0007155 // cell adhesion // traceabl…	0005622 // intracellular // inferred from electronic annotation /// 0005624 // membrane fraction // inferred from electronic annotation /// 0005737 // cytoplasm // inferred from electronic annotation /// 0016023 // cytoplasmic membrane-bound vesicle // inferred from electronic annotation /// 0019897 // extrinsic to plasma membrane // inferred from electronic annotation /// 0030027 // lamellipodiu…	0000166 // nucleotide binding // inferred from electronic annotation /// 0003924 // GTPase activity // traceable author statement /// 0003924 // GTPase activity // inferred from electronic annotation /// 0005515 // protein binding // inferred from physical interaction /// 0005515 // protein binding // inferred from electronic annotation /// 0005525 // GTP binding // inferred from electronic annot…
1568592_at	TRIM69	tripartite motif-containing 69	0.205717	1.02166	87.3292		-4.65021	-1.35077	0.721776		-2.62139	-1.27528	5.63916	0	1	0	1	0	3	NP_542783.2 /// NP_892030.3	NM_080745 /// NM_182985	0006915 // apoptosis // inferred from electronic annotation	0005634 // nucleus // inferred from electronic annotation	0005515 // protein binding // inferred from electronic annotation /// 0008270 // zinc ion binding // inferred from electronic annotation /// 0046872 // metal ion binding // inferred from electronic annotation
1568593_a_at	NUDT16P	nudix (nucleoside diphosphate linked moiety X)-type motif 16 pseudogene	-1.2275	-1.17244	32.4616		4.41165	1.59585	0.988856		5.57319	1.34631	0.492512	0	1	1	1	0	0	---	NR_002949	---	---	---
1568611_at	---	Homo sapiens, clone IMAGE:3892140, mRNA	-0.307653	-1.09166	86.9368		-3.90099	-2.38075	1.3031		-3.78425	-1.81537	1.83684	0	1	1	1	0	11	---	---	---	---	---
1568619_s_at	LOC162073	hypothetical protein LOC162073	-2.21714	-1.70165	1.63508		-1.16455	-1.33254	27.8261		-1.17447	-1.26367	38.2923	1	0	0	1	0	10	NP_001030013.1	NM_001034841	---	---	---
1568680_s_at	YTHDC2	YTH domain containing 2	0.860367	1.18761	87.3292		-0.768505	-1.23757	38.8414		-10.193	-1.61326	0	0	0	1	1	0	7	NP_073739.2	NM_022828	0007275 // multicellular organismal development // inferred from electronic annotation	---	0003676 // nucleic acid binding // inferred from electronic annotation /// 0004386 // helicase activity // inferred from electronic annotation /// 0005524 // ATP binding // inferred from electronic annotation /// 0008026 // ATP-dependent helicase activity // inferred from electronic annotation
1568932_at	---	CDNA clone IMAGE:4830452	2.17275	2.49085	0.983094		-0.155034	-1.00811	52.4112		-0.178787	-1.00682	58.2375	1	0	0	1	0	8	---	---	---	---	---
1568949_at	PITPNC1	phosphatidylinositol transfer protein, cytoplasmic 1	3.93973	1.87797	0		2.85516	2.06805	3.3629		7.23642	1.62499	0.245966	1	1	1	1	1	4	NP_036549.2 /// NP_858057.1	NM_012417 /// NM_181671	0006810 // transport // inferred from electronic annotation /// 0006869 // lipid transport // inferred from electronic annotation /// 0007165 // signal transduction // traceable author statement /// 0007165 // signal transduction // inferred from mutant phenotype	0005622 // intracellular // inferred from electronic annotation /// 0005737 // cytoplasm // traceable author statement /// 0005737 // cytoplasm // inferred from direct assay	0008289 // lipid binding // inferred from electronic annotation /// 0008526 // phosphatidylinositol transporter activity // traceable author statement /// 0008526 // phosphatidylinositol transporter activity // inferred from mutant phenotype
1569086_at	EML2	Homo sapiens, clone IMAGE:3459231, mRNA /// Echinoderm microtubule associated protein like 2	2.24034	1.56368	0.983094		1.42941	1.50489	10.5122		3.59661	1.92499	2.86147	1	0	1	1	0	4	NP_036287.1	NM_012155	0007601 // visual perception // traceable author statement /// 0007605 // sensory perception of sound // traceable author statement	0005874 // microtubule // inferred from electronic annotation /// 0005875 // microtubule associated complex // traceable author statement	0005515 // protein binding // inferred from physical interaction
1569139_s_at	FAM53A	family with sequence similarity 53, member A	-2.30688	-1.3912	0.983094		1.24407	1.10454	14.4106		0.86231	1.10655	61.407	1	0	0	1	0	0	NP_001013644.1	NM_001013622	---	0005634 // nucleus // inferred from electronic annotation	---
1569594_a_at	SDCCAG1	serologically defined colon cancer antigen 1	0.221399	1.07513	87.3292		-0.492715	-1.16706	45.8993		-3.66719	-1.53569	2.40197	0	0	1	1	0	3	NP_004704.2	NM_004713	---	0005634 // nucleus // inferred from electronic annotation	---
1569631_at	NMNAT1	nicotinamide nucleotide adenylyltransferase 1	-0.218953	-1.04042	86.9368		4.90408	1.26722	0.614411		0.560984	1.05184	66.6574	0	1	0	1	0	0	NP_073624.2	NM_022787	0009058 // biosynthetic process // inferred from electronic annotation /// 0009435 // NAD biosynthetic process // inferred from electronic annotation /// 0019363 // pyridine nucleotide biosynthetic process // inferred from electronic annotation	0005634 // nucleus // inferred from direct assay /// 0005634 // nucleus // inferred from electronic annotation	0000287 // magnesium ion binding // inferred from electronic annotation /// 0000309 // nicotinamide-nucleotide adenylyltransferase activity // inferred from direct assay /// 0000309 // nicotinamide-nucleotide adenylyltransferase activity // inferred from electronic annotation /// 0004515 // nicotinate-nucleotide adenylyltransferase activity // inferred from electronic annotation /// 0005515 // pr…
1569642_at	F2R	coagulation factor II (thrombin) receptor	-1.21686	-1.52299	32.4616		-1.74527	-1.83402	19.7666		-8.36834	-2.82323	0.248836	0	0	1	1	0	6	NP_001983.1	NM_001992	0000074 // regulation of progression through cell cycle // traceable author statement /// 0006915 // apoptosis // traceable author statement /// 0006919 // caspase activation // traceable author statement /// 0006928 // cell motility // traceable author statement /// 0007165 // signal transduction // traceable author statement /// 0007165 // signal transduction // inferred from electronic annotat…	0005794 // Golgi apparatus // traceable author statement /// 0005886 // plasma membrane // traceable author statement /// 0005887 // integral to plasma membrane // traceable author statement /// 0016020 // membrane // inferred from electronic annotation /// 0016021 // integral to membrane // inferred from electronic annotation	0001584 // rhodopsin-like receptor activity // inferred from electronic annotation /// 0004871 // signal transducer activity // inferred from expression pattern /// 0004871 // signal transducer activity // inferred from electronic annotation /// 0004872 // receptor activity // inferred from electronic annotation /// 0004930 // G-protein coupled receptor activity // inferred from electronic annota…
1569648_at	DACT2	dapper, antagonist of beta-catenin, homolog 2 (Xenopus laevis)	-0.785602	-1.16014	53.6053		-0.241583	-1.05432	51.7921		-4.80159	-1.45044	0.793575	0	0	1	1	0	1	NP_999627.1	NM_214462	---	---	---
1570622_at	---	Clone FLB4630	-0.357929	-1.05591	86.9368		2.6077	1.09668	4.34349		-0.405537	-1.00926	58.2375	0	1	0	1	0	5	---	---	---	---	---
1598_g_at	GAS6	growth arrest-specific 6	-0.341839	-1.05555	86.9368		-5.86854	-1.9001	0.623036		-15.6598	-2.30867	0	0	1	1	1	0	10	NP_000811.1	NM_000820	0001558 // regulation of cell growth // inferred from electronic annotation /// 0007165 // signal transduction // traceable author statement /// 0008283 // cell proliferation // traceable author statement	0005576 // extracellular region // inferred from electronic annotation	0005102 // receptor binding // traceable author statement /// 0005509 // calcium ion binding // inferred from electronic annotation /// 0046872 // metal ion binding // inferred from electronic annotation
200001_at	CAPNS1	calpain, small subunit 1	1.85227	1.39858	2.64283		4.58852	1.9968	0.710985		7.1096	1.70771	0.245966	1	1	1	1	1	0	NP_001003962.1 /// NP_001740.1	NM_001003962 /// NM_001749	0008284 // positive regulation of cell proliferation // traceable author statement	---	0004198 // calpain activity // traceable author statement /// 0004198 // calpain activity // inferred from electronic annotation /// 0005509 // calcium ion binding // inferred from electronic annotation /// 0005515 // protein binding // inferred from physical interaction
200005_at	EIF3S7	eukaryotic translation initiation factor 3, subunit 7 zeta, 66/67kDa	0.403656	1.04775	87.3292		2.14522	1.20124	6.12905		3.95832	1.10012	2.40197	0	0	1	1	0	0	NP_003744.1	NM_003753	0006412 // translation // inferred from electronic annotation /// 0006413 // translational initiation // inferred from electronic annotation /// 0006446 // regulation of translational initiation // traceable author statement	0005852 // eukaryotic translation initiation factor 3 complex // traceable author statement	0003743 // translation initiation factor activity // traceable author statement /// 0003743 // translation initiation factor activity // inferred from electronic annotation /// 0005515 // protein binding // inferred from physical interaction
200009_at	GDI2	GDP dissociation inhibitor 2	-0.0106471	-1.00056	86.9368		0.0096525	1.00386	51.2662		-3.38054	-1.09804	2.86147	0	0	1	1	0	10	NP_001485.2	NM_001494	0007165 // signal transduction // traceable author statement /// 0015031 // protein transport // inferred from electronic annotation /// 0043087 // regulation of GTPase activity // inferred from electronic annotation	0005737 // cytoplasm // traceable author statement /// 0009986 // cell surface // inferred from expression pattern	0005093 // Rab GDP-dissociation inhibitor activity // inferred from electronic annotation /// 0005093 // Rab GDP-dissociation inhibitor activity // traceable author statement /// 0005096 // GTPase activator activity // inferred from electronic annotation
200048_s_at	JTB	jumping translocation breakpoint	0.101368	1.01774	87.3292		1.75707	1.09196	8.37762		5.2964	1.14817	0.586101	0	0	1	1	0	1	NP_006685.1	NM_006694	---	0005624 // membrane fraction // traceable author statement /// 0005887 // integral to plasma membrane // traceable author statement /// 0016020 // membrane // inferred from electronic annotation /// 0016021 // integral to membrane // inferred from electronic annotation	---
200056_s_at	C1D	nuclear DNA-binding protein	-0.530911	-1.09411	86.9368		-1.85643	-1.30776	14.4106		-2.87613	-1.43181	4.27051	0	0	1	1	0	6	NP_006324.1 /// NP_775269.1	NM_006333 /// NM_173177	---	0005634 // nucleus // traceable author statement	0003677 // DNA binding // traceable author statement /// 0003677 // DNA binding // inferred from electronic annotation
200057_s_at	NONO	non-POU domain containing, octamer-binding	0.0224788	1.00159	87.3292		-2.65668	-1.03391	4.34349		-0.670112	-1.02199	52.0216	0	1	0	1	0	2	NP_031389.3	NM_007363	0006281 // DNA repair // inferred from electronic annotation /// 0006310 // DNA recombination // inferred from electronic annotation /// 0006350 // transcription // inferred from electronic annotation /// 0006355 // regulation of transcription, DNA-dependent // inferred from electronic annotation /// 0006397 // mRNA processing // traceable author statement /// 0006397 // mRNA processing // inferr…	0005634 // nucleus // traceable author statement /// 0005634 // nucleus // inferred from electronic annotation	0000166 // nucleotide binding // inferred from electronic annotation /// 0003676 // nucleic acid binding // inferred from electronic annotation /// 0003677 // DNA binding // inferred from electronic annotation /// 0003723 // RNA binding // inferred from electronic annotation /// 0005515 // protein binding // inferred from physical interaction
200063_s_at	NPM1	nucleophosmin (nucleolar phosphoprotein B23, numatrin)	-0.328172	-1.04041	86.9368		-1.09294	-1.13492	31.8431		-3.12205	-1.05408	3.47614	0	0	1	1	0	11	NP_001032827.1 /// NP_002511.1 /// NP_954654.1	NM_001037738 /// NM_002520 /// NM_199185	0006886 // intracellular protein transport // inferred from sequence or structural similarity /// 0006886 // intracellular protein transport // traceable author statement /// 0006913 // nucleocytoplasmic transport // inferred from sequence or structural similarity /// 0006913 // nucleocytoplasmic transport // traceable author statement /// 0006916 // anti-apoptosis // traceable author statement /…	0005634 // nucleus // inferred from direct assay /// 0005634 // nucleus // inferred from sequence or structural similarity /// 0005634 // nucleus // traceable author statement /// 0005634 // nucleus // inferred from electronic annotation /// 0005730 // nucleolus // inferred from direct assay /// 0005737 // cytoplasm // inferred from direct assay /// 0005737 // cytoplasm // inferred from sequence …	0003676 // nucleic acid binding // inferred from electronic annotation /// 0003713 // transcription coactivator activity // inferred from direct assay /// 0003723 // RNA binding // inferred from sequence or structural similarity /// 0003723 // RNA binding // traceable author statement /// 0003723 // RNA binding // inferred from electronic annotation /// 0005515 // protein binding // inferred from…
200066_at	IK	IK cytokine, down-regulator of HLA II	1.48892	1.22544	10.4128		0.606532	1.03423	31.8431		-4.47111	-1.21668	1.18077	0	0	1	1	0	3	NP_006074.2	NM_006083	0006955 // immune response // traceable author statement /// 0007267 // cell-cell signaling // traceable author statement	0005615 // extracellular space // traceable author statement /// 0005625 // soluble fraction // traceable author statement /// 0005634 // nucleus // inferred from electronic annotation	0005125 // cytokine activity // not recorded
200079_s_at	KARS	lysyl-tRNA synthetase	0.373544	1.04757	87.3292		2.21942	1.13304	6.12905		3.17903	1.0609	4.27051	0	0	1	1	0	0	NP_005539.1	NM_005548	0006412 // translation // inferred from electronic annotation /// 0006418 // tRNA aminoacylation for protein translation // inferred from electronic annotation /// 0006430 // lysyl-tRNA aminoacylation // inferred from direct assay /// 0006430 // lysyl-tRNA aminoacylation // inferred from electronic annotation /// 0008033 // tRNA processing // non-traceable author statement	0005625 // soluble fraction // traceable author statement /// 0005737 // cytoplasm // inferred from electronic annotation /// 0005737 // cytoplasm // traceable author statement /// 0005739 // mitochondrion // inferred from direct assay	0000049 // tRNA binding // non-traceable author statement /// 0000166 // nucleotide binding // inferred from electronic annotation /// 0003676 // nucleic acid binding // inferred from electronic annotation /// 0004812 // aminoacyl-tRNA ligase activity // inferred from electronic annotation /// 0004824 // lysine-tRNA ligase activity // inferred from direct assay /// 0004824 // lysine-tRNA ligase a…
200083_at	USP22	ubiquitin specific peptidase 22	-0.170993	-1.02008	86.9368		-3.16314	-1.08982	2.93004		-0.588487	-1.03915	52.0216	0	1	0	1	0	6	XP_042698.4 /// XP_950948.2	XM_042698 /// XM_945855	0006511 // ubiquitin-dependent protein catabolic process // inferred from electronic annotation /// 0006512 // ubiquitin cycle // inferred from electronic annotation /// 0016579 // protein deubiquitination // inferred from electronic annotation	---	0004221 // ubiquitin thiolesterase activity // inferred from electronic annotation /// 0004843 // ubiquitin-specific protease activity // inferred from electronic annotation /// 0008233 // peptidase activity // inferred from electronic annotation /// 0008234 // cysteine-type peptidase activity // inferred from electronic annotation /// 0008270 // zinc ion binding // inferred from electronic annot…
200090_at	FNTA	Farnesyltransferase, CAAX box, alpha	-0.844724	-1.09978	53.6053		-0.816464	-1.12224	38.8414		-5.52072	-1.09893	0.492512	0	0	1	1	0	7	NP_001018196.1 /// NP_001018197.1 /// NP_002018.1	NM_001018676 /// NM_001018677 /// NM_002027	0007179 // transforming growth factor beta receptor signaling pathway // traceable author statement /// 0018346 // protein amino acid prenylation // inferred from electronic annotation /// 0018347 // protein amino acid farnesylation // traceable author statement /// 0018348 // protein amino acid geranylgeranylation // traceable author statement	0005737 // cytoplasm // traceable author statement	0004659 // prenyltransferase activity // inferred from electronic annotation /// 0004660 // protein farnesyltransferase activity // traceable author statement /// 0004660 // protein farnesyltransferase activity // inferred from electronic annotation /// 0004661 // protein geranylgeranyltransferase activity // traceable author statement /// 0004662 // CAAX-protein geranylgeranyltransferase activit…
200598_s_at	HSP90B1	heat shock protein 90kDa beta (Grp94), member 1	0.205278	1.07673	87.3292		-2.34571	-1.38137	6.12905		-3.45832	-1.20071	2.86147	0	0	1	1	0	11	NP_003290.1	NM_003299	0001666 // response to hypoxia // inferred from direct assay /// 0006457 // protein folding // inferred from electronic annotation /// 0006916 // anti-apoptosis // inferred from mutant phenotype /// 0006916 // anti-apoptosis // traceable author statement /// 0015031 // protein transport // non-traceable author statement /// 0051208 // sequestering of calcium ion // non-traceable author statement	0005783 // endoplasmic reticulum // traceable author statement /// 0005783 // endoplasmic reticulum // inferred from electronic annotation /// 0005788 // endoplasmic reticulum lumen // inferred from expression pattern /// 0005789 // endoplasmic reticulum membrane // inferred from expression pattern /// 0005792 // microsome // inferred from expression pattern /// 0005829 // cytosol // inferred fro…	0000166 // nucleotide binding // inferred from electronic annotation /// 0003723 // RNA binding // inferred from direct assay /// 0005509 // calcium ion binding // traceable author statement /// 0005509 // calcium ion binding // inferred from electronic annotation /// 0005515 // protein binding // inferred from physical interaction /// 0005524 // ATP binding // inferred from electronic annotation…
200599_s_at	HSP90B1	heat shock protein 90kDa beta (Grp94), member 1	0.0541385	1.04679	87.3292		-2.18869	-1.40144	7.10504		-4.34245	-1.13864	1.18077	0	0	1	1	0	11	NP_003290.1	NM_003299	0001666 // response to hypoxia // inferred from direct assay /// 0006457 // protein folding // inferred from electronic annotation /// 0006916 // anti-apoptosis // inferred from mutant phenotype /// 0006916 // anti-apoptosis // traceable author statement /// 0015031 // protein transport // non-traceable author statement /// 0051208 // sequestering of calcium ion // non-traceable author statement	0005783 // endoplasmic reticulum // traceable author statement /// 0005783 // endoplasmic reticulum // inferred from electronic annotation /// 0005788 // endoplasmic reticulum lumen // inferred from expression pattern /// 0005789 // endoplasmic reticulum membrane // inferred from expression pattern /// 0005792 // microsome // inferred from expression pattern /// 0005829 // cytosol // inferred fro…	0000166 // nucleotide binding // inferred from electronic annotation /// 0003723 // RNA binding // inferred from direct assay /// 0005509 // calcium ion binding // traceable author statement /// 0005509 // calcium ion binding // inferred from electronic annotation /// 0005515 // protein binding // inferred from physical interaction /// 0005524 // ATP binding // inferred from electronic annotation…
200600_at	MSN	moesin	-0.891294	-1.10349	53.6053		-2.32237	-1.1435	6.12905		-6.07971	-1.2628	0.400391	0	0	1	1	0	10	NP_002435.1	NM_002444	0006928 // cell motility // traceable author statement	0001931 // uropod // inferred from electronic annotation /// 0005737 // cytoplasm // inferred from electronic annotation /// 0005856 // cytoskeleton // traceable author statement /// 0005856 // cytoskeleton // inferred from electronic annotation /// 0005886 // plasma membrane // traceable author statement /// 0016020 // membrane // inferred from electronic annotation /// 0016323 // basolateral pl…	0005102 // receptor binding // inferred from physical interaction /// 0005198 // structural molecule activity // inferred from electronic annotation /// 0005200 // structural constituent of cytoskeleton // traceable author statement /// 0005488 // binding // inferred from electronic annotation /// 0005515 // protein binding // inferred from physical interaction /// 0008092 // cytoskeletal protein…
200601_at	ACTN4	actinin, alpha 4	2.03149	1.2615	1.63508		1.15308	1.08646	14.4106		1.9365	1.16253	25.4078	1	0	0	1	0	8	NP_004915.2	NM_004924	0000074 // regulation of progression through cell cycle // non-traceable author statement /// 0032417 // positive regulation of sodium:hydrogen antiporter activity // non-traceable author statement /// 0042981 // regulation of apoptosis // non-traceable author statement /// 0048549 // positive regulation of pinocytosis // inferred from electronic annotation /// 0051017 // actin filament bundle fo…	0001725 // stress fiber // inferred from electronic annotation /// 0005634 // nucleus // inferred from direct assay /// 0005634 // nucleus // inferred from electronic annotation /// 0005737 // cytoplasm // inferred from direct assay /// 0030863 // cortical cytoskeleton // inferred from electronic annotation /// 0031143 // pseudopodium // traceable author statement /// 0031143 // pseudopodium // i…	0001882 // nucleoside binding // inferred from direct assay /// 0003779 // actin binding // inferred from electronic annotation /// 0003779 // actin binding // traceable author statement /// 0005178 // integrin binding // traceable author statement /// 0005509 // calcium ion binding // inferred from electronic annotation /// 0005515 // protein binding // inferred from physical interaction /// 004…
200602_at	APP	amyloid beta (A4) precursor protein (peptidase nexin-II, Alzheimer disease)	-0.202995	-1.03375	86.9368		-1.90123	-1.27247	10.5122		-3.21068	-1.26273	3.47614	0	0	1	1	0	6	NP_000475.1 /// NP_958816.1 /// NP_958817.1	NM_000484 /// NM_201413 /// NM_201414	0006878 // copper ion homeostasis // traceable author statement /// 0006897 // endocytosis // inferred from electronic annotation /// 0006915 // apoptosis // inferred from electronic annotation /// 0007155 // cell adhesion // inferred from electronic annotation /// 0007219 // Notch signaling pathway // inferred from electronic annotation /// 0050905 // neuromuscular process // non-traceable autho…	0005576 // extracellular region // traceable author statement /// 0005887 // integral to plasma membrane // traceable author statement /// 0005905 // coated pit // inferred from electronic annotation /// 0009986 // cell surface // inferred from direct assay /// 0016020 // membrane // inferred from electronic annotation /// 0016021 // integral to membrane // inferred from electronic annotation	0004866 // endopeptidase inhibitor activity // inferred from electronic annotation /// 0004867 // serine-type endopeptidase inhibitor activity // inferred from direct assay /// 0004867 // serine-type endopeptidase inhibitor activity // non-traceable author statement /// 0004867 // serine-type endopeptidase inhibitor activity // inferred from electronic annotation /// 0005488 // binding // inferre…
200603_at	PRKAR1A	protein kinase, cAMP-dependent, regulatory, type I, alpha (tissue specific extinguisher 1)	-0.679878	-1.14031	53.6053		-1.75037	-1.50957	19.7666		-3.63956	-1.22163	2.40197	0	0	1	1	0	11	NP_002725.1 /// NP_997636.1 /// NP_997637.1	NM_002734 /// NM_212471 /// NM_212472	0001707 // mesoderm formation // inferred from electronic annotation /// 0006357 // regulation of transcription from RNA polymerase II promoter // traceable author statement /// 0006468 // protein amino acid phosphorylation // inferred from electronic annotation /// 0007165 // signal transduction // inferred from electronic annotation /// 0007242 // intracellular signaling cascade // traceable au…	0005952 // cAMP-dependent protein kinase complex // inferred from electronic annotation /// 0031594 // neuromuscular junction // inferred from electronic annotation /// 0043234 // protein complex // inferred from direct assay	0000166 // nucleotide binding // inferred from electronic annotation /// 0005515 // protein binding // inferred from physical interaction /// 0008603 // cAMP-dependent protein kinase regulator activity // inferred from electronic annotation /// 0008603 // cAMP-dependent protein kinase regulator activity // traceable author statement /// 0016301 // kinase activity // inferred from electronic annot…
200605_s_at	PRKAR1A	protein kinase, cAMP-dependent, regulatory, type I, alpha (tissue specific extinguisher 1)	-0.313916	-1.06438	86.9368		-1.65576	-1.47751	19.7666		-3.2834	-1.17268	2.86147	0	0	1	1	0	11	NP_002725.1 /// NP_997636.1 /// NP_997637.1	NM_002734 /// NM_212471 /// NM_212472	0001707 // mesoderm formation // inferred from electronic annotation /// 0006357 // regulation of transcription from RNA polymerase II promoter // traceable author statement /// 0006468 // protein amino acid phosphorylation // inferred from electronic annotation /// 0007165 // signal transduction // inferred from electronic annotation /// 0007242 // intracellular signaling cascade // traceable au…	0005952 // cAMP-dependent protein kinase complex // inferred from electronic annotation /// 0031594 // neuromuscular junction // inferred from electronic annotation /// 0043234 // protein complex // inferred from direct assay	0000166 // nucleotide binding // inferred from electronic annotation /// 0005515 // protein binding // inferred from physical interaction /// 0008603 // cAMP-dependent protein kinase regulator activity // inferred from electronic annotation /// 0008603 // cAMP-dependent protein kinase regulator activity // traceable author statement /// 0016301 // kinase activity // inferred from electronic annot…
200607_s_at	RAD21	RAD21 homolog (S. pombe)	0.116505	1.05888	87.3292		-1.51018	-1.5232	24.1246		-5.21408	-1.30281	0.586101	0	0	1	1	0	7	NP_006256.1	NM_006265	0006281 // DNA repair // inferred from electronic annotation /// 0006302 // double-strand break repair // traceable author statement /// 0006310 // DNA recombination // traceable author statement /// 0006915 // apoptosis // inferred from electronic annotation /// 0006974 // response to DNA damage stimulus // inferred from electronic annotation /// 0007001 // chromosome organization and biogenesis…	0000228 // nuclear chromosome // inferred from electronic annotation /// 0005634 // nucleus // inferred from electronic annotation	0005515 // protein binding // inferred from physical interaction
200608_s_at	RAD21	RAD21 homolog (S. pombe)	-0.203111	-1.02538	86.9368		-1.6204	-1.49135	19.7666		-7.14507	-1.33486	0.299201	0	0	1	1	0	7	NP_006256.1	NM_006265	0006281 // DNA repair // inferred from electronic annotation /// 0006302 // double-strand break repair // traceable author statement /// 0006310 // DNA recombination // traceable author statement /// 0006915 // apoptosis // inferred from electronic annotation /// 0006974 // response to DNA damage stimulus // inferred from electronic annotation /// 0007001 // chromosome organization and biogenesis…	0000228 // nuclear chromosome // inferred from electronic annotation /// 0005634 // nucleus // inferred from electronic annotation	0005515 // protein binding // inferred from physical interaction
200609_s_at	WDR1	WD repeat domain 1	0.37981	1.04724	87.3292		2.49758	1.30767	4.34349		7.49767	1.22771	0.245966	0	1	1	1	0	9	NP_005103.2 /// NP_059830.1	NM_005112 /// NM_017491	0007605 // sensory perception of sound // traceable author statement	0005856 // cytoskeleton // inferred from electronic annotation	0003779 // actin binding // inferred from electronic annotation /// 0005515 // protein binding // traceable author statement
200611_s_at	WDR1	WD repeat domain 1	0.853861	1.10263	87.3292		1.86757	1.33982	7.10504		4.84521	1.185	1.03613	0	0	1	1	0	9	NP_005103.2 /// NP_059830.1	NM_005112 /// NM_017491	0007605 // sensory perception of sound // traceable author statement	0005856 // cytoskeleton // inferred from electronic annotation	0003779 // actin binding // inferred from electronic annotation /// 0005515 // protein binding // traceable author statement
200616_s_at	KIAA0152	KIAA0152	-1.29918	-1.3052	23.6627		4.00411	1.60718	1.23891		-1.69145	-1.39213	19.6774	0	1	0	1	0	9	NP_055545.1	NM_014730	---	0016020 // membrane // inferred from electronic annotation /// 0016021 // integral to membrane // inferred from electronic annotation	---
200632_s_at	NDRG1	N-myc downstream regulated gene 1	-3.51476	-1.6615	0		-0.473637	-1.02885	48.4319		-4.08467	-1.19812	1.49774	1	0	1	1	0	2	NP_006087.2	NM_006096	0010038 // response to metal ion // traceable author statement /// 0030154 // cell differentiation // inferred from electronic annotation	0005634 // nucleus // inferred from electronic annotation	0005515 // protein binding // inferred from physical interaction /// 0031177 // phosphopantetheine binding // inferred from electronic annotation
200633_at	UBB	ubiquitin B	-0.0130184	1.00009	86.9368		-0.537449	-1.02569	45.8993		-3.12311	-1.10401	3.47614	0	0	1	1	0	3	NP_061828.1	NM_018955	0006464 // protein modification process // inferred from electronic annotation /// 0007049 // cell cycle // traceable author statement /// 0007411 // axon guidance // traceable author statement /// 0016567 // protein ubiquitination // inferred from direct assay /// 0030433 // ER-associated protein catabolic process // traceable author statement /// 0042062 // long-term strengthening of neuromuscu…	0005634 // nucleus // --- /// 0005634 // nucleus // inferred from electronic annotation	0005515 // protein binding // inferred from physical interaction /// 0030528 // transcription regulator activity // inferred from direct assay
200636_s_at	PTPRF	protein tyrosine phosphatase, receptor type, F	0.289471	1.05127	87.3292		-4.48451	-1.27117	0.721776		0.036712	1.02459	66.7772	0	1	0	1	0	10	NP_002831.2 /// NP_569707.2	NM_002840 /// NM_130440	0006470 // protein amino acid dephosphorylation // inferred from electronic annotation /// 0007155 // cell adhesion // traceable author statement /// 0007155 // cell adhesion // inferred from electronic annotation /// 0007185 // transmembrane receptor protein tyrosine phosphatase signaling pathway // traceable author statement /// 0016311 // dephosphorylation // inferred from electronic annotation	0005887 // integral to plasma membrane // traceable author statement /// 0016020 // membrane // inferred from electronic annotation /// 0016021 // integral to membrane // inferred from electronic annotation	0004721 // phosphoprotein phosphatase activity // inferred from electronic annotation /// 0004725 // protein tyrosine phosphatase activity // inferred from electronic annotation /// 0004725 // protein tyrosine phosphatase activity // traceable author statement /// 0004872 // receptor activity // inferred from electronic annotation /// 0005001 // transmembrane receptor protein tyrosine phosphatase…
200642_at	SOD1	superoxide dismutase 1, soluble (amyotrophic lateral sclerosis 1 (adult))	0.501749	1.04893	87.3292		-3.43654	-1.06736	2.00531		-1.839	-1.05083	15.3187	0	1	0	1	0	3	NP_000445.1	NM_000454	0006801 // superoxide metabolic process // inferred from electronic annotation /// 0006979 // response to oxidative stress // not recorded /// 0007399 // nervous system development // traceable author statement	0005737 // cytoplasm // not recorded /// 0005737 // cytoplasm // inferred from direct assay	0004784 // superoxide dismutase activity // inferred from electronic annotation /// 0004785 // copper, zinc superoxide dismutase activity // traceable author statement /// 0004785 // copper, zinc superoxide dismutase activity // inferred from electronic annotation /// 0005507 // copper ion binding // inferred from electronic annotation /// 0005515 // protein binding // inferred from physical inte…
200647_x_at	EIF3S8 /// LOC728689	eukaryotic translation initiation factor 3, subunit 8, 110kDa /// similar to eukaryotic translation initiation factor 3, subunit 8, 110kDa	0.853011	1.0997	87.3292		1.65259	1.16605	8.37762		3.18667	1.10124	4.27051	0	0	1	1	0	0	NP_001032897.1 /// NP_003743.1 /// XP_001132482.1 /// XP_001132505.1 /// XP_001132506.1 /// XP_001132509.1 /// XP_001132522.1	NM_001037808 /// NM_003752 /// XM_001132482 /// XM_001132505 /// XM_001132506 /// XM_001132509 /// XM_001132522	0006364 // rRNA processing // inferred from electronic annotation /// 0006365 // 35S primary transcript processing // inferred from sequence or structural similarity /// 0006412 // translation // inferred from electronic annotation /// 0006413 // translational initiation // inferred from electronic annotation /// 0006446 // regulation of translational initiation // traceable author statement /// …	0005634 // nucleus // inferred from electronic annotation /// 0005732 // small nucleolar ribonucleoprotein complex // inferred from sequence or structural similarity /// 0005852 // eukaryotic translation initiation factor 3 complex // inferred from electronic annotation /// 0005852 // eukaryotic translation initiation factor 3 complex // traceable author statement /// 0030529 // ribonucleoprotein…	0003723 // RNA binding // inferred from electronic annotation /// 0003743 // translation initiation factor activity // inferred from electronic annotation /// 0003743 // translation initiation factor activity // traceable author statement /// 0030515 // snoRNA binding // inferred from sequence or structural similarity /// 0030559 // rRNA pseudouridylation guide activity // inferred from sequence …
200648_s_at	GLUL	glutamate-ammonia ligase (glutamine synthetase)	-3.41489	-1.94794	0.182303		5.97333	1.23029	0.525782		5.23526	1.35184	0.586101	1	1	1	1	1	1	NP_001028216.1 /// NP_001028228.1 /// NP_002056.2	NM_001033044 /// NM_001033056 /// NM_002065	0001505 // regulation of neurotransmitter levels // not recorded /// 0006542 // glutamine biosynthetic process // inferred from electronic annotation /// 0006807 // nitrogen compound metabolic process // inferred from electronic annotation	---	0003824 // catalytic activity // inferred from electronic annotation /// 0004356 // glutamate-ammonia ligase activity // inferred from electronic annotation /// 0016874 // ligase activity // inferred from electronic annotation
200658_s_at	PHB	prohibitin	0.150282	1.02934	87.3292		2.85703	1.40811	3.3629		0.874896	1.08668	61.407	0	1	0	1	0	0	NP_002625.1	NM_002634	0000074 // regulation of progression through cell cycle // inferred from direct assay /// 0006260 // DNA replication // inferred from electronic annotation /// 0007165 // signal transduction // traceable author statement /// 0008285 // negative regulation of cell proliferation // non-traceable author statement /// 0016481 // negative regulation of transcription // inferred from direct assay /// 0…	0005634 // nucleus // traceable author statement /// 0005654 // nucleoplasm // inferred from direct assay /// 0005739 // mitochondrion // inferred from electronic annotation /// 0005739 // mitochondrion // inferred from direct assay /// 0005743 // mitochondrial inner membrane // traceable author statement /// 0005743 // mitochondrial inner membrane // inferred from electronic annotation /// 00058…	0005515 // protein binding // inferred from physical interaction /// 0016563 // transcriptional activator activity // inferred from direct assay /// 0016564 // transcriptional repressor activity // inferred from direct assay
200664_s_at	DNAJB1	DnaJ (Hsp40) homolog, subfamily B, member 1	2.35468	1.36768	0.711595		0.955951	1.14699	24.1246		-0.356713	-1.01386	58.2375	1	0	0	1	0	8	NP_006136.1	NM_006145	0006457 // protein folding // inferred from electronic annotation /// 0006986 // response to unfolded protein // traceable author statement /// 0051085 // chaperone cofactor-dependent protein folding // inferred from electronic annotation	0005634 // nucleus // inferred from electronic annotation	0031072 // heat shock protein binding // inferred from electronic annotation /// 0051082 // unfolded protein binding // inferred from electronic annotation
200665_s_at	SPARC	secreted protein, acidic, cysteine-rich (osteonectin)	0.112765	1.00966	87.3292		-4.63791	-1.30989	0.721776		-9.29942	-1.45594	0.248836	0	1	1	1	0	6	NP_003109.1	NM_003118	0001503 // ossification // traceable author statement /// 0007169 // transmembrane receptor protein tyrosine kinase signaling pathway // non-traceable author statement	0005576 // extracellular region // non-traceable author statement /// 0005578 // proteinaceous extracellular matrix // inferred from electronic annotation /// 0005578 // proteinaceous extracellular matrix // traceable author statement /// 0005604 // basement membrane // inferred from electronic annotation	0005507 // copper ion binding // inferred from electronic annotation /// 0005509 // calcium ion binding // traceable author statement /// 0005509 // calcium ion binding // inferred from electronic annotation /// 0005518 // collagen binding // traceable author statement
200666_s_at	DNAJB1	DnaJ (Hsp40) homolog, subfamily B, member 1	2.04721	1.30796	1.63508		0.325801	1.037	45.8993		-0.246931	-1.00817	58.2375	1	0	0	1	0	8	NP_006136.1	NM_006145	0006457 // protein folding // inferred from electronic annotation /// 0006986 // response to unfolded protein // traceable author statement /// 0051085 // chaperone cofactor-dependent protein folding // inferred from electronic annotation	0005634 // nucleus // inferred from electronic annotation	0031072 // heat shock protein binding // inferred from electronic annotation /// 0051082 // unfolded protein binding // inferred from electronic annotation
200668_s_at	UBE2D3	ubiquitin-conjugating enzyme E2D 3 (UBC4/5 homolog, yeast)	-0.300685	-1.02558	86.9368		-1.57207	-1.11593	24.1246		-3.17142	-1.1296	3.47614	0	0	1	1	0	10	NP_003331.1 /// NP_871615.1 /// NP_871616.1 /// NP_871617.1 /// NP_871618.1 /// NP_871619.1 /// NP_871620.1 /// NP_871621.1 /// NP_871622.1	NM_003340 /// NM_181886 /// NM_181887 /// NM_181888 /// NM_181889 /// NM_181890 /// NM_181891 /// NM_181892 /// NM_181893	0006464 // protein modification process // inferred from electronic annotation /// 0006464 // protein modification process // traceable author statement /// 0006511 // ubiquitin-dependent protein catabolic process // traceable author statement /// 0006512 // ubiquitin cycle // inferred from electronic annotation	---	0004842 // ubiquitin-protein ligase activity // inferred from electronic annotation /// 0004842 // ubiquitin-protein ligase activity // traceable author statement /// 0005515 // protein binding // inferred from physical interaction /// 0016874 // ligase activity // inferred from electronic annotation /// 0019787 // small conjugating protein ligase activity // inferred from electronic annotation
200669_s_at	UBE2D3	ubiquitin-conjugating enzyme E2D 3 (UBC4/5 homolog, yeast)	-0.672506	-1.06224	53.6053		-1.07406	-1.04928	31.8431		-4.05317	-1.14289	1.49774	0	0	1	1	0	10	NP_003331.1 /// NP_871615.1 /// NP_871616.1 /// NP_871617.1 /// NP_871618.1 /// NP_871619.1 /// NP_871620.1 /// NP_871621.1 /// NP_871622.1	NM_003340 /// NM_181886 /// NM_181887 /// NM_181888 /// NM_181889 /// NM_181890 /// NM_181891 /// NM_181892 /// NM_181893	0006464 // protein modification process // inferred from electronic annotation /// 0006464 // protein modification process // traceable author statement /// 0006511 // ubiquitin-dependent protein catabolic process // traceable author statement /// 0006512 // ubiquitin cycle // inferred from electronic annotation	---	0004842 // ubiquitin-protein ligase activity // inferred from electronic annotation /// 0004842 // ubiquitin-protein ligase activity // traceable author statement /// 0005515 // protein binding // inferred from physical interaction /// 0016874 // ligase activity // inferred from electronic annotation /// 0019787 // small conjugating protein ligase activity // inferred from electronic annotation
200673_at	LAPTM4A	lysosomal-associated protein transmembrane 4 alpha	-1.01155	-1.10976	40.2955		-2.31007	-1.14291	7.10504		-7.95009	-1.20896	0.248836	0	0	1	1	0	11	NP_055528.1	NM_014713	0006810 // transport // inferred from electronic annotation	0005794 // Golgi apparatus // inferred from direct assay /// 0016020 // membrane // inferred from electronic annotation /// 0016021 // integral to membrane // inferred from electronic annotation	---
200677_at	PTTG1IP	pituitary tumor-transforming 1 interacting protein	-0.916368	-1.08679	53.6053		-5.29263	-1.162	0.721776		-5.29237	-1.29914	0.586101	0	1	1	1	0	10	NP_004330.1	NM_004339	0006606 // protein import into nucleus // inferred from direct assay /// 0007275 // multicellular organismal development // inferred from electronic annotation	0005634 // nucleus // inferred from direct assay /// 0005634 // nucleus // inferred from electronic annotation /// 0005737 // cytoplasm // inferred from direct assay /// 0016020 // membrane // non-traceable author statement /// 0016020 // membrane // inferred from electronic annotation /// 0016021 // integral to membrane // inferred from electronic annotation	---
200680_x_at	HMGB1	high-mobility group box 1	-0.278833	-1.05196	86.9368		-1.32466	-1.28535	27.8261		-3.45895	-1.18855	2.86147	0	0	1	1	0	11	NP_002119.1	NM_002128	0006268 // DNA unwinding during replication // non-traceable author statement /// 0006281 // DNA repair // traceable author statement /// 0006288 // base-excision repair, DNA ligation // inferred from direct assay /// 0006310 // DNA recombination // traceable author statement /// 0006325 // establishment and/or maintenance of chromatin architecture // traceable author statement /// 0006355 // reg…	0000785 // chromatin // inferred from electronic annotation /// 0000793 // condensed chromosome // inferred from direct assay /// 0005634 // nucleus // inferred from electronic annotation /// 0005634 // nucleus // traceable author statement /// 0005694 // chromosome // inferred from electronic annotation	0003677 // DNA binding // inferred from electronic annotation /// 0003677 // DNA binding // traceable author statement /// 0005515 // protein binding // inferred from physical interaction /// 0008134 // transcription factor binding // traceable author statement /// 0008301 // DNA bending activity // traceable author statement
200696_s_at	GSN	gelsolin (amyloidosis, Finnish type)	0.890681	1.1471	87.3292		3.36261	1.62207	2.00531		6.22981	1.82693	0.400391	0	1	1	1	0	0	NP_000168.1 /// NP_937895.1	NM_000177 /// NM_198252	0030041 // actin filament polymerization // inferred from direct assay /// 0051014 // actin filament severing // inferred from direct assay /// 0051016 // barbed-end actin filament capping // traceable author statement /// 0051016 // barbed-end actin filament capping // inferred from electronic annotation	0005576 // extracellular region // inferred from direct assay /// 0005576 // extracellular region // non-traceable author statement /// 0005829 // cytosol // inferred from direct assay /// 0005856 // cytoskeleton // inferred from electronic annotation /// 0015629 // actin cytoskeleton // traceable author statement	0003779 // actin binding // inferred from electronic annotation /// 0005509 // calcium ion binding // traceable author statement /// 0005509 // calcium ion binding // inferred from electronic annotation /// 0005515 // protein binding // inferred from physical interaction
200697_at	HK1	hexokinase 1	1.94857	1.26418	2.64283		1.43291	1.24041	10.5122		8.36922	1.18729	0.164068	1	0	1	1	0	4	NP_000179.1 /// NP_277031.1 /// NP_277032.1 /// NP_277033.1 /// NP_277035.1	NM_000188 /// NM_033496 /// NM_033497 /// NM_033498 /// NM_033500	0006096 // glycolysis // traceable author statement /// 0006096 // glycolysis // inferred from electronic annotation	0016020 // membrane // inferred from electronic annotation	0000166 // nucleotide binding // inferred from electronic annotation /// 0003824 // catalytic activity // inferred from electronic annotation /// 0004396 // hexokinase activity // inferred from electronic annotation /// 0004396 // hexokinase activity // traceable author statement /// 0005524 // ATP binding // inferred from electronic annotation /// 0016301 // kinase activity // inferred from elec…
200702_s_at	DDX24	DEAD (Asp-Glu-Ala-Asp) box polypeptide 24	-0.0831075	-1.02376	86.9368		3.23942	1.69423	2.60406		-2.04816	-1.19779	11.5844	0	1	0	1	0	0	NP_065147.1	NM_020414	0016070 // RNA metabolic process // non-traceable author statement	0005730 // nucleolus // inferred from direct assay	0000166 // nucleotide binding // inferred from electronic annotation /// 0003676 // nucleic acid binding // inferred from electronic annotation /// 0003723 // RNA binding // inferred from electronic annotation /// 0003724 // RNA helicase activity // non-traceable author statement /// 0004004 // ATP-dependent RNA helicase activity // non-traceable author statement /// 0004386 // helicase activity …
200704_at	LITAF	lipopolysaccharide-induced TNF factor	3.15749	1.49981	0		-1.19046	-1.05339	27.8261		0.316109	1.03333	66.7772	1	0	0	1	0	8	NP_004853.2	NM_004862	0006350 // transcription // inferred from electronic annotation /// 0006355 // regulation of transcription, DNA-dependent // inferred from electronic annotation /// 0006357 // regulation of transcription from RNA polymerase II promoter // traceable author statement /// 0006915 // apoptosis // inferred from electronic annotation /// 0043123 // positive regulation of I-kappaB kinase/NF-kappaB casca…	---	0003702 // RNA polymerase II transcription factor activity // traceable author statement /// 0004871 // signal transducer activity // inferred from mutant phenotype /// 0005515 // protein binding // inferred from electronic annotation
200706_s_at	LITAF	lipopolysaccharide-induced TNF factor	4.57223	1.54719	0		2.84556	1.14219	3.3629		1.78128	1.09757	31.9704	1	1	0	1	0	8	NP_004853.2	NM_004862	0006350 // transcription // inferred from electronic annotation /// 0006355 // regulation of transcription, DNA-dependent // inferred from electronic annotation /// 0006357 // regulation of transcription from RNA polymerase II promoter // traceable author statement /// 0006915 // apoptosis // inferred from electronic annotation /// 0043123 // positive regulation of I-kappaB kinase/NF-kappaB casca…	---	0003702 // RNA polymerase II transcription factor activity // traceable author statement /// 0004871 // signal transducer activity // inferred from mutant phenotype /// 0005515 // protein binding // inferred from electronic annotation
200710_at	ACADVL	acyl-Coenzyme A dehydrogenase, very long chain	0.554203	1.09963	87.3292		2.53477	1.48536	4.34349		5.65617	1.3124	0.492512	0	1	1	1	0	0	NP_000009.1 /// NP_001029031.1	NM_000018 /// NM_001033859	0006118 // electron transport // inferred from electronic annotation /// 0006629 // lipid metabolic process // inferred from electronic annotation /// 0006631 // fatty acid metabolic process // inferred from electronic annotation /// 0006635 // fatty acid beta-oxidation // traceable author statement /// 0008152 // metabolic process // inferred from electronic annotation /// 0015980 // energy deri…	0005739 // mitochondrion // traceable author statement /// 0005739 // mitochondrion // inferred from electronic annotation	0003995 // acyl-CoA dehydrogenase activity // inferred from electronic annotation /// 0004466 // long-chain-acyl-CoA dehydrogenase activity // traceable author statement /// 0016491 // oxidoreductase activity // inferred from electronic annotation /// 0016627 // oxidoreductase activity, acting on the CH-CH group of donors // inferred from electronic annotation /// 0050660 // FAD binding // inferr…
200718_s_at	SKP1A	S-phase kinase-associated protein 1A (p19A)	0.0701094	1.00596	87.3292		-1.6034	-1.11755	24.1246		-6.44814	-1.13696	0.321771	0	0	1	1	0	10	NP_008861.2 /// NP_733779.1	NM_006930 /// NM_170679	0006512 // ubiquitin cycle // inferred from electronic annotation	---	0005515 // protein binding // inferred from physical interaction /// 0005515 // protein binding // inferred from electronic annotation
200727_s_at	ACTR2	ARP2 actin-related protein 2 homolog (yeast)	-0.292224	-1.05295	86.9368		-0.75608	-1.1736	38.8414		-3.59909	-1.17155	2.40197	0	0	1	1	0	11	NP_001005386.1 /// NP_005713.1	NM_001005386 /// NM_005722	0006928 // cell motility // traceable author statement	0005856 // cytoskeleton // inferred from electronic annotation /// 0005885 // Arp2/3 protein complex // traceable author statement /// 0015629 // actin cytoskeleton // traceable author statement	0005198 // structural molecule activity // inferred from electronic annotation /// 0005515 // protein binding // inferred from electronic annotation /// 0005515 // protein binding // inferred from physical interaction
200728_at	ACTR2	ARP2 actin-related protein 2 homolog (yeast)	-0.261866	-1.04097	86.9368		-0.928054	-1.30243	31.8431		-3.72953	-1.17466	2.40197	0	0	1	1	0	11	NP_001005386.1 /// NP_005713.1	NM_001005386 /// NM_005722	0006928 // cell motility // traceable author statement	0005856 // cytoskeleton // inferred from electronic annotation /// 0005885 // Arp2/3 protein complex // traceable author statement /// 0015629 // actin cytoskeleton // traceable author statement	0005198 // structural molecule activity // inferred from electronic annotation /// 0005515 // protein binding // inferred from electronic annotation /// 0005515 // protein binding // inferred from physical interaction
200729_s_at	ACTR2	ARP2 actin-related protein 2 homolog (yeast)	-0.477325	-1.08358	86.9368		-1.12763	-1.28302	31.8431		-5.33777	-1.21559	0.492512	0	0	1	1	0	11	NP_001005386.1 /// NP_005713.1	NM_001005386 /// NM_005722	0006928 // cell motility // traceable author statement	0005856 // cytoskeleton // inferred from electronic annotation /// 0005885 // Arp2/3 protein complex // traceable author statement /// 0015629 // actin cytoskeleton // traceable author statement	0005198 // structural molecule activity // inferred from electronic annotation /// 0005515 // protein binding // inferred from electronic annotation /// 0005515 // protein binding // inferred from physical interaction
200738_s_at	PGK1	phosphoglycerate kinase 1	-0.463713	-1.06463	86.9368		2.6463	1.11935	3.88467		4.4366	1.08633	1.49774	0	1	1	1	0	0	NP_000282.1	NM_000291	0006096 // glycolysis // inferred from sequence or structural similarity /// 0006096 // glycolysis // inferred from electronic annotation /// 0016310 // phosphorylation // inferred from sequence or structural similarity	---	0000166 // nucleotide binding // inferred from electronic annotation /// 0004618 // phosphoglycerate kinase activity // inferred from sequence or structural similarity /// 0004618 // phosphoglycerate kinase activity // inferred from electronic annotation /// 0004618 // phosphoglycerate kinase activity // traceable author statement /// 0005524 // ATP binding // inferred from sequence or structural…
200747_s_at	NUMA1	nuclear mitotic apparatus protein 1	3.02177	1.45178	0.163902		-1.49936	-1.17698	24.1246		-1.3874	-1.14257	31.9704	1	0	0	1	0	3	NP_006176.2	NM_006185	0000090 // mitotic anaphase // traceable author statement /// 0006997 // nuclear organization and biogenesis // traceable author statement	0000922 // spindle pole // inferred from direct assay /// 0005634 // nucleus // traceable author statement /// 0005634 // nucleus // inferred from electronic annotation /// 0005819 // spindle // traceable author statement /// 0005876 // spindle microtubule // traceable author statement	0005198 // structural molecule activity // traceable author statement /// 0005515 // protein binding // inferred from physical interaction
200748_s_at	FTH1	ferritin, heavy polypeptide 1	2.72676	1.36541	0.163902		19.3767	1.85288	0		9.26534	1.99532	0.164068	1	1	1	1	1	0	NP_002023.2	NM_002032	0006461 // protein complex assembly // non-traceable author statement /// 0006826 // iron ion transport // inferred from electronic annotation /// 0006879 // iron ion homeostasis // inferred from electronic annotation /// 0006879 // iron ion homeostasis // traceable author statement /// 0006880 // intracellular sequestering of iron ion // traceable author statement /// 0006928 // cell motility //…	0005856 // cytoskeleton // inferred from electronic annotation /// 0005856 // cytoskeleton // traceable author statement /// 0005886 // plasma membrane // inferred from sequence or structural similarity /// 0005886 // plasma membrane // non-traceable author statement /// 0008043 // ferritin complex // traceable author statement /// 0015629 // actin cytoskeleton // traceable author statement	0003779 // actin binding // inferred from electronic annotation /// 0004322 // ferroxidase activity // inferred from electronic annotation /// 0005488 // binding // inferred from electronic annotation /// 0005506 // iron ion binding // inferred from electronic annotation /// 0005506 // iron ion binding // traceable author statement /// 0005515 // protein binding // inferred from physical interact…
200759_x_at	NFE2L1	nuclear factor (erythroid-derived 2)-like 1	0.302373	1.04241	87.3292		-3.02662	-1.14924	3.3629		0.87094	1.14459	61.407	0	1	0	1	0	2	NP_003195.1	NM_003204	0006350 // transcription // inferred from electronic annotation /// 0006355 // regulation of transcription, DNA-dependent // inferred from electronic annotation /// 0006366 // transcription from RNA polymerase II promoter // traceable author statement /// 0006783 // heme biosynthetic process // traceable author statement /// 0006954 // inflammatory response // traceable author statement /// 00096…	0005634 // nucleus // inferred from electronic annotation	0003677 // DNA binding // inferred from electronic annotation /// 0003700 // transcription factor activity // inferred from electronic annotation /// 0003700 // transcription factor activity // traceable author statement /// 0003712 // transcription cofactor activity // traceable author statement /// 0043565 // sequence-specific DNA binding // inferred from electronic annotation /// 0046983 // pr…
200762_at	DPYSL2	dihydropyrimidinase-like 2	-0.614027	-1.06838	53.6053		-2.76138	-1.13832	4.34349		-3.3444	-1.21275	2.86147	0	1	1	1	0	10	NP_001377.1	NM_001386	0006139 // nucleobase, nucleoside, nucleotide and nucleic acid metabolic process // traceable author statement /// 0007165 // signal transduction // traceable author statement /// 0007275 // multicellular organismal development // inferred from electronic annotation /// 0007399 // nervous system development // traceable author statement /// 0007399 // nervous system development // inferred from e…	0005739 // mitochondrion // inferred from electronic annotation /// 0030424 // axon // inferred from electronic annotation /// 0030425 // dendrite // inferred from electronic annotation /// 0043025 // cell soma // inferred from electronic annotation	0004157 // dihydropyrimidinase activity // traceable author statement /// 0005515 // protein binding // inferred from physical interaction /// 0016787 // hydrolase activity // inferred from electronic annotation
200765_x_at	CTNNA1	catenin (cadherin-associated protein), alpha 1, 102kDa	0.10805	1.01401	87.3292		-2.73277	-1.15332	4.34349		-2.68315	-1.16934	5.63916	0	1	0	1	0	10	NP_001894.2	NM_001903	0007155 // cell adhesion // non-traceable author statement /// 0007155 // cell adhesion // inferred from electronic annotation /// 0043297 // apical junction assembly // non-traceable author statement	0005856 // cytoskeleton // inferred from electronic annotation /// 0015629 // actin cytoskeleton // inferred from electronic annotation	0005198 // structural molecule activity // inferred from electronic annotation /// 0005515 // protein binding // inferred from physical interaction /// 0005515 // protein binding // inferred from electronic annotation /// 0017166 // vinculin binding // inferred from physical interaction /// 0045296 // cadherin binding // inferred from electronic annotation
200766_at	CTSD	cathepsin D	3.37614	1.75508	0		5.26894	2.25914	0.592227		12.7831	2.54997	0	1	1	1	1	1	0	NP_001900.1	NM_001909	0006508 // proteolysis // inferred from electronic annotation	0005576 // extracellular region // non-traceable author statement /// 0005739 // mitochondrion // inferred from electronic annotation /// 0005764 // lysosome // non-traceable author statement /// 0005764 // lysosome // inferred from electronic annotation	0004190 // aspartic-type endopeptidase activity // inferred from electronic annotation /// 0004192 // cathepsin D activity // traceable author statement /// 0004192 // cathepsin D activity // inferred from electronic annotation /// 0004194 // pepsin A activity // inferred from electronic annotation /// 0008233 // peptidase activity // inferred from electronic annotation /// 0016787 // hydrolase a…
200768_s_at	MAT2A	methionine adenosyltransferase II, alpha	-2.54715	-1.35839	0.711595		-0.450012	-1.02582	48.4319		-0.19426	-1.00867	58.2375	1	0	0	1	0	9	NP_005902.1	NM_005911	0006556 // S-adenosylmethionine biosynthetic process // inferred from electronic annotation /// 0006730 // one-carbon compound metabolic process // inferred from electronic annotation	---	0000166 // nucleotide binding // inferred from electronic annotation /// 0000287 // magnesium ion binding // inferred from electronic annotation /// 0004478 // methionine adenosyltransferase activity // traceable author statement /// 0004478 // methionine adenosyltransferase activity // inferred from electronic annotation /// 0005524 // ATP binding // inferred from electronic annotation /// 00167…
200770_s_at	LAMC1	laminin, gamma 1 (formerly LAMB2)	0.712556	1.20014	87.3292		-2.878	-1.15852	3.88467		-0.801326	-1.0911	45.7481	0	1	0	1	0	10	NP_002284.3	NM_002293	0006461 // protein complex assembly // inferred from direct assay /// 0007155 // cell adhesion // inferred from direct assay /// 0007155 // cell adhesion // inferred from electronic annotation /// 0007492 // endoderm development // traceable author statement /// 0016477 // cell migration // inferred from mutant phenotype /// 0022617 // extracellular matrix disassembly // inferred from mutant phen…	0005578 // proteinaceous extracellular matrix // inferred from electronic annotation /// 0005604 // basement membrane // inferred from direct assay /// 0005604 // basement membrane // inferred from electronic annotation /// 0005604 // basement membrane // traceable author statement /// 0005606 // laminin-1 complex // traceable author statement /// 0031012 // extracellular matrix // inferred from …	0005201 // extracellular matrix structural constituent // inferred from mutant phenotype /// 0005515 // protein binding // inferred from electronic annotation
200782_at	ANXA5	annexin A5	-0.197853	-1.03342	86.9368		-0.197449	-1.011	52.1795		-6.20065	-1.16989	0.400391	0	0	1	1	0	10	NP_001145.1	NM_001154	0006916 // anti-apoptosis // traceable author statement /// 0007165 // signal transduction // traceable author statement /// 0007596 // blood coagulation // inferred from electronic annotation /// 0050819 // negative regulation of coagulation // inferred from electronic annotation	0005622 // intracellular // inferred from direct assay /// 0005737 // cytoplasm // traceable author statement	0004859 // phospholipase inhibitor activity // traceable author statement /// 0005509 // calcium ion binding // inferred from electronic annotation /// 0005515 // protein binding // inferred from physical interaction /// 0005543 // phospholipid binding // traceable author statement /// 0005544 // calcium-dependent phospholipid binding // inferred from electronic annotation
200793_s_at	ACO2	aconitase 2, mitochondrial	0.509004	1.09822	87.3292		1.88106	1.30215	7.10504		4.89345	1.24141	1.03613	0	0	1	1	0	0	NP_001089.1	NM_001098	0006091 // generation of precursor metabolites and energy // traceable author statement /// 0006099 // tricarboxylic acid cycle // inferred from direct assay /// 0006099 // tricarboxylic acid cycle // inferred from electronic annotation /// 0006101 // citrate metabolic process // inferred from direct assay /// 0006101 // citrate metabolic process // traceable author statement /// 0008152 // metab…	0005739 // mitochondrion // traceable author statement /// 0005739 // mitochondrion // inferred from electronic annotation	0003994 // aconitate hydratase activity // inferred from electronic annotation /// 0005506 // iron ion binding // inferred from direct assay /// 0005506 // iron ion binding // inferred from electronic annotation /// 0005506 // iron ion binding // traceable author statement /// 0016829 // lyase activity // inferred from electronic annotation /// 0016836 // hydro-lyase activity // inferred from ele…
200799_at	HSPA1A	heat shock 70kDa protein 1A	-0.628378	-1.06628	53.6053		-2.77991	-1.18704	3.88467		-1.7588	-1.19325	19.6774	0	1	0	1	0	10	NP_005336.2	NM_005345	0006402 // mRNA catabolic process // traceable author statement /// 0006457 // protein folding // inferred from electronic annotation /// 0006916 // anti-apoptosis // traceable author statement /// 0006986 // response to unfolded protein // traceable author statement	0005634 // nucleus // traceable author statement /// 0005737 // cytoplasm // traceable author statement /// 0005739 // mitochondrion // traceable author statement /// 0005783 // endoplasmic reticulum // traceable author statement	0000166 // nucleotide binding // inferred from electronic annotation /// 0005515 // protein binding // inferred from physical interaction /// 0005524 // ATP binding // inferred from electronic annotation /// 0051082 // unfolded protein binding // traceable author statement
200814_at	PSME1	proteasome (prosome, macropain) activator subunit 1 (PA28 alpha)	0.0737089	1.03257	87.3292		-0.960579	-1.09107	31.8431		-3.24137	-1.22957	3.47614	0	0	1	1	0	3	NP_006254.1 /// NP_788955.1	NM_006263 /// NM_176783	0006955 // immune response // inferred from electronic annotation /// 0019884 // antigen processing and presentation of exogenous antigen // inferred from electronic annotation	0000502 // proteasome complex (sensu Eukaryota) // traceable author statement /// 0005737 // cytoplasm // traceable author statement /// 0005829 // cytosol // inferred from electronic annotation /// 0008537 // proteasome activator complex // inferred from electronic annotation /// 0043234 // protein complex // inferred from electronic annotation	0005515 // protein binding // inferred from electronic annotation /// 0008538 // proteasome activator activity // inferred from electronic annotation
200821_at	LAMP2	lysosomal-associated membrane protein 2	-0.653255	-1.16343	53.6053		-1.9934	-1.59829	10.5122		-7.9092	-1.21362	0.248836	0	0	1	1	0	11	NP_002285.1 /// NP_054701.1	NM_002294 /// NM_013995	---	0005624 // membrane fraction // inferred from direct assay /// 0005764 // lysosome // inferred from direct assay /// 0005764 // lysosome // inferred from electronic annotation /// 0005765 // lysosomal membrane // inferred from direct assay /// 0005770 // late endosome // inferred from direct assay /// 0016020 // membrane // inferred from electronic annotation /// 0016021 // integral to membrane /…	---
200833_s_at	RAP1B	RAP1B, member of RAS oncogene family	-0.704309	-1.10044	53.6053		-1.02788	-1.21126	31.8431		-3.42867	-1.15773	2.86147	0	0	1	1	0	11	NP_001010942.1 /// NP_056461.1	NM_001010942 /// NM_015646	0007264 // small GTPase mediated signal transduction // inferred from electronic annotation /// 0008283 // cell proliferation // inferred from electronic annotation	0005622 // intracellular // inferred from electronic annotation /// 0005622 // intracellular // inferred from direct assay /// 0016020 // membrane // inferred from electronic annotation /// 0016020 // membrane // traceable author statement	0000166 // nucleotide binding // inferred from electronic annotation /// 0005515 // protein binding // inferred from electronic annotation /// 0005525 // GTP binding // inferred from electronic annotation
200835_s_at	MAP4	microtubule-associated protein 4	0.414017	1.13386	87.3292		3.45992	2.49827	1.73614		-1.73251	-1.3146	19.6774	0	1	0	1	0	1	NP_002366.2 /// NP_112146.2 /// NP_112147.2	NM_002375 /// NM_030884 /// NM_030885	0007026 // negative regulation of microtubule depolymerization // inferred from electronic annotation	0005874 // microtubule // inferred from electronic annotation /// 0005875 // microtubule associated complex // traceable author statement	0005198 // structural molecule activity // traceable author statement
200839_s_at	CTSB	cathepsin B	0.646569	1.08333	87.3292		-1.22786	-1.05811	27.8261		-5.19707	-1.0983	0.586101	0	0	1	1	0	3	NP_001899.1 /// NP_680090.1 /// NP_680091.1 /// NP_680092.1 /// NP_680093.1	NM_001908 /// NM_147780 /// NM_147781 /// NM_147782 /// NM_147783	0006508 // proteolysis // inferred from electronic annotation /// 0006508 // proteolysis // traceable author statement /// 0042981 // regulation of apoptosis // traceable author statement /// 0050790 // regulation of catalytic activity // inferred from electronic annotation	0005622 // intracellular // traceable author statement /// 0005739 // mitochondrion // inferred from electronic annotation /// 0005764 // lysosome // inferred from electronic annotation	0004197 // cysteine-type endopeptidase activity // inferred from electronic annotation /// 0004213 // cathepsin B activity // traceable author statement /// 0004213 // cathepsin B activity // inferred from electronic annotation /// 0005515 // protein binding // inferred from physical interaction /// 0008233 // peptidase activity // inferred from electronic annotation /// 0008234 // cysteine-type …
200842_s_at	EPRS	glutamyl-prolyl-tRNA synthetase	0.073032	1.02092	87.3292		-0.229253	-1.00851	51.7921		-2.90587	-1.31582	4.27051	0	0	1	1	0	3	NP_004437.2	NM_004446	0006412 // translation // inferred from electronic annotation /// 0006418 // tRNA aminoacylation for protein translation // inferred from electronic annotation /// 0006424 // glutamyl-tRNA aminoacylation // inferred from electronic annotation /// 0006433 // prolyl-tRNA aminoacylation // inferred from electronic annotation /// 0006461 // protein complex assembly // traceable author statement	0005625 // soluble fraction // traceable author statement /// 0005737 // cytoplasm // traceable author statement /// 0005737 // cytoplasm // inferred from electronic annotation	0000166 // nucleotide binding // inferred from electronic annotation /// 0003824 // catalytic activity // inferred from electronic annotation /// 0004812 // aminoacyl-tRNA ligase activity // inferred from electronic annotation /// 0004818 // glutamate-tRNA ligase activity // inferred from electronic annotation /// 0004827 // proline-tRNA ligase activity // inferred from electronic annotation /// …
200847_s_at	TMEM66	transmembrane protein 66	-0.279048	-1.05982	86.9368		-1.505	-1.42831	24.1246		-6.02941	-1.23857	0.400391	0	0	1	1	0	11	NP_057211.4	NM_016127	---	0016020 // membrane // inferred from electronic annotation /// 0016021 // integral to membrane // inferred from electronic annotation	---
200862_at	DHCR24	24-dehydrocholesterol reductase	-0.932915	-1.12098	53.6053		-2.12748	-1.13217	8.37762		-7.113	-1.17055	0.299201	0	0	1	1	0	2	NP_055577.1	NM_014762	0006118 // electron transport // inferred from electronic annotation /// 0006694 // steroid biosynthetic process // inferred from electronic annotation /// 0006695 // cholesterol biosynthetic process // inferred from sequence or structural similarity /// 0006695 // cholesterol biosynthetic process // non-traceable author statement /// 0006695 // cholesterol biosynthetic process // inferred from m…	0005634 // nucleus // inferred from direct assay /// 0005783 // endoplasmic reticulum // inferred from direct assay /// 0005783 // endoplasmic reticulum // inferred from electronic annotation /// 0005789 // endoplasmic reticulum membrane // non-traceable author statement /// 0016020 // membrane // inferred from electronic annotation /// 0016021 // integral to membrane // inferred from electronic …	0016491 // oxidoreductase activity // inferred from electronic annotation /// 0016628 // oxidoreductase activity, acting on the CH-CH group of donors, NAD or NADP as acceptor // inferred from direct assay /// 0019899 // enzyme binding // inferred from physical interaction /// 0042605 // peptide antigen binding // inferred from physical interaction
200866_s_at	PSAP	prosaposin (variant Gaucher disease and variant metachromatic leukodystrophy)	0.94878	1.13257	87.1636		1.53253	1.14071	10.5122		4.19181	1.20073	1.83684	0	0	1	1	0	1	NP_001035930.1 /// NP_001035931.1 /// NP_002769.1	NM_001042465 /// NM_001042466 /// NM_002778	0006629 // lipid metabolic process // inferred from electronic annotation /// 0006665 // sphingolipid metabolic process // inferred from electronic annotation /// 0006687 // glycosphingolipid metabolic process // traceable author statement /// 0006687 // glycosphingolipid metabolic process // inferred from electronic annotation /// 0006869 // lipid transport // traceable author statement /// 0007…	0005615 // extracellular space // traceable author statement /// 0005764 // lysosome // inferred from electronic annotation /// 0016021 // integral to membrane // traceable author statement	0004098 // cerebroside-sulfatase activity // inferred from electronic annotation /// 0004336 // galactosylceramidase activity // inferred from electronic annotation /// 0004348 // glucosylceramidase activity // inferred from electronic annotation /// 0004557 // alpha-galactosidase activity // inferred from electronic annotation /// 0004565 // beta-galactosidase activity // inferred from electroni…
200871_s_at	PSAP	prosaposin (variant Gaucher disease and variant metachromatic leukodystrophy)	0.77486	1.09665	87.3292		1.24409	1.08242	14.4106		3.60281	1.134	2.86147	0	0	1	1	0	1	NP_001035930.1 /// NP_001035931.1 /// NP_002769.1	NM_001042465 /// NM_001042466 /// NM_002778	0006629 // lipid metabolic process // inferred from electronic annotation /// 0006665 // sphingolipid metabolic process // inferred from electronic annotation /// 0006687 // glycosphingolipid metabolic process // traceable author statement /// 0006687 // glycosphingolipid metabolic process // inferred from electronic annotation /// 0006869 // lipid transport // traceable author statement /// 0007…	0005615 // extracellular space // traceable author statement /// 0005764 // lysosome // inferred from electronic annotation /// 0016021 // integral to membrane // traceable author statement	0004098 // cerebroside-sulfatase activity // inferred from electronic annotation /// 0004336 // galactosylceramidase activity // inferred from electronic annotation /// 0004348 // glucosylceramidase activity // inferred from electronic annotation /// 0004557 // alpha-galactosidase activity // inferred from electronic annotation /// 0004565 // beta-galactosidase activity // inferred from electroni…
200875_s_at	NOL5A	nucleolar protein 5A (56kDa with KKE/D repeat)	-1.51265	-1.20853	15.8494		0.933577	1.05308	24.1246		5.65235	1.13798	0.492512	0	0	1	1	0	9	NP_006383.2	NM_006392	0006364 // rRNA processing // traceable author statement	0005634 // nucleus // inferred from electronic annotation /// 0005730 // nucleolus // traceable author statement	0003723 // RNA binding // traceable author statement
200876_s_at	PSMB1	proteasome (prosome, macropain) subunit, beta type, 1	0.678582	1.08397	87.3292		2.62739	1.06814	3.88467		0.803125	1.02692	63.1672	0	1	0	1	0	1	NP_002784.1	NM_002793	0006511 // ubiquitin-dependent protein catabolic process // inferred from electronic annotation	0000502 // proteasome complex (sensu Eukaryota) // traceable author statement /// 0005829 // cytosol // inferred from electronic annotation /// 0005839 // proteasome core complex (sensu Eukaryota) // inferred from electronic annotation /// 0043234 // protein complex // inferred from electronic annotation	0004175 // endopeptidase activity // inferred from electronic annotation /// 0004298 // threonine endopeptidase activity // inferred from electronic annotation /// 0005515 // protein binding // inferred from physical interaction /// 0008233 // peptidase activity // inferred from electronic annotation /// 0016787 // hydrolase activity // inferred from electronic annotation
200880_at	DNAJA1	DnaJ (Hsp40) homolog, subfamily A, member 1	-1.24342	-1.25692	32.4616		-1.33122	-1.28182	27.8261		-2.99031	-1.20658	4.27051	0	0	1	1	0	10	NP_001530.1	NM_001539	0006457 // protein folding // inferred from electronic annotation /// 0006457 // protein folding // traceable author statement /// 0006986 // response to unfolded protein // traceable author statement	---	0005515 // protein binding // inferred from physical interaction /// 0008270 // zinc ion binding // inferred from electronic annotation /// 0031072 // heat shock protein binding // inferred from electronic annotation /// 0046872 // metal ion binding // inferred from electronic annotation /// 0050750 // low-density lipoprotein receptor binding // inferred from direct assay /// 0051082 // unfolded …
200881_s_at	DNAJA1	DnaJ (Hsp40) homolog, subfamily A, member 1	-0.931926	-1.24663	53.6053		-1.34363	-1.25896	27.8261		-2.95168	-1.24973	4.27051	0	0	1	1	0	10	NP_001530.1	NM_001539	0006457 // protein folding // inferred from electronic annotation /// 0006457 // protein folding // traceable author statement /// 0006986 // response to unfolded protein // traceable author statement	---	0005515 // protein binding // inferred from physical interaction /// 0008270 // zinc ion binding // inferred from electronic annotation /// 0031072 // heat shock protein binding // inferred from electronic annotation /// 0046872 // metal ion binding // inferred from electronic annotation /// 0050750 // low-density lipoprotein receptor binding // inferred from direct assay /// 0051082 // unfolded …
200883_at	UQCRC2	ubiquinol-cytochrome c reductase core protein II	0.439108	1.0727	87.3292		4.57669	1.18037	0.710985		1.503	1.06968	45.7481	0	1	0	1	0	1	NP_003357.2	NM_003366	0006118 // electron transport // inferred from electronic annotation /// 0006119 // oxidative phosphorylation // traceable author statement /// 0006508 // proteolysis // inferred from electronic annotation /// 0006810 // transport // inferred from electronic annotation /// 0009060 // aerobic respiration // traceable author statement	0005739 // mitochondrion // inferred from electronic annotation /// 0005743 // mitochondrial inner membrane // inferred from electronic annotation /// 0005743 // mitochondrial inner membrane // traceable author statement /// 0005746 // mitochondrial respiratory chain // inferred from electronic annotation /// 0016020 // membrane // inferred from electronic annotation	0004222 // metalloendopeptidase activity // inferred from electronic annotation /// 0005515 // protein binding // inferred from physical interaction /// 0008121 // ubiquinol-cytochrome-c reductase activity // inferred from electronic annotation /// 0016491 // oxidoreductase activity // inferred from electronic annotation
200884_at	CKB	creatine kinase, brain	1.45947	1.25317	15.8494		2.82569	1.39518	3.3629		5.08726	1.43923	0.793575	0	1	1	1	0	0	NP_001814.2	NM_001823	---	0005737 // cytoplasm // not recorded /// 0005739 // mitochondrion // inferred from electronic annotation	0000166 // nucleotide binding // inferred from electronic annotation /// 0003824 // catalytic activity // inferred from electronic annotation /// 0004111 // creatine kinase activity // traceable author statement /// 0004111 // creatine kinase activity // inferred from electronic annotation /// 0005524 // ATP binding // inferred from electronic annotation /// 0016301 // kinase activity // inferred…
200887_s_at	STAT1	signal transducer and activator of transcription 1, 91kDa	-0.397663	-1.10606	86.9368		-2.29442	-1.66298	7.10504		-13.6557	-1.9111	0	0	0	1	1	0	6	NP_009330.1 /// NP_644671.1	NM_007315 /// NM_139266	0000074 // regulation of progression through cell cycle // traceable author statement /// 0006350 // transcription // inferred from electronic annotation /// 0006355 // regulation of transcription, DNA-dependent // inferred from electronic annotation /// 0006366 // transcription from RNA polymerase II promoter // traceable author statement /// 0006919 // caspase activation // traceable author sta…	0005634 // nucleus // inferred from direct assay /// 0005634 // nucleus // inferred from electronic annotation /// 0005634 // nucleus // traceable author statement /// 0005737 // cytoplasm // traceable author statement /// 0005737 // cytoplasm // inferred from electronic annotation	0003677 // DNA binding // inferred from electronic annotation /// 0003677 // DNA binding // traceable author statement /// 0003700 // transcription factor activity // inferred from electronic annotation /// 0003700 // transcription factor activity // traceable author statement /// 0004871 // signal transducer activity // inferred from electronic annotation /// 0005062 // hematopoietin/interferon-…
200894_s_at	FKBP4	FK506 binding protein 4, 59kDa	-0.860267	-1.19	53.6053		2.22744	1.51997	6.12905		6.07366	1.37908	0.471478	0	0	1	1	0	5	NP_002005.1	NM_002014	0006457 // protein folding // traceable author statement /// 0006457 // protein folding // inferred from electronic annotation /// 0006463 // steroid hormone receptor complex assembly // inferred from electronic annotation /// 0007566 // embryo implantation // inferred from electronic annotation /// 0031503 // protein complex localization // inferred from electronic annotation /// 0046661 // male…	0005622 // intracellular // non-traceable author statement /// 0005634 // nucleus // inferred from electronic annotation /// 0005737 // cytoplasm // traceable author statement	0003755 // peptidyl-prolyl cis-trans isomerase activity // inferred from electronic annotation /// 0005488 // binding // inferred from electronic annotation /// 0005515 // protein binding // inferred from physical interaction /// 0005524 // ATP binding // inferred from electronic annotation /// 0005525 // GTP binding // inferred from electronic annotation /// 0005528 // FK506 binding // traceable…
200895_s_at	FKBP4	FK506 binding protein 4, 59kDa	-1.12182	-1.22308	40.2955		2.43179	1.41522	4.34349		7.97869	1.38985	0.164068	0	1	1	1	0	0	NP_002005.1	NM_002014	0006457 // protein folding // traceable author statement /// 0006457 // protein folding // inferred from electronic annotation /// 0006463 // steroid hormone receptor complex assembly // inferred from electronic annotation /// 0007566 // embryo implantation // inferred from electronic annotation /// 0031503 // protein complex localization // inferred from electronic annotation /// 0046661 // male…	0005622 // intracellular // non-traceable author statement /// 0005634 // nucleus // inferred from electronic annotation /// 0005737 // cytoplasm // traceable author statement	0003755 // peptidyl-prolyl cis-trans isomerase activity // inferred from electronic annotation /// 0005488 // binding // inferred from electronic annotation /// 0005515 // protein binding // inferred from physical interaction /// 0005524 // ATP binding // inferred from electronic annotation /// 0005525 // GTP binding // inferred from electronic annotation /// 0005528 // FK506 binding // traceable…
200896_x_at	HDGF	hepatoma-derived growth factor (high-mobility group protein 1-like)	-0.0743295	-1.01006	86.9368		1.69829	1.14383	8.37762		3.90277	1.12546	2.40197	0	0	1	1	0	5	NP_004485.1	NM_004494	0007165 // signal transduction // non-traceable author statement /// 0008283 // cell proliferation // traceable author statement	0005615 // extracellular space // traceable author statement /// 0005737 // cytoplasm // traceable author statement	0008083 // growth factor activity // inferred from electronic annotation /// 0008201 // heparin binding // traceable author statement /// 0008201 // heparin binding // inferred from electronic annotation
200899_s_at	MGEA5	meningioma expressed antigen 5 (hyaluronidase)	0.148774	1.03411	87.3292		-1.69965	-1.47905	19.7666		-3.09613	-1.25387	3.47614	0	0	1	1	0	7	NP_036347.1	NM_012215	0006516 // glycoprotein catabolic process // traceable author statement /// 0008152 // metabolic process // inferred from electronic annotation	0005634 // nucleus // inferred from electronic annotation	0003824 // catalytic activity // inferred from electronic annotation /// 0004402 // histone acetyltransferase activity // inferred from electronic annotation /// 0004415 // hyalurononglucosaminidase activity // traceable author statement /// 0004563 // beta-N-acetylhexosaminidase activity // inferred from electronic annotation /// 0008415 // acyltransferase activity // inferred from electronic an…
200900_s_at	M6PR	mannose-6-phosphate receptor (cation dependent)	0.146436	1.01957	87.3292		3.32682	1.21456	2.00531		0.50581	1.03723	66.7772	0	1	0	1	0	0	NP_002346.1	NM_002355	0006810 // transport // inferred from electronic annotation /// 0006898 // receptor-mediated endocytosis // traceable author statement /// 0008333 // endosome to lysosome transport // traceable author statement /// 0015761 // mannose transport // inferred from electronic annotation	0000323 // lytic vacuole // inferred from electronic annotation /// 0005764 // lysosome // inferred from electronic annotation /// 0005768 // endosome // inferred from direct assay /// 0005770 // late endosome // inferred from electronic annotation /// 0005887 // integral to plasma membrane // traceable author statement /// 0009986 // cell surface // inferred from expression pattern /// 0016020 /…	0004872 // receptor activity // inferred from electronic annotation /// 0004888 // transmembrane receptor activity // traceable author statement /// 0005537 // mannose binding // inferred from electronic annotation /// 0015578 // mannose transporter activity // inferred from electronic annotation
200904_at	HLA-E	major histocompatibility complex, class I, E	-0.15387	-1.0278	86.9368		-1.84	-1.16877	14.4106		-10.0913	-1.27456	0	0	0	1	1	0	3	NP_005507.3	NM_005516	0002474 // antigen processing and presentation of peptide antigen via MHC class I // inferred from electronic annotation /// 0006955 // immune response // inferred from electronic annotation /// 0019882 // antigen processing and presentation // inferred from electronic annotation	0016020 // membrane // inferred from electronic annotation /// 0016021 // integral to membrane // inferred from electronic annotation /// 0042612 // MHC class I protein complex // inferred from electronic annotation	0032393 // MHC class I receptor activity // traceable author statement
200905_x_at	HLA-E	major histocompatibility complex, class I, E	-0.137862	-1.02066	86.9368		-0.476695	-1.05404	45.8993		-7.27961	-1.32206	0.299201	0	0	1	1	0	3	NP_005507.3	NM_005516	0002474 // antigen processing and presentation of peptide antigen via MHC class I // inferred from electronic annotation /// 0006955 // immune response // inferred from electronic annotation /// 0019882 // antigen processing and presentation // inferred from electronic annotation	0016020 // membrane // inferred from electronic annotation /// 0016021 // integral to membrane // inferred from electronic annotation /// 0042612 // MHC class I protein complex // inferred from electronic annotation	0032393 // MHC class I receptor activity // traceable author statement
200906_s_at	PALLD	palladin, cytoskeletal associated protein	-1.15184	-1.3032	32.4616		-1.38365	-1.2772	27.8261		-3.40923	-1.30414	2.86147	0	0	1	1	0	7	NP_057165.3	NM_016081	0006468 // protein amino acid phosphorylation // inferred from electronic annotation /// 0007010 // cytoskeleton organization and biogenesis // non-traceable author statement /// 0007010 // cytoskeleton organization and biogenesis // inferred from direct assay	0005634 // nucleus // inferred from direct assay /// 0005884 // actin filament // inferred from direct assay	0005021 // vascular endothelial growth factor receptor activity // inferred from electronic annotation /// 0005515 // protein binding // inferred from physical interaction /// 0005515 // protein binding // inferred from direct assay /// 0005524 // ATP binding // inferred from electronic annotation /// 0051371 // muscle alpha-actinin binding // traceable author statement
200908_s_at	RPLP2	ribosomal protein, large, P2	0.438167	1.12715	87.3292		2.74984	1.28654	3.88467		-0.617416	-1.06892	52.0216	0	1	0	1	0	1	NP_000995.1	NM_001004	0006412 // translation // traceable author statement /// 0006414 // translational elongation // inferred from electronic annotation	0005622 // intracellular // inferred from electronic annotation /// 0005840 // ribosome // inferred from electronic annotation /// 0005842 // cytosolic large ribosomal subunit (sensu Eukaryota) // traceable author statement /// 0030529 // ribonucleoprotein complex // inferred from electronic annotation	0003723 // RNA binding // traceable author statement /// 0003735 // structural constituent of ribosome // traceable author statement /// 0003735 // structural constituent of ribosome // inferred from electronic annotation
200914_x_at	KTN1	kinectin 1 (kinesin receptor)	-0.234561	-1.03243	86.9368		-1.38904	-1.62771	27.8261		-4.48593	-1.62617	1.18077	0	0	1	1	0	11	NP_001072989.1 /// NP_001072990.1 /// NP_004977.2 /// NP_891556.1	NM_001079521 /// NM_001079522 /// NM_004986 /// NM_182926	0007018 // microtubule-based movement // non-traceable author statement	0005624 // membrane fraction // traceable author statement /// 0005783 // endoplasmic reticulum // inferred from electronic annotation /// 0005789 // endoplasmic reticulum membrane // traceable author statement /// 0005887 // integral to plasma membrane // traceable author statement /// 0016020 // membrane // inferred from electronic annotation /// 0016021 // integral to membrane // inferred from…	0004872 // receptor activity // inferred from electronic annotation
200915_x_at	KTN1	kinectin 1 (kinesin receptor)	-0.0496679	-1.02967	86.9368		-1.60888	-1.94106	24.1246		-3.48532	-1.40178	2.86147	0	0	1	1	0	11	NP_001072989.1 /// NP_001072990.1 /// NP_004977.2 /// NP_891556.1	NM_001079521 /// NM_001079522 /// NM_004986 /// NM_182926	0007018 // microtubule-based movement // non-traceable author statement	0005624 // membrane fraction // traceable author statement /// 0005783 // endoplasmic reticulum // inferred from electronic annotation /// 0005789 // endoplasmic reticulum membrane // traceable author statement /// 0005887 // integral to plasma membrane // traceable author statement /// 0016020 // membrane // inferred from electronic annotation /// 0016021 // integral to membrane // inferred from…	0004872 // receptor activity // inferred from electronic annotation
200921_s_at	BTG1	B-cell translocation gene 1, anti-proliferative	-1.74378	-1.31485	6.13316		-2.82766	-1.2787	3.88467		-4.76161	-1.14512	0.793575	0	1	1	1	0	2	NP_001722.1	NM_001731	0006479 // protein amino acid methylation // inferred from electronic annotation /// 0007286 // spermatid development // inferred from sequence or structural similarity /// 0008285 // negative regulation of cell proliferation // inferred from direct assay /// 0016477 // cell migration // non-traceable author statement /// 0030308 // negative regulation of cell growth // non-traceable author state…	0005634 // nucleus // inferred from expression pattern /// 0005634 // nucleus // inferred from mutant phenotype /// 0005737 // cytoplasm // inferred from mutant phenotype	0003712 // transcription cofactor activity // non-traceable author statement /// 0005515 // protein binding // inferred from physical interaction /// 0005515 // protein binding // inferred from electronic annotation /// 0019899 // enzyme binding // inferred from physical interaction /// 0019900 // kinase binding // non-traceable author statement
200923_at	LGALS3BP	lectin, galactoside-binding, soluble, 3 binding protein	0.684337	1.10065	87.3292		-0.997873	-1.13535	31.8431		-5.32129	-1.19879	0.492512	0	0	1	1	0	1	NP_005558.1	NM_005567	0006968 // cellular defense response // traceable author statement /// 0007155 // cell adhesion // inferred from electronic annotation /// 0007165 // signal transduction // traceable author statement	0005578 // proteinaceous extracellular matrix // inferred from electronic annotation /// 0005615 // extracellular space // traceable author statement /// 0016020 // membrane // inferred from electronic annotation	0005044 // scavenger receptor activity // traceable author statement /// 0005044 // scavenger receptor activity // inferred from electronic annotation /// 0005515 // protein binding // inferred from physical interaction /// 0005515 // protein binding // inferred from electronic annotation
200924_s_at	SLC3A2	solute carrier family 3 (activators of dibasic and neutral amino acid transport), member 2	0.427179	1.0679	87.3292		1.82868	1.16469	8.37762		4.79708	1.22378	1.03613	0	0	1	1	0	0	NP_001012679.1 /// NP_001012680.1 /// NP_001012681.1 /// NP_001012682.1 /// NP_001013269.1 /// NP_002385.3	NM_001012661 /// NM_001012662 /// NM_001012663 /// NM_001012664 /// NM_001013251 /// NM_002394	0005975 // carbohydrate metabolic process // inferred from electronic annotation /// 0006810 // transport // inferred from electronic annotation /// 0006816 // calcium ion transport // non-traceable author statement /// 0006865 // amino acid transport // traceable author statement /// 0006865 // amino acid transport // inferred from electronic annotation /// 0015827 // tryptophan transport // inf…	0009986 // cell surface // inferred from expression pattern /// 0016020 // membrane // inferred from electronic annotation /// 0016021 // integral to membrane // inferred from sequence or structural similarity /// 0016021 // integral to membrane // non-traceable author statement /// 0016021 // integral to membrane // inferred from electronic annotation	0003824 // catalytic activity // inferred from electronic annotation /// 0005432 // calcium:sodium antiporter activity // traceable author statement /// 0005515 // protein binding // inferred from physical interaction /// 0005515 // protein binding // inferred from sequence or structural similarity /// 0015171 // amino acid transporter activity // inferred from electronic annotation /// 0043169 /…
200929_at	TMED10	transmembrane emp24-like trafficking protein 10 (yeast)	0.770487	1.08929	87.3292		4.48526	1.11938	0.710985		2.58726	1.10435	9.09031	0	1	0	1	0	4	NP_006818.3	NM_006827	0006810 // transport // inferred from electronic annotation /// 0006888 // ER to Golgi vesicle-mediated transport // inferred from electronic annotation /// 0015031 // protein transport // inferred from electronic annotation /// 0045055 // regulated secretory pathway // inferred from sequence or structural similarity /// 0048199 // vesicle targeting, to, from or within Golgi // inferred from sequ…	0005792 // microsome // inferred from sequence or structural similarity /// 0005793 // ER-Golgi intermediate compartment // inferred from direct assay /// 0005801 // cis-Golgi network // inferred from sequence or structural similarity /// 0016020 // membrane // inferred from electronic annotation /// 0016021 // integral to membrane // inferred from sequence or structural similarity /// 0016021 //…	0005515 // protein binding // inferred from physical interaction
200940_s_at	RERE	arginine-glutamic acid dipeptide (RE) repeats	-0.357759	-1.08884	86.9368		-5.85237	-1.49132	0.623036		-1.02445	-1.14905	38.2923	0	1	0	1	0	2	NP_001036146.1 /// NP_001036147.1 /// NP_036234.3	NM_001042681 /// NM_001042682 /// NM_012102	0006350 // transcription // inferred from electronic annotation /// 0006355 // regulation of transcription, DNA-dependent // inferred from electronic annotation /// 0006607 // NLS-bearing substrate import into nucleus // traceable author statement /// 0007275 // multicellular organismal development // inferred from electronic annotation	0005634 // nucleus // non-traceable author statement /// 0005634 // nucleus // inferred from electronic annotation /// 0005634 // nucleus // traceable author statement	0003677 // DNA binding // inferred from electronic annotation /// 0003700 // transcription factor activity // inferred from electronic annotation /// 0005515 // protein binding // non-traceable author statement /// 0008267 // poly-glutamine tract binding // traceable author statement /// 0008270 // zinc ion binding // inferred from electronic annotation /// 0043565 // sequence-specific DNA bindin…
200942_s_at	HSBP1	heat shock factor binding protein 1	0.560347	1.07197	87.3292		4.00106	1.16612	1.23891		1.52887	1.0663	38.2923	0	1	0	1	0	5	NP_001528.1	NM_001537	0000122 // negative regulation of transcription from RNA polymerase II promoter // traceable author statement	0005634 // nucleus // traceable author statement /// 0005634 // nucleus // inferred from electronic annotation	0003714 // transcription corepressor activity // traceable author statement
200945_s_at	SEC31A	SEC31 homolog A (S. cerevisiae)	0.365364	1.04385	87.3292		-4.38701	-1.20893	0.988856		-1.31002	-1.08718	31.9704	0	1	0	1	0	6	NP_001070674.1 /// NP_001070675.1 /// NP_001070676.1 /// NP_055748.2 /// NP_057295.2	NM_001077206 /// NM_001077207 /// NM_001077208 /// NM_014933 /// NM_016211	0006888 // ER to Golgi vesicle-mediated transport // non-traceable author statement	0005634 // nucleus // inferred from electronic annotation /// 0030127 // COPII vesicle coat // non-traceable author statement	---
200946_x_at	GLUD1	glutamate dehydrogenase 1	-0.770493	-1.09089	53.6053		2.36839	1.22336	5.05814		4.36861	1.62732	1.49774	0	0	1	1	0	0	NP_005262.1	NM_005271	0006520 // amino acid metabolic process // inferred from electronic annotation /// 0006538 // glutamate catabolic process // inferred from direct assay /// 0007169 // transmembrane receptor protein tyrosine kinase signaling pathway // non-traceable author statement	0005739 // mitochondrion // inferred from direct assay /// 0005739 // mitochondrion // inferred from electronic annotation	0000166 // nucleotide binding // inferred from electronic annotation /// 0004352 // glutamate dehydrogenase activity // inferred from direct assay /// 0004353 // glutamate dehydrogenase [NAD(P)+] activity // inferred from electronic annotation /// 0005524 // ATP binding // inferred from electronic annotation /// 0005525 // GTP binding // inferred from electronic annotation /// 0016491 // oxidored…
200947_s_at	GLUD1	glutamate dehydrogenase 1	-1.22395	-1.14766	32.4616		1.13482	1.13062	19.7666		5.31657	1.50314	0.586101	0	0	1	1	0	0	NP_005262.1	NM_005271	0006520 // amino acid metabolic process // inferred from electronic annotation /// 0006538 // glutamate catabolic process // inferred from direct assay /// 0007169 // transmembrane receptor protein tyrosine kinase signaling pathway // non-traceable author statement	0005739 // mitochondrion // inferred from direct assay /// 0005739 // mitochondrion // inferred from electronic annotation	0000166 // nucleotide binding // inferred from electronic annotation /// 0004352 // glutamate dehydrogenase activity // inferred from direct assay /// 0004353 // glutamate dehydrogenase [NAD(P)+] activity // inferred from electronic annotation /// 0005524 // ATP binding // inferred from electronic annotation /// 0005525 // GTP binding // inferred from electronic annotation /// 0016491 // oxidored…
200950_at	ARPC1A	actin related protein 2/3 complex, subunit 1A, 41kDa	0.551348	1.06596	87.3292		2.70297	1.12951	3.88467		3.51163	1.15049	3.47614	0	1	1	1	0	5	NP_006400.2	NM_006409	0030036 // actin cytoskeleton organization and biogenesis // traceable author statement	0015629 // actin cytoskeleton // traceable author statement	0003779 // actin binding // traceable author statement /// 0005515 // protein binding // inferred from physical interaction
200951_s_at	CCND2	cyclin D2	-1.44168	-1.1839	15.8494		-1.72607	-1.3078	19.7666		-8.82159	-2.24005	0.248836	0	0	1	1	0	10	NP_001750.1	NM_001759	0000074 // regulation of progression through cell cycle // non-traceable author statement /// 0000074 // regulation of progression through cell cycle // inferred from electronic annotation /// 0007049 // cell cycle // inferred from electronic annotation /// 0051301 // cell division // inferred from electronic annotation	0005634 // nucleus // inferred from electronic annotation	0005515 // protein binding // inferred from physical interaction
200952_s_at	CCND2	cyclin D2	-0.276655	-1.1076	86.9368		-3.1757	-1.61202	2.93004		-1.30132	-1.59221	31.9704	0	1	0	1	0	11	NP_001750.1	NM_001759	0000074 // regulation of progression through cell cycle // non-traceable author statement /// 0000074 // regulation of progression through cell cycle // inferred from electronic annotation /// 0007049 // cell cycle // inferred from electronic annotation /// 0051301 // cell division // inferred from electronic annotation	0005634 // nucleus // inferred from electronic annotation	0005515 // protein binding // inferred from physical interaction
200953_s_at	CCND2	cyclin D2	-0.353133	-1.06219	86.9368		-3.53443	-1.36483	1.73614		-3.07991	-1.38872	3.47614	0	1	1	1	0	10	NP_001750.1	NM_001759	0000074 // regulation of progression through cell cycle // non-traceable author statement /// 0000074 // regulation of progression through cell cycle // inferred from electronic annotation /// 0007049 // cell cycle // inferred from electronic annotation /// 0051301 // cell division // inferred from electronic annotation	0005634 // nucleus // inferred from electronic annotation	0005515 // protein binding // inferred from physical interaction
200958_s_at	SDCBP	syndecan binding protein (syntenin)	-0.546923	-1.1363	53.6053		-1.99263	-1.50718	10.5122		-3.06351	-1.16297	3.47614	0	0	1	1	0	7	NP_001007068.1 /// NP_001007069.1 /// NP_001007070.1 /// NP_001007071.1 /// NP_005616.2	NM_001007067 /// NM_001007068 /// NM_001007069 /// NM_001007070 /// NM_005625	0006612 // protein targeting to membrane // non-traceable author statement /// 0006612 // protein targeting to membrane // inferred from direct assay /// 0006930 // substrate-bound cell migration, cell extension // non-traceable author statement /// 0006930 // substrate-bound cell migration, cell extension // inferred from direct assay /// 0007242 // intracellular signaling cascade // non-traceab…	0005634 // nucleus // non-traceable author statement /// 0005634 // nucleus // inferred from direct assay /// 0005634 // nucleus // inferred from electronic annotation /// 0005783 // endoplasmic reticulum // inferred from electronic annotation /// 0005856 // cytoskeleton // non-traceable author statement /// 0005856 // cytoskeleton // inferred from direct assay /// 0005856 // cytoskeleton // infe…	0005137 // interleukin-5 receptor binding // inferred from sequence or structural similarity /// 0005137 // interleukin-5 receptor binding // inferred from electronic annotation /// 0005515 // protein binding // inferred from electronic annotation /// 0008093 // cytoskeletal adaptor activity // non-traceable author statement /// 0008093 // cytoskeletal adaptor activity // inferred from direct ass…
200959_at	FUS	fusion (involved in t(12;16) in malignant liposarcoma)	0.681486	1.09228	87.3292		0.708104	1.11024	27.8261		-3.16634	-1.13354	3.47614	0	0	1	1	0	10	NP_001010850.1 /// NP_004951.1	NM_001010850 /// NM_004960	0000074 // regulation of progression through cell cycle // non-traceable author statement /// 0006350 // transcription // inferred from electronic annotation /// 0006355 // regulation of transcription, DNA-dependent // inferred from electronic annotation /// 0006355 // regulation of transcription, DNA-dependent // traceable author statement /// 0006955 // immune response // inferred from electron…	0005622 // intracellular // inferred from electronic annotation /// 0005634 // nucleus // inferred from electronic annotation /// 0005634 // nucleus // traceable author statement /// 0016020 // membrane // inferred from electronic annotation	0000166 // nucleotide binding // inferred from electronic annotation /// 0003676 // nucleic acid binding // inferred from electronic annotation /// 0003677 // DNA binding // inferred from electronic annotation /// 0003677 // DNA binding // inferred from direct assay /// 0003700 // transcription factor activity // inferred from electronic annotation /// 0003700 // transcription factor activity // …
200965_s_at	ABLIM1	actin binding LIM protein 1	1.33601	1.4614	23.6627		0.972972	1.33727	19.7666		7.03266	2.19374	0.245966	0	0	1	1	0	4	NP_001003407.1 /// NP_001003408.1 /// NP_002304.3 /// NP_006711.3	NM_001003407 /// NM_001003408 /// NM_002313 /// NM_006720	0007010 // cytoskeleton organization and biogenesis // inferred from electronic annotation /// 0007601 // visual perception // traceable author statement /// 0009887 // organ morphogenesis // traceable author statement	0005856 // cytoskeleton // inferred from electronic annotation /// 0015629 // actin cytoskeleton // traceable author statement	0003779 // actin binding // inferred from electronic annotation /// 0003779 // actin binding // traceable author statement /// 0005515 // protein binding // inferred from physical interaction /// 0008270 // zinc ion binding // inferred from electronic annotation /// 0046872 // metal ion binding // inferred from electronic annotation
200969_at	SERP1	stress-associated endoplasmic reticulum protein 1	-0.393248	-1.08555	86.9368		-1.20241	-1.52423	27.8261		-4.25672	-1.1657	1.18077	0	0	1	1	0	11	NP_055260.1	NM_014445	0006464 // protein modification process // traceable author statement /// 0006486 // protein amino acid glycosylation // traceable author statement /// 0006605 // protein targeting // inferred from electronic annotation /// 0006810 // transport // inferred from electronic annotation /// 0006950 // response to stress // traceable author statement /// 0007009 // plasma membrane organization and bio…	0005783 // endoplasmic reticulum // traceable author statement /// 0005783 // endoplasmic reticulum // inferred from electronic annotation /// 0005840 // ribosome // traceable author statement /// 0016020 // membrane // inferred from electronic annotation /// 0016021 // integral to membrane // inferred from electronic annotation	---
200975_at	PPT1	palmitoyl-protein thioesterase 1 (ceroid-lipofuscinosis, neuronal 1, infantile)	-0.501173	-1.04236	86.9368		-1.6004	-1.07159	24.1246		-3.65812	-1.11962	2.40197	0	0	1	1	0	3	NP_000301.1	NM_000310	0002084 // protein depalmitoylation // inferred from direct assay /// 0002084 // protein depalmitoylation // inferred from sequence or structural similarity /// 0006309 // DNA fragmentation during apoptosis // inferred from direct assay /// 0006464 // protein modification process // inferred from electronic annotation /// 0006898 // receptor-mediated endocytosis // inferred from mutant phenotype …	0005576 // extracellular region // inferred from direct assay /// 0005576 // extracellular region // inferred from sequence or structural similarity /// 0005624 // membrane fraction // inferred from sequence or structural similarity /// 0005634 // nucleus // inferred from direct assay /// 0005764 // lysosome // inferred from direct assay /// 0005764 // lysosome // inferred from sequence or struct…	0008474 // palmitoyl-(protein) hydrolase activity // inferred from direct assay /// 0008474 // palmitoyl-(protein) hydrolase activity // inferred from mutant phenotype /// 0008474 // palmitoyl-(protein) hydrolase activity // inferred from sequence or structural similarity /// 0008474 // palmitoyl-(protein) hydrolase activity // inferred from electronic annotation /// 0016290 // palmitoyl-CoA hydr…
200976_s_at	TAX1BP1	Tax1 (human T-cell leukemia virus type I) binding protein 1	0.196577	1.0755	87.3292		-1.09934	-1.29151	31.8431		-4.52766	-1.23671	1.03613	0	0	1	1	0	7	NP_001073333.1 /// NP_006015.4	NM_001079864 /// NM_006024	0006915 // apoptosis // inferred from electronic annotation /// 0006916 // anti-apoptosis // traceable author statement	0005622 // intracellular // inferred from electronic annotation	0003676 // nucleic acid binding // inferred from electronic annotation /// 0005515 // protein binding // inferred from physical interaction /// 0008270 // zinc ion binding // inferred from electronic annotation
200977_s_at	TAX1BP1	Tax1 (human T-cell leukemia virus type I) binding protein 1	0.213522	1.09029	87.3292		-1.08304	-1.32602	31.8431		-4.51702	-1.24738	1.03613	0	0	1	1	0	7	NP_001073333.1 /// NP_006015.4	NM_001079864 /// NM_006024	0006915 // apoptosis // inferred from electronic annotation /// 0006916 // anti-apoptosis // traceable author statement	0005622 // intracellular // inferred from electronic annotation	0003676 // nucleic acid binding // inferred from electronic annotation /// 0005515 // protein binding // inferred from physical interaction /// 0008270 // zinc ion binding // inferred from electronic annotation
200982_s_at	ANXA6	annexin A6	-0.057078	1.00059	86.9368		-0.323744	-1.05886	50.2626		-15.8399	-2.07612	0	0	0	1	1	0	6	NP_001146.2 /// NP_004024.2	NM_001155 /// NM_004033	---	---	0005509 // calcium ion binding // inferred from electronic annotation /// 0005515 // protein binding // inferred from physical interaction /// 0005543 // phospholipid binding // not recorded /// 0005544 // calcium-dependent phospholipid binding // inferred from electronic annotation
200983_x_at	CD59	CD59 molecule, complement regulatory protein	0.556108	1.0691	87.3292		1.43482	1.15216	10.5122		-5.98764	-1.17942	0.400391	0	0	1	1	0	11	NP_000602.1 /// NP_976074.1 /// NP_976075.1 /// NP_976076.1	NM_000611 /// NM_203329 /// NM_203330 /// NM_203331	0006952 // defense response // not recorded /// 0006955 // immune response // not recorded /// 0007166 // cell surface receptor linked signal transduction // traceable author statement /// 0007596 // blood coagulation // traceable author statement	0005624 // membrane fraction // traceable author statement /// 0005886 // plasma membrane // non-traceable author statement /// 0016020 // membrane // inferred from electronic annotation	0005515 // protein binding // inferred from physical interaction /// 0048503 // GPI anchor binding // inferred from electronic annotation
200984_s_at	CD59	CD59 molecule, complement regulatory protein	0.601836	1.0795	87.3292		0.927584	1.04428	24.1246		-6.01878	-1.24877	0.400391	0	0	1	1	0	10	NP_000602.1 /// NP_976074.1 /// NP_976075.1 /// NP_976076.1	NM_000611 /// NM_203329 /// NM_203330 /// NM_203331	0006952 // defense response // not recorded /// 0006955 // immune response // not recorded /// 0007166 // cell surface receptor linked signal transduction // traceable author statement /// 0007596 // blood coagulation // traceable author statement	0005624 // membrane fraction // traceable author statement /// 0005886 // plasma membrane // non-traceable author statement /// 0016020 // membrane // inferred from electronic annotation	0005515 // protein binding // inferred from physical interaction /// 0048503 // GPI anchor binding // inferred from electronic annotation
200985_s_at	CD59	CD59 molecule, complement regulatory protein	0.310237	1.03656	87.3292		-0.0138	1.00077	52.5564		-6.86047	-1.25814	0.299201	0	0	1	1	0	10	NP_000602.1 /// NP_976074.1 /// NP_976075.1 /// NP_976076.1	NM_000611 /// NM_203329 /// NM_203330 /// NM_203331	0006952 // defense response // not recorded /// 0006955 // immune response // not recorded /// 0007166 // cell surface receptor linked signal transduction // traceable author statement /// 0007596 // blood coagulation // traceable author statement	0005624 // membrane fraction // traceable author statement /// 0005886 // plasma membrane // non-traceable author statement /// 0016020 // membrane // inferred from electronic annotation	0005515 // protein binding // inferred from physical interaction /// 0048503 // GPI anchor binding // inferred from electronic annotation
200989_at	HIF1A	hypoxia-inducible factor 1, alpha subunit (basic helix-loop-helix transcription factor)	2.59661	2.0309	0.297333		-0.311609	-1.02973	51.2662		11.6197	1.44324	0	1	0	1	1	0	8	NP_001521.1 /// NP_851397.1	NM_001530 /// NM_181054	0001666 // response to hypoxia // inferred from direct assay /// 0006350 // transcription // inferred from electronic annotation /// 0006351 // transcription, DNA-dependent // traceable author statement /// 0006355 // regulation of transcription, DNA-dependent // inferred from direct assay /// 0006355 // regulation of transcription, DNA-dependent // inferred from electronic annotation /// 0006950…	0005634 // nucleus // inferred from direct assay /// 0005634 // nucleus // inferred from electronic annotation	0003677 // DNA binding // inferred from electronic annotation /// 0003700 // transcription factor activity // inferred from direct assay /// 0003700 // transcription factor activity // inferred from electronic annotation /// 0003700 // transcription factor activity // traceable author statement /// 0003705 // RNA polymerase II transcription factor activity, enhancer binding // traceable author st…
201002_s_at	Kua-UEV /// UBE2V1	ubiquitin-conjugating enzyme E2 variant 1	0.462312	1.06023	87.3292		-3.83799	-1.12621	1.3031		0.78775	1.08443	63.1672	0	1	0	1	0	8	NP_001027459.1 /// NP_003340.1 /// NP_068823.2 /// NP_071887.1 /// NP_954595.1 /// NP_954673.1	NM_001032288 /// NM_003349 /// NM_021988 /// NM_022442 /// NM_199144 /// NM_199203	0000074 // regulation of progression through cell cycle // traceable author statement /// 0000209 // protein polyubiquitination // traceable author statement /// 0006282 // regulation of DNA repair // traceable author statement /// 0006355 // regulation of transcription, DNA-dependent // traceable author statement /// 0006464 // protein modification process // inferred from electronic annotation …	0005634 // nucleus // traceable author statement /// 0005634 // nucleus // inferred from electronic annotation /// 0005737 // cytoplasm // inferred from direct assay /// 0031371 // ubiquitin conjugating enzyme complex // inferred from direct assay	0005515 // protein binding // inferred from physical interaction /// 0016563 // transcriptional activator activity // traceable author statement /// 0019787 // small conjugating protein ligase activity // inferred from electronic annotation
201005_at	CD9	CD9 molecule	2.32599	1.24625	0.711595		1.57868	1.08776	10.5122		2.42831	1.14331	11.5844	1	0	0	1	0	4	NP_001760.1	NM_001769	0006928 // cell motility // inferred from direct assay /// 0007155 // cell adhesion // inferred from direct assay /// 0007155 // cell adhesion // inferred from electronic annotation /// 0007338 // single fertilization // inferred from electronic annotation /// 0007342 // fusion of sperm to egg plasma membrane // inferred from direct assay /// 0030168 // platelet activation // non-traceable author…	0005886 // plasma membrane // non-traceable author statement /// 0005887 // integral to plasma membrane // non-traceable author statement /// 0005887 // integral to plasma membrane // traceable author statement /// 0016020 // membrane // inferred from electronic annotation /// 0016021 // integral to membrane // inferred from electronic annotation	0005515 // protein binding // inferred from physical interaction /// 0005515 // protein binding // inferred from electronic annotation
201007_at	HADHB	hydroxyacyl-Coenzyme A dehydrogenase/3-ketoacyl-Coenzyme A thiolase/enoyl-Coenzyme A hydratase (trifunctional protein), beta subunit	-0.631383	-1.07308	53.6053		-4.40115	-1.08637	0.988856		-3.06943	-1.13062	3.47614	0	1	1	1	0	7	NP_000174.1	NM_000183	0006629 // lipid metabolic process // inferred from electronic annotation /// 0006631 // fatty acid metabolic process // inferred from electronic annotation /// 0006635 // fatty acid beta-oxidation // traceable author statement	0005739 // mitochondrion // inferred from electronic annotation /// 0005740 // mitochondrial envelope // traceable author statement	0003857 // 3-hydroxyacyl-CoA dehydrogenase activity // traceable author statement /// 0003988 // acetyl-CoA C-acyltransferase activity // traceable author statement /// 0003988 // acetyl-CoA C-acyltransferase activity // inferred from electronic annotation /// 0004300 // enoyl-CoA hydratase activity // traceable author statement /// 0008415 // acyltransferase activity // inferred from electronic …
201008_s_at	TXNIP	thioredoxin interacting protein	-0.739848	-1.2224	53.6053		-2.62607	-1.35603	4.34349		-2.82204	-1.29116	5.63916	0	1	0	1	0	1	NP_006463.2	NM_006472	0030216 // keratinocyte differentiation // inferred from direct assay	0005737 // cytoplasm // inferred from direct assay	0005515 // protein binding // inferred from physical interaction
201009_s_at	TXNIP	thioredoxin interacting protein	-1.11948	-1.21701	40.2955		-2.36091	-1.3521	6.12905		-3.13774	-1.28399	3.47614	0	0	1	1	0	1	NP_006463.2	NM_006472	0030216 // keratinocyte differentiation // inferred from direct assay	0005737 // cytoplasm // inferred from direct assay	0005515 // protein binding // inferred from physical interaction
201010_s_at	TXNIP	thioredoxin interacting protein	-0.77238	-1.16727	53.6053		-2.88942	-1.36586	3.88467		-2.95873	-1.18119	4.27051	0	1	1	1	0	1	NP_006463.2	NM_006472	0030216 // keratinocyte differentiation // inferred from direct assay	0005737 // cytoplasm // inferred from direct assay	0005515 // protein binding // inferred from physical interaction
201015_s_at	JUP	junction plakoglobin	0.239676	1.03538	87.3292		1.88309	1.15765	7.10504		3.89141	1.28689	2.40197	0	0	1	1	0	0	NP_002221.1 /// NP_068831.1	NM_002230 /// NM_021991	0007155 // cell adhesion // non-traceable author statement /// 0007155 // cell adhesion // inferred from electronic annotation /// 0016055 // Wnt receptor signaling pathway // inferred from electronic annotation	0005624 // membrane fraction // traceable author statement /// 0005625 // soluble fraction // traceable author statement /// 0005737 // cytoplasm // traceable author statement /// 0005829 // cytosol // inferred from electronic annotation /// 0005856 // cytoskeleton // inferred from electronic annotation /// 0005856 // cytoskeleton // traceable author statement /// 0005911 // intercellular junctio…	0005198 // structural molecule activity // inferred from electronic annotation /// 0005488 // binding // inferred from electronic annotation /// 0005515 // protein binding // inferred from physical interaction /// 0005515 // protein binding // inferred from electronic annotation /// 0008092 // cytoskeletal protein binding // traceable author statement
201017_at	EIF1AX	eukaryotic translation initiation factor 1A, X-linked	-0.00288852	1.03584	86.9368		-0.915888	-1.3938	31.8431		-4.94364	-1.12767	0.793575	0	0	1	1	0	11	NP_001403.1 /// XP_001134077.1	NM_001412 /// XM_001134077	0006412 // translation // inferred from electronic annotation /// 0006413 // translational initiation // inferred from electronic annotation /// 0006413 // translational initiation // traceable author statement	0016281 // eukaryotic translation initiation factor 4F complex // not recorded	0003723 // RNA binding // inferred from electronic annotation /// 0003743 // translation initiation factor activity // inferred from electronic annotation /// 0008135 // translation factor activity, nucleic acid binding // traceable author statement
201022_s_at	DSTN	destrin (actin depolymerizing factor)	-0.887352	-1.09636	53.6053		-1.10451	-1.13749	31.8431		-3.41328	-1.08031	2.86147	0	0	1	1	0	11	NP_001011546.1 /// NP_006861.1	NM_001011546 /// NM_006870	0008154 // actin polymerization and/or depolymerization // traceable author statement /// 0051014 // actin filament severing // traceable author statement	0005622 // intracellular // inferred from electronic annotation /// 0015629 // actin cytoskeleton // traceable author statement	0003779 // actin binding // inferred from electronic annotation
201029_s_at	CD99	CD99 molecule	0.675846	1.11214	87.3292		2.23857	1.23173	6.12905		3.28512	1.14301	4.27051	0	0	1	1	0	0	NP_002405.1	NM_002414	0007155 // cell adhesion // inferred from electronic annotation	0005737 // cytoplasm // traceable author statement /// 0005886 // plasma membrane // traceable author statement /// 0005887 // integral to plasma membrane // traceable author statement /// 0016020 // membrane // inferred from electronic annotation /// 0016021 // integral to membrane // inferred from electronic annotation	0005515 // protein binding // inferred from electronic annotation
201034_at	ADD3	adducin 3 (gamma)	-0.249329	-1.03078	86.9368		-1.57379	-1.65233	24.1246		-6.22645	-1.49022	0.321771	0	0	1	1	0	7	NP_001112.2 /// NP_058432.1 /// NP_063968.1	NM_001121 /// NM_016824 /// NM_019903	---	0005856 // cytoskeleton // inferred from electronic annotation /// 0016020 // membrane // traceable author statement /// 0016020 // membrane // inferred from electronic annotation	0005200 // structural constituent of cytoskeleton // traceable author statement /// 0005516 // calmodulin binding // inferred from electronic annotation /// 0046872 // metal ion binding // inferred from electronic annotation
201037_at	PFKP	phosphofructokinase, platelet	4.05496	1.80043	0		3.0048	1.53958	2.93004		6.43205	1.45804	0.291605	1	1	1	1	1	8	NP_002618.1	NM_002627	0006096 // glycolysis // inferred from electronic annotation /// 0006096 // glycolysis // non-traceable author statement	0005737 // cytoplasm // inferred from electronic annotation /// 0005945 // 6-phosphofructokinase complex // inferred from electronic annotation /// 0005945 // 6-phosphofructokinase complex // non-traceable author statement	0000166 // nucleotide binding // inferred from electronic annotation /// 0000287 // magnesium ion binding // inferred from electronic annotation /// 0003824 // catalytic activity // inferred from electronic annotation /// 0003872 // 6-phosphofructokinase activity // inferred from electronic annotation /// 0003872 // 6-phosphofructokinase activity // traceable author statement /// 0005515 // prote…
201039_s_at	RAD23A	RAD23 homolog A (S. cerevisiae)	0.0405951	1.00849	87.3292		2.44892	1.11761	4.34349		-0.389034	-1.02033	58.2375	0	1	0	1	0	1	NP_005044.1	NM_005053	0006281 // DNA repair // inferred from electronic annotation /// 0006289 // nucleotide-excision repair // traceable author statement /// 0006289 // nucleotide-excision repair // inferred from electronic annotation /// 0006464 // protein modification process // inferred from electronic annotation /// 0006512 // ubiquitin cycle // inferred from electronic annotation /// 0006974 // response to DNA d…	0005634 // nucleus // inferred from electronic annotation	0003697 // single-stranded DNA binding // traceable author statement /// 0005515 // protein binding // inferred from physical interaction
201040_at	GNAI2	guanine nucleotide binding protein (G protein), alpha inhibiting activity polypeptide 2	2.41655	1.35279	0.39632		1.70621	1.23618	8.37762		1.57435	1.09504	38.2923	1	0	0	1	0	4	NP_002061.1	NM_002070	0007165 // signal transduction // inferred from electronic annotation /// 0007165 // signal transduction // traceable author statement /// 0007186 // G-protein coupled receptor protein signaling pathway // inferred from electronic annotation /// 0007186 // G-protein coupled receptor protein signaling pathway // traceable author statement /// 0007194 // negative regulation of adenylate cyclase act…	---	0000166 // nucleotide binding // inferred from electronic annotation /// 0003924 // GTPase activity // traceable author statement /// 0004871 // signal transducer activity // inferred from electronic annotation /// 0005515 // protein binding // inferred from physical interaction /// 0005525 // GTP binding // inferred from electronic annotation /// 0019001 // guanyl nucleotide binding // inferred …
201041_s_at	DUSP1	dual specificity phosphatase 1	4.41957	1.67663	0		-0.602525	-1.04126	42.6553		-1.74502	-1.05967	19.6774	1	0	0	1	0	4	NP_004408.1	NM_004417	0006470 // protein amino acid dephosphorylation // inferred from electronic annotation /// 0006979 // response to oxidative stress // traceable author statement /// 0007049 // cell cycle // inferred from electronic annotation /// 0016311 // dephosphorylation // inferred from electronic annotation	---	0004721 // phosphoprotein phosphatase activity // inferred from electronic annotation /// 0004725 // protein tyrosine phosphatase activity // inferred from electronic annotation /// 0004726 // non-membrane spanning protein tyrosine phosphatase activity // traceable author statement /// 0005515 // protein binding // inferred from physical interaction /// 0008138 // protein tyrosine/serine/threonin…
201042_at	TGM2	transglutaminase 2 (C polypeptide, protein-glutamine-gamma-glutamyltransferase)	-2.03486	-1.48525	2.64283		-0.424585	-1.04672	48.4319		-13.8534	-2.18792	0	1	0	1	1	0	10	NP_004604.2 /// NP_945189.1	NM_004613 /// NM_198951	0007186 // G-protein coupled receptor protein signaling pathway // inferred from sequence or structural similarity /// 0018149 // peptide cross-linking // inferred from sequence or structural similarity /// 0018149 // peptide cross-linking // inferred from electronic annotation /// 0045785 // positive regulation of cell adhesion // inferred from sequence or structural similarity	0005578 // proteinaceous extracellular matrix // inferred from sequence or structural similarity /// 0005829 // cytosol // inferred from sequence or structural similarity /// 0016020 // membrane // inferred from sequence or structural similarity	0003810 // protein-glutamine gamma-glutamyltransferase activity // inferred from sequence or structural similarity /// 0003810 // protein-glutamine gamma-glutamyltransferase activity // inferred from electronic annotation /// 0005509 // calcium ion binding // inferred from sequence or structural similarity /// 0005509 // calcium ion binding // inferred from electronic annotation /// 0005525 // GT…
201044_x_at	DUSP1	dual specificity phosphatase 1	3.89642	2.11027	0		0.725094	1.11554	27.8261		0.0502219	1.00204	66.7772	1	0	0	1	0	4	NP_004408.1	NM_004417	0006470 // protein amino acid dephosphorylation // inferred from electronic annotation /// 0006979 // response to oxidative stress // traceable author statement /// 0007049 // cell cycle // inferred from electronic annotation /// 0016311 // dephosphorylation // inferred from electronic annotation	---	0004721 // phosphoprotein phosphatase activity // inferred from electronic annotation /// 0004725 // protein tyrosine phosphatase activity // inferred from electronic annotation /// 0004726 // non-membrane spanning protein tyrosine phosphatase activity // traceable author statement /// 0005515 // protein binding // inferred from physical interaction /// 0008138 // protein tyrosine/serine/threonin…
201046_s_at	RAD23A	RAD23 homolog A (S. cerevisiae)	0.0313152	1.00799	87.3292		1.17744	1.07015	14.4106		6.09456	1.19769	0.400391	0	0	1	1	0	1	NP_005044.1	NM_005053	0006281 // DNA repair // inferred from electronic annotation /// 0006289 // nucleotide-excision repair // traceable author statement /// 0006289 // nucleotide-excision repair // inferred from electronic annotation /// 0006464 // protein modification process // inferred from electronic annotation /// 0006512 // ubiquitin cycle // inferred from electronic annotation /// 0006974 // response to DNA d…	0005634 // nucleus // inferred from electronic annotation	0003697 // single-stranded DNA binding // traceable author statement /// 0005515 // protein binding // inferred from physical interaction
201058_s_at	MYL9	myosin, light chain 9, regulatory	-0.601863	-1.16791	53.6053		-0.400039	-1.04348	48.4319		-5.28562	-1.4948	0.586101	0	0	1	1	0	6	NP_006088.2 /// NP_852667.1	NM_006097 /// NM_181526	0006937 // regulation of muscle contraction // traceable author statement	0005859 // muscle myosin complex // traceable author statement /// 0016459 // myosin complex // inferred from electronic annotation	0003774 // motor activity // inferred from electronic annotation /// 0005509 // calcium ion binding // inferred from electronic annotation /// 0008307 // structural constituent of muscle // traceable author statement
201069_at	MMP2	matrix metallopeptidase 2 (gelatinase A, 72kDa gelatinase, 72kDa type IV collagenase)	-0.685217	-1.1375	53.6053		-4.44695	-2.62854	0.988856		-17.5479	-7.99885	0	0	1	1	1	0	6	NP_004521.1	NM_004530	0000270 // peptidoglycan metabolic process // inferred from electronic annotation /// 0001955 // blood vessel maturation // inferred from electronic annotation /// 0006508 // proteolysis // traceable author statement /// 0006508 // proteolysis // inferred from electronic annotation /// 0030574 // collagen catabolic process // inferred from electronic annotation	0005578 // proteinaceous extracellular matrix // inferred from electronic annotation /// 0005615 // extracellular space // traceable author statement	0004222 // metalloendopeptidase activity // inferred from electronic annotation /// 0004228 // gelatinase A activity // traceable author statement /// 0004228 // gelatinase A activity // inferred from electronic annotation /// 0005509 // calcium ion binding // inferred from electronic annotation /// 0005515 // protein binding // inferred from physical interaction /// 0008233 // peptidase activity…
201070_x_at	SF3B1	splicing factor 3b, subunit 1, 155kDa	0.521147	1.14727	87.3292		-0.752592	-1.17636	38.8414		-3.44014	-1.23077	2.86147	0	0	1	1	0	7	NP_001005526.1 /// NP_036565.2	NM_001005526 /// NM_012433	0000398 // nuclear mRNA splicing, via spliceosome // non-traceable author statement /// 0006397 // mRNA processing // inferred from electronic annotation /// 0008380 // RNA splicing // inferred from electronic annotation /// 0009952 // anterior/posterior pattern formation // inferred from electronic annotation	0005634 // nucleus // inferred from electronic annotation /// 0005681 // spliceosome // non-traceable author statement /// 0005681 // spliceosome // inferred from electronic annotation	0003682 // chromatin binding // inferred from electronic annotation /// 0005488 // binding // inferred from electronic annotation /// 0005515 // protein binding // inferred from physical interaction /// 0005515 // protein binding // inferred from electronic annotation /// 0031202 // RNA splicing factor activity, transesterification mechanism // non-traceable author statement
201076_at	NHP2L1	NHP2 non-histone chromosome protein 2-like 1 (S. cerevisiae)	-0.127034	-1.02634	86.9368		2.07614	1.29437	6.12905		5.73728	1.18704	0.492512	0	0	1	1	0	0	NP_001003796.1 /// NP_004999.1	NM_001003796 /// NM_005008	0000074 // regulation of progression through cell cycle // traceable author statement /// 0006397 // mRNA processing // inferred from electronic annotation /// 0007338 // single fertilization // inferred from electronic annotation /// 0008380 // RNA splicing // inferred from electronic annotation /// 0042254 // ribosome biogenesis and assembly // inferred from electronic annotation	0005634 // nucleus // traceable author statement /// 0005634 // nucleus // inferred from electronic annotation /// 0005681 // spliceosome // inferred from electronic annotation /// 0005730 // nucleolus // traceable author statement /// 0030529 // ribonucleoprotein complex // inferred from electronic annotation	0003723 // RNA binding // traceable author statement /// 0003723 // RNA binding // inferred from electronic annotation
201087_at	PXN	paxillin	1.75859	1.15975	3.8722		0.504167	1.0459	38.8414		1.3885	1.17538	45.7481	1	0	0	1	0	8	NP_002850.1	NM_002859	0000187 // activation of MAPK activity // inferred from electronic annotation /// 0006928 // cell motility // inferred from electronic annotation /// 0006928 // cell motility // not recorded /// 0007010 // cytoskeleton organization and biogenesis // inferred from electronic annotation /// 0007155 // cell adhesion // non-traceable author statement /// 0007155 // cell adhesion // inferred from elec…	0005856 // cytoskeleton // inferred from electronic annotation /// 0005875 // microtubule associated complex // traceable author statement /// 0030027 // lamellipodium // inferred from electronic annotation	0005515 // protein binding // inferred from physical interaction /// 0005515 // protein binding // inferred from electronic annotation /// 0008270 // zinc ion binding // inferred from electronic annotation /// 0017166 // vinculin binding // inferred from physical interaction /// 0046872 // metal ion binding // inferred from electronic annotation
201088_at	KPNA2	karyopherin alpha 2 (RAG cohort 1, importin alpha 1)	-0.540028	-1.0649	53.6053		-3.54462	-1.23986	1.73614		-3.03429	-1.14451	4.27051	0	1	1	1	0	6	NP_002257.1 /// XP_001133253.1 /// XP_001133254.1 /// XP_001133256.1 /// XP_001133258.1 /// XP_001133262.1 /// XP_001133265.1 /// XP_001133267.1 /// XP_001133271.1	NM_002266 /// XM_001133253 /// XM_001133254 /// XM_001133256 /// XM_001133258 /// XM_001133262 /// XM_001133265 /// XM_001133267 /// XM_001133271	0000018 // regulation of DNA recombination // traceable author statement /// 0000072 // M phase specific microtubule process // traceable author statement /// 0000085 // G2 phase of mitotic cell cycle // traceable author statement /// 0006259 // DNA metabolic process // traceable author statement /// 0006606 // protein import into nucleus // inferred from electronic annotation /// 0006607 // NLS-…	0005634 // nucleus // inferred from electronic annotation /// 0005634 // nucleus // traceable author statement /// 0005643 // nuclear pore // inferred from electronic annotation /// 0005654 // nucleoplasm // traceable author statement /// 0005737 // cytoplasm // inferred from electronic annotation /// 0005737 // cytoplasm // traceable author statement	0005488 // binding // inferred from electronic annotation /// 0005515 // protein binding // inferred from physical interaction /// 0005515 // protein binding // traceable author statement /// 0008139 // nuclear localization sequence binding // traceable author statement /// 0008565 // protein transporter activity // inferred from electronic annotation
201092_at	RBBP7	retinoblastoma binding protein 7	-0.0988962	-1.01337	86.9368		-2.20107	-1.16446	7.10504		-4.83094	-1.15083	0.793575	0	0	1	1	0	10	NP_002884.1 /// XP_001128430.1 /// XP_001128441.1	NM_002893 /// XM_001128430 /// XM_001128441	0006260 // DNA replication // inferred from electronic annotation /// 0006350 // transcription // inferred from electronic annotation /// 0006355 // regulation of transcription, DNA-dependent // inferred from electronic annotation /// 0007275 // multicellular organismal development // traceable author statement /// 0008283 // cell proliferation // traceable author statement /// 0016568 // chromat…	0005634 // nucleus // inferred from electronic annotation	0005515 // protein binding // inferred from physical interaction
201098_at	COPB2	coatomer protein complex, subunit beta 2 (beta prime)	-0.649106	-1.10732	53.6053		-1.14963	-1.08876	31.8431		-4.98923	-1.26755	0.793575	0	0	1	1	0	10	NP_004757.1	NM_004766	0006461 // protein complex assembly // inferred from electronic annotation /// 0006810 // transport // inferred from electronic annotation /// 0006886 // intracellular protein transport // inferred from electronic annotation /// 0006888 // ER to Golgi vesicle-mediated transport // inferred from electronic annotation /// 0006890 // retrograde vesicle-mediated transport, Golgi to ER // traceable au…	0005783 // endoplasmic reticulum // inferred from electronic annotation /// 0005794 // Golgi apparatus // inferred from electronic annotation /// 0005798 // Golgi-associated vesicle // inferred from electronic annotation /// 0016020 // membrane // inferred from electronic annotation /// 0030126 // COPI vesicle coat // inferred from direct assay	0005515 // protein binding // inferred from physical interaction /// 0005515 // protein binding // inferred from electronic annotation /// 0008565 // protein transporter activity // inferred from electronic annotation
201101_s_at	BCLAF1	BCL2-associated transcription factor 1	0.214005	1.0713	87.3292		-0.355624	-1.08903	50.2626		-4.3634	-1.35295	1.18077	0	0	1	1	0	11	NP_001070908.1 /// NP_001070909.1 /// NP_055554.1	NM_001077440 /// NM_001077441 /// NM_014739	0006350 // transcription // inferred from electronic annotation /// 0006355 // regulation of transcription, DNA-dependent // inferred from electronic annotation /// 0006917 // induction of apoptosis // traceable author statement /// 0016481 // negative regulation of transcription // inferred from direct assay /// 0043065 // positive regulation of apoptosis // inferred from direct assay	0005634 // nucleus // non-traceable author statement /// 0005634 // nucleus // inferred from direct assay /// 0005634 // nucleus // inferred from electronic annotation	0003677 // DNA binding // inferred from direct assay /// 0003677 // DNA binding // inferred from electronic annotation /// 0005515 // protein binding // inferred from physical interaction /// 0016564 // transcriptional repressor activity // traceable author statement /// 0016564 // transcriptional repressor activity // inferred from direct assay
201107_s_at	THBS1	thrombospondin 1	-1.44804	-1.64601	15.8494		-1.42313	-1.21027	27.8261		-3.32962	-1.59661	2.86147	0	0	1	1	0	10	NP_003237.2	NM_003246	0006928 // cell motility // not recorded /// 0006954 // inflammatory response // inferred from electronic annotation /// 0007155 // cell adhesion // inferred from electronic annotation /// 0007275 // multicellular organismal development // traceable author statement /// 0007399 // nervous system development // not recorded /// 0007596 // blood coagulation // not recorded /// 0016525 // negative r…	0005576 // extracellular region // non-traceable author statement /// 0005576 // extracellular region // inferred from electronic annotation	0004866 // endopeptidase inhibitor activity // traceable author statement /// 0004871 // signal transducer activity // traceable author statement /// 0005198 // structural molecule activity // inferred from electronic annotation /// 0005509 // calcium ion binding // inferred from electronic annotation /// 0005515 // protein binding // inferred from electronic annotation /// 0008201 // heparin bin…
201108_s_at	THBS1	thrombospondin 1	-1.78664	-1.5328	6.13316		-2.31921	-1.24773	6.12905		-2.98852	-1.47714	4.27051	0	0	1	1	0	10	NP_003237.2	NM_003246	0006928 // cell motility // not recorded /// 0006954 // inflammatory response // inferred from electronic annotation /// 0007155 // cell adhesion // inferred from electronic annotation /// 0007275 // multicellular organismal development // traceable author statement /// 0007399 // nervous system development // not recorded /// 0007596 // blood coagulation // not recorded /// 0016525 // negative r…	0005576 // extracellular region // non-traceable author statement /// 0005576 // extracellular region // inferred from electronic annotation	0004866 // endopeptidase inhibitor activity // traceable author statement /// 0004871 // signal transducer activity // traceable author statement /// 0005198 // structural molecule activity // inferred from electronic annotation /// 0005509 // calcium ion binding // inferred from electronic annotation /// 0005515 // protein binding // inferred from electronic annotation /// 0008201 // heparin bin…
201109_s_at	THBS1	thrombospondin 1	-2.24674	-1.63397	1.63508		-2.26121	-1.30486	7.10504		-2.27957	-1.39674	9.09031	1	0	0	1	0	10	NP_003237.2	NM_003246	0006928 // cell motility // not recorded /// 0006954 // inflammatory response // inferred from electronic annotation /// 0007155 // cell adhesion // inferred from electronic annotation /// 0007275 // multicellular organismal development // traceable author statement /// 0007399 // nervous system development // not recorded /// 0007596 // blood coagulation // not recorded /// 0016525 // negative r…	0005576 // extracellular region // non-traceable author statement /// 0005576 // extracellular region // inferred from electronic annotation	0004866 // endopeptidase inhibitor activity // traceable author statement /// 0004871 // signal transducer activity // traceable author statement /// 0005198 // structural molecule activity // inferred from electronic annotation /// 0005509 // calcium ion binding // inferred from electronic annotation /// 0005515 // protein binding // inferred from electronic annotation /// 0008201 // heparin bin…
201110_s_at	THBS1	thrombospondin 1	-2.42054	-1.44835	0.983094		-2.41084	-1.30146	6.12905		-3.28444	-1.29624	2.86147	1	0	1	1	0	10	NP_003237.2	NM_003246	0006928 // cell motility // not recorded /// 0006954 // inflammatory response // inferred from electronic annotation /// 0007155 // cell adhesion // inferred from electronic annotation /// 0007275 // multicellular organismal development // traceable author statement /// 0007399 // nervous system development // not recorded /// 0007596 // blood coagulation // not recorded /// 0016525 // negative r…	0005576 // extracellular region // non-traceable author statement /// 0005576 // extracellular region // inferred from electronic annotation	0004866 // endopeptidase inhibitor activity // traceable author statement /// 0004871 // signal transducer activity // traceable author statement /// 0005198 // structural molecule activity // inferred from electronic annotation /// 0005509 // calcium ion binding // inferred from electronic annotation /// 0005515 // protein binding // inferred from electronic annotation /// 0008201 // heparin bin…
201127_s_at	ACLY	ATP citrate lyase	-1.79937	-1.23538	6.13316		3.03343	1.48489	2.93004		3.10081	1.13883	5.63916	0	1	0	1	0	5	NP_001087.2 /// NP_942127.1	NM_001096 /// NM_198830	0006101 // citrate metabolic process // traceable author statement /// 0006200 // ATP catabolic process // traceable author statement /// 0008152 // metabolic process // inferred from electronic annotation /// 0008610 // lipid biosynthetic process // inferred from electronic annotation /// 0015936 // coenzyme A metabolic process // traceable author statement	0009346 // citrate lyase complex // traceable author statement	0000166 // nucleotide binding // inferred from electronic annotation /// 0000287 // magnesium ion binding // inferred from electronic annotation /// 0003824 // catalytic activity // inferred from electronic annotation /// 0003878 // ATP citrate synthase activity // traceable author statement /// 0003878 // ATP citrate synthase activity // inferred from electronic annotation /// 0005515 // protein…
201128_s_at	ACLY	ATP citrate lyase	-1.97671	-1.23203	2.64283		3.73915	1.26948	1.47651		3.89444	1.15136	2.40197	1	1	1	1	1	5	NP_001087.2 /// NP_942127.1	NM_001096 /// NM_198830	0006101 // citrate metabolic process // traceable author statement /// 0006200 // ATP catabolic process // traceable author statement /// 0008152 // metabolic process // inferred from electronic annotation /// 0008610 // lipid biosynthetic process // inferred from electronic annotation /// 0015936 // coenzyme A metabolic process // traceable author statement	0009346 // citrate lyase complex // traceable author statement	0000166 // nucleotide binding // inferred from electronic annotation /// 0000287 // magnesium ion binding // inferred from electronic annotation /// 0003824 // catalytic activity // inferred from electronic annotation /// 0003878 // ATP citrate synthase activity // traceable author statement /// 0003878 // ATP citrate synthase activity // inferred from electronic annotation /// 0005515 // protein…
201130_s_at	CDH1	cadherin 1, type 1, E-cadherin (epithelial)	1.8283	1.65148	3.8722		1.06432	1.05657	19.7666		1.91382	1.42934	25.4078	1	0	0	1	0	4	NP_004351.1	NM_004360	0007155 // cell adhesion // inferred from electronic annotation /// 0007156 // homophilic cell adhesion // inferred from electronic annotation /// 0007156 // homophilic cell adhesion // non-traceable author statement /// 0016337 // cell-cell adhesion // non-traceable author statement	0016020 // membrane // inferred from electronic annotation /// 0016021 // integral to membrane // inferred from electronic annotation /// 0016021 // integral to membrane // non-traceable author statement	0005509 // calcium ion binding // inferred from electronic annotation /// 0005515 // protein binding // inferred from electronic annotation /// 0005515 // protein binding // inferred from physical interaction
201133_s_at	PJA2	praja 2, RING-H2 motif containing	-0.849231	-1.16982	53.6053		-1.47954	-1.52124	24.1246		-11.0109	-1.42342	0	0	0	1	1	0	7	NP_055634.2	NM_014819	0006512 // ubiquitin cycle // inferred from electronic annotation	0005783 // endoplasmic reticulum // inferred from electronic annotation /// 0016020 // membrane // inferred from electronic annotation	0005515 // protein binding // inferred from electronic annotation /// 0008270 // zinc ion binding // inferred from electronic annotation /// 0016874 // ligase activity // inferred from electronic annotation /// 0046872 // metal ion binding // inferred from electronic annotation
201146_at	NFE2L2	nuclear factor (erythroid-derived 2)-like 2	4.10323	2.65749	0		-0.977774	-1.27312	31.8431		1.64498	1.06698	38.2923	1	0	0	1	0	8	NP_006155.2	NM_006164	0006350 // transcription // inferred from electronic annotation /// 0006355 // regulation of transcription, DNA-dependent // inferred from electronic annotation /// 0006366 // transcription from RNA polymerase II promoter // traceable author statement	0005634 // nucleus // inferred from electronic annotation	0003677 // DNA binding // inferred from electronic annotation /// 0003700 // transcription factor activity // traceable author statement /// 0003700 // transcription factor activity // inferred from electronic annotation /// 0004867 // serine-type endopeptidase inhibitor activity // inferred from electronic annotation /// 0043565 // sequence-specific DNA binding // inferred from electronic annota…
201147_s_at	TIMP3	TIMP metallopeptidase inhibitor 3 (Sorsby fundus dystrophy, pseudoinflammatory)	1.35376	1.17434	23.6627		-3.31136	-1.14665	2.60406		-1.63955	-1.1923	19.6774	0	1	0	1	0	10	NP_000353.1	NM_000362	0007169 // transmembrane receptor protein tyrosine kinase signaling pathway // non-traceable author statement /// 0007601 // visual perception // inferred from electronic annotation /// 0008624 // induction of apoptosis by extracellular signals // non-traceable author statement /// 0050896 // response to stimulus // inferred from electronic annotation	0005578 // proteinaceous extracellular matrix // non-traceable author statement /// 0005578 // proteinaceous extracellular matrix // inferred from electronic annotation /// 0005604 // basement membrane // inferred from electronic annotation	0004857 // enzyme inhibitor activity // inferred from electronic annotation /// 0008191 // metalloendopeptidase inhibitor activity // inferred from electronic annotation
201148_s_at	TIMP3	TIMP metallopeptidase inhibitor 3 (Sorsby fundus dystrophy, pseudoinflammatory)	1.45359	1.18351	15.8494		-0.177555	-1.00939	52.1795		-2.87447	-1.2366	4.27051	0	0	1	1	0	10	NP_000353.1	NM_000362	0007169 // transmembrane receptor protein tyrosine kinase signaling pathway // non-traceable author statement /// 0007601 // visual perception // inferred from electronic annotation /// 0008624 // induction of apoptosis by extracellular signals // non-traceable author statement /// 0050896 // response to stimulus // inferred from electronic annotation	0005578 // proteinaceous extracellular matrix // non-traceable author statement /// 0005578 // proteinaceous extracellular matrix // inferred from electronic annotation /// 0005604 // basement membrane // inferred from electronic annotation	0004857 // enzyme inhibitor activity // inferred from electronic annotation /// 0008191 // metalloendopeptidase inhibitor activity // inferred from electronic annotation
201150_s_at	TIMP3	TIMP metallopeptidase inhibitor 3 (Sorsby fundus dystrophy, pseudoinflammatory)	1.2234	1.23027	32.4616		-2.42125	-1.38113	6.12905		-3.8847	-1.38473	1.83684	0	0	1	1	0	10	NP_000353.1	NM_000362	0007169 // transmembrane receptor protein tyrosine kinase signaling pathway // non-traceable author statement /// 0007601 // visual perception // inferred from electronic annotation /// 0008624 // induction of apoptosis by extracellular signals // non-traceable author statement /// 0050896 // response to stimulus // inferred from electronic annotation	0005578 // proteinaceous extracellular matrix // non-traceable author statement /// 0005578 // proteinaceous extracellular matrix // inferred from electronic annotation /// 0005604 // basement membrane // inferred from electronic annotation	0004857 // enzyme inhibitor activity // inferred from electronic annotation /// 0008191 // metalloendopeptidase inhibitor activity // inferred from electronic annotation
201152_s_at	MBNL1	muscleblind-like (Drosophila)	0.166294	1.05055	87.3292		-1.18903	-1.60155	27.8261		-3.2725	-1.29309	2.86147	0	0	1	1	0	7	NP_066368.2 /// NP_997175.1 /// NP_997176.1 /// NP_997177.1 /// NP_997178.1 /// NP_997179.1 /// NP_997180.1	NM_021038 /// NM_207292 /// NM_207293 /// NM_207294 /// NM_207295 /// NM_207296 /// NM_207297	0001701 // in utero embryonic development // inferred from sequence or structural similarity /// 0007399 // nervous system development // inferred from sequence or structural similarity /// 0007517 // muscle development // inferred from sequence or structural similarity /// 0030326 // embryonic limb morphogenesis // inferred from sequence or structural similarity /// 0045445 // myoblast different…	0005634 // nucleus // inferred from direct assay /// 0005634 // nucleus // inferred from electronic annotation /// 0005737 // cytoplasm // inferred from direct assay	0003676 // nucleic acid binding // inferred from electronic annotation /// 0003723 // RNA binding // inferred from electronic annotation /// 0003725 // double-stranded RNA binding // inferred from direct assay /// 0008270 // zinc ion binding // inferred from electronic annotation /// 0046872 // metal ion binding // inferred from electronic annotation
201167_x_at	ARHGDIA	Rho GDP dissociation inhibitor (GDI) alpha	-0.0311452	1.00288	86.9368		0.986748	1.23539	19.7666		5.46987	1.09445	0.586101	0	0	1	1	0	5	NP_004300.1	NM_004309	0006916 // anti-apoptosis // traceable author statement /// 0006928 // cell motility // traceable author statement /// 0007162 // negative regulation of cell adhesion // traceable author statement /// 0007266 // Rho protein signal transduction // traceable author statement /// 0007266 // Rho protein signal transduction // inferred from electronic annotation	0001772 // immunological synapse // inferred from electronic annotation /// 0005737 // cytoplasm // inferred from electronic annotation /// 0005856 // cytoskeleton // traceable author statement	0005094 // Rho GDP-dissociation inhibitor activity // traceable author statement /// 0005094 // Rho GDP-dissociation inhibitor activity // inferred from electronic annotation /// 0005096 // GTPase activator activity // inferred from electronic annotation /// 0005515 // protein binding // inferred from physical interaction /// 0005515 // protein binding // inferred from electronic annotation /// 0…
201168_x_at	ARHGDIA /// LOC728908	Rho GDP dissociation inhibitor (GDI) alpha /// similar to Rho GDP dissociation inhibitor (GDI) alpha	0.0440804	1.01128	87.3292		0.905287	1.18232	24.1246		4.6219	1.13635	1.18077	0	0	1	1	0	5	NP_004300.1	NM_004309 /// XR_015892	0006916 // anti-apoptosis // traceable author statement /// 0006928 // cell motility // traceable author statement /// 0007162 // negative regulation of cell adhesion // traceable author statement /// 0007266 // Rho protein signal transduction // traceable author statement /// 0007266 // Rho protein signal transduction // inferred from electronic annotation	0001772 // immunological synapse // inferred from electronic annotation /// 0005737 // cytoplasm // inferred from electronic annotation /// 0005856 // cytoskeleton // traceable author statement	0005094 // Rho GDP-dissociation inhibitor activity // traceable author statement /// 0005094 // Rho GDP-dissociation inhibitor activity // inferred from electronic annotation /// 0005096 // GTPase activator activity // inferred from electronic annotation /// 0005515 // protein binding // inferred from physical interaction /// 0005515 // protein binding // inferred from electronic annotation /// 0…
201169_s_at	BHLHB2	basic helix-loop-helix domain containing, class B, 2	2.39454	2.31202	0.711595		-0.369652	-1.04983	50.2626		-1.72665	-1.24969	19.6774	1	0	0	1	0	8	NP_003661.1	NM_003670	0006350 // transcription // inferred from electronic annotation /// 0006355 // regulation of transcription, DNA-dependent // inferred from electronic annotation /// 0006355 // regulation of transcription, DNA-dependent // non-traceable author statement /// 0045449 // regulation of transcription // inferred from electronic annotation /// 0045892 // negative regulation of transcription, DNA-depende…	0005634 // nucleus // non-traceable author statement /// 0005634 // nucleus // inferred from electronic annotation	0003677 // DNA binding // inferred from electronic annotation /// 0003700 // transcription factor activity // non-traceable author statement /// 0005515 // protein binding // inferred from physical interaction /// 0016564 // transcriptional repressor activity // inferred from electronic annotation /// 0030528 // transcription regulator activity // inferred from electronic annotation
201170_s_at	BHLHB2	basic helix-loop-helix domain containing, class B, 2	2.9033	1.62882	0.163902		-3.4838	-1.19281	1.73614		-1.32895	-1.15185	31.9704	1	1	0	1	0	8	NP_003661.1	NM_003670	0006350 // transcription // inferred from electronic annotation /// 0006355 // regulation of transcription, DNA-dependent // inferred from electronic annotation /// 0006355 // regulation of transcription, DNA-dependent // non-traceable author statement /// 0045449 // regulation of transcription // inferred from electronic annotation /// 0045892 // negative regulation of transcription, DNA-depende…	0005634 // nucleus // non-traceable author statement /// 0005634 // nucleus // inferred from electronic annotation	0003677 // DNA binding // inferred from electronic annotation /// 0003700 // transcription factor activity // non-traceable author statement /// 0005515 // protein binding // inferred from physical interaction /// 0016564 // transcriptional repressor activity // inferred from electronic annotation /// 0030528 // transcription regulator activity // inferred from electronic annotation
201171_at	ATP6V0E1	ATPase, H+ transporting, lysosomal 9kDa, V0 subunit e1	0.0301638	-1.00489	87.3292		2.46051	1.64082	4.34349		0.410498	1.11372	66.7772	0	1	0	1	0	0	NP_003936.1	NM_003945	0006810 // transport // inferred from electronic annotation /// 0006811 // ion transport // inferred from electronic annotation /// 0015986 // ATP synthesis coupled proton transport // inferred from electronic annotation /// 0015992 // proton transport // traceable author statement /// 0015992 // proton transport // inferred from electronic annotation	0005624 // membrane fraction // traceable author statement /// 0016020 // membrane // inferred from electronic annotation /// 0016021 // integral to membrane // inferred from electronic annotation /// 0016469 // proton-transporting two-sector ATPase complex // inferred from electronic annotation	0005215 // transporter activity // non-traceable author statement /// 0015078 // hydrogen ion transporter activity // inferred from electronic annotation /// 0016787 // hydrolase activity // inferred from electronic annotation /// 0046933 // hydrogen ion transporting ATP synthase activity, rotational mechanism // inferred from electronic annotation /// 0046961 // hydrogen ion transporting ATPase …
201172_x_at	ATP6V0E1	ATPase, H+ transporting, lysosomal 9kDa, V0 subunit e1	-0.181891	-1.02894	86.9368		1.99763	1.19762	7.10504		4.47785	1.13069	1.18077	0	0	1	1	0	0	NP_003936.1	NM_003945	0006810 // transport // inferred from electronic annotation /// 0006811 // ion transport // inferred from electronic annotation /// 0015986 // ATP synthesis coupled proton transport // inferred from electronic annotation /// 0015992 // proton transport // traceable author statement /// 0015992 // proton transport // inferred from electronic annotation	0005624 // membrane fraction // traceable author statement /// 0016020 // membrane // inferred from electronic annotation /// 0016021 // integral to membrane // inferred from electronic annotation /// 0016469 // proton-transporting two-sector ATPase complex // inferred from electronic annotation	0005215 // transporter activity // non-traceable author statement /// 0015078 // hydrogen ion transporter activity // inferred from electronic annotation /// 0016787 // hydrolase activity // inferred from electronic annotation /// 0046933 // hydrogen ion transporting ATP synthase activity, rotational mechanism // inferred from electronic annotation /// 0046961 // hydrogen ion transporting ATPase …
201179_s_at	GNAI3	guanine nucleotide binding protein (G protein), alpha inhibiting activity polypeptide 3	0.218308	1.0819	87.3292		-1.13462	-1.2787	31.8431		-2.8963	-1.18982	4.27051	0	0	1	1	0	11	NP_006487.1	NM_006496	0006810 // transport // non-traceable author statement /// 0007165 // signal transduction // inferred from electronic annotation /// 0007186 // G-protein coupled receptor protein signaling pathway // inferred from electronic annotation /// 0007194 // negative regulation of adenylate cyclase activity // traceable author statement	0005737 // cytoplasm // inferred from electronic annotation /// 0005794 // Golgi apparatus // inferred from electronic annotation	0000166 // nucleotide binding // inferred from electronic annotation /// 0003924 // GTPase activity // traceable author statement /// 0004871 // signal transducer activity // inferred from electronic annotation /// 0005515 // protein binding // inferred from electronic annotation /// 0005525 // GTP binding // inferred from electronic annotation /// 0019001 // guanyl nucleotide binding // inferred…
201180_s_at	GNAI3	guanine nucleotide binding protein (G protein), alpha inhibiting activity polypeptide 3	-0.0967325	-1.00068	86.9368		-1.308	-1.34166	27.8261		-3.66012	-1.1649	2.40197	0	0	1	1	0	11	NP_006487.1	NM_006496	0006810 // transport // non-traceable author statement /// 0007165 // signal transduction // inferred from electronic annotation /// 0007186 // G-protein coupled receptor protein signaling pathway // inferred from electronic annotation /// 0007194 // negative regulation of adenylate cyclase activity // traceable author statement	0005737 // cytoplasm // inferred from electronic annotation /// 0005794 // Golgi apparatus // inferred from electronic annotation	0000166 // nucleotide binding // inferred from electronic annotation /// 0003924 // GTPase activity // traceable author statement /// 0004871 // signal transducer activity // inferred from electronic annotation /// 0005515 // protein binding // inferred from electronic annotation /// 0005525 // GTP binding // inferred from electronic annotation /// 0019001 // guanyl nucleotide binding // inferred…
201182_s_at	CHD4	chromodomain helicase DNA binding protein 4	-0.48964	-1.10151	86.9368		1.94514	1.33474	7.10504		-2.90937	-1.55315	4.27051	0	0	1	1	0	3	NP_001264.2	NM_001273	0006333 // chromatin assembly or disassembly // inferred from electronic annotation /// 0006350 // transcription // inferred from electronic annotation /// 0006355 // regulation of transcription, DNA-dependent // inferred from electronic annotation /// 0006357 // regulation of transcription from RNA polymerase II promoter // traceable author statement /// 0007001 // chromosome organization and bi…	0000785 // chromatin // inferred from electronic annotation /// 0005634 // nucleus // inferred from electronic annotation	0000166 // nucleotide binding // inferred from electronic annotation /// 0003676 // nucleic acid binding // inferred from electronic annotation /// 0003677 // DNA binding // traceable author statement /// 0003677 // DNA binding // inferred from electronic annotation /// 0003682 // chromatin binding // inferred from electronic annotation /// 0004003 // ATP-dependent DNA helicase activity // tracea…
201185_at	HTRA1	HtrA serine peptidase 1	1.27267	1.20952	32.4616		-3.6467	-1.0448	1.47651		0.07057	1.0033	66.7772	0	1	0	1	0	1	NP_002766.1	NM_002775	0001558 // regulation of cell growth // inferred from electronic annotation /// 0006508 // proteolysis // inferred from electronic annotation /// 0030512 // negative regulation of transforming growth factor beta receptor signaling pathway // inferred from electronic annotation /// 0030514 // negative regulation of BMP signaling pathway // inferred from electronic annotation	0005576 // extracellular region // inferred from electronic annotation /// 0005615 // extracellular space // traceable author statement	0004252 // serine-type endopeptidase activity // inferred from electronic annotation /// 0004252 // serine-type endopeptidase activity // traceable author statement /// 0005515 // protein binding // inferred from electronic annotation /// 0005520 // insulin-like growth factor binding // inferred from electronic annotation /// 0008233 // peptidase activity // inferred from electronic annotation //…
201188_s_at	ITPR3	inositol 1,4,5-triphosphate receptor, type 3	1.11335	1.14356	53.6053		2.43976	1.37318	4.34349		4.84141	1.43207	1.03613	0	1	1	1	0	4	NP_002215.1	NM_002224	0006810 // transport // inferred from electronic annotation /// 0006810 // transport // traceable author statement /// 0006811 // ion transport // inferred from electronic annotation /// 0006816 // calcium ion transport // inferred from electronic annotation /// 0007165 // signal transduction // traceable author statement	0005783 // endoplasmic reticulum // traceable author statement /// 0005783 // endoplasmic reticulum // inferred from electronic annotation /// 0005886 // plasma membrane // traceable author statement /// 0005903 // brush border // traceable author statement /// 0016020 // membrane // inferred from electronic annotation /// 0016021 // integral to membrane // inferred from electronic annotation	0004872 // receptor activity // inferred from electronic annotation /// 0005216 // ion channel activity // inferred from electronic annotation /// 0005220 // inositol 1,4,5-triphosphate-sensitive calcium-release channel activity // inferred from electronic annotation /// 0005262 // calcium channel activity // inferred from electronic annotation /// 0005509 // calcium ion binding // inferred from …
201189_s_at	ITPR3	inositol 1,4,5-triphosphate receptor, type 3	0.957224	1.12058	87.1636		2.76736	1.23214	3.3629		6.22367	1.51142	0.400391	0	1	1	1	0	4	NP_002215.1	NM_002224	0006810 // transport // inferred from electronic annotation /// 0006810 // transport // traceable author statement /// 0006811 // ion transport // inferred from electronic annotation /// 0006816 // calcium ion transport // inferred from electronic annotation /// 0007165 // signal transduction // traceable author statement	0005783 // endoplasmic reticulum // traceable author statement /// 0005783 // endoplasmic reticulum // inferred from electronic annotation /// 0005886 // plasma membrane // traceable author statement /// 0005903 // brush border // traceable author statement /// 0016020 // membrane // inferred from electronic annotation /// 0016021 // integral to membrane // inferred from electronic annotation	0004872 // receptor activity // inferred from electronic annotation /// 0005216 // ion channel activity // inferred from electronic annotation /// 0005220 // inositol 1,4,5-triphosphate-sensitive calcium-release channel activity // inferred from electronic annotation /// 0005262 // calcium channel activity // inferred from electronic annotation /// 0005509 // calcium ion binding // inferred from …
201193_at	IDH1	isocitrate dehydrogenase 1 (NADP+), soluble	1.176	1.30408	40.2955		1.91598	1.37074	7.10504		7.01533	1.67367	0.245966	0	0	1	1	0	4	NP_005887.2	NM_005896	0005975 // carbohydrate metabolic process // traceable author statement /// 0006097 // glyoxylate cycle // inferred from electronic annotation /// 0006099 // tricarboxylic acid cycle // inferred from electronic annotation /// 0006102 // isocitrate metabolic process // traceable author statement /// 0006749 // glutathione metabolic process // inferred from electronic annotation /// 0006979 // resp…	0005737 // cytoplasm // inferred from direct assay /// 0005777 // peroxisome // inferred from electronic annotation /// 0005829 // cytosol // traceable author statement /// 0005829 // cytosol // inferred from electronic annotation	0000287 // magnesium ion binding // inferred from electronic annotation /// 0004450 // isocitrate dehydrogenase (NADP+) activity // inferred from electronic annotation /// 0004450 // isocitrate dehydrogenase (NADP+) activity // traceable author statement /// 0016491 // oxidoreductase activity // inferred from electronic annotation /// 0016616 // oxidoreductase activity, acting on the CH-OH group …
201195_s_at	SLC7A5	solute carrier family 7 (cationic amino acid transporter, y+ system), member 5	1.73035	1.1964	3.8722		0.98112	1.03966	19.7666		2.81439	1.15171	7.31116	1	0	0	1	0	8	NP_003477.4	NM_003486	0006520 // amino acid metabolic process // traceable author statement /// 0006810 // transport // inferred from electronic annotation /// 0006810 // transport // traceable author statement /// 0006865 // amino acid transport // inferred from electronic annotation /// 0015804 // neutral amino acid transport // inferred from sequence or structural similarity /// 0015807 // L-amino acid transport //…	0005886 // plasma membrane // non-traceable author statement /// 0016020 // membrane // inferred from electronic annotation /// 0016021 // integral to membrane // inferred from electronic annotation /// 0016021 // integral to membrane // inferred from sequence or structural similarity	0015171 // amino acid transporter activity // inferred from electronic annotation /// 0015171 // amino acid transporter activity // inferred from sequence or structural similarity /// 0015175 // neutral amino acid transporter activity // traceable author statement /// 0015179 // L-amino acid transporter activity // inferred from electronic annotation /// 0015359 // amino acid permease activity //…
201197_at	AMD1	adenosylmethionine decarboxylase 1	-0.826229	-1.15044	53.6053		-0.572772	-1.15092	45.8993		3.55572	1.21518	2.86147	0	0	1	1	0	11	NP_001028231.1 /// NP_001625.2	NM_001033059 /// NM_001634	0006597 // spermine biosynthetic process // inferred from electronic annotation /// 0006597 // spermine biosynthetic process // non-traceable author statement /// 0008295 // spermidine biosynthetic process // inferred from electronic annotation /// 0008295 // spermidine biosynthetic process // non-traceable author statement	---	0004014 // adenosylmethionine decarboxylase activity // inferred from electronic annotation /// 0004014 // adenosylmethionine decarboxylase activity // traceable author statement /// 0016829 // lyase activity // inferred from electronic annotation /// 0016831 // carboxy-lyase activity // inferred from electronic annotation
201200_at	CREG1	cellular repressor of E1A-stimulated genes 1	0.82467	1.21625	87.3292		0.808116	1.32264	27.8261		18.3009	1.91513	0	0	0	1	1	0	4	NP_003842.1	NM_003851	0001558 // regulation of cell growth // inferred from electronic annotation /// 0006355 // regulation of transcription, DNA-dependent // inferred from electronic annotation /// 0006357 // regulation of transcription from RNA polymerase II promoter // traceable author statement /// 0007275 // multicellular organismal development // traceable author statement /// 0008283 // cell proliferation // tr…	0005667 // transcription factor complex // inferred from electronic annotation	0003702 // RNA polymerase II transcription factor activity // traceable author statement /// 0003714 // transcription corepressor activity // traceable author statement /// 0008134 // transcription factor binding // inferred from electronic annotation
201204_s_at	RRBP1	ribosome binding protein 1 homolog 180kDa (dog)	0.542063	1.11624	87.3292		-3.35714	-1.37154	2.00531		-0.428693	-1.02582	58.2375	0	1	0	1	0	10	NP_001036041.1 /// NP_004578.2	NM_001042576 /// NM_004587	0006412 // translation // traceable author statement /// 0006605 // protein targeting // inferred from electronic annotation /// 0006810 // transport // inferred from electronic annotation /// 0007165 // signal transduction // non-traceable author statement /// 0015031 // protein transport // inferred from electronic annotation	0005783 // endoplasmic reticulum // non-traceable author statement /// 0005783 // endoplasmic reticulum // inferred from electronic annotation /// 0005840 // ribosome // traceable author statement /// 0016020 // membrane // inferred from electronic annotation /// 0016021 // integral to membrane // inferred from electronic annotation /// 0030176 // integral to endoplasmic reticulum membrane // non…	0004872 // receptor activity // traceable author statement /// 0005201 // extracellular matrix structural constituent // not recorded
201206_s_at	RRBP1	ribosome binding protein 1 homolog 180kDa (dog)	0.290022	1.03402	87.3292		-3.97865	-1.38959	1.3031		-0.710054	-1.08598	52.0216	0	1	0	1	0	10	NP_001036041.1 /// NP_004578.2	NM_001042576 /// NM_004587	0006412 // translation // traceable author statement /// 0006605 // protein targeting // inferred from electronic annotation /// 0006810 // transport // inferred from electronic annotation /// 0007165 // signal transduction // non-traceable author statement /// 0015031 // protein transport // inferred from electronic annotation	0005783 // endoplasmic reticulum // non-traceable author statement /// 0005783 // endoplasmic reticulum // inferred from electronic annotation /// 0005840 // ribosome // traceable author statement /// 0016020 // membrane // inferred from electronic annotation /// 0016021 // integral to membrane // inferred from electronic annotation /// 0030176 // integral to endoplasmic reticulum membrane // non…	0004872 // receptor activity // traceable author statement /// 0005201 // extracellular matrix structural constituent // not recorded
201207_at	TNFAIP1	tumor necrosis factor, alpha-induced protein 1 (endothelial)	-1.20195	-1.15525	32.4616		-1.56942	-1.1268	24.1246		-4.18064	-1.23974	1.49774	0	0	1	1	0	10	NP_066960.1	NM_021137	0006260 // DNA replication // inferred from sequence or structural similarity /// 0006355 // regulation of transcription, DNA-dependent // traceable author statement /// 0006412 // translation // inferred from electronic annotation /// 0006412 // translation // traceable author statement /// 0006813 // potassium ion transport // inferred from electronic annotation /// 0006955 // immune response /…	0005622 // intracellular // inferred from electronic annotation /// 0005840 // ribosome // inferred from electronic annotation /// 0005842 // cytosolic large ribosomal subunit (sensu Eukaryota) // traceable author statement /// 0008076 // voltage-gated potassium channel complex // inferred from electronic annotation /// 0016020 // membrane // inferred from electronic annotation /// 0030529 // rib…	0003677 // DNA binding // inferred from electronic annotation /// 0003677 // DNA binding // traceable author statement /// 0003723 // RNA binding // traceable author statement /// 0003735 // structural constituent of ribosome // inferred from electronic annotation /// 0003735 // structural constituent of ribosome // traceable author statement /// 0005249 // voltage-gated potassium channel activit…
201208_s_at	TNFAIP1	tumor necrosis factor, alpha-induced protein 1 (endothelial)	-0.949493	-1.14097	53.6053		0.298401	1.11279	45.8993		-3.23012	-1.3275	3.47614	0	0	1	1	0	10	NP_066960.1	NM_021137	0006260 // DNA replication // inferred from sequence or structural similarity /// 0006355 // regulation of transcription, DNA-dependent // traceable author statement /// 0006412 // translation // inferred from electronic annotation /// 0006412 // translation // traceable author statement /// 0006813 // potassium ion transport // inferred from electronic annotation /// 0006955 // immune response /…	0005622 // intracellular // inferred from electronic annotation /// 0005840 // ribosome // inferred from electronic annotation /// 0005842 // cytosolic large ribosomal subunit (sensu Eukaryota) // traceable author statement /// 0008076 // voltage-gated potassium channel complex // inferred from electronic annotation /// 0016020 // membrane // inferred from electronic annotation /// 0030529 // rib…	0003677 // DNA binding // inferred from electronic annotation /// 0003677 // DNA binding // traceable author statement /// 0003723 // RNA binding // traceable author statement /// 0003735 // structural constituent of ribosome // inferred from electronic annotation /// 0003735 // structural constituent of ribosome // traceable author statement /// 0005249 // voltage-gated potassium channel activit…
201209_at	HDAC1	histone deacetylase 1	1.13137	1.13275	40.2955		0.854229	1.02882	24.1246		-2.96128	-1.05774	4.27051	0	0	1	1	0	1	NP_004955.2	NM_004964	0006350 // transcription // inferred from electronic annotation /// 0006355 // regulation of transcription, DNA-dependent // inferred from electronic annotation /// 0006916 // anti-apoptosis // traceable author statement /// 0016568 // chromatin modification // traceable author statement /// 0016568 // chromatin modification // inferred from electronic annotation /// 0016575 // histone deacetylat…	0000118 // histone deacetylase complex // traceable author statement /// 0005634 // nucleus // inferred from direct assay /// 0005634 // nucleus // traceable author statement /// 0005634 // nucleus // inferred from electronic annotation /// 0005737 // cytoplasm // traceable author statement	0003700 // transcription factor activity // traceable author statement /// 0004407 // histone deacetylase activity // traceable author statement /// 0004407 // histone deacetylase activity // inferred from electronic annotation /// 0005515 // protein binding // inferred from physical interaction /// 0008134 // transcription factor binding // inferred from physical interaction /// 0008134 // trans…
201214_s_at	PPP1R7	protein phosphatase 1, regulatory (inhibitor) subunit 7	0.256233	1.03783	87.3292		1.48155	1.14709	10.5122		-3.70809	-1.10889	2.40197	0	0	1	1	0	5	NP_002703.1	NM_002712	---	0005634 // nucleus // traceable author statement /// 0005634 // nucleus // inferred from electronic annotation /// 0005737 // cytoplasm // traceable author statement	0005515 // protein binding // inferred from physical interaction /// 0005515 // protein binding // inferred from electronic annotation /// 0008599 // protein phosphatase type 1 regulator activity // traceable author statement /// 0030234 // enzyme regulator activity // non-traceable author statement
201215_at	PLS3	plastin 3 (T isoform)	-0.374964	-1.06152	86.9368		-1.67203	-1.39415	19.7666		-16.3129	-1.31168	0	0	0	1	1	0	11	NP_005023.2	NM_005032	---	0015629 // actin cytoskeleton // not recorded	0003779 // actin binding // inferred from electronic annotation /// 0005509 // calcium ion binding // inferred from electronic annotation /// 0005515 // protein binding // inferred from physical interaction
201221_s_at	SNRP70	small nuclear ribonucleoprotein 70kDa polypeptide (RNP antigen)	-0.379615	-1.06964	86.9368		0.905965	1.19303	24.1246		3.8862	1.06681	2.40197	0	0	1	1	0	5	NP_001009820.1 /// NP_003080.2	NM_001009820 /// NM_003089	0000398 // nuclear mRNA splicing, via spliceosome // --- /// 0006397 // mRNA processing // inferred from electronic annotation /// 0006397 // mRNA processing // traceable author statement /// 0008380 // RNA splicing // traceable author statement	0005622 // intracellular // inferred from electronic annotation /// 0005634 // nucleus // inferred from electronic annotation /// 0005681 // spliceosome // inferred from direct assay /// 0030529 // ribonucleoprotein complex // inferred from electronic annotation	0000166 // nucleotide binding // inferred from electronic annotation /// 0003676 // nucleic acid binding // inferred from electronic annotation /// 0003723 // RNA binding // traceable author statement /// 0003723 // RNA binding // inferred from electronic annotation /// 0005515 // protein binding // inferred from physical interaction /// 0005515 // protein binding // inferred from electronic anno…
201244_s_at	RAF1	v-raf-1 murine leukemia viral oncogene homolog 1	0.196336	1.02106	87.3292		-3.25995	-1.06829	2.60406		-0.331108	-1.01689	58.2375	0	1	0	1	0	7	NP_002871.1	NM_002880	0006468 // protein amino acid phosphorylation // traceable author statement /// 0006468 // protein amino acid phosphorylation // inferred from electronic annotation /// 0006915 // apoptosis // traceable author statement /// 0006915 // apoptosis // inferred from electronic annotation /// 0007010 // cytoskeleton organization and biogenesis // inferred from electronic annotation /// 0007165 // signa…	0005741 // mitochondrial outer membrane // traceable author statement	0000166 // nucleotide binding // inferred from electronic annotation /// 0004672 // protein kinase activity // inferred from electronic annotation /// 0004672 // protein kinase activity // traceable author statement /// 0004674 // protein serine/threonine kinase activity // inferred from electronic annotation /// 0005057 // receptor signaling protein activity // inferred from electronic annotatio…
201250_s_at	SLC2A1	solute carrier family 2 (facilitated glucose transporter), member 1	-0.50326	-1.09835	86.9368		1.81796	1.23374	8.37762		3.61828	1.22126	2.86147	0	0	1	1	0	9	NP_006507.1	NM_006516	0006810 // transport // inferred from electronic annotation /// 0008643 // carbohydrate transport // inferred from electronic annotation /// 0015758 // glucose transport // traceable author statement	0005624 // membrane fraction // traceable author statement /// 0016020 // membrane // traceable author statement /// 0016020 // membrane // inferred from electronic annotation /// 0016021 // integral to membrane // inferred from electronic annotation	0005215 // transporter activity // inferred from electronic annotation /// 0005351 // sugar porter activity // inferred from electronic annotation /// 0005355 // glucose transporter activity // traceable author statement /// 0005355 // glucose transporter activity // inferred from electronic annotation
201259_s_at	SYPL1	synaptophysin-like 1	-1.27657	-1.16837	23.6627		-3.51179	-1.27532	1.73614		-10.8684	-1.21851	0	0	1	1	1	0	6	NP_006745.1 /// NP_874384.1	NM_006754 /// NM_182715	0006810 // transport // inferred from electronic annotation /// 0007268 // synaptic transmission // traceable author statement	0005887 // integral to plasma membrane // traceable author statement /// 0008021 // synaptic vesicle // inferred from electronic annotation /// 0016020 // membrane // inferred from electronic annotation /// 0016021 // integral to membrane // inferred from electronic annotation /// 0016021 // integral to membrane // traceable author statement	0005215 // transporter activity // inferred from electronic annotation
201260_s_at	SYPL1	synaptophysin-like 1	-1.56042	-1.29715	10.4128		-1.74976	-1.37198	19.7666		-5.4138	-1.28803	0.492512	0	0	1	1	0	6	NP_006745.1 /// NP_874384.1	NM_006754 /// NM_182715	0006810 // transport // inferred from electronic annotation /// 0007268 // synaptic transmission // traceable author statement	0005887 // integral to plasma membrane // traceable author statement /// 0008021 // synaptic vesicle // inferred from electronic annotation /// 0016020 // membrane // inferred from electronic annotation /// 0016021 // integral to membrane // inferred from electronic annotation /// 0016021 // integral to membrane // traceable author statement	0005215 // transporter activity // inferred from electronic annotation
201261_x_at	BGN	biglycan	1.30361	1.23759	23.6627		2.4232	1.66578	5.05814		8.20213	1.66868	0.164068	0	0	1	1	0	0	NP_001702.1	NM_001711	---	0005578 // proteinaceous extracellular matrix // non-traceable author statement /// 0005578 // proteinaceous extracellular matrix // inferred from electronic annotation /// 0030133 // transport vesicle // inferred from direct assay	0005201 // extracellular matrix structural constituent // non-traceable author statement /// 0005515 // protein binding // inferred from electronic annotation
201262_s_at	BGN	biglycan	0.918831	1.16462	87.1636		2.0714	1.3498	6.12905		5.34746	1.99533	0.586101	0	0	1	1	0	0	NP_001702.1	NM_001711	---	0005578 // proteinaceous extracellular matrix // non-traceable author statement /// 0005578 // proteinaceous extracellular matrix // inferred from electronic annotation /// 0030133 // transport vesicle // inferred from direct assay	0005201 // extracellular matrix structural constituent // non-traceable author statement /// 0005515 // protein binding // inferred from electronic annotation
201266_at	TXNRD1	thioredoxin reductase 1	8.47802	7.09404	0		0.0779194	1.14054	51.2662		3.69879	1.53971	2.86147	1	0	1	1	0	8	NP_001087240.1 /// NP_003321.3 /// NP_877393.1 /// NP_877419.1 /// NP_877420.1	NM_001093771 /// NM_003330 /// NM_182729 /// NM_182742 /// NM_182743	0006118 // electron transport // inferred from electronic annotation /// 0007165 // signal transduction // non-traceable author statement /// 0045454 // cell redox homeostasis // inferred from electronic annotation	0005737 // cytoplasm // inferred from electronic annotation	0004791 // thioredoxin-disulfide reductase activity // traceable author statement /// 0004791 // thioredoxin-disulfide reductase activity // inferred from electronic annotation /// 0008430 // selenium binding // inferred from electronic annotation /// 0009055 // electron carrier activity // inferred from electronic annotation /// 0015035 // protein disulfide oxidoreductase activity // inferred fr…
201272_at	AKR1B1	aldo-keto reductase family 1, member B1 (aldose reductase)	0.287195	1.05773	87.3292		2.86015	1.65081	3.3629		5.32214	1.39921	0.586101	0	1	1	1	0	0	NP_001619.1	NM_001628	0005975 // carbohydrate metabolic process // traceable author statement /// 0006950 // response to stress // traceable author statement	0005615 // extracellular space // traceable author statement	0004032 // aldehyde reductase activity // traceable author statement /// 0004032 // aldehyde reductase activity // inferred from electronic annotation /// 0004033 // aldo-keto reductase activity // traceable author statement /// 0005515 // protein binding // inferred from physical interaction /// 0009055 // electron carrier activity // traceable author statement /// 0016491 // oxidoreductase acti…
201273_s_at	SRP9	signal recognition particle 9kDa	-0.321737	-1.06284	86.9368		-1.52013	-1.49848	24.1246		-2.84598	-1.08685	4.27051	0	0	1	1	0	11	NP_003124.1	NM_003133	0006448 // regulation of translational elongation // not recorded /// 0006605 // protein targeting // inferred from electronic annotation /// 0045900 // negative regulation of translational elongation // inferred from electronic annotation	0005634 // nucleus // inferred from electronic annotation /// 0005785 // signal recognition particle receptor complex // traceable author statement /// 0005786 // signal recognition particle, endoplasmic reticulum targeting // inferred from electronic annotation /// 0030529 // ribonucleoprotein complex // inferred from electronic annotation	0003723 // RNA binding // inferred from electronic annotation /// 0003723 // RNA binding // traceable author statement /// 0005047 // signal recognition particle binding // traceable author statement
201283_s_at	TRAK1	trafficking protein, kinesin binding 1	3.19262	1.69638	0		-0.18412	-1.01263	52.1795		-0.149364	1.01593	58.2375	1	0	0	1	0	8	NP_001036111.1 /// NP_055780.2	NM_001042646 /// NM_014965	0006357 // regulation of transcription from RNA polymerase II promoter // inferred from sequence or structural similarity /// 0006493 // protein amino acid O-linked glycosylation // inferred from sequence or structural similarity /// 0006508 // proteolysis // inferred from electronic annotation /// 0006605 // protein targeting // inferred from sequence or structural similarity	0005634 // nucleus // inferred from sequence or structural similarity /// 0005634 // nucleus // inferred from electronic annotation /// 0005739 // mitochondrion // inferred from direct assay	0004254 // acylaminoacyl-peptidase activity // inferred from electronic annotation /// 0004254 // acylaminoacyl-peptidase activity // traceable author statement /// 0004287 // prolyl oligopeptidase activity // inferred from electronic annotation /// 0005515 // protein binding // inferred from sequence or structural similarity /// 0005515 // protein binding // inferred from physical interaction //…
201285_at	MKRN1	makorin, ring finger protein, 1	1.37618	1.16989	23.6627		-3.89855	-1.13274	1.3031		-0.51931	-1.03057	52.0216	0	1	0	1	0	3	NP_038474.1	NM_013446	---	---	0003676 // nucleic acid binding // inferred from electronic annotation /// 0005515 // protein binding // inferred from physical interaction /// 0005515 // protein binding // inferred from electronic annotation /// 0008270 // zinc ion binding // inferred from electronic annotation /// 0046872 // metal ion binding // inferred from electronic annotation
201286_at	SDC1	syndecan 1	2.8532	1.36095	0.163902		2.53011	1.16182	4.34349		4.46861	1.21086	1.18077	1	1	1	1	1	4	NP_001006947.1 /// NP_002988.3	NM_001006946 /// NM_002997	---	0005887 // integral to plasma membrane // traceable author statement /// 0016020 // membrane // inferred from electronic annotation /// 0016021 // integral to membrane // inferred from electronic annotation	0008092 // cytoskeletal protein binding // inferred from electronic annotation
201287_s_at	SDC1	syndecan 1	2.77057	1.30302	0.163902		2.09407	1.13535	6.12905		3.56928	1.19431	2.86147	1	0	1	1	0	8	NP_001006947.1 /// NP_002988.3	NM_001006946 /// NM_002997	---	0005887 // integral to plasma membrane // traceable author statement /// 0016020 // membrane // inferred from electronic annotation /// 0016021 // integral to membrane // inferred from electronic annotation	0008092 // cytoskeletal protein binding // inferred from electronic annotation
201288_at	ARHGDIB	Rho GDP dissociation inhibitor (GDI) beta	0.418979	1.03869	87.3292		-5.79661	-1.19198	0.623036		-3.765	-1.21264	1.83684	0	1	1	1	0	6	NP_001166.3	NM_001175	0006928 // cell motility // traceable author statement /// 0006955 // immune response // traceable author statement /// 0007162 // negative regulation of cell adhesion // traceable author statement /// 0007266 // Rho protein signal transduction // traceable author statement /// 0007275 // multicellular organismal development // traceable author statement /// 0030036 // actin cytoskeleton organiza…	0005737 // cytoplasm // traceable author statement /// 0005737 // cytoplasm // inferred from electronic annotation /// 0005856 // cytoskeleton // traceable author statement /// 0016023 // cytoplasmic membrane-bound vesicle // traceable author statement	0005094 // Rho GDP-dissociation inhibitor activity // traceable author statement /// 0005094 // Rho GDP-dissociation inhibitor activity // inferred from electronic annotation /// 0005096 // GTPase activator activity // inferred from electronic annotation /// 0005515 // protein binding // inferred from electronic annotation
201289_at	CYR61	cysteine-rich, angiogenic inducer, 61	-5.44049	-1.89884	0		-8.48496	-1.60283	0		-23.328	-1.75845	0	1	1	1	1	1	6	NP_001545.2	NM_001554	0001558 // regulation of cell growth // inferred from electronic annotation /// 0001569 // patterning of blood vessels // inferred from electronic annotation /// 0006935 // chemotaxis // inferred from electronic annotation /// 0007155 // cell adhesion // inferred from electronic annotation /// 0008283 // cell proliferation // traceable author statement /// 0009653 // anatomical structure morphoge…	0005576 // extracellular region // inferred from electronic annotation	0005515 // protein binding // inferred from electronic annotation /// 0005520 // insulin-like growth factor binding // inferred from electronic annotation /// 0008201 // heparin binding // inferred from electronic annotation /// 0019838 // growth factor binding // inferred from electronic annotation
201291_s_at	TOP2A	topoisomerase (DNA) II alpha 170kDa	0.0392826	1.02305	87.3292		-1.46728	-1.58032	24.1246		-8.80806	-1.93078	0.248836	0	0	1	1	0	3	NP_001058.2	NM_001067	0006259 // DNA metabolic process // inferred from electronic annotation /// 0006260 // DNA replication // non-traceable author statement /// 0006265 // DNA topological change // inferred from electronic annotation /// 0006266 // DNA ligation // inferred from direct assay /// 0006281 // DNA repair // non-traceable author statement /// 0006974 // response to DNA damage stimulus // inferred from dir…	0005634 // nucleus // inferred from direct assay /// 0005634 // nucleus // inferred from electronic annotation /// 0005654 // nucleoplasm // inferred from direct assay /// 0005694 // chromosome // inferred from direct assay /// 0005694 // chromosome // inferred from electronic annotation /// 0005730 // nucleolus // inferred from direct assay /// 0005814 // centriole // inferred from direct assay …	0000166 // nucleotide binding // inferred from electronic annotation /// 0003677 // DNA binding // inferred from direct assay /// 0003677 // DNA binding // inferred from electronic annotation /// 0003682 // chromatin binding // inferred from direct assay /// 0003916 // DNA topoisomerase activity // inferred from electronic annotation /// 0003918 // DNA topoisomerase (ATP-hydrolyzing) activity // …
201292_at	TOP2A	topoisomerase (DNA) II alpha 170kDa	0.227657	1.06923	87.3292		-2.00967	-1.86655	10.5122		-4.83676	-1.45145	0.793575	0	0	1	1	0	7	NP_001058.2	NM_001067	0006259 // DNA metabolic process // inferred from electronic annotation /// 0006260 // DNA replication // non-traceable author statement /// 0006265 // DNA topological change // inferred from electronic annotation /// 0006266 // DNA ligation // inferred from direct assay /// 0006281 // DNA repair // non-traceable author statement /// 0006974 // response to DNA damage stimulus // inferred from dir…	0005634 // nucleus // inferred from direct assay /// 0005634 // nucleus // inferred from electronic annotation /// 0005654 // nucleoplasm // inferred from direct assay /// 0005694 // chromosome // inferred from direct assay /// 0005694 // chromosome // inferred from electronic annotation /// 0005730 // nucleolus // inferred from direct assay /// 0005814 // centriole // inferred from direct assay …	0000166 // nucleotide binding // inferred from electronic annotation /// 0003677 // DNA binding // inferred from direct assay /// 0003677 // DNA binding // inferred from electronic annotation /// 0003682 // chromatin binding // inferred from direct assay /// 0003916 // DNA topoisomerase activity // inferred from electronic annotation /// 0003918 // DNA topoisomerase (ATP-hydrolyzing) activity // …
201296_s_at	WSB1	WD repeat and SOCS box-containing 1	1.7115	1.53277	3.8722		-1.33083	-1.3009	27.8261		1.33472	1.13657	52.0216	1	0	0	1	0	8	NP_056441.6 /// NP_599027.1	NM_015626 /// NM_134265	0007242 // intracellular signaling cascade // inferred from electronic annotation	0005622 // intracellular // inferred from direct assay /// 0005634 // nucleus // inferred from electronic annotation	0016301 // kinase activity // inferred from electronic annotation
201310_s_at	C5orf13	chromosome 5 open reading frame 13	0.0654044	1.00763	87.3292		-1.7443	-1.1295	19.7666		-2.87503	-1.23702	4.27051	0	0	1	1	0	6	NP_004763.1	NM_004772	0006412 // translation // inferred from electronic annotation /// 0017015 // regulation of transforming growth factor beta receptor signaling pathway // inferred from electronic annotation	0005622 // intracellular // inferred from electronic annotation /// 0005840 // ribosome // inferred from electronic annotation /// 0005842 // cytosolic large ribosomal subunit (sensu Eukaryota) // not recorded /// 0030529 // ribonucleoprotein complex // inferred from electronic annotation	0000049 // tRNA binding // inferred from electronic annotation /// 0003723 // RNA binding // inferred from electronic annotation /// 0003735 // structural constituent of ribosome // inferred from electronic annotation /// 0005515 // protein binding // inferred from electronic annotation /// 0005515 // protein binding // inferred from physical interaction
201314_at	STK25	serine/threonine kinase 25 (STE20 homolog, yeast)	-0.827037	-1.12995	53.6053		0.685364	1.13079	31.8431		3.24034	1.08701	4.27051	0	0	1	1	0	5	NP_006365.2	NM_006374	0006468 // protein amino acid phosphorylation // inferred from electronic annotation /// 0006979 // response to oxidative stress // traceable author statement /// 0007165 // signal transduction // traceable author statement	---	0000166 // nucleotide binding // inferred from electronic annotation /// 0000287 // magnesium ion binding // inferred from electronic annotation /// 0004672 // protein kinase activity // inferred from electronic annotation /// 0004672 // protein kinase activity // traceable author statement /// 0004674 // protein serine/threonine kinase activity // inferred from electronic annotation /// 0004713 …
201315_x_at	IFITM2	interferon induced transmembrane protein 2 (1-8D)	-0.185477	-1.03012	86.9368		-2.06362	-1.2009	8.37762		-13.7761	-1.57338	0	0	0	1	1	0	6	NP_006426.1	NM_006435	0006955 // immune response // traceable author statement /// 0006955 // immune response // inferred from electronic annotation /// 0009607 // response to biotic stimulus // inferred from electronic annotation	0016020 // membrane // inferred from electronic annotation /// 0016021 // integral to membrane // inferred from electronic annotation	0005515 // protein binding // inferred from physical interaction
201322_at	ATP5B	ATP synthase, H+ transporting, mitochondrial F1 complex, beta polypeptide	-0.0180038	-1.00141	86.9368		1.60805	1.11143	10.5122		4.58994	1.11689	1.18077	0	0	1	1	0	0	NP_001677.2	NM_001686	0006091 // generation of precursor metabolites and energy // not recorded /// 0006754 // ATP biosynthetic process // inferred from electronic annotation /// 0006810 // transport // inferred from electronic annotation /// 0006811 // ion transport // inferred from electronic annotation /// 0015986 // ATP synthesis coupled proton transport // inferred from electronic annotation /// 0015992 // proton…	0005739 // mitochondrion // inferred from electronic annotation /// 0005743 // mitochondrial inner membrane // inferred from electronic annotation /// 0005753 // mitochondrial proton-transporting ATP synthase complex // traceable author statement /// 0005754 // mitochondrial proton-transporting ATP synthase, catalytic core // traceable author statement /// 0016021 // integral to membrane // infer…	0000166 // nucleotide binding // inferred from electronic annotation /// 0005215 // transporter activity // non-traceable author statement /// 0005515 // protein binding // inferred from physical interaction /// 0005524 // ATP binding // inferred from electronic annotation /// 0008553 // hydrogen-exporting ATPase activity, phosphorylative mechanism // inferred from electronic annotation /// 00150…
201324_at	EMP1	epithelial membrane protein 1	0.952398	1.17892	87.1636		-1.85142	-1.29647	14.4106		-4.94561	-1.20213	0.793575	0	0	1	1	0	11	NP_001414.1	NM_001423	0007275 // multicellular organismal development // traceable author statement /// 0008219 // cell death // not recorded /// 0008283 // cell proliferation // traceable author statement /// 0008544 // epidermis development // traceable author statement /// 0016049 // cell growth // inferred from electronic annotation	0005624 // membrane fraction // traceable author statement /// 0016020 // membrane // inferred from electronic annotation /// 0016021 // integral to membrane // traceable author statement /// 0016021 // integral to membrane // inferred from electronic annotation	---
201325_s_at	EMP1	epithelial membrane protein 1	0.727172	1.10913	87.3292		-1.90914	-1.24503	10.5122		-4.29238	-1.22159	1.18077	0	0	1	1	0	11	NP_001414.1	NM_001423	0007275 // multicellular organismal development // traceable author statement /// 0008219 // cell death // not recorded /// 0008283 // cell proliferation // traceable author statement /// 0008544 // epidermis development // traceable author statement /// 0016049 // cell growth // inferred from electronic annotation	0005624 // membrane fraction // traceable author statement /// 0016020 // membrane // inferred from electronic annotation /// 0016021 // integral to membrane // traceable author statement /// 0016021 // integral to membrane // inferred from electronic annotation	---
201328_at	ETS2	v-ets erythroblastosis virus E26 oncogene homolog 2 (avian)	-6.37606	-3.06963	0		-2.664	-1.39843	4.34349		-1.97499	-1.21804	15.3187	1	1	0	1	0	2	NP_005230.1	NM_005239	0001501 // skeletal development // traceable author statement /// 0006355 // regulation of transcription, DNA-dependent // inferred from electronic annotation	0005634 // nucleus // inferred from electronic annotation	0003677 // DNA binding // inferred from electronic annotation /// 0003677 // DNA binding // traceable author statement /// 0003700 // transcription factor activity // non-traceable author statement /// 0003700 // transcription factor activity // inferred from electronic annotation /// 0043565 // sequence-specific DNA binding // inferred from electronic annotation
201329_s_at	ETS2	v-ets erythroblastosis virus E26 oncogene homolog 2 (avian)	-7.16805	-2.64917	0		-3.90095	-1.28239	1.3031		-2.43092	-1.21911	7.31116	1	1	0	1	0	2	NP_005230.1	NM_005239	0001501 // skeletal development // traceable author statement /// 0006355 // regulation of transcription, DNA-dependent // inferred from electronic annotation	0005634 // nucleus // inferred from electronic annotation	0003677 // DNA binding // inferred from electronic annotation /// 0003677 // DNA binding // traceable author statement /// 0003700 // transcription factor activity // non-traceable author statement /// 0003700 // transcription factor activity // inferred from electronic annotation /// 0043565 // sequence-specific DNA binding // inferred from electronic annotation
201331_s_at	STAT6	signal transducer and activator of transcription 6, interleukin-4 induced	-0.710075	-1.10702	53.6053		-1.17462	-1.16599	27.8261		-3.72265	-1.15404	2.40197	0	0	1	1	0	2	NP_003144.3	NM_003153	0002829 // negative regulation of T-helper 2 type immune response // inferred from electronic annotation /// 0006350 // transcription // inferred from electronic annotation /// 0006355 // regulation of transcription, DNA-dependent // inferred from electronic annotation /// 0006357 // regulation of transcription from RNA polymerase II promoter // traceable author statement /// 0007165 // signal tr…	0005634 // nucleus // inferred from electronic annotation /// 0005737 // cytoplasm // inferred from electronic annotation	0003677 // DNA binding // inferred from electronic annotation /// 0003700 // transcription factor activity // inferred from electronic annotation /// 0003700 // transcription factor activity // traceable author statement /// 0004871 // signal transducer activity // inferred from electronic annotation /// 0005509 // calcium ion binding // inferred from electronic annotation /// 0005515 // protein …
201334_s_at	ARHGEF12	Rho guanine nucleotide exchange factor (GEF) 12	-0.0281244	-1.01404	86.9368		-2.00757	-1.76521	10.5122		-3.08584	-1.14817	3.47614	0	0	1	1	0	7	NP_056128.1	NM_015313	0035023 // regulation of Rho protein signal transduction // inferred from electronic annotation	0005622 // intracellular // inferred from electronic annotation	0005085 // guanyl-nucleotide exchange factor activity // inferred from electronic annotation /// 0005089 // Rho guanyl-nucleotide exchange factor activity // inferred from electronic annotation /// 0005096 // GTPase activator activity // inferred from electronic annotation /// 0005515 // protein binding // inferred from physical interaction /// 0005515 // protein binding // inferred from electron…
201339_s_at	SCP2	sterol carrier protein 2	-0.000482409	1.01103	86.9368		-1.54686	-1.50622	24.1246		-4.11743	-1.2915	1.49774	0	0	1	1	0	7	NP_001007099.1 /// NP_001007100.1 /// NP_001007101.1 /// NP_001007251.1 /// NP_002970.2	NM_001007098 /// NM_001007099 /// NM_001007100 /// NM_001007250 /// NM_002979	0006694 // steroid biosynthetic process // traceable author statement /// 0006810 // transport // inferred from electronic annotation /// 0006869 // lipid transport // inferred from electronic annotation /// 0008152 // metabolic process // inferred from electronic annotation	0005739 // mitochondrion // inferred from electronic annotation /// 0005777 // peroxisome // traceable author statement /// 0005777 // peroxisome // inferred from electronic annotation	0005498 // sterol carrier activity // inferred from electronic annotation /// 0005498 // sterol carrier activity // traceable author statement /// 0005515 // protein binding // inferred from physical interaction /// 0008289 // lipid binding // inferred from electronic annotation /// 0016491 // oxidoreductase activity // inferred from electronic annotation /// 0016740 // transferase activity // in…
201341_at	ENC1	ectodermal-neural cortex (with BTB-like domain)	1.85381	1.44881	2.64283		-1.6109	-1.13869	24.1246		0.110243	1.0209	66.7772	1	0	0	1	0	8	NP_003624.1	NM_003633	0007275 // multicellular organismal development // traceable author statement /// 0007275 // multicellular organismal development // inferred from electronic annotation /// 0007399 // nervous system development // traceable author statement	0005634 // nucleus // traceable author statement /// 0005856 // cytoskeleton // inferred from electronic annotation	0003779 // actin binding // inferred from electronic annotation /// 0005515 // protein binding // inferred from electronic annotation
201348_at	GPX3	glutathione peroxidase 3 (plasma)	1.8879	1.41512	2.64283		3.00249	2.13331	2.93004		8.66039	1.85979	0.164068	1	1	1	1	1	4	NP_002075.2	NM_002084	0006979 // response to oxidative stress // inferred from electronic annotation /// 0006982 // response to lipid hydroperoxide // traceable author statement /// 0042744 // hydrogen peroxide catabolic process // traceable author statement /// 0051289 // protein homotetramerization // inferred from direct assay	0005615 // extracellular space // inferred from direct assay	0004601 // peroxidase activity // inferred from electronic annotation /// 0004602 // glutathione peroxidase activity // inferred from direct assay /// 0004602 // glutathione peroxidase activity // inferred from electronic annotation /// 0005515 // protein binding // traceable author statement /// 0008134 // transcription factor binding // traceable author statement /// 0008430 // selenium binding…
201350_at	FLOT2	flotillin 2	-0.108307	-1.01413	86.9368		0.298434	1.05595	45.8993		-5.43683	-1.11578	0.492512	0	0	1	1	0	1	NP_004466.2	NM_004475	0007155 // cell adhesion // non-traceable author statement /// 0007155 // cell adhesion // inferred from electronic annotation /// 0008544 // epidermis development // traceable author statement	0005886 // plasma membrane // non-traceable author statement /// 0009986 // cell surface // inferred from expression pattern /// 0016020 // membrane // inferred from electronic annotation /// 0016021 // integral to membrane // inferred from electronic annotation /// 0016600 // flotillin complex // inferred from electronic annotation /// 0045121 // lipid raft // inferred from electronic annotation	0005515 // protein binding // inferred from physical interaction /// 0005515 // protein binding // inferred from electronic annotation
201351_s_at	YME1L1	YME1-like 1 (S. cerevisiae)	-0.0518222	1.00143	86.9368		-1.07488	-1.22459	31.8431		-5.17869	-1.17906	0.586101	0	0	1	1	0	7	NP_055078.1 /// NP_647473.1 /// NP_647474.1	NM_014263 /// NM_139312 /// NM_139313	0006508 // proteolysis // inferred from electronic annotation /// 0030163 // protein catabolic process // inferred from electronic annotation	0005739 // mitochondrion // inferred from electronic annotation /// 0016020 // membrane // inferred from electronic annotation	0000166 // nucleotide binding // inferred from electronic annotation /// 0004222 // metalloendopeptidase activity // inferred from electronic annotation /// 0005524 // ATP binding // inferred from electronic annotation /// 0008233 // peptidase activity // inferred from electronic annotation /// 0008237 // metallopeptidase activity // inferred from electronic annotation /// 0008270 // zinc ion bin…
201352_at	YME1L1	YME1-like 1 (S. cerevisiae)	-0.331976	-1.05927	86.9368		-1.08933	-1.27826	31.8431		-2.85949	-1.11645	4.27051	0	0	1	1	0	11	NP_055078.1 /// NP_647473.1 /// NP_647474.1	NM_014263 /// NM_139312 /// NM_139313	0006508 // proteolysis // inferred from electronic annotation /// 0030163 // protein catabolic process // inferred from electronic annotation	0005739 // mitochondrion // inferred from electronic annotation /// 0016020 // membrane // inferred from electronic annotation	0000166 // nucleotide binding // inferred from electronic annotation /// 0004222 // metalloendopeptidase activity // inferred from electronic annotation /// 0005524 // ATP binding // inferred from electronic annotation /// 0008233 // peptidase activity // inferred from electronic annotation /// 0008237 // metallopeptidase activity // inferred from electronic annotation /// 0008270 // zinc ion bin…
201358_s_at	COPB1	coatomer protein complex, subunit beta 1	-0.282089	-1.04549	86.9368		-1.43935	-1.31328	24.1246		-4.82435	-1.19324	0.793575	0	0	1	1	0	11	NP_057535.1	NM_016451	0006461 // protein complex assembly // inferred from electronic annotation /// 0006605 // protein targeting // inferred from electronic annotation /// 0006810 // transport // inferred from electronic annotation /// 0006886 // intracellular protein transport // inferred from electronic annotation /// 0006888 // ER to Golgi vesicle-mediated transport // inferred from electronic annotation /// 00068…	0000139 // Golgi membrane // traceable author statement /// 0005783 // endoplasmic reticulum // inferred from electronic annotation /// 0005794 // Golgi apparatus // inferred from electronic annotation /// 0005798 // Golgi-associated vesicle // traceable author statement /// 0005798 // Golgi-associated vesicle // inferred from electronic annotation /// 0005829 // cytosol // traceable author state…	0005488 // binding // inferred from electronic annotation /// 0005515 // protein binding // inferred from physical interaction /// 0005515 // protein binding // inferred from sequence or structural similarity /// 0005515 // protein binding // inferred from electronic annotation
201359_at	COPB1	coatomer protein complex, subunit beta 1	0.04121	1.02056	87.3292		-1.36028	-1.33573	27.8261		-4.74011	-1.22022	1.03613	0	0	1	1	0	11	NP_057535.1	NM_016451	0006461 // protein complex assembly // inferred from electronic annotation /// 0006605 // protein targeting // inferred from electronic annotation /// 0006810 // transport // inferred from electronic annotation /// 0006886 // intracellular protein transport // inferred from electronic annotation /// 0006888 // ER to Golgi vesicle-mediated transport // inferred from electronic annotation /// 00068…	0000139 // Golgi membrane // traceable author statement /// 0005783 // endoplasmic reticulum // inferred from electronic annotation /// 0005794 // Golgi apparatus // inferred from electronic annotation /// 0005798 // Golgi-associated vesicle // traceable author statement /// 0005798 // Golgi-associated vesicle // inferred from electronic annotation /// 0005829 // cytosol // traceable author state…	0005488 // binding // inferred from electronic annotation /// 0005515 // protein binding // inferred from physical interaction /// 0005515 // protein binding // inferred from sequence or structural similarity /// 0005515 // protein binding // inferred from electronic annotation
201367_s_at	ZFP36L2	zinc finger protein 36, C3H type-like 2	-2.04167	-1.77253	2.64283		-2.59023	-1.52829	5.05814		-0.897019	-1.15468	45.7481	1	0	0	1	0	6	NP_008818.3	NM_006887	0008283 // cell proliferation // traceable author statement /// 0043488 // regulation of mRNA stability // inferred from electronic annotation	0005634 // nucleus // inferred from electronic annotation /// 0005737 // cytoplasm // inferred from electronic annotation	0003676 // nucleic acid binding // inferred from electronic annotation /// 0003677 // DNA binding // inferred from electronic annotation /// 0003700 // transcription factor activity // traceable author statement /// 0003723 // RNA binding // inferred from electronic annotation /// 0008270 // zinc ion binding // inferred from electronic annotation /// 0046872 // metal ion binding // inferred from …
201368_at	ZFP36L2	zinc finger protein 36, C3H type-like 2	-1.87955	-1.53841	3.8722		-2.39119	-1.41978	6.12905		-1.3939	-1.17561	31.9704	1	0	0	1	0	6	NP_008818.3	NM_006887	0008283 // cell proliferation // traceable author statement /// 0043488 // regulation of mRNA stability // inferred from electronic annotation	0005634 // nucleus // inferred from electronic annotation /// 0005737 // cytoplasm // inferred from electronic annotation	0003676 // nucleic acid binding // inferred from electronic annotation /// 0003677 // DNA binding // inferred from electronic annotation /// 0003700 // transcription factor activity // traceable author statement /// 0003723 // RNA binding // inferred from electronic annotation /// 0008270 // zinc ion binding // inferred from electronic annotation /// 0046872 // metal ion binding // inferred from …
201369_s_at	ZFP36L2	zinc finger protein 36, C3H type-like 2	-2.2241	-1.84564	1.63508		-2.48738	-1.49152	5.05814		-1.18556	-1.18629	38.2923	1	0	0	1	0	6	NP_008818.3	NM_006887	0008283 // cell proliferation // traceable author statement /// 0043488 // regulation of mRNA stability // inferred from electronic annotation	0005634 // nucleus // inferred from electronic annotation /// 0005737 // cytoplasm // inferred from electronic annotation	0003676 // nucleic acid binding // inferred from electronic annotation /// 0003677 // DNA binding // inferred from electronic annotation /// 0003700 // transcription factor activity // traceable author statement /// 0003723 // RNA binding // inferred from electronic annotation /// 0008270 // zinc ion binding // inferred from electronic annotation /// 0046872 // metal ion binding // inferred from …
201373_at	PLEC1	plectin 1, intermediate filament binding protein 500kDa	1.96856	1.29321	1.63508		1.06465	1.196	19.7666		3.07269	1.34175	5.63916	1	0	0	1	0	4	NP_000436.2 /// NP_958780.1 /// NP_958781.1 /// NP_958782.1 /// NP_958783.1 /// NP_958784.1 /// NP_958785.1 /// NP_958786.1	NM_000445 /// NM_201378 /// NM_201379 /// NM_201380 /// NM_201381 /// NM_201382 /// NM_201383 /// NM_201384	0007016 // cytoskeletal anchoring // not recorded	0005856 // cytoskeleton // inferred from electronic annotation /// 0005882 // intermediate filament // not recorded /// 0005886 // plasma membrane // non-traceable author statement	0003779 // actin binding // inferred from electronic annotation /// 0005198 // structural molecule activity // inferred from electronic annotation /// 0005200 // structural constituent of cytoskeleton // not recorded /// 0008307 // structural constituent of muscle // traceable author statement
201383_s_at	LOC727732 /// NBR1	neighbor of BRCA1 gene 1 /// similar to neighbor of BRCA1 gene 1	0.458951	1.07928	87.3292		-3.60584	-1.28493	1.73614		-6.35577	-1.45004	0.321771	0	1	1	1	0	3	NP_005890.2 /// NP_114064.1 /// NP_114068.1 /// XP_001124650.1 /// XP_001124651.1 /// XP_001124827.1 /// XP_001124828.1 /// XP_001127781.1	NM_005899 /// NM_031858 /// NM_031862 /// XM_001124650 /// XM_001124651 /// XM_001124827 /// XM_001124828 /// XM_001127781	---	---	0005525 // GTP binding // inferred from electronic annotation /// 0008270 // zinc ion binding // inferred from electronic annotation /// 0046872 // metal ion binding // inferred from electronic annotation
201384_s_at	LOC727732 /// NBR1	neighbor of BRCA1 gene 1 /// similar to neighbor of BRCA1 gene 1	0.194422	1.04489	87.3292		-2.03623	-1.4738	10.5122		-5.07125	-1.46642	0.586101	0	0	1	1	0	6	NP_005890.2 /// NP_114064.1 /// NP_114068.1 /// XP_001124650.1 /// XP_001124651.1 /// XP_001124827.1 /// XP_001124828.1 /// XP_001127781.1	NM_005899 /// NM_031858 /// NM_031862 /// XM_001124650 /// XM_001124651 /// XM_001124827 /// XM_001124828 /// XM_001127781	---	---	0005525 // GTP binding // inferred from electronic annotation /// 0008270 // zinc ion binding // inferred from electronic annotation /// 0046872 // metal ion binding // inferred from electronic annotation
201392_s_at	IGF2R	insulin-like growth factor 2 receptor	-0.10795	-1.04388	86.9368		-3.31811	-1.21081	2.60406		0.221846	1.09971	66.7772	0	1	0	1	0	6	NP_000867.2	NM_000876	0006810 // transport // inferred from electronic annotation /// 0006898 // receptor-mediated endocytosis // traceable author statement /// 0007165 // signal transduction // traceable author statement	0005634 // nucleus // inferred from electronic annotation /// 0005641 // nuclear envelope lumen // inferred from electronic annotation /// 0005764 // lysosome // inferred from electronic annotation /// 0005768 // endosome // inferred from direct assay /// 0005887 // integral to plasma membrane // traceable author statement /// 0016020 // membrane // inferred from electronic annotation /// 0016021…	0004872 // receptor activity // traceable author statement /// 0004872 // receptor activity // inferred from electronic annotation /// 0005010 // insulin-like growth factor receptor activity // traceable author statement /// 0005215 // transporter activity // inferred from electronic annotation /// 0005520 // insulin-like growth factor binding // inferred from electronic annotation
201393_s_at	IGF2R	insulin-like growth factor 2 receptor	-0.0100535	-1.02636	86.9368		-3.16647	-1.29415	2.93004		0.788049	1.12697	63.1672	0	1	0	1	0	6	NP_000867.2	NM_000876	0006810 // transport // inferred from electronic annotation /// 0006898 // receptor-mediated endocytosis // traceable author statement /// 0007165 // signal transduction // traceable author statement	0005634 // nucleus // inferred from electronic annotation /// 0005641 // nuclear envelope lumen // inferred from electronic annotation /// 0005764 // lysosome // inferred from electronic annotation /// 0005768 // endosome // inferred from direct assay /// 0005887 // integral to plasma membrane // traceable author statement /// 0016020 // membrane // inferred from electronic annotation /// 0016021…	0004872 // receptor activity // traceable author statement /// 0004872 // receptor activity // inferred from electronic annotation /// 0005010 // insulin-like growth factor receptor activity // traceable author statement /// 0005215 // transporter activity // inferred from electronic annotation /// 0005520 // insulin-like growth factor binding // inferred from electronic annotation
201398_s_at	TRAM1	translocation associated membrane protein 1	-0.424498	-1.08129	86.9368		-1.92934	-1.6644	10.5122		-7.7483	-1.45623	0.299201	0	0	1	1	0	11	NP_055109.1	NM_014294	0006605 // protein targeting // inferred from electronic annotation /// 0006613 // cotranslational protein targeting to membrane // traceable author statement /// 0006810 // transport // inferred from electronic annotation /// 0015031 // protein transport // inferred from electronic annotation	0005783 // endoplasmic reticulum // traceable author statement /// 0005783 // endoplasmic reticulum // inferred from electronic annotation /// 0016020 // membrane // inferred from electronic annotation /// 0016021 // integral to membrane // inferred from electronic annotation /// 0016021 // integral to membrane // traceable author statement	0004872 // receptor activity // traceable author statement
201399_s_at	TRAM1	translocation associated membrane protein 1	-0.390732	-1.07732	86.9368		-1.86976	-1.38717	14.4106		-6.72852	-1.41336	0.321771	0	0	1	1	0	10	NP_055109.1	NM_014294	0006605 // protein targeting // inferred from electronic annotation /// 0006613 // cotranslational protein targeting to membrane // traceable author statement /// 0006810 // transport // inferred from electronic annotation /// 0015031 // protein transport // inferred from electronic annotation	0005783 // endoplasmic reticulum // traceable author statement /// 0005783 // endoplasmic reticulum // inferred from electronic annotation /// 0016020 // membrane // inferred from electronic annotation /// 0016021 // integral to membrane // inferred from electronic annotation /// 0016021 // integral to membrane // traceable author statement	0004872 // receptor activity // traceable author statement
201403_s_at	MGST3	microsomal glutathione S-transferase 3	0.455572	1.06362	87.3292		-5.32594	-1.23226	0.721776		-0.921445	-1.08231	45.7481	0	1	0	1	0	7	NP_004519.1	NM_004528	0006629 // lipid metabolic process // traceable author statement /// 0007165 // signal transduction // traceable author statement	0005624 // membrane fraction // traceable author statement /// 0005783 // endoplasmic reticulum // inferred from electronic annotation /// 0005792 // microsome // traceable author statement /// 0005792 // microsome // inferred from electronic annotation /// 0016020 // membrane // inferred from electronic annotation /// 0016021 // integral to membrane // inferred from electronic annotation	0004364 // glutathione transferase activity // traceable author statement /// 0004364 // glutathione transferase activity // inferred from electronic annotation /// 0004601 // peroxidase activity // traceable author statement /// 0016740 // transferase activity // inferred from electronic annotation
201410_at	---	CDNA FLJ23679 fis, clone HEP09084	-1.03721	-1.10427	40.2955		-4.86348	-1.12417	0.721776		-1.884	-1.13951	15.3187	0	1	0	1	0	10	---	---	---	---	---
201412_at	LRP10	low density lipoprotein receptor-related protein 10	0.480629	1.08252	87.3292		-0.628846	-1.09901	42.6553		-3.06895	-1.11662	3.47614	0	0	1	1	0	2	NP_054764.2	NM_014045	0006629 // lipid metabolic process // inferred from electronic annotation /// 0006869 // lipid transport // inferred from electronic annotation /// 0006897 // endocytosis // inferred from electronic annotation	0005905 // coated pit // inferred from electronic annotation /// 0016020 // membrane // inferred from electronic annotation /// 0016021 // integral to membrane // inferred from electronic annotation	0004872 // receptor activity // inferred from electronic annotation /// 0005041 // low-density lipoprotein receptor activity // inferred from electronic annotation
201413_at	HSD17B4	hydroxysteroid (17-beta) dehydrogenase 4	0.524404	1.071	87.3292		-1.38424	-1.14455	27.8261		-2.93216	-1.09883	4.27051	0	0	1	1	0	7	NP_000405.1	NM_000414	0006629 // lipid metabolic process // inferred from electronic annotation /// 0006631 // fatty acid metabolic process // inferred from electronic annotation /// 0008152 // metabolic process // inferred from electronic annotation	0005622 // intracellular // inferred from electronic annotation /// 0005739 // mitochondrion // inferred from electronic annotation /// 0005777 // peroxisome // traceable author statement /// 0005777 // peroxisome // inferred from electronic annotation	0003676 // nucleic acid binding // inferred from electronic annotation /// 0003857 // 3-hydroxyacyl-CoA dehydrogenase activity // inferred from electronic annotation /// 0004303 // estradiol 17-beta-dehydrogenase activity // traceable author statement /// 0005498 // sterol carrier activity // traceable author statement /// 0005498 // sterol carrier activity // inferred from electronic annotation …
201420_s_at	WDR77	WD repeat domain 77	-0.749652	-1.12343	53.6053		2.31089	1.55036	5.05814		6.0686	1.41015	0.471478	0	0	1	1	0	5	NP_077007.1	NM_024102	---	---	0004872 // receptor activity // inferred from electronic annotation
201421_s_at	WDR77	WD repeat domain 77	-0.981978	-1.1672	53.6053		2.55502	1.42454	4.34349		7.08479	1.40666	0.245966	0	1	1	1	0	9	NP_077007.1	NM_024102	---	---	0004872 // receptor activity // inferred from electronic annotation
201426_s_at	VIM	vimentin	-0.25271	-1.02734	86.9368		-0.0718925	-1.00035	52.5564		-4.62501	-1.30953	1.03613	0	0	1	1	0	10	NP_003371.2	NM_003380	0006928 // cell motility // traceable author statement	0005737 // cytoplasm // inferred from direct assay /// 0005856 // cytoskeleton // traceable author statement /// 0005856 // cytoskeleton // inferred from direct assay /// 0005882 // intermediate filament // inferred from direct assay /// 0005882 // intermediate filament // inferred from electronic annotation	0005198 // structural molecule activity // inferred from electronic annotation /// 0005200 // structural constituent of cytoskeleton // inferred from direct assay /// 0005515 // protein binding // inferred from direct assay /// 0005515 // protein binding // inferred from physical interaction
201433_s_at	PTDSS1	phosphatidylserine synthase 1	-0.252437	-1.02942	86.9368		3.0354	1.26074	2.93004		10.5933	1.30104	0	0	1	1	1	0	0	NP_055569.1	NM_014754	0006659 // phosphatidylserine biosynthetic process // inferred from electronic annotation /// 0008654 // phospholipid biosynthetic process // inferred from electronic annotation	0016020 // membrane // inferred from electronic annotation /// 0016021 // integral to membrane // inferred from electronic annotation	0016740 // transferase activity // inferred from electronic annotation
201443_s_at	ATP6AP2	ATPase, H+ transporting, lysosomal accessory protein 2	-0.20713	-1.03076	86.9368		-1.59247	-1.39607	24.1246		-5.06524	-1.11246	0.586101	0	0	1	1	0	11	NP_005756.2	NM_005765	0002003 // angiotensin maturation // inferred from direct assay /// 0032914 // positive regulation of transforming growth factor-beta1 production // inferred from direct assay /// 0043408 // regulation of MAPKKK cascade // inferred from direct assay	0009897 // external side of plasma membrane // inferred from direct assay /// 0016020 // membrane // inferred from electronic annotation /// 0016021 // integral to membrane // inferred from electronic annotation	0004872 // receptor activity // inferred from electronic annotation /// 0005515 // protein binding // inferred from physical interaction
201448_at	TIA1	TIA1 cytotoxic granule-associated RNA binding protein	0.00676823	-1.01386	87.3292		-1.13113	-1.48915	31.8431		-2.87988	-1.27786	4.27051	0	0	1	1	0	7	NP_071320.1 /// NP_071505.1	NM_022037 /// NM_022173	0006915 // apoptosis // inferred from electronic annotation /// 0006917 // induction of apoptosis // traceable author statement	---	0000166 // nucleotide binding // inferred from electronic annotation /// 0003676 // nucleic acid binding // inferred from electronic annotation /// 0003723 // RNA binding // inferred from electronic annotation /// 0008143 // poly(A) binding // traceable author statement
201463_s_at	TALDO1	transaldolase 1	0.327091	1.05734	87.3292		1.96706	1.22781	7.10504		3.474	1.12238	3.47614	0	0	1	1	0	1	NP_006746.1 /// XP_001129887.1	NM_006755 /// XM_001129887	0005975 // carbohydrate metabolic process // inferred from electronic annotation /// 0005975 // carbohydrate metabolic process // traceable author statement /// 0006098 // pentose-phosphate shunt // inferred from electronic annotation /// 0008152 // metabolic process // inferred from electronic annotation	0005622 // intracellular // inferred from electronic annotation /// 0005737 // cytoplasm // inferred from electronic annotation /// 0005737 // cytoplasm // traceable author statement	0003676 // nucleic acid binding // inferred from electronic annotation /// 0003824 // catalytic activity // inferred from electronic annotation /// 0004801 // transaldolase activity // inferred from electronic annotation /// 0004801 // transaldolase activity // traceable author statement /// 0005515 // protein binding // inferred from physical interaction /// 0008270 // zinc ion binding // inferr…
201466_s_at	JUN	jun oncogene	0.21622	1.03665	87.3292		-1.18366	-1.0785	27.8261		-3.36783	-1.52475	2.86147	0	0	1	1	0	10	NP_002219.1	NM_002228	0000074 // regulation of progression through cell cycle // inferred from electronic annotation /// 0006350 // transcription // inferred from electronic annotation /// 0006355 // regulation of transcription, DNA-dependent // inferred from electronic annotation /// 0009987 // cellular process // inferred from electronic annotation /// 0035026 // leading edge cell differentiation // inferred from el…	0000228 // nuclear chromosome // traceable author statement /// 0005634 // nucleus // inferred from electronic annotation /// 0005667 // transcription factor complex // inferred from electronic annotation	0003677 // DNA binding // inferred from electronic annotation /// 0003677 // DNA binding // traceable author statement /// 0003700 // transcription factor activity // traceable author statement /// 0003700 // transcription factor activity // inferred from electronic annotation /// 0003702 // RNA polymerase II transcription factor activity // traceable author statement /// 0005515 // protein bindi…
201468_s_at	NQO1	NAD(P)H dehydrogenase, quinone 1	0.878418	1.11156	87.3292		1.00152	1.09354	19.7666		-3.39545	-1.21037	2.86147	0	0	1	1	0	10	NP_000894.1 /// NP_001020604.1 /// NP_001020605.1	NM_000903 /// NM_001025433 /// NM_001025434	0006118 // electron transport // inferred from electronic annotation /// 0006805 // xenobiotic metabolic process // traceable author statement /// 0006809 // nitric oxide biosynthetic process // traceable author statement /// 0007271 // synaptic transmission, cholinergic // traceable author statement /// 0009636 // response to toxin // traceable author statement	0005737 // cytoplasm // traceable author statement	0003955 // NAD(P)H dehydrogenase (quinone) activity // traceable author statement /// 0003955 // NAD(P)H dehydrogenase (quinone) activity // inferred from electronic annotation /// 0004128 // cytochrome-b5 reductase activity // traceable author statement /// 0016491 // oxidoreductase activity // inferred from electronic annotation /// 0050662 // coenzyme binding // inferred from electronic annota…
201471_s_at	SQSTM1	sequestosome 1	0.544969	1.13524	87.3292		1.06121	1.09626	19.7666		4.76974	1.1556	1.03613	0	0	1	1	0	0	NP_003891.1	NM_003900	0006511 // ubiquitin-dependent protein catabolic process // traceable author statement /// 0006915 // apoptosis // inferred from electronic annotation /// 0006950 // response to stress // inferred from sequence or structural similarity /// 0006950 // response to stress // traceable author statement /// 0006955 // immune response // inferred from electronic annotation /// 0007242 // intracellular …	0005634 // nucleus // inferred from electronic annotation /// 0005829 // cytosol // inferred from sequence or structural similarity /// 0005829 // cytosol // non-traceable author statement /// 0005829 // cytosol // traceable author statement	0005515 // protein binding // inferred from physical interaction /// 0005515 // protein binding // inferred from sequence or structural similarity /// 0008270 // zinc ion binding // inferred from electronic annotation /// 0019901 // protein kinase binding // inferred from direct assay /// 0019901 // protein kinase binding // inferred from sequence or structural similarity /// 0030971 // receptor …
201473_at	JUNB	jun B proto-oncogene	2.94414	1.57913	0.163902		3.06084	1.42695	2.93004		5.83531	1.3319	0.471478	1	1	1	1	1	4	NP_002220.1	NM_002229	0000074 // regulation of progression through cell cycle // inferred from electronic annotation /// 0006350 // transcription // inferred from electronic annotation /// 0006355 // regulation of transcription, DNA-dependent // inferred from electronic annotation /// 0006357 // regulation of transcription from RNA polymerase II promoter // traceable author statement /// 0009987 // cellular process //…	0000785 // chromatin // traceable author statement /// 0005634 // nucleus // inferred from electronic annotation	0003677 // DNA binding // inferred from electronic annotation /// 0003677 // DNA binding // traceable author statement /// 0003700 // transcription factor activity // inferred from electronic annotation /// 0003702 // RNA polymerase II transcription factor activity // traceable author statement /// 0003713 // transcription coactivator activity // traceable author statement /// 0003714 // transcri…
201477_s_at	RRM1	ribonucleotide reductase M1 polypeptide	-0.0309713	-1.00029	86.9368		-1.35501	-1.20512	27.8261		-3.01167	-1.1067	4.27051	0	0	1	1	0	7	NP_001024.1	NM_001033	0006260 // DNA replication // non-traceable author statement /// 0006260 // DNA replication // inferred from electronic annotation	0005971 // ribonucleoside-diphosphate reductase complex // non-traceable author statement /// 0005971 // ribonucleoside-diphosphate reductase complex // inferred from electronic annotation	0000166 // nucleotide binding // inferred from electronic annotation /// 0003824 // catalytic activity // inferred from electronic annotation /// 0004748 // ribonucleoside-diphosphate reductase activity // non-traceable author statement /// 0004748 // ribonucleoside-diphosphate reductase activity // inferred from electronic annotation /// 0005524 // ATP binding // inferred from electronic annotat…
201481_s_at	PYGB	phosphorylase, glycogen; brain	-0.208107	-1.03691	86.9368		0.9792	1.1449	19.7666		7.39414	1.28263	0.245966	0	0	1	1	0	0	NP_002853.2	NM_002862	0005975 // carbohydrate metabolic process // inferred from electronic annotation /// 0005977 // glycogen metabolic process // inferred from electronic annotation /// 0005980 // glycogen catabolic process // traceable author statement	---	0003824 // catalytic activity // inferred from electronic annotation /// 0004645 // phosphorylase activity // inferred from electronic annotation /// 0016740 // transferase activity // inferred from electronic annotation /// 0016757 // transferase activity, transferring glycosyl groups // inferred from electronic annotation /// 0030170 // pyridoxal phosphate binding // inferred from electronic an…
201487_at	CTSC	cathepsin C	-0.422086	-1.06713	86.9368		2.46762	1.12305	4.34349		1.17316	1.06646	58.2375	0	1	0	1	0	9	NP_001805.1 /// NP_680475.1	NM_001814 /// NM_148170	0006508 // proteolysis // inferred from electronic annotation /// 0006955 // immune response // traceable author statement	0005764 // lysosome // traceable author statement /// 0005764 // lysosome // inferred from electronic annotation	0004197 // cysteine-type endopeptidase activity // inferred from electronic annotation /// 0004214 // dipeptidyl-peptidase I activity // inferred from electronic annotation /// 0008233 // peptidase activity // inferred from electronic annotation /// 0008234 // cysteine-type peptidase activity // inferred from electronic annotation /// 0016787 // hydrolase activity // inferred from electronic anno…
201489_at	PPIF	peptidylprolyl isomerase F (cyclophilin F)	-1.10349	-1.18144	40.2955		2.47231	1.29784	4.34349		5.83696	1.28338	0.471478	0	1	1	1	0	9	NP_005720.1	NM_005729	0006457 // protein folding // inferred from electronic annotation	0005624 // membrane fraction // traceable author statement /// 0005739 // mitochondrion // inferred from electronic annotation	0003755 // peptidyl-prolyl cis-trans isomerase activity // inferred from electronic annotation /// 0016853 // isomerase activity // inferred from electronic annotation /// 0042277 // peptide binding // inferred from electronic annotation
201490_s_at	PPIF	peptidylprolyl isomerase F (cyclophilin F)	-1.02082	-1.16962	40.2955		2.09909	1.4416	6.12905		8.83415	1.33575	0.164068	0	0	1	1	0	9	NP_005720.1	NM_005729	0006457 // protein folding // inferred from electronic annotation	0005624 // membrane fraction // traceable author statement /// 0005739 // mitochondrion // inferred from electronic annotation	0003755 // peptidyl-prolyl cis-trans isomerase activity // inferred from electronic annotation /// 0016853 // isomerase activity // inferred from electronic annotation /// 0042277 // peptide binding // inferred from electronic annotation
201491_at	AHSA1	AHA1, activator of heat shock 90kDa protein ATPase homolog 1 (yeast)	-0.548997	-1.08371	53.6053		3.85	1.16314	1.3031		2.90835	1.1912	5.63916	0	1	0	1	0	5	NP_036243.1	NM_012111	0006457 // protein folding // inferred from sequence or structural similarity /// 0006457 // protein folding // inferred from electronic annotation /// 0006950 // response to stress // inferred from sequence or structural similarity	0005737 // cytoplasm // inferred from sequence or structural similarity /// 0005783 // endoplasmic reticulum // inferred from electronic annotation	0001671 // ATPase stimulator activity // inferred from sequence or structural similarity /// 0001671 // ATPase stimulator activity // inferred from direct assay /// 0005515 // protein binding // inferred from physical interaction /// 0030189 // chaperone activator activity // inferred from sequence or structural similarity /// 0051087 // chaperone binding // inferred from direct assay
201502_s_at	NFKBIA	nuclear factor of kappa light polypeptide gene enhancer in B-cells inhibitor, alpha	6.48344	2.71038	0		2.13317	1.27762	6.12905		0.0690063	-1.00259	66.7772	1	0	0	1	0	4	NP_065390.1	NM_020529	0000060 // protein import into nucleus, translocation // inferred from electronic annotation /// 0006915 // apoptosis // traceable author statement /// 0007253 // cytoplasmic sequestering of NF-kappaB // non-traceable author statement /// 0042127 // regulation of cell proliferation // inferred from electronic annotation /// 0042345 // regulation of NF-kappaB import into nucleus // non-traceable a…	0005634 // nucleus // inferred from direct assay /// 0005737 // cytoplasm // inferred from direct assay /// 0005829 // cytosol // inferred from electronic annotation	0005515 // protein binding // inferred from physical interaction /// 0005515 // protein binding // inferred from electronic annotation /// 0008134 // transcription factor binding // traceable author statement /// 0008139 // nuclear localization sequence binding // inferred from physical interaction /// 0031625 // ubiquitin protein ligase binding // inferred from physical interaction /// 0051059 /…
201506_at	TGFBI	transforming growth factor, beta-induced, 68kDa	0.190658	1.02395	87.3292		-1.65722	-1.1197	19.7666		-5.20629	-1.3459	0.586101	0	0	1	1	0	11	NP_000349.1	NM_000358	0007155 // cell adhesion // inferred from electronic annotation /// 0007162 // negative regulation of cell adhesion // traceable author statement /// 0007601 // visual perception // traceable author statement /// 0007601 // visual perception // inferred from electronic annotation /// 0008283 // cell proliferation // traceable author statement /// 0050896 // response to stimulus // inferred from e…	0005578 // proteinaceous extracellular matrix // inferred from electronic annotation /// 0005615 // extracellular space // traceable author statement	0005178 // integrin binding // traceable author statement /// 0005515 // protein binding // inferred from electronic annotation
201508_at	IGFBP4	insulin-like growth factor binding protein 4	-0.46149	-1.07253	86.9368		-2.84349	-1.41241	3.88467		-5.34094	-2.03713	0.492512	0	1	1	1	0	6	NP_001543.2	NM_001552	0001501 // skeletal development // traceable author statement /// 0001558 // regulation of cell growth // inferred from electronic annotation /// 0006259 // DNA metabolic process // traceable author statement /// 0007165 // signal transduction // traceable author statement /// 0008283 // cell proliferation // traceable author statement	0005576 // extracellular region // inferred from electronic annotation	0005520 // insulin-like growth factor binding // inferred from electronic annotation /// 0019838 // growth factor binding // inferred from electronic annotation
201511_at	AAMP	angio-associated, migratory cell protein	0.343223	1.05159	87.3292		0.967771	1.15032	19.7666		3.5683	1.0992	2.86147	0	0	1	1	0	0	NP_001078.2	NM_001087	0006928 // cell motility // not recorded	---	0008201 // heparin binding // traceable author statement
201516_at	SRM	spermidine synthase	-0.298923	-1.06977	86.9368		2.87068	1.57839	3.3629		4.2261	1.52016	1.49774	0	1	1	1	0	5	NP_003123.2	NM_003132	0008295 // spermidine biosynthetic process // inferred from electronic annotation	---	0003824 // catalytic activity // inferred from electronic annotation /// 0004766 // spermidine synthase activity // traceable author statement /// 0004766 // spermidine synthase activity // inferred from electronic annotation /// 0016740 // transferase activity // inferred from electronic annotation
201523_x_at	UBE2N	ubiquitin-conjugating enzyme E2N (UBC13 homolog, yeast)	0.0594539	-1.00151	87.3292		3.18099	1.33529	2.60406		3.26392	1.18137	4.27051	0	1	1	1	0	5	NP_003339.1	NM_003348	0000724 // double-strand break repair via homologous recombination // inferred from mutant phenotype /// 0000729 // DNA double-strand break processing // inferred from mutant phenotype /// 0006281 // DNA repair // inferred from electronic annotation /// 0006282 // regulation of DNA repair // traceable author statement /// 0006301 // postreplication repair // inferred from mutant phenotype /// 000…	0005634 // nucleus // inferred from direct assay /// 0005737 // cytoplasm // traceable author statement /// 0031372 // UBC13-MMS2 complex // inferred from direct assay	0004842 // ubiquitin-protein ligase activity // inferred from electronic annotation /// 0005515 // protein binding // inferred from physical interaction /// 0016874 // ligase activity // inferred from electronic annotation /// 0019787 // small conjugating protein ligase activity // inferred from electronic annotation /// 0043130 // ubiquitin binding // inferred from direct assay
201525_at	APOD	apolipoprotein D	-0.396222	-1.0662	86.9368		0.619456	1.14651	31.8431		-3.62872	-1.37394	2.40197	0	0	1	1	0	3	NP_001638.1	NM_001647	0006629 // lipid metabolic process // traceable author statement /// 0006810 // transport // inferred from electronic annotation	0005576 // extracellular region // non-traceable author statement /// 0005615 // extracellular space // traceable author statement	0005215 // transporter activity // inferred from electronic annotation /// 0005319 // lipid transporter activity // traceable author statement /// 0005488 // binding // inferred from electronic annotation /// 0005501 // retinoid binding // inferred from electronic annotation /// 0005515 // protein binding // inferred from physical interaction /// 0008035 // high-density lipoprotein binding // not…
201528_at	RPA1	replication protein A1, 70kDa	0.290244	1.02974	87.3292		-0.58198	-1.01851	42.6553		-4.71205	-1.13255	1.03613	0	0	1	1	0	3	NP_002936.1	NM_002945	0006260 // DNA replication // inferred from electronic annotation /// 0006261 // DNA-dependent DNA replication // traceable author statement /// 0006281 // DNA repair // traceable author statement /// 0006310 // DNA recombination // traceable author statement	0005634 // nucleus // inferred from electronic annotation /// 0005662 // DNA replication factor A complex // traceable author statement	0003676 // nucleic acid binding // inferred from electronic annotation /// 0003677 // DNA binding // inferred from electronic annotation /// 0003697 // single-stranded DNA binding // traceable author statement /// 0005515 // protein binding // inferred from physical interaction /// 0008270 // zinc ion binding // inferred from electronic annotation /// 0046872 // metal ion binding // inferred from…
201529_s_at	RPA1	replication protein A1, 70kDa	0.988356	1.08969	87.0976		0.534544	1.04701	38.8414		-5.04957	-1.1579	0.586101	0	0	1	1	0	1	NP_002936.1	NM_002945	0006260 // DNA replication // inferred from electronic annotation /// 0006261 // DNA-dependent DNA replication // traceable author statement /// 0006281 // DNA repair // traceable author statement /// 0006310 // DNA recombination // traceable author statement	0005634 // nucleus // inferred from electronic annotation /// 0005662 // DNA replication factor A complex // traceable author statement	0003676 // nucleic acid binding // inferred from electronic annotation /// 0003677 // DNA binding // inferred from electronic annotation /// 0003697 // single-stranded DNA binding // traceable author statement /// 0005515 // protein binding // inferred from physical interaction /// 0008270 // zinc ion binding // inferred from electronic annotation /// 0046872 // metal ion binding // inferred from…
201531_at	ZFP36	zinc finger protein 36, C3H type, homolog (mouse)	11.3431	3.36973	0		1.91072	1.19086	7.10504		5.54298	1.38495	0.492512	1	0	1	1	0	8	NP_003398.1	NM_003407	0006402 // mRNA catabolic process // inferred from direct assay /// 0006402 // mRNA catabolic process // traceable author statement /// 0007243 // protein kinase cascade // inferred from electronic annotation /// 0043488 // regulation of mRNA stability // inferred from electronic annotation /// 0045638 // negative regulation of myeloid cell differentiation // inferred from electronic annotation /…	0005634 // nucleus // inferred from electronic annotation /// 0005737 // cytoplasm // traceable author statement /// 0005737 // cytoplasm // inferred from electronic annotation /// 0005829 // cytosol // inferred from direct assay	0003676 // nucleic acid binding // inferred from electronic annotation /// 0003677 // DNA binding // inferred from electronic annotation /// 0003727 // single-stranded RNA binding // traceable author statement /// 0003729 // mRNA binding // inferred from direct assay /// 0005515 // protein binding // inferred from physical interaction /// 0008270 // zinc ion binding // inferred from electronic an…
201533_at	CTNNB1	catenin (cadherin-associated protein), beta 1, 88kDa	-1.11789	-1.09861	40.2955		-1.82647	-1.09934	14.4106		-4.64656	-1.21644	1.03613	0	0	1	1	0	10	NP_001091679.1 /// NP_001091680.1 /// NP_001895.1 /// XP_001133660.1 /// XP_001133664.1 /// XP_001133673.1 /// XP_001133675.1	NM_001098209 /// NM_001098210 /// NM_001904 /// XM_001133660 /// XM_001133664 /// XM_001133673 /// XM_001133675	0000122 // negative regulation of transcription from RNA polymerase II promoter // inferred from electronic annotation /// 0000904 // cellular morphogenesis during differentiation // inferred from electronic annotation /// 0001501 // skeletal development // inferred from electronic annotation /// 0001569 // patterning of blood vessels // inferred from electronic annotation /// 0001706 // endoderm…	0005624 // membrane fraction // inferred from electronic annotation /// 0005634 // nucleus // traceable author statement /// 0005634 // nucleus // inferred from electronic annotation /// 0005667 // transcription factor complex // inferred from electronic annotation /// 0005737 // cytoplasm // inferred from electronic annotation /// 0005856 // cytoskeleton // traceable author statement /// 0005856…	0003677 // DNA binding // inferred from electronic annotation /// 0003682 // chromatin binding // inferred from electronic annotation /// 0003700 // transcription factor activity // inferred from electronic annotation /// 0003713 // transcription coactivator activity // non-traceable author statement /// 0003713 // transcription coactivator activity // inferred from electronic annotation /// 0004…
201534_s_at	UBL3	ubiquitin-like 3	-0.403944	-1.08491	86.9368		-1.40793	-1.49576	27.8261		-3.26508	-1.23194	3.47614	0	0	1	1	0	7	NP_009037.1	NM_007106	0006464 // protein modification process // inferred from electronic annotation	0005622 // intracellular // inferred from direct assay /// 0016020 // membrane // inferred from electronic annotation	---
201538_s_at	DUSP3	dual specificity phosphatase 3 (vaccinia virus phosphatase VH1-related)	-2.32856	-1.47522	0.983094		0.960241	1.29706	24.1246		-0.0854855	-1.00739	58.2375	1	0	0	1	0	9	NP_004081.1	NM_004090	0006470 // protein amino acid dephosphorylation // inferred from electronic annotation /// 0006470 // protein amino acid dephosphorylation // traceable author statement /// 0016311 // dephosphorylation // inferred from electronic annotation	---	0004721 // phosphoprotein phosphatase activity // inferred from electronic annotation /// 0004725 // protein tyrosine phosphatase activity // traceable author statement /// 0004725 // protein tyrosine phosphatase activity // inferred from electronic annotation /// 0008138 // protein tyrosine/serine/threonine phosphatase activity // inferred from electronic annotation /// 0016787 // hydrolase acti…
201539_s_at	FHL1	four and a half LIM domains 1	0.19845	1.02515	87.3292		-1.54528	-1.15934	24.1246		-4.66484	-1.40753	1.03613	0	0	1	1	0	10	NP_001440.2	NM_001449	0007275 // multicellular organismal development // inferred from electronic annotation /// 0007517 // muscle development // non-traceable author statement /// 0009887 // organ morphogenesis // non-traceable author statement /// 0016049 // cell growth // non-traceable author statement /// 0030154 // cell differentiation // inferred from electronic annotation	0005634 // nucleus // inferred from electronic annotation	0008270 // zinc ion binding // inferred from electronic annotation /// 0046872 // metal ion binding // inferred from electronic annotation
201540_at	FHL1	four and a half LIM domains 1	-0.828576	-1.10214	53.6053		-7.09129	-1.25306	0.53359		-3.85097	-1.28943	1.83684	0	1	1	1	0	11	NP_001440.2	NM_001449	0007275 // multicellular organismal development // inferred from electronic annotation /// 0007517 // muscle development // non-traceable author statement /// 0009887 // organ morphogenesis // non-traceable author statement /// 0016049 // cell growth // non-traceable author statement /// 0030154 // cell differentiation // inferred from electronic annotation	0005634 // nucleus // inferred from electronic annotation	0008270 // zinc ion binding // inferred from electronic annotation /// 0046872 // metal ion binding // inferred from electronic annotation
201543_s_at	SAR1A	SAR1 gene homolog A (S. cerevisiae)	0.802748	1.11651	87.3292		2.4317	1.26219	4.34349		2.46167	1.11414	11.5844	0	1	0	1	0	4	NP_064535.1	NM_020150	0006810 // transport // inferred from electronic annotation /// 0006886 // intracellular protein transport // inferred from electronic annotation /// 0006888 // ER to Golgi vesicle-mediated transport // non-traceable author statement /// 0006888 // ER to Golgi vesicle-mediated transport // inferred from electronic annotation /// 0007264 // small GTPase mediated signal transduction // inferred fro…	0005622 // intracellular // inferred from electronic annotation /// 0005737 // cytoplasm // non-traceable author statement /// 0005783 // endoplasmic reticulum // inferred from electronic annotation /// 0016020 // membrane // inferred from electronic annotation	0000166 // nucleotide binding // inferred from electronic annotation /// 0003924 // GTPase activity // non-traceable author statement /// 0005525 // GTP binding // inferred from electronic annotation
201554_x_at	GYG1	glycogenin 1	-0.106307	-1.00423	86.9368		3.04803	1.28704	2.93004		3.4602	1.22126	3.47614	0	1	1	1	0	0	NP_004121.2	NM_004130	0005978 // glycogen biosynthetic process // inferred from electronic annotation /// 0016051 // carbohydrate biosynthetic process // inferred from electronic annotation	---	0005515 // protein binding // inferred from physical interaction /// 0008466 // glycogenin glucosyltransferase activity // inferred from electronic annotation /// 0016740 // transferase activity // inferred from electronic annotation /// 0016758 // transferase activity, transferring hexosyl groups // inferred from electronic annotation
201559_s_at	CLIC4	chloride intracellular channel 4	-0.360709	-1.06174	86.9368		-1.33161	-1.40582	27.8261		-7.38684	-1.31179	0.299201	0	0	1	1	0	11	NP_039234.1	NM_013943	0006810 // transport // inferred from electronic annotation /// 0006811 // ion transport // inferred from electronic annotation /// 0006821 // chloride transport // non-traceable author statement /// 0006821 // chloride transport // inferred from electronic annotation /// 0030154 // cell differentiation // traceable author statement /// 0030336 // negative regulation of cell migration // inferred…	0005622 // intracellular // inferred from direct assay /// 0005625 // soluble fraction // inferred from direct assay /// 0005737 // cytoplasm // inferred from direct assay /// 0005739 // mitochondrion // inferred from electronic annotation /// 0005902 // microvillus // inferred from direct assay /// 0015629 // actin cytoskeleton // traceable author statement /// 0016020 // membrane // inferred fr…	0005216 // ion channel activity // inferred from electronic annotation /// 0005244 // voltage-gated ion channel activity // inferred from electronic annotation /// 0005247 // voltage-gated chloride channel activity // inferred from electronic annotation /// 0005254 // chloride channel activity // inferred from electronic annotation /// 0005254 // chloride channel activity // traceable author stat…
201560_at	CLIC4	chloride intracellular channel 4	-0.767313	-1.15161	53.6053		-1.30325	-1.39814	27.8261		-5.71959	-1.37897	0.471478	0	0	1	1	0	11	NP_039234.1	NM_013943	0006810 // transport // inferred from electronic annotation /// 0006811 // ion transport // inferred from electronic annotation /// 0006821 // chloride transport // non-traceable author statement /// 0006821 // chloride transport // inferred from electronic annotation /// 0030154 // cell differentiation // traceable author statement /// 0030336 // negative regulation of cell migration // inferred…	0005622 // intracellular // inferred from direct assay /// 0005625 // soluble fraction // inferred from direct assay /// 0005737 // cytoplasm // inferred from direct assay /// 0005739 // mitochondrion // inferred from electronic annotation /// 0005902 // microvillus // inferred from direct assay /// 0015629 // actin cytoskeleton // traceable author statement /// 0016020 // membrane // inferred fr…	0005216 // ion channel activity // inferred from electronic annotation /// 0005244 // voltage-gated ion channel activity // inferred from electronic annotation /// 0005247 // voltage-gated chloride channel activity // inferred from electronic annotation /// 0005254 // chloride channel activity // inferred from electronic annotation /// 0005254 // chloride channel activity // traceable author stat…
201561_s_at	CLSTN1	calsyntenin 1	0.433683	1.05113	87.3292		-3.7631	-1.16955	1.47651		-0.28765	-1.01656	58.2375	0	1	0	1	0	1	NP_001009566.1 /// NP_055759.3	NM_001009566 /// NM_014944	0007155 // cell adhesion // inferred from electronic annotation /// 0007156 // homophilic cell adhesion // inferred from electronic annotation	0016020 // membrane // inferred from electronic annotation /// 0016021 // integral to membrane // inferred from electronic annotation	0005509 // calcium ion binding // inferred from electronic annotation /// 0005515 // protein binding // inferred from electronic annotation
201562_s_at	LOC653381 /// SORD	sorbitol dehydrogenase /// similar to Sorbitol dehydrogenase (L-iditol 2-dehydrogenase)	-1.58222	-1.24741	10.4128		2.52851	1.22296	4.34349		2.20101	1.13328	15.3187	0	1	0	1	0	5	NP_003095.1 /// XP_001132175.1 /// XP_944224.2	NM_003104 /// XM_001132175 /// XM_939131 /// XR_017364	0006060 // sorbitol metabolic process // not recorded /// 0007601 // visual perception // traceable author statement	---	0003939 // L-iditol 2-dehydrogenase activity // inferred from electronic annotation /// 0008270 // zinc ion binding // inferred from electronic annotation /// 0016491 // oxidoreductase activity // inferred from electronic annotation /// 0046872 // metal ion binding // inferred from electronic annotation
201564_s_at	FSCN1	fascin homolog 1, actin-bundling protein (Strongylocentrotus purpuratus)	1.08819	1.11884	53.6053		3.03247	1.1671	2.93004		3.76723	1.39889	2.40197	0	1	1	1	0	9	NP_003079.1	NM_003088	0008283 // cell proliferation // traceable author statement /// 0030036 // actin cytoskeleton organization and biogenesis // traceable author statement /// 0051017 // actin filament bundle formation // traceable author statement	0015629 // actin cytoskeleton // traceable author statement /// 0030175 // filopodium // inferred from electronic annotation	0003779 // actin binding // inferred from electronic annotation /// 0005515 // protein binding // inferred from physical interaction /// 0030674 // protein binding, bridging // inferred from electronic annotation /// 0051015 // actin filament binding // inferred from electronic annotation
201572_x_at	DCTD	dCMP deaminase	-0.223546	-1.02667	86.9368		3.34956	1.09238	2.00531		1.82742	1.05736	31.9704	0	1	0	1	0	9	NP_001012750.1 /// NP_001912.2	NM_001012732 /// NM_001921	0006220 // pyrimidine nucleotide metabolic process // traceable author statement /// 0009165 // nucleotide biosynthetic process // inferred from electronic annotation	---	0003824 // catalytic activity // inferred from electronic annotation /// 0004132 // dCMP deaminase activity // traceable author statement /// 0004132 // dCMP deaminase activity // inferred from electronic annotation /// 0008270 // zinc ion binding // inferred from electronic annotation /// 0016787 // hydrolase activity // inferred from electronic annotation /// 0046872 // metal ion binding // inf…
201573_s_at	ETF1	eukaryotic translation termination factor 1	-1.92811	-1.30959	3.8722		-0.689133	-1.10578	42.6553		-1.89772	-1.12544	15.3187	1	0	0	1	0	10	NP_004721.1	NM_004730	0006412 // translation // inferred from electronic annotation /// 0006415 // translational termination // inferred from electronic annotation /// 0006449 // regulation of translational termination // traceable author statement	0005737 // cytoplasm // traceable author statement /// 0005737 // cytoplasm // inferred from electronic annotation	0003723 // RNA binding // traceable author statement /// 0003747 // translation release factor activity // traceable author statement /// 0005515 // protein binding // inferred from physical interaction /// 0008079 // translation termination factor activity // traceable author statement /// 0016149 // translation release factor activity, codon specific // inferred from electronic annotation /// 0…
201575_at	SNW1	SNW domain containing 1	-0.496842	-1.05936	86.9368		-0.987968	-1.09318	31.8431		-4.17351	-1.15479	1.49774	0	0	1	1	0	7	NP_036377.1	NM_012245	0000398 // nuclear mRNA splicing, via spliceosome // inferred from direct assay /// 0006357 // regulation of transcription from RNA polymerase II promoter // traceable author statement /// 0006397 // mRNA processing // inferred from electronic annotation /// 0006614 // SRP-dependent cotranslational protein targeting to membrane // inferred from electronic annotation /// 0008380 // RNA splicing //…	0005634 // nucleus // traceable author statement /// 0005634 // nucleus // inferred from electronic annotation /// 0005681 // spliceosome // inferred from direct assay /// 0005681 // spliceosome // inferred from electronic annotation /// 0005786 // signal recognition particle, endoplasmic reticulum targeting // inferred from electronic annotation	0003713 // transcription coactivator activity // traceable author statement /// 0003723 // RNA binding // inferred from electronic annotation /// 0005112 // Notch binding // inferred from physical interaction /// 0005515 // protein binding // inferred from physical interaction /// 0005525 // GTP binding // inferred from electronic annotation
[truncated: 4,917 more rows]
