# Supplementary material for: 1,25 dihydroxyvitamin D-mediated orchestration of anticancer, transcript-level effects in the immortalized, non-transformed prostate epithelial cell line, RWPE1
Source: BMC Genomics. 2010 Jan 13;11:26. doi: 10.1186/1471-2164-11-26 (PMC2820456; doi:10.1186/1471-2164-11-26)
Supplement: Additional file 2 — GSA currated gene sets c2. GSA curated genesets (c2) significantly enriched in differentially expressed transcripts. [file 1471-2164-11-26-S2.XLS]

## Sheet: Additional file 2
GSA curated genesets (c2) significantly enriched in differentially expressed transcripts.
#	Title	DESCRIPTION_BRIEF	6 h Score	6 h p-value	6 h FDR	24 h Score	24 h p-value	24 h FDR	48 h Score	48 h p-value	48 h FDR	6 h 5%FDR	24 h 5%FDR	48 h 5%FDR	Any 5% FDR	All 5%FDR	MEMBERS SYMBOLIZED
1319	SARCOMAS_SCHWANNOMA_UP	Top 20 positive significant genes associated with schwannomas, versus other soft-tissue tumors.	1.619	0	0	3.1398	0	0	2.9299	0	0	1	1	1	1	1	APBB3,ST6GALNAC2,NRXN3,APOC2,L1CAM,NLGN4X,VPS39,ADORA3,TREM2,TGFBR2,PLEKHB1,PLP1,SEMA3B
1044	MOUSE_TISSUE_KIDNEY	Genes expressed specifically in mouse kidney tissue	5.4745	0	0	2.1738	0	0	2.186	0	0	1	1	1	1	1	MIOX,PTHR1,SLC17A1,SLC19A1,ENTPD5,SLC22A6,CRYZ,ACOT11,GAS2,KL,FOLH1,CYP24A1
1170	PASSERINI_INFLAMMATION	Genes associated with cellular adhesion that are differentially expressed in endothelial cells of pig aortas from regions of disturbed flow (inner aortic arch) versus regions of undisturbed laminar flow (descending thoracic aorta).	2.1887	0	0	1.4184	0	0	1.1116	0	0	1	1	1	1	1	AGER,ADORA3,NFKBIA,IL1A,PROCR,TNFAIP6,IL8RB,CCL2,PTGS2,IL1R1,NFKB2,NFKB1,IKBKAP,NFE2L1,IGFBP1,OTUD7B,DNAJC8,TRAF6,CXCL10,CXCR4,CD97,CYBB,GPR84,FOS,CD14
209	BRENTANI_IMMUNE_FUNCTION	Cancer related genes involved in immune function	1.277	0	0	1.0436	0	0	0.8208	0	0	1	1	1	1	1	IL13,CD36,CD33,IL4,MICA,IL6ST,IL17,CD68,CD24,TFE3,FCGR2B,IFNG,CD2,IL1B,IFNB1,HCA127,CD48,CD37,CD8A,GAGE4,LAG3,IL10,IFNA1,IL18R1,SLAMF1,CD19,IL16,CD53,MAGED2,CD58,NKTR,CD63,IL15,CD14,IFNAR2,CD1D,IFNGR1,BAGE,CD47,CD59,IL2RB,CD7,IL12RB1,CD72,CD4,BTK,CD69,IFNAR1,CD34,HLA-C,CD9,CD97,CTAG2,CD22
1623	WANG_MLL_CBP_VS_GMP_UP	MLL-CBP alters the genetic programs of GMP The top 50 genes most closely associated with MLL-CBP expression UP-regulated	0.7374	0	0	0.8061	0	0	0.7141	0	0	1	1	1	1	1	LAPTM4B,F630111L10RIK,EVI2A,VCAM1,ATP6V1E1,ITSN2,A830073O21RIK,GPC1,PRR6,CPD,YWHAZ,2410015B03RIK,KIF1B,LAPTM5,GTPBP2,MRPL11,DNAHC8,RGS10,BC032204,NR2C2,CEP350,HOXA9,STK10,PGLYRP1,ADAM15,MT1A,RAPGEF3,TRUB2,PIAS4,SIAH1A,STAC,OOSP1,GLG1,VIL2,F10,ADCY3,OGFRL1,NULL,ELA1,LRG1,NCAM1,RPL23A,IL12A,CD14,SLC38A3,RN18S,1100001G20RIK
899	JNK_DN	Downregulated by expression of constitutively active JNK in 3T3 cells	1.1216	0	0	0.7943	0	0	0.6883	0	0	1	1	1	1	1	HAS2,SOD3,GHR,PLTP,OGN,SLC29A1,PAWR,SLC10A6,SOCS3,CD14,ABCA1,LBP,ERO1L,JOSD3,ISYNA1,CP,ENPP2,PFKP,COL6A2,C3,SPIB,RBP1,MAP4K3,IFITM1,FAS,CD9,GDF10,SEMA3C,CYP2F1,RGS2,HSD11B1,WNT6,COL6A1
259	CARIES_PULP_HIGH_UP	Highly up-regulated (>4-fold) in pulpal tissue from extracted carious teeth (cavities), compared to tissue from extracted healthy teeth	0.7314	0	0	0.7938	0	0	0.5938	0	0	1	1	1	1	1	TMEM149,HLA-DOA,HLA-DQB1,IFI30,CORO1A,PACAP,FCN1,PTPRC,NCF4,IGKV1D-13,MMP9,SAMSN1,GZMB,CCL2,IGLJ3,S100A8,CRLF1,CXCL5,ACSL1,SELE,CHI3L1,CD74,CA12,KYNU,HLA-DRA,ADAMDEC1,BIRC3,PTGS2,TRIB1,MNDA,NNMT,BCL2A1,IL1B,PLAU,SOD2,DDX3Y,UBD,TYROBP,CD37,F13A1,IRF8,SERPINA1,ALOX5,SPP1,UCP2,PRG1,SLAMF8,LCP1,FCER1G,C3AR1,TNFRSF7,CFB,RNASE6,CHI3L2,MS4A1,RPS4Y1,CXCL13,CD53,CCL18,C4B,PLA2G7,CD14,MMP1,HLA-DQA1,SERPINA…
1604	VEGF_MMMEC_6HRS_UP	Up-regulated at 6hrs follwing VEGF treatment of human myometrial microvascular endothelial cells	-0.6994	0	0	-0.6659	0	0	-0.6097	0	0	1	1	1	1	1	FAP,SAT1,SLC6A8,KRT18,OXTR,MEST,SULT1E1,CCL2,FHL3,SDC4,MMP2,CCL7,C1S,UNG,FGFBP1,GSTT1,GEM,ISL1,HTR2B,NNMT,TNFSF10,THY1,RGS5,BGN,BMP4,FBP1,ESR1,PVALB,AQP7,IGFBP3,VCAM1,ART4,SEMA5A,SP3,CSPG2,RHOB,COL6A3,COL1A2,ELN,MGP,GJA4,ANKRD1,COL6A1,DIRC2,SGCE,TFPI2,ROR2,POSTN,NID2,ADORA2B
1602	VEGF_MMMEC_12HRS_UP	Up-regulated at 12hrs follwing VEGF treatment of human myometrial microvascular endothelial cells	0.5814	0	0	-1.0864	0	0	-0.6655	0	0	1	1	1	1	1	SLC6A8,SAT1,MEST,OXTR,AQP7,IGFBP3,SULT1E1,VCAM1,CCL2,SP3,SDC4,MMP2,FGFBP1,FUCA1,GEM,DLEU2,NNMT,RHOB,COL6A3,COL1A2,THY1,UBD,ELN,MGP,ANKRD1,BGN,SGCE,DIRC2,TFPI2
982	LVAD_HEARTFAILURE_DN	Downregulated in the left ventricle myocardium of patients with heart failure following implantation of a left ventricular assist device	1.5153	0	0	-0.6559	0	0	-0.6826	0	0	1	1	1	1	1	AGTRL1,F5,RRAD,KCNJ8,PTGIS,CTSB,NKX2-5,CLCN3,CD14,G0S2,CCL2,CACNB2,S100A8,PTGER4,B3GALNT1,ZDHHC11,GPR22,CXCL12,TM4SF1,MARCKS,PDE4B,PLAU,PDE4D,JAM2,PPP1R3C,TNFSF10,TGFBI,HEY2,GJA1,PFKFB2,GIMAP4,IDH1,CRYM,IFIT1,HBB,MBOAT4,B3GALT2,CCL21,C6
1600	VEGF_HUVEC_30MIN_UP	Up-regulated 30 minutes after VEGF treatment in human umbilical vein endothelial cells	-1.1681	0	0	-0.5176	0	0	-0.8364	0	0	1	1	1	1	1	CYR61,PCDH17,TAC1,C2,TRIB1,EGR3,CD1B,APOE,SCRN1,HDC,AURKC,ALAD,MYO7A,VARS,DSCR1,PPY,TKTL1,EGR1,DBC1,DUSP5,GZMK,EGR2,ELAVL4,NR4A1
863	IL6_SCAR_FIBRO_DN	Downregulated following IL-6 treatment in hypertrophic scar fibroblasts	-1.5583	0.001	0.0296	-1.5745	0	0	-1.3773	0	0	1	1	1	1	1	CYR61,SGK,ADAM10,CTGF,TEGT,PSG9,PDGFRA,PPP1R3C,PRPS1,SULF1
614	GPCRDB_CLASS_B_SECRETIN_LIKE		0.8759	0	0	0.2365	0.33	0.9661	1.2833	0	0	1	0	1	1	0	CALCRL,SCTR,GIPR,GLP1R,ELTD1,LPHN1,CALCR,GLP2R,GCGR,VIPR1,ADCYAP1R1,GPR64,EMR1,PTHR1,GHRHR,VIPR2,EMR2,CD97,LPHN3,PTHR2,CRHR1,LPHN2,CRHR2
620	GPCRS_CLASS_B_SECRETIN_LIKE	The group of G-protein coupled receptors that are structurally/functionally related to the secretin receptor.	0.8759	0	0	0.2365	0.33	0.9661	1.2833	0	0	1	0	1	1	0	CALCRL,SCTR,GIPR,GLP1R,ELTD1,LPHN1,CALCR,GLP2R,GCGR,VIPR1,ADCYAP1R1,GPR64,EMR1,CMKOR1,PTHR1,GHRHR,VIPR2,CD97,EMR2,PTHR2,LPHN3,CRHR1,LPHN2,CRHR2
939	LEE_MYC_E2F1_DN	Genes down-regulated in hepatoma tissue of Myc+E2f1 transgenic mice	0.4384	0	0	0.334	0.081	0.9661	0.9839	0	0	1	0	1	1	0	MAT1A,GHR,FABP1,ADIPOR2,BAAT,CYP2E1,NETO2,SFTPD,PNLIPRP1,SLC27A2,ACSL1,REPS1,ORM1 /// ORM2,CYP7B1,SLC25A22,RGS16,IL1RAP,KYNU,ELOVL5,CFH /// CFHL1,DCT,APOC4,AASS,IGF1,TNNC2,HAL,PCK1,RARRES1,HSD11B1,REG1A,IGFBP2,CPOX,EGFR,ELA2,CTRC,HPD,PXMP2,ALAD,EPHX2,ORM2,G0S2,OAT,C14orf140,ETNK2,C14ORF140,MCM10,BHMT,TDO2,FABP2,TRPV2,C4BPA,ME1,GOT1,RGN,ABCD3,OTC,MOSC1,HBP1,MAPKAPK2,CYP2F1,G6PC,HAO1,NR1H3,CYP4F2
1609	VERHAAK_AML_NPM1_MUT_VS_WT_UP	Genes that are upregulated in AML NPM1 mutant versus AML NPM1 wild type	0.5969	0	0	0.1808	0.095	0.9661	0.2522	0	0	1	0	1	1	0	HOXA5,HOXB6,HOXB3,PBX3,HOXB5,HOXA4,HOXB2,HOXA10,MEIS1,HOXA9,SMC4,PHKA2,HOXA7,ABHD2,PDGFD,DMXL2,COL4A5,EMR1,HOXA6,PLEK,PRKAR2B,LTBP1,PLA2G4A,CARD9,ARHGAP22,FAM38B,EPB41L3,CAT,RASGRP3,ACSL1,PBEF1 /// LOC646309,PHLDA1,SNX10,HIST2H2AA /// LOC653,CTSD,TBXAS1,KCNK5,HIP1,CPVL,HNMT,MVP,LMNA,C2,HIST1H1C,C3AR1,MCTP1,CD36,ETS2,RNASE2,HIST1H2BC,CAST,PRDM2,HIST2H2BE,CTSL,TNFAIP2,CAMK1,CCL23,CTSG,JAG1,LGALS3BP…
70	AGEING_KIDNEY_SPECIFIC_UP	Up-regulation is associated with increasing age in normal human kidney tissue from 74 patients, and expression is higher in kidney than in whole blood	-0.2039	0	0	-0.2409	0.032	0.5932	-0.2704	0	0	1	0	1	1	0	PHCA,SMPD2,LOC493869,MOXD1,PGM2L1,CHRNA3,FER1L3,FBN1,RPN2,COL14A1,RAB34,SOCS3,FHL1,C1ORF186,COL27A1,C18ORF1,ANXA2P3,CCL2,PHLDA3,PIGR,TIMP1,C1QC,RPL35,C1S,KIAA0644,NRP1,NNMT,POLE4,CDO1,PAM,CKAP4,TFPI,ARHGAP1,LUM,ANXA1,P4HB,KLHDC5,COL15A1,BICC1,MFGE8,AEBP1,LOC283537,TGIF,AATF,PRUNE,C19ORF10,LOC387758,VCAM1,MAP4,CXCL14,SCN5A,DKFZP564J0863,GGTLA1,SERPING1,HOMER3,TMED3,PXDN,CALU,RPS25,CTTNBP2NL,ISLR,S…
639	HADDAD_CD45CD7_PLUS_VS_MINUS_UP	Genes enriched in CD45RAhiCD7hi vs CD45RAintCD7- HPCs	0.6197	0	0	-0.3073	0.118	0.8927	-0.3987	0	0	1	0	1	1	0	F13A1,CDC20,G0S2,MCM4,CD24,CD7,MME,BZRAP1,CCR7,CCR9,EBI2,IL6R,IL7R,MS4A3,MS4A6A,NPTX2,NRXN2,TRAF4,TRGC2 /// TRGV2 ///,PALLD,KIF15,ZWINT,CSPG2,ITGB7,LGALS1,SPON1,AZU1,ELA2,CFD,LY86,MPO,PRTN3,ARHGEF10,BLNK,TRIB2,HCK,IGJ,PLEK,RAB31,S100A8,TYROBP,VPREB1,CCL3 /// CCL3L1 ///,CSF1R,CST7,CSTA,CTSG,HGF,LTB,LYZ /// LILRB1,SERPINF1,TNF,HAL,LGMN,RRM2,RNASE6,CEBPD,CRIP1,DNTT,IRF8,LEF1,KCNE1L,SCN3A,SLC2A5
643	HADDAD_HSC_CD7_UP	Genes upregulated in human hematopoietic stem cells of the line CD45RA(hi) CD7+, which are biased toward developing into T lymphocytes or natural killer cells, versus CD45RA(int) CD7-.	0.6197	0	0	-0.3073	0.118	0.8927	-0.3987	0	0	1	0	1	1	0	F13A1,CDC20,G0S2,MCM4,CD24,CD7,MME,BZRAP1,CCR7,CCR9,EBI2,IL6R,IL7R,MS4A3,MS4A6A,NPTX2,NRXN2,TRAF4,TRGC2 /// TRGV2 ///,PALLD,KIF15,ZWINT,CSPG2,ITGB7,LGALS1,SPON1,AZU1,ELA2,CFD,LY86,MPO,PRTN3,ARHGEF10,BLNK,TRIB2,HCK,IGJ,PLEK,RAB31,S100A8,TYROBP,VPREB1,CCL3 /// CCL3L1 ///,CSF1R,CST7,CSTA,CTSG,HGF,LTB,LYZ /// LILRB1,SERPINF1,TNF,HAL,LGMN,RRM2,RNASE6,CEBPD,CRIP1,DNTT,IRF8,LEF1,KCNE1L,SCN3A,SLC2A5
40	ADIP_VS_PREADIP_DN	Downregulated in mature murine adipocytes (7 day differentiation) vs. preadipocytes (6 hr differentiation)	-0.4881	0	0	0.3907	0.081	0.9661	-0.433	0	0	1	0	1	1	0	CYR61,IFRD1,ANXA3,THBD,CD44,IER3,GAS7,SOX4,PLAT,ANXA2,FN1,ANXA5,CCND1,CCT5,FGF7,IL4R,VDR,THBS2,CSPG2,CXCL12,CCT2,PKM2,ECM1,TUBB,TNFAIP2,SAE1,GAS6,EIF3S8,CD9,AKR1B1,UCP2,CDK4,DNAJB1,IL1R1,EEF2,BID,MMP14,SAMHD1
1263	RIBAVIRIN_RSV_DN	Up-regulation by infection of human pulmonary epithelian cells (A549) with respiratory syncytial virus (RSV) is inhibited by the anti-viral drug ribavirin	-0.7168	0	0	-0.3817	0.114	0.8927	-0.5422	0	0	1	0	1	1	0	ARL4A,AADAC,CYR61,GATA3,IRF5,RRAS2,TFDP1,PTGER2,RALGDS,PPP3CC,IL15,PLK2,IL2RG,MAP4K5,FGF2,TIAL1,CXCR3,CENPC1,CFLAR,AHR,CG018,FOXO3A,SERPINE1,UBE2D3,GEM,DUSP10,SMAD1,CCL4,CYP1B1,ATP2B1,AXL,PPP1R3C,RANGAP1,CAV2,VEGFC,RGS20,TNFRSF9,CDC14A,SOCS2,ATBF1,NCF2,ITPR3,RAPGEF3
841	IGF1_NIH3T3_UP	Up-regulated by treatment with IGF1 of NIH3T3 cells overexpressing IGF1R (Tables 1+3)	-1.0513	0	0	-0.2354	0.143	0.9527	-0.5592	0	0	1	0	1	1	0	CYR61,GPD2,CSDA,PVALB,SMAD5,H3F3B,IER3,TNFRSF1A,TWIST1,SLC25A5,SOX2,ETF1,MYH3,WEE1,IL3RA,CSF1,SLC20A1,RBM13,ITGA5,PHLDA1,NFE2L2,IL4R,KIF1A,NAB2,GDNF,TUBB2B,FOXC2,ZFP90,MGP,VHL,SFRS2,NT5E,TAGLN,DAXX,SFRS3,LOC653441
28	AD12_ANY_DN	Down-regulated 2-fold in HeLa cells by Adenovirus type 12 (Ad12) at any timepoint to 48 hrs hours post-infection	-1.5023	0	0	-0.6008	0.043	0.6535	-0.8159	0	0	1	0	1	1	0	BCAR3,CYR61,NFKBIA,JUNB,IER3,SDCBP,PLK2,HMOX1,TNFRSF12A,CD83,PSCD1,CCND1,LIMA1,KLRC2,EFNA1,MYC,NR4A1,BACE2,EPHA2,H1F0,MFAP2,MAP2K3,FUBP3,SFRS5,ALPI,IL6,HIST1H4B
26	AD12_32HRS_DN	Down-regulated 2-fold in HeLa cells by Adenovirus type 12 (Ad12) at 32 hours post-infection	-1.6317	0	0	-0.5645	0.026	0.5766	-0.8845	0	0	1	0	1	1	0	CYR61,EPHA2,JUNB,NFKBIA,MAP2K3,IER3,PLK2,SDCBP,HMOX1,TNFRSF12A,PSCD1,CCND1,SFRS5,EFNA1,NR4A1
25	AD12_24HRS_DN	Down-regulated 2-fold in HeLa cells by Adenovirus type 12 (Ad12) at 24 hours post-infection	-1.6697	0	0	-0.9341	0.032	0.5932	-0.9479	0	0	1	0	1	1	0	CYR61,BCAR3,EPHA2,NFKBIA,JUNB,H1F0,IER3,SDCBP,PLK2,HMOX1,CD83,FUBP3,PSCD1,SFRS5,LIMA1,KLRC2,IL6,EFNA1,NR4A1
977	LIZUKA_L1_GR_G1	Genes highly expressed in non-tumor liver with hepatits vs. well differentiated hepatocellular carcinoma	0.625	0	0	-0.2918	0.045	0.6659	-0.9613	0	0	1	0	1	1	0	MRC1,BNIP3L,FOS,NULL,CALM1,MAF,MT1H,MT2A,SLC31A1,RAB14,MT1F,MT1B,ORM1,MT3,PLEKHC1,IGFBP4,IGFBP3,AGL,C6ORF120,PRCP,ID2,AMFR,CPEB3,C1R
27	AD12_48HRS_DN	Down-regulated 2-fold in HeLa cells by Adenovirus type 12 (Ad12) at 48 hours post-infection	-2.3564	0	0	-0.8278	0.037	0.612	-1.2629	0	0	1	0	1	1	0	CYR61,EPHA2,JUNB,MFAP2,IER3,MAP2K3,PLK2,HMOX1,TNFRSF12A,CCND1,SFRS5,IL6,EFNA1,NR4A1
951	LEE_TCELLS7_UP	Transcripts enriched more than 3-fold in SP4 compared to other lymphocytes, with average signal value differences of at least 100 between SP4 and every other lymphocyte subpopulation	-0.9439	0	0	-0.7035	0.013	0.3781	-1.4161	0	0	1	0	1	1	0	IER3,CTSL,SPRY2,DUSP4,IFI44L,PDE4D,NR4A2,EGR3,HTR2B,SERPINE2,CLDN1,FAM79B,IRAK2,P2RY1,RSAD2
1108	NUCLEOTIDE_GPCRS		1.3805	0	0	1.0246	0	0	1.1281	0.042	0.65	1	1	0	1	0	ADORA2A,LTB4R,P2RY2,P2RY6,GPR23,ADORA3,P2RY1,ADORA1,P2RY5,ADORA2B
1648	YAGI_AML_PROGNOSIS	Genes associated with clinical prognosis in pediatric acute myeloid leukemia.	0.6451	0	0	0.9338	0	0	0.802	0.022	0.5155	1	1	0	1	0	VDAC1,ZYX,VAT1,NPC2,AZU1,ECGF1,HOMER3,PGD,ENSA,TKT,BST1,CD68,CDK6,RAB32,PTP4A2,APLP2,CYLN2,OGT,HNRPD,LUZP1,TI-227H,POLR2H,TIAL1,ATP6V0B,NME1,GRIK5,CD14,GABARAP,NFKBIA,GCN5L2,HSPE1,LBR,ECE2,TSPO,XPO1
1483	TOLLPATHWAY	Toll-like receptors are activated by bacterial lipoproteins, lipopolysaccharides, and other surface molecules, and activate pro-inflammatory factors such as NF-kB.	1.0017	0	0	0.5283	0	0	0.3909	0.015	0.4017	1	1	0	1	0	PPARA,TLR9,PGLYRP,NFKBIA,MAP3K7,MAPK14,MAP2K6,RELA,PRKR,JUN,CD14,IRAK1,MAP3K7IP1,IKBKB,TLR2,TLR7,TLR10,MYD88,TRAF6,TOLLIP,MAP2K4,SITPEC,MAP3K1,IKBKG,CHUK,MAP2K3,TLR4,MAP3K14,LY96,MAP3K7IP2,TLR3,NFKB1,TLR6,FOS,TIRAP,ELK1,MAPK8
455	ELECTRON_TRANSPORT	Genes involved in electron transport	0.6503	0	0	0.5325	0	0	0.3577	0.068	0.7911	1	1	0	1	0	CYP4A11,CYP11A1,CYP39A1,CYP7A1,PTGIS,CYBRD1,CYP2B6,CYP2E1,CYP2C18,CYP19A1,FADS2,CYP27B1,CYP8B1,TSAP6,HCCS,CYP7B1,FADS1,FLJ20359,CYP24A1,CYP2A13,CYP2S1,CYB561,UQCRB,SMOX,SCO2,FADS3,FRDA,UGDH,FLJ32499,CYP1B1,CYB5,DHODH,EIF2AK3,SCO1,CYP3A5,CYP4F11,CYP2J2,CYP51A1,STEAP2,PGRMC1,MAOA,CYP20A1,CYP2D6,MGC32124,CYP21A2,MGC20446,CYP17A1,CYP4B1,CYB5-M,CYP11B2,CYP4F12,CYP26A1,CYP27A1,PAOX,UQCRH,CYP3A4,TBXAS1,…
1165	PASSERINI_APOPTOSIS	Genes associated with cellular adhesion that are differentially expressed in endothelial cells of pig aortas from regions of disturbed flow (inner aortic arch) versus regions of undisturbed laminar flow (descending thoracic aorta).	-0.7167	0	0	0.4075	0	0	0.2839	0.03	0.5817	1	1	0	1	0	CASP3,NFKBIA,GADD45B,IL1A,PDCD2,LGALS1,PTK2B,BIRC3,BIRC1,DAPK1,GADD45A,PRKCZ,CUL4A,CYCS,BIK,CASP1,PRKCA,SNCA,BCL2A1,BOK,BFAR,MAP3K5,TP53,CDKN1A,NFKB1,SERPINB2,BAD,FOXO1A,API5,VDAC1,DUSP7,MCL1,MAPT,CUL1,BCL2,NTF3,CBX4,PTPN6,CXCR4,CASP8,FASLG,DAP3,CD14
1219	PREADIP_VS_FIBRO_UP	Upregulated following 6hr differentiation of murine 3T3-L1 fibroblasts into preadipocytes; presumed direct transcriptional targets of differentiation cocktail of insulin, dexamethasone and isobutyl-methylxanthine	0.6577	0	0	0.7549	0	0	0.2535	0.099	0.9419	1	1	0	1	0	IFRD1,CEBPB,THBD,ECM1,VLDLR,VEGF,AKR1B1,UCP2,PMP22,IL1R1,BID,VDR,CSPG2,SAMHD1
260	CARIES_PULP_UP	Up-regulated in pulpal tissue from extracted carious teeth (cavities), compared to tissue from extracted healthy teeth	0.6297	0	0	0.4349	0	0	0.208	0.126	0.9419	1	1	0	1	0	HCLS1,APOE,SAT1,CD93,IFI30,SOCS3,FCN1,SAMSN1,IRF4,CEBPD,CCL2,S100A8,PIM2,RNASE1,FYB,CA12,KYNU,PTGS2,MNDA,GLRX,PLAU,SOD2,VAMP8,AIM1,CD48,IRF8,CHI3L2,C10ORF10,MS4A1,CXCL13,CD44,CCL18,LOC283537,LBP,G0S2,SKAP2,IL7R,CD1D,PTP4A3,CXCL12,CTSC,IL8,LYN,REEP1,PECAM1,IBSP,PBEF1,MGP,JARID1D,PLEK,FAM46C,NCF2,CTSB,NCF4,CFD,MMP9,IGLJ3,SELE,CHI3L1,CD74,SCO2,MT1X,C1QB,TRIB1,BCL2A1,DDX3Y,SLC7A11,ARPC1B,IL1RN,SERPIN…
983	LVAD_HEARTFAILURE_UP	Upregulated in the left ventricle myocardium of patients with heart failure following implantation of a left ventricular assist device	-0.3619	0	0	-0.3178	0	0	0.195	0.179	0.9419	1	1	0	1	0	TIMP4,ATF3,MTHFD2,LAMB1,TIMP3,MT1H,FHL1,BTG2,RERE,DOCK9,AMD1,FNDC3B,CEBPD,TCAP,PIK3R1,C9ORF3,NID1,DNAJB5,ZNF189,SERPINE1,CLU,MT1X,CTGF,CSDC2,CALD1,VCL,MYOM1,ACTA1,DDIT4,LOC645745,ELF1,SNAI2,MFAP4,SLCO4A1,SH3BGR,NFIL3,CYP4B1,FLNC,CYR61,SLC38A2,BCL6,PDK4,CHST3,C10ORF10,RRAS2,NFKBIA,CCNB1IP1,KLF9,ANKRD2,MYOT,ZBTB20,FSTL3,JUN,ZNF364,TSC22D3,CDC37L1,AGTR1,INSR,CDC42EP4,AREG,CNN1,TIPARP,GLUL,FOXO3A,ADF…
907	KENNY_WNT_UP	Genes up-regulated by Wnt in HC11 (mammary epithelial cells)	0.5471	0	0	0.5067	0	0	0.1602	0.131	0.9419	1	1	0	1	0	CUGBP2,ARFGEF2,LOXL2,PKN1,EXOSC2,ETAA16,SYNE1,SERPIND1,SEPHS2,S100A8,SQRDL,MMP2,PLK4,TACC3,TM4SF1,RAMP3,SORBS1,ABI1,TNFAIP2,C13ORF10,SPP1,IGFBP5,CCR5,ARCN1,ECT2,CYR61,SFRS7,NCOR1,PTPN22,TFDP1,CD14,KIAA0195,HIG2,CSE1L,GAN,UPP1,C13orf10,GNA11,CAPN3,KRT7,HMGB2,CTSC,RPA2,BTRC,EBNA1BP2,FLJ22833,BAD,CCNB1,TK1,HAT1,CASKIN2
1087	NGUYEN_KERATO_DN	Genes concomitantly modulated by activated Notch1 in mouse and human primary keratinocytes--Dn	-0.5427	0	0	-0.5043	0	0	-0.1147	0.209	0.9846	1	1	0	1	0	MYC,RING1,TP73L,KLF10,TFAP2A,IGSF4,ETS2,HLA-DPA3,MKL1,IL1R1,HERPUD1,LOC646408,FNDC3A,PCDH7,TRIO,RBMS1P,CYR61,SLC12A4,PTGS2,RGS2,KLF4,REV3L,MYO1E,EXT1,TIPARP,PPP2R1B,NET1,MEF2A,TNFSF4,GADD45B,CYP2E1,PSMB9,EEF1A1,F3,ITGA2,EPHA4,SERPINH1,SLC20A1,LAMA5,NULL,CCNI,PBX3,KLF5,STC2,PNN,BRD2,SLC12A2,SRPK2,PDE6A,DAXX,RPE,SERP1,PTPN13,CLIC1,HUWE1,SMYD5,ZNF398,BASP1,PPIF,TP53,NCF1,DYNC1H1,APEX1,AANAT,MARCKS,B…
267	CCR5PATHWAY	CCR5 is a G-protein coupled receptor expressed in macrophages that recognizes chemokine ligands and is targeted by the HIV envelope protein GP120.	0.5634	0	0	-0.8506	0	0	-0.2645	0.17	0.9846	1	1	0	1	0	CALM3,CXCL12,GNAQ,CCL4,PRKCB1,PRKCA,MAPK14,CXCR4,JUN,CALM1,PLCG1,CCL2,PTK2B,CCR5,SYT1,FOS,CALM2,MAPK8
1605	VEGF_MMMEC_ALL_UP	Up-regulated at any timepoint follwing VEGF treatment of human myometrial microvascular endothelial cells	-0.3473	0	0	-0.4052	0	0	-0.3324	0.054	0.5877	1	1	0	1	0	HCLS1,HEXA,RBX1,FAP,SLC6A8,SAT1,KRT18,MEST,OXTR,EFEMP1,PIR,SULT1E1,BMP6,NP,CCL2,FHL3,SDC4,NDUFA1,MMP2,IFI27,HSD11B2,CCL7,C1S,FGFBP1,UNG,GSTT1,IGF2BP3,ADD2,GEM,DYNLL1,PIM1,ISL1,HTR2B,DLEU2,NNMT,PDE4B,TNFSF10,THY1,GGH,RGS5,UBD,EMR1,BGN,ANGPT2,IL32,KDR,ATBF1,BMP4,FBP1,ESR1,MMP10,PVALB,TIE1,RALA,TRIM23,AQP7,IGFBP3,MMP1,VCAM1,ART4,VWF,SEMA5A,GALNT1,SP3,NAGK,C17ORF72,CXCL1,NR4A1,CSPG2,FOXO1A,FUCA1,KRT7…
927	LDLPATHWAY	Low density lipoproteins (LDL) are present in blood plasma, contain cholesterol and triglycerides, and contribute to atherogenic plaque formation.	-1.3154	0	0	-2.2617	0	0	-0.9609	0.032	0.4319	1	1	0	1	0	CCL2,CSF1,ACAT1,LPL,IL6,LDLR
884	IONPATHWAY	Activated phospholipase C hydrolyzes the lipid PIP3 into second messengers DAG, which activates protein kinase C, and IP3, which induces calcium influx into the cytoplasm.	1.36	0	0	0.669	0.055	0.9661	1.1387	0.043	0.6595	1	0	0	1	0	P2RY2,PLCG1,PTK2B,PRKCA,PRKCB1
1169	PASSERINI_IMMUNE	Genes associated with cellular adhesion that are differentially expressed in endothelial cells of pig aortas from regions of disturbed flow (inner aortic arch) versus regions of undisturbed laminar flow (descending thoracic aorta).	1.2287	0	0	0.3428	0.147	0.9661	0.687	0.014	0.3872	1	0	0	1	0	C1R,GEM,CCBP2,PTGER4,CRHR1,IL1R1,XBP1,IKBKAP,TCF12,CTSG,ETS1,CTSC,TNFSF11,IL10,DNAJC8,PRKRA,HRH2,CTSS,CXCR4,CD97,EBI2,NULL,HLA-DRA,TOMM40,C3
1638	XPB_TTD-CS_DN	Down-regulated in XPB/TTD fibroblasts (expressing XPB-A355C), compared to XPB/CS fibroblasts (expressing XPB-T296C)	-0.9276	0	0	0.4877	0.063	0.9661	0.5964	0.01	0.3124	1	0	0	1	0	EFNB2,RIMS2,LHX2,GNG4,EPB41L3,MEST,E2F5,PCDH7,HOXB5,ISG20,IGSF3,TGM2,CXCL12,NNMT,ANXA8,PTX3,IGFBP6,ANPEP,PTPRN,ADORA1,CTSH,IGFBP2,RASSF2,MDK,NMB
644	HALMOS_CEBP_DN	The list of most highly downregulated genes after conditional expression of C/EBPalpha	0.9813	0	0	-0.3849	0.051	0.6938	0.5075	0.049	0.7065	1	0	0	1	0	GGT2,STC2,DUSP10,GADD45A,F2RL1,CTGF,NCF1,CYR61,BCAR3,MTMR11,ID2,TH,ARL4C,DYRK2,TM4SF5,TOB1,GAS2L1,KRTAP5-9,ROR1,INHBB,FGF9,RGS3,C1ORF61,HES1,MAL,SMAD6,UMOD,FZD7,ELF3,SMAD7,RHOB,CEBPA,SH3BP2,TFAP2C,ERBB3,NULL,PLAU,SCNN1A,ARHGAP29,TITF1,RBPMS,TRIO,TSC22D3,CD97,CHKA,GRB7
1685	ZMPSTE24_KO_UP	Fifty genes most strongly up-regulated in liver tissue from mice deficient in the lamin-protease Zmpste24/Face1, versus wild-type controls	0.8733	0	0	0.6229	0.019	0.5433	0.4969	0.058	0.7413	1	0	0	1	0	ATF3,ATF4,CPEB1,CYP26A1,MCART1,CD14,SRR,CYP2C18,RCP9,KLF3,BTG3,LEPR,SLC20A1,BAIAP2,CIRBP,CSNK1D,RGS16,TXNIP,NR1D1,CUTL2,MKNK2,ERF,GADD45G,PIM3,DDIT4,SESN1,GADD45B,PI4KII,BCL2L1,ADARB1,CDKN1A,SNORD22,TIPRL
875	INSULIN_ADIP_INSENS_UP	Up-regulated by insulin in murine adipocytes, and continue to respond following induction of insulin-resistance with TNFalpha treatment	-0.8226	0	0	0.1475	0.13	0.9661	0.3937	0.055	0.7249	1	0	0	1	0	SPSB1,CDR2,BHLHB2,C12ORF45,HMGCR,PTGES,NOP5/NOP58,CCRN4L,SRR,EREG,SLC2A1,LOC645619,SYNJ2,IER2,SRXN1,RBM13,TUBB6,B3GNT2,PHLDA1,TUBB2A,SPRED2,PPAN,DUSP6
800	HYPERTROPHY_MODEL		-0.674	0	0	-0.244	0.155	0.9728	0.3852	0.068	0.7911	1	0	0	1	0	CYR61,IFRD1,ATF3,IFNG,JUND,GDF8,TCF8,MYOG,WDR1,HBEGF,IL1A,NR4A3,EIF4E,VEGF,IL18,ANKRD1,ADAM10,EIF4EBP1,IL1R1,DUSP14
529	FRASOR_ER_UP	Selective estrogen receptor modulators upregulated signature	0.9587	0	0	0.3555	0.038	0.8013	0.3413	0.062	0.7635	1	0	0	1	0	GREB1,EGR3,EPB41L3,AP1G1,IGFBP4,RAB31,SLC22A5,ADCY9,AREG,TOP2A,MYBL1,PEG10,CXCL12,CDC6,CA12,GLRB,PDZK1,SLC39A6,SPUVE,CALCR,PTGES,RASGRP1,SDC2,MAPT,C11orf8,TFF1,SIAH2,WISP2,RET,FOS,NRIP1,RFC4
1244	RANKLPATHWAY	RANK is a TNF-type receptor that promotes osteoclast differentiation and consequent bone resorbtion on binding RANK ligand produced by osteoblasts.	1.1718	0	0	0.2563	0.223	0.9661	0.3296	0.103	0.9419	1	0	0	1	0	TNFRSF11A,FOSL1,IFNB1,PRKR,RELA,IFNAR1,TNFSF11,ISGF3G,IFNAR2,NFKB1,FOS,TRAF6,FOSL2,MAPK8
1086	NGFPATHWAY	Nerve growth factor (NGF) stimulates neural survival and proliferation via the TrkA and p75 receptors, which induce DAG and IP3 production and activate Ras.	0.7321	0	0	0.3347	0.167	0.9661	0.3258	0.22	0.9419	1	0	0	1	0	RAF1,NGFB,SOS1,KLK2,HRAS,GRB2,JUN,MAPK3,PIK3CA,DPM2,PIK3R1,NGFR,CSNK2A1,PLCG1,FOS,MAP2K1,SHC1,ELK1,MAPK8
857	IL2PATHWAY	IL-2 promotes proliferation via JAK and MAP kinase and has surface receptors on activated B cells, LPS-treated monocytes, and many T cells.	0.4397	0	0	0.3641	0.17	0.9661	0.3111	0.232	0.9419	1	0	0	1	0	RAF1,IL2,STAT5A,IL2RB,SOS1,GRB2,STAT5B,HRAS,LCK,JUN,MAPK3,IL2RG,JAK1,JAK3,CSNK2A1,FOS,MAP2K1,SHC1,SYK,ELK1,MAPK8,IL2RA
1419	STRESS_TPA_SPECIFIC_UP	Genes up-regulated 4 hours following TPA treatment that discriminate TPA from other stress agents	-0.9587	0	0	-0.1891	0.137	0.9425	0.3095	0.153	0.9419	1	0	0	1	0	CPOX,PTPN7,CCL4L1,EVI2B,CCL18,USP12,SPRY2,VCX,RASD1,RABGGTB,KCNN4,AMD1,CSF2,CCNB2,DUSP2,D21S2056E,GPR65,NEK6,IER2,CCT5,PHLDA1,CD40,NFKB2,MYC,TNF,NAB2,DUSP4,BIRC3,ID3,BCL2A1,TNP1,MAP2K3,FAM3C,ATP13A3,CDK5R1,MGP,TRAF1,NFKB1,DUSP5,RARG,SLCO4A1,CCR1,STX4,PLEK,AKAP13
31	ADIP_DIFF_CLUSTER2	Strongly upregulated at 2 hours during differentiation of 3T3-L1 fibroblasts into adipocytes (cluster 2)	-1.1559	0	0	-0.4186	0.022	0.5379	0.2868	0.08	0.8488	1	0	0	1	0	CYR61,FOSB,IER3,RHOJ,TNFAIP6,ADM,TNFRSF1B,CAPN1,DNAJB4,PRSS15,WEE1,CEBPD,SLC20A1,PPP1R15A,ZFP36,ETS2,PHLDA1,SERPINE1,DUSP1,ERRFI1,PTGS2,CTGF,ID3,CDR2,FOXC2,MAP2K3,CDR2L,KLF4,CXCR7,DNAJB6,BAG3,VEGF,GADD45G,ID1,THBS1,SEMA3C,RGS2,DNAJB1,ID2,IL6,CXCL6
1665	ZHAN_MM_CD138_LB_VS_REST	50 top ranked SAM-defined over-expressed genes in each subgroup_LB	-0.9273	0	0	0.0255	0.443	0.9661	0.2761	0.101	0.9419	1	0	0	1	0	PHACTR3,RASGRP1,PBEF1 /// LOC646309,PLXNA1,PARP15,PLEKHA7,KCNJ11,COL9A2,LOC283278,CSF2RB,CYBRD1,NTHL1,MAP4K3,PPP1R14A,PCGF5,FLJ30901,CTTN,LOC253981,MAST4,LOC338620,CGREF1,P2RX5,FLNB,BOC,BIK,LOC653464,SMAP1L,HES5,SLC39A6,LOC130576,MBD2,CACNB3,KIAA0895,COPZ2,PLS1,ARID5B,SAMD3,FLJ13137,LOC283454,C19ORF36,ARNT2,C6ORF105
177	BOQUEST_CD31PLUS_VS_CD31MINUS_UP	Genes overexpressed 3-fold or more in freshly isolated CD31+ versus freshly isolated CD31- cells	0.2894	0	0	0.1749	0.1	0.9661	0.2445	0.026	0.5285	1	0	0	1	0	ITGA6,DARC,GIMAP6,HLA-DRA,CDH5,HLA-DQB1 /// LOC6505,MET,PECAM1,GPR56,CCRL2 /// LOC642312,CSF3,CLDN5,ELTD1,EVI1,TIE1,HLA-DQB1,MMP1,RASGRP3,NR5A2,GMFG,CCL14 /// CCL15,VWF,ERG,MYRIP,CA4,SOX17,SELE,ANKRD47,ST6GAL1,IL3RA,CDC42EP3,MCTP1,STC1,CD320,PTPRB,FAM107A,DSG2,TM4SF1,TSPAN13,TACSTD2,LRMP,KDR,HLA-DRB1,CD93,GIMAP5,IGL@ /// IGLC1 /// I,MEOX1,STX11,CX3CL1,DUSP6,PLVAP,AREG /// LOC653193,TEK,F11R,PRG1,…
1416	STRESS_GENOTOXIC_SPECIFIC_UP	Genes up-regulated 4 hours following genotoxic stress that discriminate genotoxic from non-genotoxic stress	0.7238	0	0	0.2266	0.303	0.9661	0.2415	0.131	0.9419	1	0	0	1	0	ZNF211,CDC45L,CCL4L1,SLC9A1,FGF18,SIVA,GAB1,RASD1,PPP4R2,EGR1,IER2,PHLDA3,CTSD,ELF3,GEM,MT1X,CDKN2C,KISS1,SCAMP2,TOR1A,RHBDD3,PCNA,NR4A3,DARC,DDX3Y,CLN5,SAC3D1,BMP1,DUSP5,RARG,FOS,PPP2R4,AMACR,C16ORF7,DDB2
172	BLOOD_CLOTTING_CASCADE		1.0409	0	0	0.2498	0.299	0.9661	0.2304	0.163	0.9419	1	0	0	1	0	FGG,LPA_///_PLG,F5,PLG,F8,PLAU,FGA,F11,PLAT,F8A1,F2,F7,F13B,VWF,F10,SERPINB2,F9,SERPINE1,F12,SERPINF2,FGB
286	CELL_SURFACE_RECEPTOR_LINKED_SIGNAL_TRANSDUCTION	Any series of molecular signals initiated by the binding of an extracellular ligand to a receptor on the surface of the target cell.	0.5509	0	0	0.1687	0.285	0.9661	0.2188	0.054	0.723	1	0	0	1	0	FLNA,DOK1,STC1,PIP5K2B,ASGR2,AGER,DRD4,C21orf4,LILRB2,OXTR,TRPV1,DOK2,PTPRC,RAMP2,8D6A,CCL2,BIRC2,CCL25,KLRF1,GALR2,TNFRSF10B,IL17C,GEM,BIRC3,CSF3,WSX1,IFNG,CTF1,HRAS,KLRD1,RAMP3,MERTK,SAG,MKNK2,BRD8,IL6R,LLT1,FLJ38628,LILRB3,PLCG2,TACSTD2,ANXA1,CCR5,CHRM4,KLRA1,ARHGEF2,TNFRSF14,CD160,GLRA2,KLRG1,OSMR,IL8RB,ADCYAP1R1,BAIAP1,INS,CXCL10,IFNAR2,IL7R,MARCO,NTSR2,STC2,MYD88,INHA,CLC,PDCD1LG1,ADRB2,RRA…
1343	SHH_UP	Upregulated by sonic hedgehog (shh) expression in murine neuronal precursor cells	0.6662	0	0	0.9755	0.013	0.3916	0.1999	0.322	0.9419	1	0	0	1	0	PTCH1,IGF2,TSC22D3,THBD,ITIH3,CP,PMP22,FOXG1A,LASP1,NR4A1
1292	SA_B_CELL_RECEPTOR_COMPLEXES	Antigen binding to B cell receptors activates protein tyrosine kinases, such as the Src family, which ultimate activate MAP kinases.	0.3953	0	0	0.1888	0.215	0.9661	0.1906	0.193	0.9419	1	0	0	1	0	VAV1,PAPPA,MAP3K1,SOS1,MAPK8IP3,HRAS,LYN,GRB2,RAC1,RPS6KA3,JUN,MAPK3,ATF2,VAV3,MAPK1,RPS6KA1,FOS,MAP2K1,SHC1,BLNK,SYK,ELK1,VAV2,BCR
865	IL6PATHWAY	IL-6 binding to its receptor activates JAK kinases and a variety of transcription factors, with effects in neuronal differentiation, bone loss, and inflammation.	0.703	0	0	-0.1129	0.352	0.9728	0.1863	0.335	0.9419	1	0	0	1	0	RAF1,CEBPB,PTPN11,SRF,JAK2,SOS1,GRB2,HRAS,JUN,MAPK3,JAK1,IL6ST,IL6R,JAK3,CSNK2A1,FOS,MAP2K1,SHC1,IL6,STAT3,ELK1
938	LEE_MYC_DN	Genes down-regulated in hepatoma tissue of Myc transgenic mice	0.3876	0	0	-0.1148	0.291	0.9728	0.1811	0.162	0.9419	1	0	0	1	0	IGF2,KLK5,KIAA0882,HSPH1,C8orf4,AQP8,ABCC10,HERPUD1,EFEMP1,NETO2,CFH,PNLIPRP1,MEOX2,PFKFB1,HSPA5,ORM1 /// ORM2,DMBT1,RGS16,SFXN1,KYNU,ELOVL5,CFH /// CFHL1,DCT,TBC1D8,AASS,ZG16,IGF1,HAL,PCK1,RARRES1,REG1A,IGFBP2,PNLIP,EGFR,ELA2,CTRC,SATB1,ORM2,G0S2,C8ORF4,C14orf140,C18ORF22,C14ORF140,BHMT,SERPINA3,TDO2,FGG,KLF15,FKBP5,C4BPA,SLC37A4,GOT1,HRSP12,PCOLCE,OTC,MOSC1,HBP1,MT2A,CYP2F1,MAPKAPK2,G6PC,DPYD,H…
1565	UVC_HIGH_D1_DN	Down-regulated at 6 hours following treatment of WS1 human skin fibroblasts with UVC at a high dose (50 J/m^2) (cluster d1)	1.002	0	0	0.0731	0.431	0.9661	0.1542	0.238	0.9419	1	0	0	1	0	TOPBP1,GEM,GREM1,U1SNRNPBP,STXBP3,RND3,STX3,WEE1,DDIT4,PHTF2,CASP3,E2F3,HSPC111,ITGA6,DUSP1
814	IDX_TSA_DN_CLUSTER3	Strongly down-regulated at 8-96 hours during differentiation of 3T3-L1 fibroblasts into adipocytes with IDX (insulin, dexamethasone and isobutylxanthine), vs. fibroblasts treated with IDX + TSA to prevent differentiation (cluster 3)	0.3962	0	0	-0.1388	0.17	0.9728	0.1542	0.024	0.5258	1	0	0	1	0	DOK1,DDAH2,NME4,EPHX1,IFI30,PSCD3,LOC654346,PLK2,NDRG4,MGC45438,F3,PCGF5,CEBPD,RASA4,FADS1,GPC4,GSTT1,GEM,PTGS2,DPP7,ID3,CNN3,JUP,PLA2G4A,STXBP3,CNN2,THOC6,AKAP12,CDKN2A,MAOA,SPP1,TPM1,SIRT2,CDKN2B,CYR61,RASSF5,SNX6,RECK,DNM1,PLEKHC1,CITED2,EIF4B,CCT3,ARMCX2,BCAR1,MAGED2,GAS2,GGTA1,PLAT,SPG20,CTNND1,SKAP2,KIAA1344,VCAM1,RNF13,CSF1,NEDD9,PHLDA1,THBS2,DDEF1,MFSD1,CXCL12,EXOC4,GALK2,HEBP1,SLC8A1,ANX…
378	CORDERO_KRAS_KD_VS_CONTROL_DN	Genes upregulated in control vs kras knockdown in a human cell line	-0.3915	0	0	0.2413	0.063	0.9661	0.1535	0.109	0.9419	1	0	0	1	0	TNFRSF10D,FOSL1,H3F3B,LBR,INHBB,FLJ20241,PARD6B,BENE,LRP8,BYSL,TPSD1,CRISP1,WNT2,CXCL5,HMGA2,GPD1,PPP1R3A,CHIT1,PTMA,MRPS12,RNF6,RRM2,ETV5,UTY,DKK1,TCFL4,SPRED2,FLJ20130,POLR3K,ATP6V1B2,CXorf1,EIF5,TLOC1,EPHB3,IGF2AS,MGC4606,H2AFY,ARL7,SEMA6B,SSX2,CTSL,CEACAM6,SSRP1,CALU,PHLDA1,UPP1,BEX1,PDZK2,PDE4C,SKB1,DUSP4,KRAS2,RAB40C,EPB42,HAT,EBNA1BP2,ENTPD6,APP,TEP1,PARD6A,SLC9A3R2,ALDH3A1,IRS2,RGS2,ODC1,…
922	LAIRPATHWAY	The local acute inflammatory response is mediated by activated macrophages and mast cells or by complement activation.	-1.0439	0	0	-0.0449	0.368	0.9728	0.1498	0.224	0.9419	1	0	0	1	0	TNF,SELP,C5,IL8,C3,IL1A,SELPLG,ITGA4,ITGB1,VCAM1,C7,ICAM1,BDK,ITGB2,ITGAL,IL6,C6
1526	UEDA_MOUSE_LIVER	Genes identified as time indicators in mouse liver.	-0.376	0	0	0.0421	0.245	0.9661	0.1461	0.117	0.9419	1	0	0	1	0	LITAF,S100A10,HAL /// LOC638196,ETHE1,HTATIP2,DHRS3,SQSTM1,TSC22D1,BC004004,PLEKHC1,ELOVL5,H6PD,NDRG1 /// NDRL,LGALS9,GALT,COL4A1,ADH4,COL18A1,CHD4,D19ERTD721E,6330500D04RIK,RBPMS,ATF5,CD9,HSD3B5,ISGF3G,ZFP644,ERBB3,FBXO8,ATXN2,F2R,MGEA5,SPATA13,ID2,1300002A08RIK,SERPINF2,TLE1,DAZAP2,AQP9,RBMS1,FBXO21,CD47,THRAP3,1110059H15RIK,GABARAPL1,1500035H01RIK,A930001N09RIK,HMGB3,RCL1,ALCAM,KLF9,TRIP6,NR1D…
1173	PASSERINI_SIGNAL	Genes associated with cellular adhesion that are differentially expressed in endothelial cells of pig aortas from regions of disturbed flow (inner aortic arch) versus regions of undisturbed laminar flow (descending thoracic aorta).	0.4047	0	0	-0.0935	0.182	0.9728	0.1446	0.08	0.8488	1	0	0	1	0	VWF,ENPP2,AGER,RLN2,PDGFRA,CDC42EP3,TWIST1,ADORA3,CASP3,MGST2,NFKBIA,SMOC2,NR2F2,FN1,ENC1,F13A1,ARF1,FOXC2,INPP4B,GADD45B,IGF2,MX2,GEM,FLT1,TGFB2,RARA,TGFA,IL1A,SLC7A11,EPHA4,P2RY2,MAP3K8,CST6,ADAM9,NOTCH3,NET1,CCBP2,TNK2,CHN1,ARHGAP6,CXCL3,PTPRG,PTGER4,MAPK13,GPR17,PTK2B,PTPN9,MYCN,KIT,STC2,PTK7,RAB2,BIRC3,RALGDS,HOXA11,IL6,TNFAIP6,PGF,CD69,RGS13,FGF1,IL8RB,GLUL,GUCY1B3,PTPRO,MEIS2,ZYX,GPC3,BIRC…
861	IL5PATHWAY	Pro-inflammatory IL-5 is secretes by activated T cells, eosinophils, and mast cells, and stimulates the proliferation and activation of eosinophils in bone marrow.	-2.11	0	0	0.4499	0.146	0.9661	0.1422	0.361	0.9419	1	0	0	1	0	HLA-DRA,CCL11,IL5,IL1B,CCR3,CD4,IL4,IL5RA,IL6,HLA-DRB1
1660	ZHAN_MM_CD1_VS_CD2_DN	158 genes commonly dysregulated in CD-1 and CD-2 groups downregulated	0.4546	0	0	0.2358	0.155	0.9661	0.1256	0.165	0.9419	1	0	0	1	0	TMED3,TAP2,C9ORF41,UBE2B,UQCRB,ARHGEF3,GSTO1,RPH3A,MYC,OCLN,C19ORF12,ELOVL4,HIST1H2AC,C9ORF30,SEMA4B,DMXL2,C18ORF1,HIST2H2AA /// LOC653,CSK,APPL,ADAM10,C3ORF28,ZC3HAV1,ITM2C,P2RX5,KIAA1641,RASGRP1,RASSF5,CLTB,ANP32A,IFNGR1,NCF4,DMRT2,RNF130,GDPD1,TLE3,ABHD2,HOXB7,SERPINI1,ELOVL5,PKIG,LOC387763,CCNE1,LOC153346,GLCE,CRI1,IL6R,CDK6,LOC150759,MRPS24,CAMSAP1L1,LOC222171,CSF2RB,BMPR1A
687	HDACI_COLON_CUR24HRS_DN	Downregulated by curcumin at 24 hrs in SW260 colon carcinoma cells	0.4743	0	0	0.0795	0.23	0.9661	0.1191	0.217	0.9419	1	0	0	1	0	KLHL5,DGKH,FOSB,SPRY1,PPARG,COL4A3,CNKSR3,TSPAN5,CHID1,THAP7,TMEM63C,TSNAX,FCHO2,FAM102B,SLC39A14,KIAA0143,SYNPR,SNX24,INHBA,MGAT2,IQWD1,PLEKHQ1,PPP2R5E,FOS,MARCH3
257	CARDIACEGFPATHWAY	Cardiac hypertrophy, a response to high blood pressure, is stimulated by GPCR ligands such as angiotensin II that activate the EGF pathway.	0.5973	0	0	0.2118	0.182	0.9661	0.1147	0.347	0.9419	1	0	0	1	0	ADAM12,EGFR,AGT,EGF,PRKCB1,HRAS,PRKCA,RELA,JUN,EDNRA,EDNRB,EDN1,PLCG1,NFKB1,FOS,AGTR2,ARHA,MYC
1546	UVB_NHEK2_DN	Downregulated by UV-B light in normal human epidermal keratinocytes	0.2379	0	0	0.1054	0.081	0.9661	0.1059	0.053	0.7153	1	0	0	1	0	PKN2,TCEB3,S100A5,PSEN2,AARS,CREB3,ANXA2,PIR,CAST,RAB11A,NCAM1,CEBPD,NNAT,KIAA0226,C8ORF72,CYP24A1,RRS1,KIAA0020,UGCG,MKNK1,LSS,CDK7,CBFB,PRMT5,BZW1,SLC39A14,ADCYAP1,NOLC1,ARPC1B,SERPINB8,ESD,KCNC4,DPM1,WTAP,USP10,SETDB1,PITPNA,RER1,CAMK2D,TOMM20,PHB2,DHCR24,CES1,PSMA4,ATIC,AEBP1,TNFRSF1A,PWP1,RPS23,CCNI,CCT8,CCND2,ELK3,RBBP8,ADM,GMFB,DAZAP2,KLF5,TP53BP1,MORF4L2,WBSCR1,CD164,VRK2,NFKB2,RNF4,ADFP,…
645	HALMOS_CEBP_UP	The list of the top upregulated genes based on an analysis comparing 0 versus 6 h of C/EBP induction	-0.7035	0	0	0.1525	0.093	0.9661	0.1044	0.176	0.9419	1	0	0	1	0	PTX3,PTGS2,BTG1,FOLR1,NFIL3,PELO,SEMA3C,FOXA2,PTK2B,RGS4,SLC30A1,SERPINI1,IGFBP3,ZNF250,GLRX,GPR109B,RGS2,MEGF9,IL4R,CCL20,KLF5,IL8,RAB32,NULL,CXCL2,SLC16A7,JAK2,EPHA4,BMP2,SF3A2,ETS2,ZHX3,MCM5,CXCL3,AKR1C1,ADFP,SPDEF,ADAM3A,APOC4,TLX1,WAS,FAS,ARL4A,UGCG,CKAP4,RAB27A,IL1R1,UAP1,POU4F1,TNFAIP8,NQO2
472	ERYTHPATHWAY	Erythropoietin selectively stimulates erythrocyte differentiation from CFU-GEMM cells in bone marrow.	-1.2954	0	0	-0.265	0.237	0.9728	0.1006	0.394	0.9419	1	0	0	1	0	CSF3,KITLG,IL9,TGFB2,IL1A,IL3,TGFB3,CSF2,IGF1,IL11,EPO,IL6,TGFB1,CCL3,FLT3
190	BRCA1_OVEREXP_PROSTATE_UP	Up-regulated with stable, ectopic overexpression of BRCA1 in DU-145 human prostate cancer cell lines, compared to neo-only controls	0.2115	0	0	0.0256	0.405	0.9661	0.0881	0.179	0.9419	1	0	0	1	0	ITGAE,KBTBD11,ATF3,FHL2,HLA-DQB1,SAT1,AGER,ADI1,DAPK1,MEST,PTPRM,HDGF,ISG20,TSPAN5,PSMD11,CYLN2,PSMA6,ZNRD1,FLNB,EIF1,ZNF532,ARHGAP5,IRS1,UCHL1,SHFM1,KYNU,MGST1,MST1,SRI,POLE4,JUP,HRB,LAMA3,EVI5,EPAS1,PTPRF,ANXA1,LAD1,TPST1,IFRD1,PIGF,BCHE,CLDN4,ST14,SLPI,AEBP1,ICA1,ZRF1,RABGGTB,G0S2,LIMK1,EPRS,PTP4A1,PMP22,ADH5,CD46,ALDH3B1,ETS2,C14ORF138,STRN3,RRAGA,ADRB2,GPX3,PSMC2,FIS1,KCNK1,ISG15,AXL,TMSB4X,…
915	KNUDSEN_PMNS_UP	Genes up-regulated in PMNs upon migration to skin lesions	0.6019	0	0	0.1034	0.187	0.9661	0.0816	0.164	0.9419	1	0	0	1	0	IER3,BCL2A1,CASP9,CFLAR,AHR,CALU,KLRG1,LAMB3,CD44,PLAU,AZIN1,UPP1,TPP1,LGMN,TRIB1,IDI1,OXSR1,USP14,PI3,PPP2R2A,CCL3,IL8,CXCL2,VEGF,IL1B,PLEK,GPR65,GPR109B,TGFBR1,LCP2,KLK3,IL1R1,TNF,DLGAP1,TRAF3,SKIL,LOC650832 /// LOC651,CXCL3,GPR18,PTPRE,M6PR,PBEF1 /// LOC646309,TANK,CCL2,MYL4,KLF10,EGR3,ETS2,NFKB1,NCOR2,NFE2L2,CHD1,VDR,TFEC,HMGA1,ZFP36,TAF6L,PHF1,HNRPC,HTATIP,EIF4A1,EEF1A1,EIF5,RPS16,RPS27,SRP5…
853	IL17PATHWAY	Activated T cells secrete IL-17, which stimulates fibroblasts and other cells to secrete inflammatory and hematopoietic cytokines.	-1.6113	0	0	-0.2164	0.16	0.9728	0.0684	0.413	0.9419	1	0	0	1	0	TRB@,CD3E,CSF3,CD3Z,KITLG,CD2,IL8,TRA@,CD4,CD58,IL3,CD34,IL17,CD3G,CD8A,CD3D,IL6
1078	NEMETH_TNF_DN	Genes down-regulated after 3 h in LPS-stimulated RAW 2647 macrophages	0.8368	0	0	-0.2353	0.296	0.9728	0.0666	0.419	0.9419	1	0	0	1	0	LYL1,SCD,ORC5L,ACADM,NUMB,HIST1H2AB,HSPA4L,AURKA,FEN1,RGS2,NULL,RASSF5,CCNF,ST8SIA4,ZFP36L1,LMO4,APEX1,MBP,FOS,APOBEC1,CHEK1,MXI1,SLBP,ITGA4,MKI67,H2-PB,HELLS,ZMAT3,RBM38,SLC6A12,ABCG1,GTF2I
272	CDMACPATHWAY	Cadmium 2+ promotes cell proliferation in cultured macrophages by entering the cell via calcium channels and activating the MAP kinase pathway.	0.8358	0	0	0.1508	0.259	0.9661	0.0589	0.367	0.9419	1	0	0	1	0	RAF1,TNF,NFKBIA,PRKCB1,HRAS,PRKCA,RELA,JUN,MAPK3,PLCB1,NFKB1,MAPK1,FOS,MAP2K1,CUZD1,MYC
1494	TPA_SENS_MIDDLE_DN	Downregulated by TPA at two consecutive timepoints between 2-24hrs in sensitive HL-60 cells	0.1292	0	0	0.1032	0.049	0.9288	0.0506	0.348	0.9419	1	0	0	1	0	IFT88,ARL4D,AURKB,UCK2,FIBP,PRC1,IMPA2,CBFA2T2,LYST,TMEM126A,KHK,PTCH1,ETF1,PITPNM1,LILRA2,LGALS3BP,S100A8,FHL3,DCTN6,CHEK1,BRCA1,TRIP13,RPS6KB1,IQGAP1,KYNU,PIK4CA,CA12,GEM,COL16A1,SORBS2,HADH2,C1ORF123,PCSK2,RANBP1,MAPK7,ZNF273,APEH,BNC1,TLR3,GSTM5,MPO,DNASE1L1,DYRK4,EXT2,SRPK1,SYK,AP3S2,RBM5,CACNB3,FAM40A,AKAP13,ENC1,HPN,MYH10,ITGB3BP,CXCL13,CD44,INADL,ZYG11BL,EPHX2,ALPL,HGS,APBA2,BTN2A2,PRSS15…
1684	ZMPSTE24_KO_DN	Fifty genes most strongly down-regulated in liver tissue from mice deficient in the lamin-protease Zmpste24/Face1, versus wild-type controls	0.9169	0	0	0.4792	0.044	0.8837	0.0275	0.408	0.9419	1	0	0	1	0	INMT,ZAP70,DC2,ALDOB,FABP1,SERPINA12,ALDH3A2,VNN1,CCRN4L,G0S2,C11ORF54,LYZ,EHHADH,CD1D,TMEM176A,PHLDA1,IFI27,CCDC58,HADH2,RDH16,CAT,SULT1B1,TP53INP2,ALDH1A1,LASP1,REEP6,BPHL,AKR1C2,FMO1,SLC31A1,INPP5B,S100A10
1209	POD1_KO_MOST_DN	Most strongly down-regulated in glomeruli isolated from Pod1 knockout mice, versus wild-type controls	-0.4156	0	0	-0.0763	0.261	0.9728	0.0259	0.428	0.9419	1	0	0	1	0	PDE10A,HIST1H3G,CLIC5,HSPA1B,SLC12A2,ADM,COL4A3,RHPN1,PTGER4,TSPAN2,SEMA3E,GALC,PARP4,ART3,SGIP1,PTPRV,EGF,TLR4,GABRA4,MERTK,UMOD,MAPT,SH3BGRL2,TOP1MT,NPHS2,LRRFIP1
1391	ST_STAT3_PATHWAY	The transcription factor STAT3 is involved in cell growth regulation and is commonly upregulated in tumors.	-0.9679	0	0	-0.3244	0.262	0.9728	0.0255	0.509	0.9419	1	0	0	1	0	JAK3,JAK2,CISH,SRC,REG1A,PTPRU,IL6,PIAS3,STAT3,JAK1,IL6R
1614	VIPPATHWAY	Apoptosis of activated T cells is inhibited by vasoactive intestinal peptide (VIP) and its relative PACAP.	0.395	0	0	0.1141	0.296	0.9661	0.0252	0.426	0.9419	1	0	0	1	0	PRKAR2A,EGR3,NFKBIA,PPP3CC,PRKAR2B,RELA,PRKAR1A,CALM1,PRKACG,VIPR2,PLCG1,SYT1,CALM2,NFATC2,MYC,PPP3CA,CALM3,GNAQ,PPP3CB,NFATC1,PRKACB,MAP3K1,CHUK,VIP,PRKAR1B,NFKB1,EGR2
612	GPCRDB_CLASS_A_RHODOPSIN_LIKE		-0.5711	0	0	0.2362	0.157	0.9661	0.017	0.487	0.9419	1	0	0	1	0	P2RY14,CCR6,AVPR1B,GALR1,AVPR2,GPR83,GPR17,DRD4,OXTR,CCR10,CCR3,ADRA2C,GPR147,NPY5R,GPR50,HTR2C,CCR8,DRD3,OPN3,LHCGR,GALR3,PPYR1,NMBR,CHRM3,P2RY13,MC1R,CCR9,GALR2,GPR174,AVPR1A,MAS1,BDKRB1,P2RY10,FPRL1,CHRM1,HTR2B,GPR87,ADRA1B,CHRM2,EDNRA,BRS3,HRH2,CCR7,CMKLR1,OPRK1,OR2H1,CNR1,GALT,P2RY12,OR7C1,CHML,CCR5,CHRM4,GPR173,CHRM5,GPR63,CCBP2,GRPR,SSTR4,GPR35,ADORA3,IL8RB,F2R,NMUR1,CNR2,FPRL2,GPR24,P2RY5…
53	AGED_MOUSE_HIPPOCAMPUS_ANY_DN	Down-regulated in the hippocampus of 16-month aged mice from any of four strains (S8, S10, SR1, B6J), versus 3-month young controls	-0.2823	0	0	-0.1387	0.09	0.8297	0.016	0.445	0.9419	1	0	0	1	0	USP22,CUGBP2,HSPA4L,GABRA2,LENG8,TLOC1,BSDC1,NELF,OTUB1,KL,COTL1,SPOCK1,SSR3,MAP2,HDGF,PKIA,NSF,ROGDI,TSPAN5,EPHA4,NNAT,SPIN,CSNK1D,ETS2,PTPRG,NEUROD6,GABRB3,TUB,CHORDC1,ENPP2,DKK3,PDIA6,GNG2,KIF5C,NELL2,SYN2,BTBD3,SH3GL2,NBL1,FGF13,ST13,YWHAG
1272	RORIE_ES_PNET_DN	The 30 genes showing the greatest decrease in expression in NBa Ews/Fli-1 infectants	-0.8744	0	0	-0.4217	0.096	0.8557	0.0149	0.473	0.9419	1	0	0	1	0	MYCN,MLLT11,DLK1,SFRP1,C5ORF13,CHGB,NULL,TRIB2,GATA3,CRMP1,ENPP2,SCG2,RGS5,ISL1,GATA2,INA,PRPH,CD24,DDC,DCX,CHGA,APC2,TMOD1,GAP43,RENBP,ELAVL3,DBH,FEV
654	HBX_HCC_UP	Upregulated by expression of Hepatitis B virus HBx protein in SK-Hep-1 hepatocellular carcinoma cells (Fig. 3A+C)	-0.4994	0	0	-0.1886	0.141	0.9506	0.0134	0.446	0.9419	1	0	0	1	0	CASP4,HMGB2,UCK2,PMAIP1,CCNG1,GLRX,ACP2,SLC25A5,IGKC,ATP5J,EMR3,MMP1,FAS,IL6,CXCL1,CDKN3
1001	MARSHALL_SPLEEN_BAL	Genes downregulated in influenza-specific CD8+ T cells isolated from spleen as compared to those from bronchoalveolar lavage (BAL) during influenza pneumonia in mice.	-0.9836	0	0	-0.1096	0.34	0.9728	0.0081	0.487	0.9419	1	0	0	1	0	ITGB7,GZMB,LY6C,STAT5B,SGK,AL642048,PDLIM1,PCNA,RNPC1,H2AFZ,IL18RAP,CKS2,TGIF,TOB1,EDG6,LOC381240,AL591702,NFKBIB,AL019193,AA764261,RELB,CCL9,CD7,KLRG1,RASA3,GABPB1,GZMA,TXK,AL851658,DTX1,MYB
1002	MARTINELLI_IFNS_DIFF	Relative expression levels of neutrophil-specific genes in immature versus mature neutrophils	2.5941	0	0	0.1182	0.428	0.9661	0.0035	0.47	0.9419	1	0	0	1	0	AZU1,ELA2,BPI,LCN2,MPO,CTSG,MMP8,DEFA4,DEFA1,CAMP,CYBB,ALPL,IL8RB,FCGR3A,SEMA3C,GPR109B,SOD2,IL8,ST6GALNAC2,IL8RA,NULL,CSF3R,NCF2,AOAH
489	ETSPATHWAY	The Ets transcription factors are activated by Ras and promote macrophage differentiation.	0.6541	0	0	-0.1113	0.229	0.9728	0	0.472	0.9419	1	0	0	1	0	E2F1,DDX20,HRAS,SIN3B,RBL2,JUN,HDAC5,HDAC2,E2F4,RBL1,CSF1,FOS,NCOR2,ETS2,SIN3A,CSF1R,ETV3,ETS1
618	GPCRS_CLASS_A_RHODOPSIN_LIKE	The group of G-protein coupled receptors that are structurally/functionally related to the rhodopsin receptor.	-0.7498	0	0	0.1238	0.367	0.9661	-0.0138	0.449	0.9846	1	0	0	1	0	AVPR1B,GALR1,AVPR2,DRD4,GPR17,ADRA2C,OXTR,CCR3,NPY5R,GPR50,HTR2C,CCR8,GPR66,TSHR,GPR105,DRD3,OPN3,GALR3,LHCGR,PPYR1,NMBR,MC1R,CCR9,GALR2,AVPR1A,MAS1,ET(B)R-LP-2,BDKRB1,FPRL1,CHRM1,HTR2B,GPR87,ADRA1B,CHRM2,EDNRA,CMKLR1,CCR7,OPRK1,CNR1,GPR86,P2RY12,OR7C1,CCR5,CHRM4,GPR91,CHRM5,CCBP2,GPR63,GRPR,ADORA3,IL8RB,GPR35,F2R,VIPR1,FKSG79,CNR2,FPRL2,GPR24,P2RY5,PTGER3,HTR1D,CXCR3,AGTR1,P2RY2,GPR23,NTSR2,GPR9…
1033	MONOAMINE_GPCRS		-0.6703	0	0	0.2669	0.259	0.9661	-0.0227	0.469	0.9846	1	0	0	1	0	HTR4,DRD1,HTR1A,CHRM5,DRD4,ADRA2C,HTR2C,HTR1B,HTR6,HTR7 /// LOC93164,HTR1D,DRD3,CHRM3,ADRB3,ADRB1,DRD2,ADRA1D,HTR2A,HRH1,ADRA1A,ADRB2,HTR1F,DRD5,CHRM1,HTR2B,ADRA1B,HTR1E,CHRM2,HRH2,HTR5A,ADRA2A,CHRM4,HTR7
657	HBX_NL_DN	Downregulated by expression of Hepatitis B virus HBx protein in normal hepatocytes (Hhep) (Fig. 3B+C)	-0.9322	0	0	-0.236	0.212	0.9728	-0.0245	0.46	0.9846	1	0	0	1	0	MADCAM1,PMAIP1,KLF6,MAP3K1,ACP2,NCOA3,IGKC,EIF2AK2,PRKCD,MMP1,PTPN14,RYBP,IL6,PRKCI,TGFB1,LOC90925
238	CALCINEURIN_NF_AT_SIGNALING	Mouse genes associated with signal transduction through calcium, calcineurin, and NF-AT.	0.3371	0	0	0.0196	0.509	0.9661	-0.0248	0.444	0.9846	1	0	0	1	0	IL13,CD3Z,EGR3,XPO5,RELA,PTPRC,GRLF1,SLA,CALM1,TRPV6,ITK,NFATC2,MAP2K7,PPP3R1,CALM3,MEF2B,TNF,EP300,NFATC1,TRAF2,GSK3B,IFNG,IL1B,HRAS,CNR1,PIN1,MEF2A,IL10,CREBBP,GATA3,VAV1,JUNB,FCGR3A,NFAT5,CD3G,GSK3A,PAK1,SP3,CALM2,PPIA,MYF5,FKBP1B,IL8,CAMK4,MAPK9,GATA4,TNFSF5,IL6,TNFSF6,FLJ14639,CD3E,OPRD1,FOSL1,ICOS,MAPK14,IL4,MEF2D,NFKBIB,NFATC3,IL8RA,IL2RA,BCL2,NUP214,IFNB1,VEGF,VAV3,CSNK2A1,KPNA5,P2RX7,IFN…
108	ARENRF2PATHWAY	Nrf1 and nrf2 are transcription factors that bind to antioxidant response elements (AREs), promoters of genes involved in oxidative damage control.	1.0929	0	0	0.1873	0.217	0.9661	-0.0275	0.471	0.9846	1	0	0	1	0	MAFG,PRKCB1,MAFK,PRKCA,MAPK14,FXYD2,JUN,MAFF,KEAP1,CREB1,MAPK1,FOS,NFE2L2,MAPK8
1447	TCRPATHWAY	T cell receptors bind to foreign peptides presented by MHC molecules and induce T cell activation.	0.2817	0	0	0.0032	0.465	0.9661	-0.028	0.443	0.9846	1	0	0	1	0	CD3E,LAT,CD3Z,ZAP70,PTPN7,VAV1,NFKBIA,SOS1,PRKCB1,PPP3CC,RAC1,LCK,RELA,JUN,MAPK3,CALM1,NFATC3,PIK3R1,CD3G,PLCG1,SYT1,CALM2,MAP2K1,CD3D,NFATC2,SHC1,PPP3CA,CALM3,RAF1,TRB@,PPP3CB,MAP2K4,NFATC1,RASA1,MAP3K1,HRAS,GRB2,PRKCA,TRA@,PIK3CA,NFATC4,NFKB1,FOS,FYN,ELK1,MAPK8
347	CMV_HCMV_TIMECOURSE_10HRS_UP	Up-regulated in fibroblasts following infection with human cytomegalovirus (at least 3-fold, with Affymetrix change call, in at least two consectutive timepoints), with maximum change at 10 hours	-1.0205	0	0	-0.2937	0.35	0.9728	-0.0313	0.461	0.9846	1	0	0	1	0	RBBP6,EFNB2,SFPQ,C12ORF22,PMAIP1,CIP29,CCL8,C1ORF63,NR4A2,FOSB,RSL1D1
1079	NEMETH_TNF_UP	Genes induced after 3 h in LPS-stimulated RAW 2647 macrophages	-0.6186	0	0	-0.0155	0.458	0.9728	-0.0337	0.437	0.9846	1	0	0	1	0	PTGS2,IFI202B,TNFRSF1B,CCL3,TNF,IFI203,IER3,SLFN2,IGTP,ODC1,BCL2A1D,IL1RN,BCL6B,GCH1,CEBPD,NFKBIA,SLFN12,ATF3,IIGP2,SOD2,BCL2A1B,ICAM1,STAT1,HCK,CFLAR,CDKN1A,GLRX,SLFN4,LCP2,LILRB4,SLC2A1,TNFSF9,TAP1,RGS16,CASP4,SQSTM1,MYADM,MYO10,NFKB1,LTB,ETS2,CD44,BCL2L1,RHOC,EIF2AK2,GYK,ADAR,SAT1,MT2,SLC20A1,SLPI,TNIP1,NP,MARCKSL1,FCGR2B,KPNA3,EIF1,C5AR1,SAP30,GP49A,DEGS1,TRIM25,CCL9,PML,2900009I07RIK,PBEF1,M…
1415	STRESS_GENOTOXIC_SPECIFIC_DN	Genes down-regulated 4 hours following genotoxic stress that discriminate genotoxic from non-genotoxic stress	-0.494	0	0	-0.3375	0.105	0.8557	-0.0358	0.359	0.9846	1	0	0	1	0	CCL4L1,CENPA,NR2F1,SPRY2,E2F5,LCP2,VCX,PRR3,AMD1,CCNH,CHST1,TKTL1,AURKA,NEK6,SEC24B,ACSL4,HK2,NFE2L3,PHLDA1,GABRA6,MYC,TNF,GLS2,ZNF217,PDLIM7,CDR2,ABCF3,CHUK,RPA2,MEF2C,BUB1,IRF2,CD48,MGP,SEMA4D,ST8SIA4,TAF5,ARHGEF2,TARDBP,AKAP13,GTPBP1,TFPI2
1683	ZHANG_EFT_EWSFLI1_UP	Genes (n = 109) significantly upregulated in RD-EF and also highly expressed in EFT	0.4369	0	0	-0.0061	0.475	0.9728	-0.045	0.335	0.9846	1	0	0	1	0	CITED2,MYC,ID2 /// ID2B,ID2,HES1,WNT5A,RCOR1,SIRPA,GRK5,ST6GAL1,SLC1A4,FOS,DAPK1,CDH11,STARD13,CAV1,SORD,IL1RAP,JAK1,HOXD9,FVT1,CAV2,TRIM2,SMA3 /// SMA5,LOC153561 /// LOC653,OLFM1,FADS1,WDR47,CSPG5,PFTK1,GABARAPL1,GLCE,UBXD7,UAP1,MYO10,G0S2,PPFIA3,MAPT,GYG2,MSX1,GLG1,RAP1GAP,IGFBP4,SH2B3,STEAP1,XPNPEP1,RHOH,GPSM3,ATP1A1,ZDHHC3,CCBL1,CD1E,LOH11CR2A,NELL2,CCND1,AK3L1,PSEN1,HIPK1,SMARCC1,CD79A,FCGRT…
1632	WILLERT_WNT_NCCIT_ALL_UP	Genes up-regulated by Wnt-3A in NCCIT (teratocarcinoma)	-0.3722	0	0	0.0192	0.436	0.9661	-0.0463	0.38	0.9846	1	0	0	1	0	MSX2,EIF3S1,CITED2,NCOA3,U2AF1L1,GJA1,EDNRB,TLE1,GYPC,ING1,SLC2A1,CCND1,ID2 /// ID2B,UBE2D2,GSTM3,SNRPA1,TNFRSF11B,SRP19,ID2,NSMAF,CSTF1,RPL27A /// LOC389435,CSPG2
320	CIRCADIAN_EXERCISE		0.4461	0	0	-0.0658	0.457	0.9728	-0.0646	0.305	0.9846	1	0	0	1	0	EIF4G2,PIGF,CRY2,GSTP1,HSPA8,PSMA4,IDI1,KLF9,HERPUD1,ETV6,PPP2CB,G0S2,DAZAP2,PURA,NCKAP1,DAZAP2_///_LOC401029,CBX3,TOB1,GSTM3,ARNTL,OAZIN,CEBPB,BTG1,TUBB3,SF3A3,UGP2,NCOA4,DNAJA1,PPP1R3C,CLDN5,MAP3K7IP2,C10orf110,CLOCK,UCP3,C1orf1,NR1D2,VAPA,GENX_3414,AZIN1,HLA_DMA,PER1,ZFR,MYF6,PER2,GFRA1,CRY1,SUMO3
1450	TENEDINI_MEGAKARYOCYTIC_GENES	Genes essential to the development of megakaryocytes, as expressed in normal cells and essential thrombocythemic cells (ET).	-0.4947	0	0	-0.1654	0.106	0.8597	-0.0747	0.248	0.9846	1	0	0	1	0	GP1BA,GP6,GP9,ITGA2B,ITGB3,CD9,TGFB1,IL1B,IL6,PDGFA,PDGFB,PDGFC,VEGF,IL6R,MPL,KIT,CXCR4,NULL,CCNB1,CCND3,CCNE1,CDC2,CDK2,CDKN1B,RASA1,RASGRP2,BAD,BAK1,BCL2L2,BCL2,CASP3,CASP9,MCL1,FLI1,GATA1,JARID2,JUND,KLF1,MAFG,MYB,MYC,NFE2,TAL1,CBFA2T3,CBFA2T2,CXCL1,IL8,PPBP,CCL5,PF4,STAT1,STAT3,STAT5A,MAPK14,JAK2
406	CYTOKINEPATHWAY	Intercellular signaling in the immune system occurs via secretion of cytokines, which promote antigen-dependent B and T cell response.	-1.3504	0	0	-0.2753	0.198	0.9728	-0.0752	0.43	0.9846	1	0	0	1	0	IL13,TNF,IL2,IL12B,IL16,IL9,IFNG,IL5,IL8,IL12A,IL4,IFNB1,IL1A,IL3,IL15,IL18,IL17,IL14,IL6,IFNA1,IL10,LTA
49	AGED_MOUSE_CEREBELLUM_DN	Downregulated in the cerebellum of aged adult mice (30-month) vs. young adult (5-month)	-0.412	0	0	-0.2487	0.127	0.9073	-0.0754	0.284	0.9846	1	0	0	1	0	NOS2A,CNP,LBX1,PTPRM,DOC2B,WNT8A,ACHE,FSCN1,LIN7B,USP46,GALK1,NAB2,TNC,PTPRD,CLIC3,ACTA1,MERTK,SNCA,HSPA4,ZIC2,SMARCA4,MEF2A,FARSLA,LOC442721,CYR61,ANXA7,TCEA2,COL17A1,SLC4A1,CSF2,FRAP1,CCND1,DPYSL2,BIRC4,HGFAC,OCA2,STAT3,CACNG1,CAMK2G,RPL22,CD4,NR1D1,THBS1,ITM2A,JRK,PRDM5,G6PC,MYL4,NPY1R
283	CELL_GROWTH_AND_OR_MAINTENANCE	The processes pertinent to the integrated function of a cell.	0.514	0	0	0.1905	0.297	0.9661	-0.0867	0.214	0.9846	1	0	0	1	0	FLJ10305,QSCN6,DACH2,TRPM1,RASD1,EXT1,RHCG,DNAJA3,SMO,ADPRT,HMG20B,GPC3,PPAP2B,LECT1,TACC3,EIF3S6,KIAA0052,GEM,CTGF,EXTL1,PLAU,COL5A2,FGF5,GNA12,IL6R,DACH,MTM1,CLN5,ANGPT2,JAK3,TFF1,DRG2,PRSS11,NF1,GPR74,EXT2,DTNA,MXD4,HPN,IRF5,GATA2,IER3,GAS2,ERBB2,SUI1,DUSP12,EVI1,INSR,LGALS7,OS-9,SKIL,PRDM1,CXCL1,CDR1,DDX1,RANBP9,CCL4,GAS2L1,PCOLCE,LIMD1,GPC6,PPAP2A,JAZ,INHBA,EXTL3,STMN1,SKI,SEMA3C,DDX26,FOS,E…
440	DREAMPATHWAY	The transcription factor DREAM blocks expression of the prodynorphin gene, which encodes the ligand of an opioid receptor that blocks pain signaling.	0.8377	0	0	0.0723	0.293	0.9661	-0.0877	0.312	0.9846	1	0	0	1	0	PRKAR2A,PRKACB,PRKAR2B,POLR2A,JUN,MAPK3,PRKAR1A,OPRK1,PRKACG,PRKAR1B,CSEN,CREB1,FOS,CREM
1126	OSAWA_TNFA_HEPATOCYTE_UP	Genes up-regulated by TNFA in Hc cells (normal hepatocyte)	-1.6211	0	0	-0.4003	0.202	0.9728	-0.0897	0.328	0.9846	1	0	0	1	0	IL8,JAG2,EFNA1,NULL,TNFAIP2,COL3A1,IER3,CFLAR,EDG4,HABP2,TP53BP2
1199	PITUITARY_FETAL_UP	Up-regulated in human fetal pituitary tissue, compared to adult pituitary tissue	0.8181	0	0	-0.0316	0.473	0.9728	-0.1112	0.3	0.9846	1	0	0	1	0	FUBP1,CCNG1,VGF,ZNF238,G0S2,CDC2,PRKCD,PIK3R1,RGS10,PIK3CB,TP53RK,RGS2,ING2,SLC44A1,FGFR1,UCN,TNR
528	FRASOR_ER_DN	Selective estrogen receptor modulators downregulated signature	-0.5866	0	0	-0.2603	0.125	0.9073	-0.1249	0.139	0.9846	1	0	0	1	0	BIK,STC1,KIAA0922,TGFB2,L1CAM,IFI30,INHBB,ARNT2,LAMB1,KRTHB1,ASB9,CD24,STXBP1,BLNK,EFNA1,MYO1B,CLU,HIST2H2AA,COPEB,MB,KYNU,TM4SF1,APM2,GNE,SELENBP1,TGFB3,HIST2H2BE,BCAS1,ABCC5,NELL2,CBX6,GNS,BMP4,RTP801,ENC1,D2S448,RAP1GA1,MXD4,ANXA3,EPOR,PVALB,DBN1,PIB5PA,LHFPL2,ECH1,MADH3,RAI3,IER3,IRF6,ERBB2,FMO5,SNK,ARHE,CTSL,TRG@,SLIT2,FOLH1,DUSP1,KRT7,NDRG1,ALDH4A1,DUSP4,MMD,PPP1R3C,PRPS1,LAMB2,ASPH,NFRKB,M…
1261	RETT_UP	Upregulated by expression of mutant MeCP2 (Rett syndrome) vs. wt MeCP2 in fibroblasts	-0.6563	0	0	0.2098	0.096	0.9661	-0.1462	0.216	0.9846	1	0	0	1	0	MMP3,MMP10,IRX3,RNF182,MOXD1,LRCH2,ANKRD29,PRICKLE1,PTGER3,CNKSR3,MMP1,TNFRSF19,FNIP1,DPP4,TCF21,RPS6KC1,GAPDH,SPON2,LTBP1,CA12,MTBP,CCRL1,SVIL,CALD1,PLA2G4A,NTN4,GALNTL2,PLCB1,STAT1,SLC16A7,SYTL2,AKAP12,LOC389906,DNASE1L1,KIAA0367,RGC32,IL6,BID,HSPB3,FBLN1
1444	TCELL_ANERGIC_UP	Genes up-regulated in anergic mouse T helper cells (A.E7), versus non-anergic stimulated controls	-0.6242	0	0	-0.1438	0.218	0.9728	-0.1553	0.146	0.9846	1	0	0	1	0	ANGPTL2,ARFIP1,KCNJ11,FURIN,S100A5,DLG2,TINAG,KIFC3,GGA2,KCNK5,CCL1,PLA2G10,CCRN4L,NOTCH1,CTSE,IRF4,ISYNA1,RNF19,TNFRSF19,ING4,MYH14,RCBTB1,STX11,NFATC1,HSD17B6,HLF,LRRC3,ACTN4,JUP,PFKP,SFRP4,GABRA4,ANP32A,EVA1,JARID2,TNFSF11,JAK3,ADORA2A,SLC29A3,HIF1AN,CDC14A,NR4A2,PRG1,KCNQ5,LAG3,FYN,DUSP6,DTNA,MYL7,IER3,F2R,HSPA1B,ETV6,GCH1,ZFP36L1,MYO1E,BNIP3,FOXP1,TNFSF9,CSF1,GPR23,ZNF629,MARCH2,CASP4,NDRG1,…
352	CMV_HCMV_TIMECOURSE_16HRS_DN	Down-regulated in fibroblasts following infection with human cytomegalovirus (at least 3-fold, with Affymetrix change call, in at least two consectutive timepoints), with maximum change at 16 hours	-0.6416	0.001	0.0296	-0.073	0.361	0.9728	-0.1648	0.243	0.9846	1	0	0	1	0	COG4,SIPA1L1,RHOBTB3,SGK,VPS13B,ACAA2,NAV3,FBXL2,CDC25B,PPP1R3C,CXCR7,CDC42EP3,FAS,TGFBR3,ME3,PPAP2B,MAGI2,IRS1,ACSL3,MIPEP
818	IDX_TSA_UP_CLUSTER1	Strongly up-regulated at 2 hours during differentiation of 3T3-L1 fibroblasts into adipocytes with IDX (insulin, dexamethasone and isobutylxanthine), vs. fibroblasts treated with IDX + TSA to prevent differentiation (cluster 1)	-1.1781	0	0	-0.577	0.051	0.6938	-0.1685	0.27	0.9846	1	0	0	1	0	THBD,IER3,DNAJB4,WEE1,CEBPD,UNC45A,PHLDA1,ETS2,ARL4C,DLX2,TSC22D1,ERRFI1,ELL2,CEBPB,SGK,CTGF,ID3,BAG3,VEGF,SLC25A25,PER1,LITAF,NFIL3,IL6,FOSL2
613	GPCRDB_CLASS_A_RHODOPSIN_LIKE2		3.3329	0	0	0.0815	0.503	0.9661	-0.181	0.387	0.9846	1	0	0	1	0	GPR18,GPR68,LYPDC1,CYSLTR1,CYSLTR2,GPR161,GPR45,GPR34,GPR109B,GPR171,GPR39,GPR75,GPR65,GPR81,GPR41 /// GPR42
344	CMV_HCMV_6HRS_DN	Down-regulated in fibroblasts at 6 hours following infection with human cytomegalovirus (CMV)	-0.7957	0	0	-0.5046	0.043	0.6535	-0.1971	0.166	0.9846	1	0	0	1	0	MN1,CEP68,DLC1,CDC42EP2,TWIST1,MEIS1,SOCS5,STARD13,CEBPD,TCF21,AMOTL2,IRS1,VDR,OSR2,GEM,KLHL9,PDE4B,RNF113A,HOXA11,RUNX1T1,DNMBP,TLE4,DDIT4,DKFZP586K1520,BACH1,BDKRB2,SNAI2,AHDC1,ID2,CSTF2T,DUSP6,CYR61,ST5,CITED2,ARID5B,RUNX1,KLF10,ADM,RBM16,ZFP36L2,WEE1,SIAH1,PATZ1,GAS1,CXCL12,SGK,BICD1,REV3L,PPP1R3C,RND3,SIX1,NR2F2,ANKRD15,PLEKHQ1,FZD2,DOC1
1517	TSP1PATHWAY	Thrombospondin-1 (TSP-1) inhibits angiogenesis by inducing caspase-dependent apoptosis in microvascular endothelial cells.	1.5221	0	0	-0.3936	0.121	0.9032	-0.2136	0.205	0.9846	1	0	0	1	0	THBS1,CD36,CASP3,MAPK14,FOS,JUN,FYN
1620	WANG_HOXA9_VS_MEIS1_DN	Genomic signature of progenitors immortalized by Hoxa9 versus Hoxa9 plus Meis1 Increased expression in Hoxa9 plus Meis1-immortalized progenitors	1.5076	0	0	-0.0876	0.362	0.9728	-0.2142	0.204	0.9846	1	0	0	1	0	CD34,LY86,FLT3,PTPRCAP,ITGB7,NULL,TNFRSF7,ERG,NRGN,EDNRA,IL7R,GPR56,CXXC5,D9UCLA1,NRIP1,TSPAN2,CD244,GEM,EBF1,AI467657,MEIS1,CALCRL,SATB1,TSC22D1,CD93,TMSB10
1603	VEGF_MMMEC_3HRS_UP	Up-regulated at 3hrs follwing VEGF treatment of human myometrial microvascular endothelial cells	-0.4434	0	0	-0.4057	0.015	0.3954	-0.2365	0.223	0.9846	1	0	0	1	0	HCLS1,HEXA,RBX1,SAT1,SLC6A8,EFEMP1,PIR,SULT1E1,BMP6,NP,CCL2,NDUFA1,IFI27,HSD11B2,FGFBP1,UNG,IGF2BP3,GSTT1,DYNLL1,PIM1,ADD2,ISL1,DLEU2,NNMT,PDE4B,TNFSF10,GGH,EMR1,BGN,ANGPT2,IL32,KDR,ATBF1,BMP4,MMP10,ESR1,TIE1,RALA,TRIM23,AQP7,VCAM1,MMP1,VWF,GALNT1,NAGK,SP3,C17ORF72,CXCL1,NR4A1,FOXO1A,FUCA1,KRT7,RHOB,CEACAM1,RANGAP1,ELN,HEMGN,MRPL19,GJA4,MGP,ANKRD1,CD34,PGF,CD9,PRKCI,TFPI2
1408	STEMPATHWAY	In the absence of infection, bone marrow stromal cells release hematopoietic cytokines; activated macrophages and Th cells induce hematopoiesis during infection.	-3.3773	0	0	-0.713	0.128	0.9073	-0.2469	0.348	0.9846	1	0	0	1	0	IL2,CSF3,IL9,IL5,IL8,CD4,IL4,IL3,CSF2,CD8A,IL11,IL7,CSF1,EPO,IL6
1149	P53GENES_ALL	p53 transcriptional targets	0.976	0	0	-0.1645	0.182	0.9728	-0.3531	0.088	0.7939	1	0	0	1	0	P53AIP1,FASLG,PMAIP1,CCNG1,IER3,PCNA,IGFBP3,MDM2,THBS1,GADD45A,SESN1,BAX,SFN,BBC3,FOS,CDKN1A,TNFRSF10B
1634	WNT_TARGETS	WNT target genes from literatures	-1.124	0	0	-0.2083	0.236	0.9728	-0.3591	0.039	0.491	1	0	0	1	0	FGF18,FOSL1,PLAUR,ATOH1,CD44,FST,NRCAM,JUN,EFNB1,MET,CCND1,MMP7,BIRC5,FOXN1,FZD7,IGSF4C,LEF1,VEGF,PPARD,CLDN1,MMP26,ID2 /// ID2B,ID2,BMP4,GAST
513	FIBRINOLYSISPATHWAY	Thrombin cleavage of fibrinogen results in rapid formation of fibrin threads that form a mesh to capture platelets and other blood cells into a clot.	2.3773	0	0	0.4447	0.186	0.9661	-0.7979	0.04	0.4962	1	0	0	1	0	FGG,F13A1,PLG,SERPINB2,PLAU,FGA,F2R,CPB2,PLAT,SERPINE1,F2,FGB
164	BIOGENIC_AMINE_SYNTHESIS		NA	NA	NA	2.0125	0	0	2.6327	0	0	0	1	1	1	0	DXYS155E,COMT,PNMT,DBH,GAD2,AANAT,HDC,GAD1,DDC,PAH,TPH1,MAOA,SLC18A3,ACHE,TH,CHAT
1321	SARCOMAS_SYNOVIAL_UP	Top 20 positive significant genes associated with synovial sarcomas, versus other soft-tissue tumors.	1.3062	0.032	0.5453	2.8331	0	0	2.1582	0	0	0	1	1	1	0	ECEL1,OLFM1,ZIC2,NPTX2,RGS6,PRAME,RTN4R,COL9A2,KCNQ2,CPA3,ENC1,MFSD3
1314	SARCOMAS_HISTIOCYTOMA_UP	Top 20 positive significant genes associated with malignant fibrous histiocytomas, versus other soft-tissue tumors.	0.9044	0.032	0.5453	1.5877	0.001	0.0344	1.6033	0	0	0	1	1	1	0	LRRC32,BST1,LOX,LIF,PLAU,COL6A3,SH3BGRL3,SRPX,CCL2,TIMP1,CCL7,CXCL1,THBS2
1096	NITROGEN_METABOLISM		-0.2837	0.24	0.8443	1.4766	0	0	1.3286	0	0	0	1	1	1	0	CA12,GLS2,CA4,CTH,CA5A,CPS1,CA9,CA5B,CA1,CA14,GLS,CA8,AMT,CA7,HAL,CA6,GLUD1,CA2,CA3,GLUL,ASNS
1346	SHIPP_DLBCL_CURED_UP	Genes upregulated in cured diffuse B-cell lymphoma (DLBCL) and downregulated in fatal/refractory diffuse B-cell lymphomas (DLBCL) (fold change ? 3)	0.3627	0.04	0.6067	1.6997	0	0	1.1815	0	0	0	1	1	1	0	FAAH,HTR2B,FUT1,MMP1,APLP1,SERPINB8,CHD8,CLCNKB,NPTX2,ZNF91,SLC11A1,GPR12,CYP4A11,DRP2,ARC,DNAH12,SLC38A3,NR4A3,AKR1C1,MLC1,CES1,FXYD2,PRKCG,AKT3,NTF3,SOX4,ITGAD,GNA15,RORA,LTA
192	BRCA1_SW480_DN	Down-regulated by infection of human colon adenocarcinoma cells (SW480) with Ad-BRCA1, versus Ad-LacZ control	0.3759	0.072	0.8435	1.667	0	0	1.0719	0	0	0	1	1	1	0	CD59,COL16A1,GRB2,BAK1,ZYX,COL8A1,FZD1,PIN1,RXRB,BAX,KRT4,CCNB1,DVL1,GRB10,KRT5,ACTB,SEMA3B
579	GH_HYPOPHYSECTOMY_RAT_DN	Down-regulated in liver, heart or kidney tissue following treatment of hypophysectomized rats with growth hormone	-0.0086	0.462	0.8443	1.7028	0.001	0.0344	1.0629	0.001	0.0359	0	1	1	1	0	PPARA,TKT,UGDH,DECR1,FTH1,SLC2A1,AKR1A1,COL18A1,GPT,AKR1B1,GLUD1,CA3,HADH,LPL,CLU
928	LE_MYELIN_DN	Genes downregulated in Egr2Lo/Lo mice (who bear mutations in the transcription factor Egr2 and in which peripheral nerve myelination is disrupted) whose expression is significantly altered after sciatic nerve injury.	0.2626	0.026	0.4716	0.8489	0	0	0.8579	0	0	0	1	1	1	0	FGF1,PEA15,ADAM10,SERPIND1,LOC677317,SCN7A,S100B,MT2A,TKT,RNF13,IL16,PRX,KCNK1,PMP22,CHST2,EPHB6,ABCB1A,SULT1A1,EMP2,TMEM56,OSBPL5,CD55,ELOVL6,PCYT2,ABCA2,MAPK8IP1,SNCG,HMGCR,CLDN5,LOC669888,LOX,TMEM30A,AK3,THRSP,CMTM6,1190002H23RIK,DHCR24,CA3,SC4MOL,FADS1,LASS2,NDRL,CAT,PCK1,SEMA6C,LSS,MVD,TMEM40,COX8B,OGN,MAST2,SLCO3A1,SLC6A15,EMID1,DAF2,ZBTB16,NR4A2,TGFA,UTRN,BTBD14A,PTGDS,SLC1A5,EFHD1,SNCA,MY…
354	CMV_HCMV_TIMECOURSE_18HRS_DN	Down-regulated in fibroblasts following infection with human cytomegalovirus (at least 3-fold, with Affymetrix change call, in at least two consectutive timepoints), with maximum change at 18 hours	-0.5472	0.015	0.3698	-1.0895	0	0	0.7211	0	0	0	1	1	1	0	C14ORF132,NRP1,SGCD,C1ORF123,PPP1R3C,LOC221362,AIM1,AP4S1,MPG,SLC24A1,CHN1,SERPINB1,SERPINH1,ZFP36L2,RIN2,CCL2,BDKRB2,TNKS,CLIPR-59,FABP3,MVD
397	CROONQUIST_IL6_STROMA_UP	Genes upregulated in multiple myeloma cells exposed to the pro-proliferative cytokine IL-6 versus those co-cultured with bone marrow stromal cells.	0.9227	0.033	0.5512	0.5689	0	0	0.7147	0	0	0	1	1	1	0	CTGF,TGFBI,FOS,IL6,SPARC,TPM2,COL1A2,CSPG2,DUSP1,LOXL1,TMSB4X,COL6A3,ACTA2,NR4A2,IGFBP3,THBS2,NULL,FSCN1,NNMT,TGM2,IER3,CCL4,IGFBP7,CXCL2,SULF1,LAMA4,SERPINE1,NOTCH3,FOSB,RGS2,MICAL2,RPS4Y1,CCL3,SLC25A4,FER1L3,SPTBN1,GABBR2,COL6A1,NFKBIA,LOX
1163	PARP_KO_UP	Upregulated in MEF cells from PARP knockout mice	NA	NA	NA	0.3992	0	0	0.6227	0	0	0	1	1	1	0	NOV,ANXA3,CCNG1,DCN,TIMP3,IGFBP4,CCND2,FST,MFAP5,PRRX2,FGF7,CD81,TINAGL1,GPX3,COL4A5,RANGAP1,PCNA,APP,S100A6,IGFBP6,ELN,MGP,ID1,MDM2,CAV1,AK1,CDKN1A,CTTN,EEF2,B2M
294	CHAUVIN_ANDROGEN_REGULATED_GENES	Androgen regulated genes in the murine epididymis	-0.1546	0.268	0.8443	0.7924	0	0	0.5652	0	0	0	1	1	1	0	MAN1A1,GJB3,ADRA2C,ALPL,ADAM7,PTPRO,ISG20,GSTM1,MYOM2,ISYNA1,FKBP11,MTND5,BTG3,TPMT,GPX5,SC4MOL,ERP70,GPC1,GLUL,CYB561,PEMT,ARAF1,NUCB2,FKBP5,EBP,CA4,KCNK1,KIAA0251,RAMP3,RRM1,KCNK7,FDPS,GLDC,ACE,STMN1,AGPAT3,CA2,AGR2,FDFT1,GFRA1,NCF2,INDO,KLRB1,ENPP1,TCF7,ADCY8
1514	TSADAC_PANC50_UP	50 most interesting genes upregulated by the combination of TSA and DAC in at least one of four pancreatic cancer cell lines, but not in normal (HPDE) cells	-0.1254	0.373	0.8443	0.7357	0	0	0.5187	0	0	0	1	1	1	0	S100P,BIK,TP53I11,ITM2C,PAX6,LHX2,SFRP1,VIL2,MAGEC1,NALP2,ARC,FGF2,BNIP3,S100A2,CCNA1,TKTL1,HSPA1A,CRLF1,WIT1,CLDN7,GAS1,SALL1,UCHL1,DAPK2,MMP8,CSF3,TERT,LIPC,F11R,CRIP1,CDC25A,BST2,AURKC,MLH1,CASP5,DDX4,XAGE1,IL32,WISP2,PRG1,DAZL,SGCE,SPANXC
1275	ROS_MOUSE_AORTA_DN	Down-regulated in mouse aorta by chronic treatment with PPARgamma agonist rosiglitazone	0.3684	0.008	0.1928	0.3836	0	0	0.4793	0	0	0	1	1	1	0	ATF3,SAT1,PTGIS,OGN,MMP9,PTPN23,ARG2,BTG3,CLU,EXOSC7,CRIP1,IL1B,SYN1,IL10RB,RPL18,BGN,HIF1A,LIMS1,IGFBP5,MEF2A,TPM1,RPS5,LCP1,PHLDB2,TMEM59,ANXA3,DSTN,BHLHB2,EMP3,GNAI2,CXCL3,CD14,ORM2,CGGBP1,CAPZB,SEPX1,LYZ,SERPING1,PMP22,SERPINA3,S100A9,GPX3,CD5L,CPE,NPNT,ACTG1,ARL6IP2,HDC,CTSS,PTGES3,MYH11,RBP1,ALDH1A1,RCN2,S100A6,PON1,NFKBIZ,CSRP1,SLC25A1,ELN,MGP,CD34,SFRP2,IL11RA,CD9,GADD45B,ARG1,PKP4,ALAS2,…
808	HYPOXIA_REVIEW	Genes known to be induced by hypoxia	NA	NA	NA	0.3488	0	0	0.4019	0	0	0	1	1	1	0	BIK,IGF2,STC1,RP1,L1CAM,SAT1,PGK1,PFKL,HGF,LRP8,MIF,ENO1,HMOX1,XRCC6,APEX1,F3,EDN1,CCL2,HK2,HDAC9,CD99,TH,EDN2,LDHA,ENPEP,CA12,TFF3,PTGS2,HK1,IGFBP1,PFKP,FTL,AK3,TGFB3,VEGF,HIF1A,ANGPT2,CCNG2,EPAS1,TFRC,TEK,SPP1,TAGLN,P4HA1,IGFBP2,TGFB1,TXN,BHLHB2,PLAUR,FGF3,MMP13,CA9,JUN,ALDOA,TF,BNIP3,ADM,IGFBP3,VIM,FLT1,CP,TGM2,PDGFB,GAPDH,COL5A1,SLC2A3,CDKN1B,PKM2,IL8,XRCC5,PRPS1,TGFA,SLC2A1,PGF,DDIT3,NFKB1,E…
1507	TSA_HEPATOMA_UP	Up-regulated in more than one of several human hepatoma cell lines by 24-hour treatment with trichostatin A	-0.0931	0.274	0.8443	-0.3698	0	0	-0.6556	0	0	0	1	1	1	0	CYR61,H3F3B,HADHB,LYPLA2,TMEM55B,RHOA,PRDX1,PRPF3,TGM2,SDC4,PRKRA,DUSP1,CLU,TNCRNA,ZDHHC9,CTGF,OPTN,ID3,IFITM3,TPP1,H1F0,GRN,BSG,C16ORF57,ANAPC13,STAT1,JMJD1C,RRM2,ATP6AP2,ZBED3,DNAJB1,ID2,BSCL2,CDKN1A,DHRS2,CYP4F2,NIPSNAP1
1138	P21_EARLY_DN	Down-regulated at early timepoints (4-8 hrs) follwing ectopic expression of p21 (CDKN1A) in OvCa cells	-0.8002	0.045	0.6274	-1.2023	0	0	-0.8526	0	0	0	1	1	1	0	CYR61,CDC6,CDC20,SPAG5,C15ORF23,CENPF,SCYE1,PLK2,MYBL2,ZNF629,F9,KIF20A,PLK1
581	GH_IGF_CHONDROCYTES_UP	Up-regulated in cultured human chondrocytes by both GH and IGF-1	-0.533	0.075	0.7622	-1.012	0	0	-0.9984	0	0	0	1	1	1	0	ELN,CYR61,BRP44,JUNB,MMP13,UBE2D2,SLC25A5,COMP,KLF10,EIF1AX
955	LEI_HOXC8_UP	Upregulated target genes of murine transcription factor Hoxc8.	-0.2677	0.211	0.8443	-1.7032	0	0	-1.0747	0	0	0	1	1	1	0	FZD2,SLC16A3,EMB,IL1R2,CDH11,CCL7,CCL2,MSLN,LY6A,LY6F,LY6C,HES2,EIF2S3Y,PMP22,SRD5A2,AK014614
1650	YANG_OSTECLASTS_SIG	Relative gene expression for osteoclast-associated genes, chemokines, and chemokine receptors	-0.1569	0.279	0.8443	-1.8223	0	0	-1.4515	0	0	0	1	1	1	0	GAPDH,ACP5,CTSK,TNFSF11,TNFRSF11B,CSF1R,CCL2,CCL3,CCL4,CCL5,CCL6,CCL7,CCL9,CCL11,CCL12_PREDICTED,CCL17,NULL,CCL20,CCL21B,CCL22,CCL24,CCL27_PREDICTED,CXCL1,CXCL2,PF4,CXCL5,CXCL9,CXCL10,CXCL11,CXCL12,LOC498335,CXCL14,XCL1,CX3CL1,CCR1,CCR2,CCR3,CCR4,CCR5,CCR6,IL8RA,IL8RB,CXCR3,CXCR4,BLR1,CX3CR1,CCL15,CCL23
554	GAMMA_UNIQUE_FIBRO_UP	Up-regulated at any timepoint by treatment of human fibroblasts with gamma radiation, but not by UV lght or 4-NQO	0.7778	0.034	0.5623	2.3694	0.005	0.1654	1.5832	0	0	0	0	1	1	0	VDAC3,ARF1,ATRX,RHOB,CIB2,PPP2CA,TIA1,LDHC,RAB2,SEMA3B
1329	SCHURINGA_STAT5A_UP	Differential Gene Expression in CB CD34 Cells Expressing STAT5A(1*6) Up-regulated	NA	NA	NA	0.6505	0.095	0.9661	1.2616	0	0	0	0	1	1	0	HBZ,GYPA,FOSB,AQP3,LIF,HBA2,HBA1,GYPB,MAOA,PIM1,ANK1,TRAF4,CISH,HBG1,HBE1,LEPR,RHAG,RAC3,XK,CD36,PDAP1,SOS1,VEGF
152	BECKER_CANCER_ASSOCIATED_SUBSET_1	Genes which are known to be associated with cancer and which are upregulated in MaCa 3366/TAM compared to MaCa 3366 (fold change > 2)	-0.0489	0.418	0.8443	0.2137	0.162	0.9661	1.0144	0	0	0	0	1	1	0	BCAS1,UGT2B15,E2F1,GAGE1 /// GAGE2 ///,EBAG9,NMI,PTK6,LGALS3BP,TUSC3
1521	TYROSINE_METABOLISM		-0.0333	0.479	0.8443	0.8711	0.078	0.9661	0.9316	0	0	0	0	1	1	0	TAT,COMT,DBH,HPD,ADH1A,DDC,GOT2,HGD,AOX1,ALDH3B1,GSTZ1,ALDH1A3,MAOB,TH,FAH,PNMT,ADH4,GOT1,DCT,ADH6,ADH1B,AOC3,ADH1A /// ADH1B /// ADH1C,TPO,AOC2,ALDH3B2,ALDH3A1,ADH7,ADH1C,MAOA,ABP1,ADHFE1,TYR
932	LEE_CIP_DN	Genes down-regulated in hepatoma induced by ciprofibrate	NA	NA	NA	0.5194	0.054	0.9661	0.8719	0	0	0	0	1	1	0	MBL2,CYP7A1,WNT10B,GSTA4,PRODH,CMAH,SLC17A3,BAAT,CYP2E1,NETO2,RNASE4,PNLIPRP1,DPP4,CA3,CYP7B1,DMBT1,IL1RAP,TNFRSF10B,KYNU,CA5A,PIPOX,SELENBP1,ABAT,TNNC2,HAL,SLC2A2,PCK1,HSD11B1,REG1A,EGFR,PNLIP,BCL6,ELA2,CTRC,HPD,CYP26A1,HSD3B2,OAT,TNNI2,PAH,KRT4,ETNK2,MCM10,ACADSB,BHMT,GPR37,TRPV2,KRT13,MCM7,SLC37A4,C4BPA,SULT1B1,SLC1A2,PPP1R3C,OTC,AKR1C1,PON1,HBP1,EFNA4,LECT2,TNNT3,CYP2F1,MAPKAPK2,G6PC,SERPINA6…
930	LEE_ACOX1_DN	Genes down-regulated in hepatoma tissue in Acox1 KO mice	NA	NA	NA	0.5785	0.021	0.5808	0.8295	0	0	0	0	1	1	0	MBL2,MYH1,PRODH,SLC29A1,BAAT,KHK,SFTPD,RNASE4,MCM3AP,DPP4,HGD,CA3,REPS1,ORM1 /// ORM2,MASP1,CYP7B1,IL1RAP,TNFRSF10B,VPS11,APOC4,PIPOX,AASS,SELENBP1,AKAP11,TNNC2,HAL,SERPINA1,TPM2,HSD11B1,CPOX,GSTA3,EGFR,ELA2,HPD,CYP26A1,ORM2,OAT,PAH,SLC27A5,ETNK2,LMCD1,PHLDA1,MCM10,ITIH1,TDO2,GPR37,C4BPA,SLC37A4,LIPC,GOT1,RGN,PPP1R3C,OTC,AKR1C1,HBP1,LECT2,TNNT3,ATP2A1,CKMT2,CYP2F1,NINJ1,G6PC,SLCO2B1,NR1H3,CYP4F2
1440	TAVOR_CEBP_DN	C/EBP down-regulated genes in KCL22 cells	NA	NA	NA	0.5405	0.01	0.3067	0.7078	0	0	0	0	1	1	0	GJA1,PLOD2,IFI27,NULL,ITGB5,A2M,MC1R,THBD,PFN2,ZBTB48,GP9,SERPINB1,CRADD,FXR2,KLRC1,SULT1A3,MMRN1,LYL1,FOXO1A,ICAM2,TBXAS1,KLRK1,MYC,OAS2,GATA2,IFI6,HLA-B,H1FX,AKR1B1,TNFSF10,RIN1,ISG15,GAL
724	HEDVAT_ELF_UP	MEF Regulates IL-8 Expression Genes UP-Regulated by more than 2 fold	-0.2495	0.129	0.8443	0.3075	0.108	0.9661	0.7065	0	0	0	0	1	1	0	IL8,MT1G,HDC,DSCR1,CXCL2,TAF7,ABCB1,KIT,NDUFS8,CREM,CA2,NULL
941	LEE_MYC_TGFA_DN	Genes down-regulated in hepatoma tissue of Myc+Tgfa transgenic mice	0.5034	0.012	0.2629	0.2898	0.206	0.9661	0.6549	0	0	0	0	1	1	0	IGFALS,FABP1,PSEN2,AQP8,BAAT,CMAH,KHK,NETO2,ACOX1,CPT2,HSPC009,CA3,ORM1 /// ORM2,CYP7B1,RGS16,SLC25A22,CRISP2,IL1RAP,KYNU,HADH2,ELOVL5,CA5A,DCT,AASS,ABAT,IGF1,TNNC2,HAL,PCK1,HSD11B1,EGFR,HPD,PXMP2,EPHX2,ORM2,G0S2,OAT,C14orf140,ABCG2,SLC27A5,ETNK2,C14ORF140,MCM10,TDO2,BHMT,GPR37,FABP2,TRPV2,PTP4A3,KLF15,HLA-DMA,C4BPA,LIPC,MMD,GOT1,RGN,OTC,ALDH1A1,MOSC1,MAPKAPK2,CYP2F1,G6PC,ALAS2,HAO1,NR1H3,CYP4F2
963	LIAN_MYELOID_DIFF_RECEPTORS	Receptors expressed during myeloid differentiation process	-0.1388	0.288	0.8443	0.1927	0.404	0.9661	0.6482	0	0	0	0	1	1	0	TSPO,CXCR4,CRRY,CSF2RB1,HTR5A,M6PR,TOMM70A,NULL,TNFRSF1A,CCR1,CRHR1,CSF2RA,EBI3,GRID1,IFNGR1,IL2RG,LDLR,RPSA,PLAUR,RARG,SCARB1,CR2,CSF2RB2,FCER1G,FCGR2B,IFNGR2,NR4A1,IL1R2,DRD2,FCGR3A,FPR1,CCRL2,GRINA,P2RX1,LILRB3,SELL,TRG@
1091	NI2_MOUSE_UP	Upregulated by nickel(II) in sensitive A/J mouse lung tissue	0.9843	0.035	0.5733	0.4135	0.024	0.6043	0.6019	0	0	0	0	1	1	0	STEAP4,CYR61,OSMR,KLF6,NFKBIA,NDUFS1,BTG2,PLA2G7,SERPIND1,LRG1,TXNRD1,S100A8,LTF,ZFP36,LCN2,CSTB,DUSP1,NR4A1,MYC,LOX,TNC,EIF1AY,TGFBI,PTGES,RETNLB,RBM3,PTX3,SPHK1,COL3A1,MAL,ELN,ANGPTL4,AKAP12,SPP1,SFN,MCL1,LITAF,TPM1,CDKN1A,KLHL2
739	HISTIDINE_METABOLISM		NA	NA	NA	0.6583	0.047	0.9114	0.6018	0	0	0	0	1	1	0	ASPA,ALDH3A2,DDC,ALDH1A2,ALDH1B1,ALDH3B1,HNMT,ALDH1A3,MAOB,ALDH9A1,ALDH2,HARSL,HDC,PRPS1,ALDH1A1,AOC3,AOC2,ALDH3B2,ALDH3A1,HAL,MAOA,PRPS2,ABP1,HARS,CNDP1
1134	OXSTRESS_RPETHREE_DN	Downregulated by all three of H2O2, HNE and t-BH in retinal pigment epithelium cells (Table 2)	-0.1011	0.339	0.8443	0.2948	0.148	0.9661	0.5741	0	0	0	0	1	1	0	PIK3R2,COMT,HMGA1,C6ORF108,DAPK1,AMPH,CASK,BNIP3,ZNF91,ITGA5,ITGB6,POLD1,CDH3,CUTL1,JUND,CCNA2,RBL2,MCM4,ID1,CAPNS1,NFIX,NFKB1,GNAS,ARHGDIA,ADORA1,IGFBP2,NF2,LCAT
1579	UVC_LOW_C3_DN	Down-regulated at 12 hours following treatment of WS1 human skin fibroblasts with UVC at a low dose (10 J/m^2) (cluster c3)	NA	NA	NA	0.2522	0.217	0.9661	0.5487	0	0	0	0	1	1	0	ANGPT1,CDH18,PHKB,PTPRM,KIAA1199,COL13A1,DOCK1,POLA1,G6PD,SEMA3C,UTRN,MICAL2,CDH2,GBE1,EIF4G3,PTPRK,UBL3,FTO,AP3B1
398	CROONQUIST_RAS_STROMA_DN	Genes downregulated in multiple myeloma cells with N-ras-activating mutations versus those co-cultured with bone marrow stromal cells.	1.1143	0.033	0.5512	-0.7781	0.029	0.5885	0.5468	0	0	0	0	1	1	0	FOS,TGFBI,TPM2,CTGF,IL6,COL1A2,POSTN,SPARC,COL6A3,NR4A2,ACTA2,FSCN1,NULL,GJA1,DUSP1,TMSB4X,IGFBP7,IGFBP3,SULF1,NUPR1,RPS4Y1,CD81
1506	TSA_HEPATOMA_CANCER_UP	Cancer-related genes up-regulated in any of four human hepatoma cell lines following 24-hour treatment with 200ng/mL of trichostatin A	NA	NA	NA	-0.4187	0.109	0.8756	0.5114	0	0	0	0	1	1	0	CASP9,CD36,TP53I11,QSCN6,JUNB,MMP13,FOSB,ARHGDIB,PDGFRB,NGFR,TRIP6,MMP19,ITGA7,FASTK,CD8B,PLA2G6,KRT7,CDKN2C,VTN,CTGF,ANK1,JUP,GLRX,BSG,MMP11,CAV2,HBEGF,COL1A2,CGB,ITGA3,VEGFC,TIMP2,CD9,BAD,LUM,RHOG,EFNB3,IGFBP2,FBN2,TGFB1
197	BREAST_CANCER_ESTROGEN_SIGNALING	Genes preferentially expressed in breast cancers, especially those involved in estrogen-receptor-dependent signal transduction.	0.3366	0.091	0.9418	0.3951	0.019	0.5433	0.4848	0	0	0	0	1	1	0	SPRR1B,PAPPA,NME1,ATF2,F3,TOP2A,CLDN7,CTSD,CTNNB1,MT3,MAP2K7,ITGA6,TFF3,PTGS2,FHL5,MLP,PLAU,IL6R,CCNE1,TP53,ID2,CCNE2,IGFBP2,GATA3,RAC2,CD44,GSN,ITGB4,ERBB2,CCNA1,CCND1,STC2,PPIA,SLC7A5,SCGB1D2,THBS2,CDKN1B,C3,CCNA2,TGFA,GABRP,NFYB,IL6,TNFSF6,KLK5,FOSL1,DLC1,KRT18,KRT19,CTSB,IL6ST,RPL27,FGF1,FLRT1,CYP19A1,NGFR,PPP1R15A,SERPINE1,CLU,IL2RA,SCGB2A2,BCL2,HSPB1,HMGB1,SCGB2A1,MUC1,TNFAIP2,VEGF,TFF1,MKI…
936	LEE_E2F1_DN	Genes down-regulated in hepatoma tissue of E2f1 transgenic mice	-0.0693	0.268	0.8443	0.3354	0.057	0.9661	0.4316	0	0	0	0	1	1	0	MDS025,KLK5,MDH1,GHR,FABP1,ADIPOR2,AQP8,BAAT,CYP2E1,NETO2,PNLIPRP1,CFH,ACSL1,REPS1,ORM1 /// ORM2,IL1RAP,KYNU,HADH2,ELOVL5,CFH /// CFHL1,DCT,AASS,ZG16,AKAP11,IGF1,HAL,PCK1,RARRES1,REG1A,HSD11B1,PNLIP,EGFR,ELA2,PXMP2,HPD,CTRC,GSTO1,ORM2,OAT,ABCG2,C14orf140,C14ORF140,MCM10,BHMT,SERPINF1,TDO2,C1ORF160,GPR37,ITPR1,C4BPA,ME1,GOT1,RGN,OTC,AKR1C1,ALDH1A1,MOSC1,PPCS,EFNA4,LECT2,CYP2F1,MAPKAPK2,DBI,HAO1,NR…
1619	WALLACE_JAK2_DIFF	JAK2-dependent genes with a 7-fold change in both experiments 1 and 2	-0.1253	0.368	0.8443	0.273	0.387	0.9661	0.4094	0	0	0	0	1	1	0	GNB2L1,GAPDH,SQSTM1,EEF1A1,ATP5B,PAK1,CES2,TMPO,POLE,TCEB3,BIN1,PPIH,C14ORF1,CDC25B,KIF22,FAM50A,OBSL1,LOC51035,MRPL12,PRSS3,ARS2,DGCR6,PRPF6,TFDP1,TMEM109,CSF3,EPHB6,H1FX,TRY6,MGST3,POLR2J2
1678	ZHAN_MULTIPLE_MYELOMA_VS_NORMAL_DN	The 50 most significantly down-regulated genes in MM in comparison with normal bone marrow PCs	-0.0538	0.332	0.8443	0.6255	0.01	0.3067	0.3381	0.001	0.0359	0	0	1	1	0	CXCL12,TNFRSF7,RNASE6,APOC1,DEFA1,LYZ,PYGL,S100A9,CD72,CTSH,TOMM40,ITGB2,COL1A2,NULL,WNT10B,CEBPD,CD24,S100A12,A2M,PRKAR2B,PLA2G7,CD99,PF4V1,HNMT,TCF7,HHEX,AIF1,SMPDL3A,MSX1,GLDC,ELA2,VCAM1,MRC1,LCN2,IGF2BP3,GP5,ITGA2B,PF4,ALDH1A1,LIPA,SYK,LST1
547	GALINDO_ACT_UP	Most significant genes up-regulated by Act in macrophages from 0 to 2 h as determined by four separate analysis methods	0.7273	0.017	0.3374	0.2342	0.305	0.9661	0.2488	0	0	0	0	1	1	0	NULL,CD44,ICAM1,ITGA5,MARCKSL1,PCDH7,BCL10,BCL2L11,GADD45A,GADD45B,BCL2A1B,BCL2A1D,ODC1,PHLDA1,TSC22D1,TRAF1,TMEM49,CSF3,ETS2,EGR2,CSF2RB1,NAB2,PDGFB,PDGFA,PIM1,SLFN2,TNFSF9,TNFAIP2,PLAUR,VEGF,CCL4,CXCL2,CCL3,TNF,ADORA2B,CD83,PTGS2,GP49A,LILRB4,IRG1,IL18RAP,SLC11A1,TNFAIP3,IL1RN,SOCS3,PTPRE,DUSP1,DUSP2,TNIP1,NFKBIA,BCL3,IKBKE,SQSTM1,ERRFI1,GLRX,HERPUD1,TXNIP,BHLHB2,BCL6B,CEBPB,FOSL1,JUNB,NFKB2,NF…
413	DAC_PANC_UP	Upregulated by DAC treatment in at least one of four pancreatic cancer cell lines, but not in normal (HPDE) cells	0.2891	0.091	0.9418	0.1567	0.301	0.9661	-0.2258	0	0	0	0	1	1	0	CCL11,CD180,ENOSF1,ISG20,C8G,MKRN3,CCL17,CABP1,SYNJ2,MMP19,SLC9A5,TAF1,FOXE1,AHR,IRF7,HYAL1,PDK1,SOHLH2,NOS1AP,SOD2,SFTPA2,CLDN5,RAB38,MEG3,CHRM2,KSR1,ARHGEF4,ERCC4,XAGE1,OPRK1,TACSTD2,ZHX2,HOXC13,MICAL-L1,ARNTL2,B3GAT1,L1TD1,DUSP6,ROBO3,RAB6A,CCL19,ALX3,SNAI1,LIN28,C10ORF10,CRABP2,WNT7A,DEPDC5,MRC2,EFEMP2,GSK3A,ITGA7,MARCH6,MCOLN3,TES,IFIT5,JPH3,DUSP10,VCY,PMAIP1,ZNF492,PRAF2,BST2,HBEGF,ATAD4,PT…
812	IDX_TSA_DN_CLUSTER1	Down-regulated at 48-96 hours during differentiation of 3T3-L1 fibroblasts into adipocytes with IDX (insulin, dexamethasone and isobutylxanthine), vs. fibroblasts treated with IDX + TSA to prevent differentiation (cluster 1)	NA	NA	NA	-0.2284	0.173	0.9728	-0.2407	0	0	0	0	1	1	0	DNM1,SLC6A8,FBLN2,FBN1,APBB2,BSDC1,TPM4,CD44,NONO,CTSL2,RHOJ,SLC29A1,SSR3,IL6ST,VCAM1,PLP2,TIMP1,NQO1,PTGS1,PRRX2,SYNPO,TAGLN2,BAT3,TMEM45A,TINAGL1,DLK1,CD47,H2AFV,CPE,IFITM3,PBX3,SEP15,XPO1,TGFBI,RBP1,S100A6,VAMP5,PLAC8,PLXNB2,WISP2,PROS1,CTTN
1608	VERHAAK_AML_NPM1_MUT_VS_WT_DN	Description Genes that are downregulated in AML NPM1 mutant versus AML NPM1 wild type	-0.1324	0.074	0.7622	-0.1475	0.072	0.8028	-0.3324	0	0	0	0	1	1	0	CD34,GNG7,CD200,CCND2,ITM2C,MN1,APP,SPARC,JUP,BAALC,LOC57228,FAM105A,SNRPN /// SNURF,FGFR1,PDE3B,RRAGD,CENTD1,P2RY5,MEST,MAN1A1,GPSM2,ITM2A,TRH,PGDS,ITGA6,PLXND1,RHOBTB3,RAP2A,TSPAN13,EGFL7,SYNGR1,ADCY3,H1F0,HGF,C21ORF25,SPRY1,GYPC,MLLT3,AGTPBP1,DSU,AKAP2 /// PALM2-AKAP,SIDT1,IFI16,PRKD3,FZD2,RPS6KA2,IFITM1,NARFL,TSPAN7,EMP1,SERPINF1,NBL1,ABCB1,B4GALT6,SLC38A1,C18ORF1,SORL1,DHRS3,CHGN,C11ORF32,AR…
889	IRITANI_ADPROX_VASC	BLOOD VASCULAR EC	-0.1185	0.2	0.8443	-0.2115	0.103	0.8557	-0.3406	0	0	0	0	1	1	0	IFI27,NULL,IL8,CDH2,AXL,COL1A2,CSPG2,FAP,ACTA2,VEGFC,KRT7,NRCAM,PRG1,LPHN2,SELP,TPM2,PLA2G4A,CD44,SERPINE1,IGF2BP3,LTBP2,PLAU,PFN2,CHST1,MMP1,BASP1,MLLT11,CLU,TGFBI,IL6,TRIM22,LAMC2,ANXA3,TAGLN,LOXL2,ATP1B1,SLC1A1,ICAM1,CYFIP2,IL32,TACSTD2,CAP2,SLC38A6,COL8A1,CCL2,CXCL1,TFEC,STAT6,ITM2A,COL6A1,PLOD2,SRPX2,LDHB,ARL4C,ZNF238,RGS10,CTSC,PGF,DKK1,LY75,MT1F,IER3,MT1A,SORD,RGS4,GPR126,PROCR,ARHGDIB,NPT…
59	AGED_MOUSE_MUSCLE_UP	Upregulated in the gastrocnemius muscle of aged adult mice (30-month) vs. young adult (5-month)	-0.0728	0.317	0.8443	-0.0692	0.36	0.9728	-0.3754	0	0	0	0	1	1	0	ACTR1B,ATF3,HSPA8,ARHGDIB,DCTN1,TGIF,POU3F2,U2AF2,SOX17,RAB1A,GADD45A,TSPAN8,TFAP2B,MFAP5,SMARCC2,TGFB1I1,HTRA1,ETV4,RAB21,BUB3,GDF9,HSPB1,STARD7,ZFP90,ARF5,ALDH1A1,CKMT2,MECP2,HINT1,AP3S2,PLAGL1
478	ET743_RESIST_UP	Up-regulated in two Et-743-resistant cell lines (chondrosarcoma and ovarian carcinoma) compared to sensitive parental lines	NA	NA	NA	-0.1779	0.083	0.8094	-0.3836	0	0	0	0	1	1	0	VBP1,TJP2,AGT,DUT,ZNF24,ARHGDIB,CSF2RA,GDI1,RAD51C,YWHAQ,IFI6,AKAP12,ATP6V0C,IFIT1,GLUL,DNAJB1,CRIP2
434	DNMT1_KO_UP	Upregulated following conditional knock-out of DNMT1 in MEFs	-0.2699	0.055	0.6724	-0.0273	0.42	0.9728	-0.3916	0	0	0	0	1	1	0	HMGA1,JAK2,SFRP1,HSPH1,SLBP,GTF2H1,TRAF3,RELA,SOCS3,CSK,CYP2E1,TRAF4,EREG,PROCR,GPR12,ZFP36,ENG,IRF7,CTNNB1,CHEK1,RGS16,BIN1,IL1RAP,RAD52,PTGS2,EPHA2,CDC25A,TCTE3,EIF3S10,CXCR7,IL10RB,EIF2AK2,IGFBP6,HIF1A,CCNG2,TRIM28,CSH1,ECT2,DAZL,CYR61,TSG101,GATA2,SLPI,IFIT3,PDGFA,CXCL10,CSF1,TDG,AHCY,REEP5,IFIT1L,PHLDA1,SIN3A,ETV4,IFNGR1,ADFP,THBS2,CEBPZ,ISG15,RPA2,ZFP64,MAP2K3,MRE11A,POLR2A,KLF4,TRIM25,MX1,…
536	FSH_OVARY_MCV152_UP	Up-regulated in ovarian epithelial cells (MCV152) 72 hours following FSH treatment, compared to untreated	-0.0641	0.391	0.8443	0.4631	0.022	0.5891	-0.3945	0	0	0	0	1	1	0	CASP1,IDI1,TNPO1,MEIS1,HIST1H2BJ,CASP6,RARRES3,PIR,EEF1A1,FADS2,ME3,TRAPPC6A,CTNNB1,FADS1,CLU,C14ORF1,COL16A1,ATP5I,PDCD4,XPC,GOSR1,AIM1,TBC1D8,PPL,FDPS,IFITM1,IL10RB,DPYSL3,CYP51A1,COL3A1,CCNG2,SPOP,HIST1H4C,NAB1,FDFT1,PSMB4,SQLE,MVD,HNRPDL,BFSP1,ANK3,BRD3,MYST1,SLC4A3,PSMB9,ISG15,FCGRT,TM7SF2,BTN3A1,AXL,HMGCR,ZNF148,FASN,SEPT6,RBP1,NT5C2,AKR1C3,PLXNC1,LAMA4,SLC16A4,HIST2H2AA3
443	DSRNA_UP	Upregulated by dsRNA (polyI:C) in IFN-null GRE cells	NA	NA	NA	-0.0387	0.478	0.9728	-0.3955	0	0	0	0	1	1	0	ATF3,PLAUR,NFKBIA,SAT1,IRF1,CD44,ADAR,GCH1,CHN1,FGF2,TNFAIP6,BNIP3,UBQLN1,SUOX,CFLAR,NMI,BTN3A3,BIRC2,IQGAP2,ACSL3,ELF3,HMGB2,CCL4,XPO1,KLF4,AFAP,TNFAIP2,IGFBP6,GBP1,TRAF1,TNFAIP3,ANXA1,TAP1,IFIT1,PSMA3,EIF2S3,PRG1,TFPI2
220	BROCKE_IL6	Genes whose expression was modulated at least 1.5-fold in multiple myeloma INA-6 cells on addition of interleukin-6.	NA	NA	NA	-0.3733	0.013	0.3781	-0.4121	0	0	0	0	1	1	0	OAS1,ACPP,ST3GAL6,AMPD1,AP1S2,TXNDC9,ANAPC10,ARFGAP3,BCL3,BCL6,LOH11CR2A,BCL2L11,PRDM1,GALNAC4S-6ST,CEBPB,SC4MOL,CADPS,RAPGEF4,CAV2,CD44,CD8B,TMED7,C22ORF5,JUN,HSPA1A,CXCR4,CCNC,DAPK1,BHLHB2,C10ORF10,DNAJA2,DPM1,STK17B,DUSP3,DUSP5,DYRK3,EEF1E1,EIF4E /// LOC644751,EIF5,ELL2,EPB41L2,ZFP36L2,IER2,EVI2A,EVI2B,FAM3C,FLOT1,FOXO3A,GADD45A,GADD45B,GNA13,GAS6,GATM,SLC2A3,GRB2,HBEGF,HCK,HNRPU,HSPA1A /// HS…
918	KRETZSCHMAR_IL6_DIFF	Shown are those probe sets that report at least a 15-fold expression change in response to IL-6 addition to INA-6 cells	NA	NA	NA	-0.3733	0.013	0.3781	-0.4121	0	0	0	0	1	1	0	OAS1,ACPP,ST3GAL6,AMPD1,AP1S2,TXNDC9,ANAPC10,ARFGAP3,BCL3,BCL6,LOH11CR2A,BCL2L11,PRDM1,GALNAC4S-6ST,CEBPB,SC4MOL,CADPS,RAPGEF4,CAV2,CD44,CD8B,TMED7,C22ORF5,JUN,HSPA1A,CXCR4,CCNC,DAPK1,BHLHB2,C10ORF10,DNAJA2,DPM1,STK17B,DUSP3,DUSP5,DYRK3,EEF1E1,EIF4E /// LOC644751,EIF5,ELL2,EPB41L2,ZFP36L2,IER2,EVI2A,EVI2B,FAM3C,FLOT1,FOXO3A,GADD45A,GADD45B,GNA13,GAS6,GATM,SLC2A3,GRB2,HBEGF,HCK,HNRPU,HSPA1A /// HS…
339	CMV_24HRS_UP	Upregulated at 24hrs following infection of primary human foreskin fibroblasts with CMV	-0.0598	0.323	0.8443	-0.0566	0.372	0.9728	-0.4391	0	0	0	0	1	1	0	STIP1,NUBP1,RAB2B,SSR1,ENO1,EMP2,PPM2C,SYNGR2,NP,EGR1,PSMA6,ENO2,CD55,IFI27,PFKP,PLA2G4A,PSMB2,RANBP1,SLC39A14,LIG4,EIF1AX,IFITM1,GGCX,IFI6,SNRPA1,POLR2K,UBE2S,BCL7B,REC8L1,SFRS7,HLA-E,NFKBIA,GRPEL1,NUP93,TRIM22,GCH1,GAL,EIF4E,GMFB,PSMD2,TRIM21,IL7R,PSMC1,IDH3A,NAT12,FKBP4,CSE1L,SNRPB2,NR4A1,GORASP2,MLLT11,SCARB2,EIF5A,OAS1,SRF,ISG15,ARMET,TRIM5,PBEF1,MX1,PSMA2,JARID1C,IL11,NFKB1,GMPR,PSMA3,LATS2…
343	CMV_ALL_UP	Upregulated at any timepoint following infection of primary human foreskin fibroblasts with CMV	-0.1136	0.142	0.8443	-0.0933	0.235	0.9728	-0.4664	0	0	0	0	1	1	0	STIP1,NUBP1,RAB2B,SSR1,ENO1,EMP2,PPM2C,SYNGR2,NP,EGR1,PSMA6,ENO2,CD55,MSX1,IFI27,LGMN,DNAJA1,PFKP,IRF2,PLA2G4A,RANBP1,PSMB2,IFNB1,SLC39A14,IFITM1,EIF1AX,LIG4,GGCX,IFI6,SNRPA1,POLR2K,UBE2S,PML,BCL7B,INDO,REC8L1,SFRS7,HLA-E,NFKBIA,ITGA8,GRPEL1,NUP93,TRIM22,GCH1,GAL,EIF4E,GMFB,BRCA2,PSMD2,TRIM21,IL7R,IDH3A,PSMC1,NAT12,RIPK1,CSE1L,FKBP4,MX2,SLC7A5,WARS,SNRPB2,NR4A1,GORASP2,MLLT11,SCARB2,EIF5A,OAS1,GT…
886	IRITANI_ADPROX_DN	BEC-specific suppressed by AdProx-1	-0.1929	0.139	0.8443	-0.3792	0.013	0.3781	-0.4817	0	0	0	0	1	1	0	NRP1,NULL,TRIM22,CCL2,ZNF238,PLAU,TFEC,ARL6IP5,IL6,ARHGDIB,MMP14,SMURF2,TNFRSF21,PROCR,EMP3,GLCE,CSPG2,RGS4,PFKM,IGF2BP3,NRCAM,CD44,SERPINE1,MLLT11,SLC38A6,NNMT,LDHB,NUAK1,PDLIM4,LY75,IL32,PLA2G4A,RRAS,CAP2,LPXN,STAT6,LYL1,SELP,PRKACB,TRAM2,GBP2,ICAM2,PRG1,TPM1,FAP,GPR126,MAPKAPK3,AXL,ITGA5,PRNP,TANK,ANXA6,TCN2,SRPX,BMP6,ARHGAP22,FAM107A,KRT7,LTBP2,CDH2,CD59
862	IL6_FIBRO_UP	Upregulated following IL-6 treatment in normal skin fibroblasts	NA	NA	NA	0.3611	0.16	0.9661	-0.5043	0	0	0	0	1	1	0	MMP3,VEGFB,DNM1,TMEM158,SORBS3,CKS2,IER3,CXCL3,SOX4,TNFAIP6,IRAK1,MMP1,ISGF3G,PDPN,CCL2,ENG,HTRA1,FCHO1,NAGPA,CD47,GEM,COL16A1,KHSRP,TAPBP,MGRN1,ATP2B1,SOD2,CDC25B,FASN,PTGES,EMILIN1,HIST1H2AC,TFAP2C,GAS6,ANPEP,MAP2K2,SERPINB2,PLEC1,DNM2,RGL1,IL6,COL6A1,AGRIN,STMN2,TGFB1,HIST2H2AA3,NMB
803	HYPOXIA_FIBRO_UP	Upregulated by hypoxia in normal fibroblasts from both young and old donors (Table 3)	-0.5528	0.071	0.7622	0.3675	0.121	0.9661	-0.5286	0	0	0	0	1	1	0	BAPX1,PFKP,AMPD3,JUN,BNIP3,ALDOA,VEGF,IGFBP3,F3,SLC2A1,BACH1,ANGPTL4,PDLIM4,ENO2,ICAM1,ALDOC,GYS1,SERPINE1,BNIP3L,ADFP
607	GOLDRATH_CYTOLYTIC	Genes associated with cytolytic effector function induced during antigen activation of CD8+ T cells.	-0.0777	0.419	0.8443	-1.1385	0.007	0.2684	-0.5391	0	0	0	0	1	1	0	GZMB,GZMA,CCR5,CCR2,IFNG,FGL2,CXCR3,CASP1,PERP,LY6C,H2-AA,CD24,GZMM,MS4A1,CD74,H2-Q10,KLRA3,H2-EB1,H2-AB1,PRF1,CASP3,KLRB1C,CD44,LAG3,EMR1
14	ABBUD_LIF_UP	Genes that increased after LIF treatment (10 ng/ml, overnight) in AtT20 cells	NA	NA	NA	-0.2272	0.233	0.9728	-0.5767	0	0	0	0	1	1	0	CEBPB,KLF10,STAT3,RNPEP,IRF1,XBP1,RASA3,RHOU,RGS4,PTPN1,SOCS3,PLD1,KNG1,NMI,TSPAN4,IL1R1,TNFRSF1A,POMC1,SCT,LRG1,AHSG,FBP1,ALDOC,HAS1,MPO,ST3GAL1,MAN1A,UPP1,GPX3,SQRDL,EAR5,LBP,BCL3,CXCL14,LCN2,TAPBP,PSMB8,CYB561,ANXA8,RPL7A,VWF,1810009M01RIK,FGG,0610011I04RIK,GRAMD3,ACAA2,NULL
379	CORDERO_KRAS_KD_VS_CONTROL_UP	Genes upregulated in kras knockdown vs control in a human cell line	NA	NA	NA	-0.7823	0.013	0.3781	-0.5878	0	0	0	0	1	1	0	ADCY7,TGFB2,TIMP3,MUC3B,C8orf4,ACVR1B,SOX4,EVL,SPARC,DICER1,ULK1,MAP3K8,GPR56,TUFT1,CCL2,COL4A2,IGFBP7,HGD,MYL9,CGI-116,SERPINE1,C1S,MGEA5,EPHB2,INPP4B,HSPB1,GABARAPL1,CALD1,DKFZp434P162,WASPIP,TGFBI,DKK3,DFNA5,TNS,NALP1,CMKOR1,BMP1,SERPINE2,HSPG2,WISP2,TAGLN,ADAM19,TPM1,MSC,ITGAV,LAMP2,ST5,COL1A1,SNAI1,PLEKHC1,CHST3,CLDN4,DNAJB2,BHLHB2,JUNB,PDXK,ATP2B4,JUN,IGFBP3,COL7A1,SLC22A5,P4HA2,GLIPR1,COL5…
1534	UV-CMV_UNIQUE_HCMV_6HRS_UP	Up-regulated in fibroblasts at 6 hours following infection with UV-inactivated CMV, but not untreated CMV	0.3079	0.009	0.2109	-0.1911	0.171	0.9728	-0.6093	0	0	0	0	1	1	0	EGR3,FGFR3,TREX1,C1ORF38,RP2,RARRES3,RBCK1,CD38,ISG20,IRF4,RGS6,DUSP2,IRF7,SOCS1,IL1RAP,GEM,CH25H,PLA2G4A,TNFSF10,TLR3,PIK3R3,UBE2S,IGFBP2,CCRK,CRY1,SAMHD1,CCL19,COL15A1,RRAD,JUNB,ZNF267,CCND2,AUTS2,AREG,MYD88,CDR1,RPIB9,GTF2B,RQCD1,HBEGF,ELN,ICAM1,CRYGD,PTTG1,IL6,RABGAP1L,PDE1A,ADAMTS3,DOPEY2,EPHA5,NP,CCL8,ACTL6B,BAMBI,MSX1,SPTBN1,IFI27,STX11,TAC1,COL9A3,IFI44L,ELF1,BAZ1A,CX3CR1,TROVE2,CHEK2,BIR…
337	CMV-UV_HCMV_6HRS_UP	Up-regulated in fibroblasts at 6 hours following infection with UV-inactivated human cytomegalovirus	0.2989	0.04	0.6067	-0.1932	0.192	0.9728	-0.6717	0	0	0	0	1	1	0	C12ORF22,ATF3,EGR3,FGFR3,TREX1,C1ORF38,RP2,RARRES3,RBCK1,CD38,ISG20,IRF4,RGS6,DUSP2,IRF7,SOCS1,IL1RAP,GEM,CH25H,PLA2G4A,TNFSF10,TLR3,PIK3R3,UBE2S,IGFBP2,CCRK,CRY1,SAMHD1,POLG2,CCL19,COL15A1,RRAD,JUNB,ZNF267,CCND2,GCH1,AUTS2,AREG,RIPK1,MYD88,SLC7A5,NR4A1,CDR1,PMAIP1,RPIB9,GTF2B,RQCD1,HBEGF,ELN,IL11,ICAM1,CRYGD,PTTG1,IL6,RABGAP1L,ZC3HAV1,PDE1A,ADAMTS3,DOPEY2,EPHA5,NP,CCL8,ACTL6B,BAMBI,MSX1,SPTBN1,I…
725	HEMATOP_STEM_ALL_UP	Up-regulated in populations of human hematopoietic stem cells (CD34+/CD38-/Lin-) from bone marrow, umbilical cord blood, and peripheral blood stem-progenitor cells, compared to the stem cell-depleted population (CD34+/[CD38/Lin++])	-0.2539	0.196	0.8443	-0.1399	0.329	0.9728	-0.7111	0	0	0	0	1	1	0	HLA-E,HLA-DQA2,PCDH9,SPINK2,CYBRD1,ROBO4,C4ORF18,NPR3,PGM5,MLLT3,CRHBP,HIST1H2AE,RHOQ,GIMAP6,TIPARP,C5ORF23,ATP8B4,MPL,GUCY1A3,BIRC3,CD52,COX6B1,H1F0,BST2,ZFAND3,KLF2,HIST1H2BG,HIST1H1C,TEAD2,GPC5,GUCY1B3,CLEC2B,NRIP1,HOXB6,MMRN1,HIST2H2AA3,HOXB3
1116	O6BG_RESIST_MEDULLOBLASTOMA_UP	Up-regulated in a medulloblastoma cell line resistant to both BCNU and O6-BG, compared to sensitive parent line (D-341 MED)	-0.3296	0.062	0.702	-0.5707	0.063	0.7538	-0.7283	0	0	0	0	1	1	0	CYR61,FER1L3,ARSF,RABGAP1L,PPP2R1B,CDH11,GPR126,MT1A,HSPA6,HTRA1,MT1X,SHOX2,SEMA3A,TDGF3,PRSS12,DARC,FBXO21,IGF1,MT1F,CA2,ID2,TPM1,MDK,SGCE,ENC1
1428	TAKEDA_NUP8_HOXA9_16D_UP	Effect of NUP98-HOXA9 on gene transcription at 16 d after transduction UP	-0.2418	0.041	0.627	-0.3267	0.046	0.6748	-0.7304	0	0	0	0	1	1	0	IFI27,IFI44,IFI44L,IFIT1,IFIT2,IFITM1,MX1,MX2,OAS2,OAS3,OASL,ISG15,IFI6,IRF4,BIRC4BP,INDO,REN,NEGR1,TSLP,CCR6,CCR2 /// LOC653518,CCR2,LIF,IRX3,HOXA9,HOXA5,MEF2D,HOXA3,HOXA7,SOX4,TOX,MEIS1,HOXB2,AHR,IKZF1,HOP,ZDHHC17,CFI,IL31RA,IL6ST,SPINK2,LGALS2,HBD,HBG1 /// HBG2,HBB,HBA2,HBA1,TPSAB1,BTLA,AUTS2,ADAM15,LUM,PTENP1,PCDH20,CDH17,FN1,PTGFR,PTGS2,DUSP4,PALLD,GEM,USP18,NAPSB,THBS1,AFF3,RSAD2,PPP1R16B,A…
345	CMV_HCMV_6HRS_UP	Up-regulated in fibroblasts at 6 hours following infection with human cytomegalovirus (CMV)	NA	NA	NA	-0.0807	0.332	0.9728	-0.7455	0	0	0	0	1	1	0	POLG2,C12ORF22,ATF3,OTUD3,TAF13,IFIT3,ZC3HAV1,GCH1,RBM38,PSCD1,RIPK1,SLC7A5,H2AFX,TRIM24,NR4A1,PMAIP1,ISG15,BTRC,NR4A3,MX1,OASL,IL11,RSAD2,NR4A2,CREM
1426	TAKEDA_NUP8_HOXA9_10D_UP	Effect of NUP98-HOXA9 on gene transcription at 10 d after transduction UP	NA	NA	NA	-0.3003	0.063	0.7538	-0.7965	0	0	0	0	1	1	0	IFI44L,IFI44,IFI27,IFIT1,IFIT2,IFIT3,IFITM1,IFIH1,MX1,MX2,IFI6,ISG15,OAS2,OAS1,OAS3,OASL,BIRC4BP,IRF7,RTP4,STAT1,DDX58,CDKN1C,IRX3,HOXA3,HOXA5,CEBPZ,HOXA7,HOXA9,TFDP2,MEIS1,TCF8,TSLP,REN,ANGPT2,ANGPT1,FGF18,CAV1,ASB2,INDO,SLC27A6,SLC6A13,SLC8A1,RSAD2,RBPMS,HOP,CFI,LY6E,IGSF4,IGJ,IGLL1,USP18,TM4SF1,GPR18,MED18,NEGR1,SPINK2,CALB1,FN1,EPSTI1,BTLA,OLFM3,TYRP1,CD1D,LGALS2,LGALS3BP,ALDH1A1,TPSAB1,TPSAB…
830	IFN_GAMMA_UP	Upregulated 2-fold in HT1080 cells 6 hours following treatment with interferon gamma	-0.5309	0.106	0.8443	-0.4995	0.04	0.6488	-0.8406	0.002	0.0359	0	0	1	1	0	MAP3K10,EIF2B1,HLA-E,HADHB,FOSL1,IRF1,ADAR,IFIT3,SF3A1,XRCC6,CEBPD,TRIM21,PRAME,NMI,CASP8,BBC3,PHLDA1,C1S,PPP5C,RBBP4,BTG1,COL16A1,PMAIP1,TEAD4,PSME1,IL15RA,PLOD2,BAK1,VEGFC,IFITM1,STAT1,VAT1,FAS,PARP1,ICAM1,PML,IL6,HADH,BAG1
371	CMV_UV-CMV_COMMON_HCMV_6HRS_UP	Up-regulated in fibroblasts at 6 hours following infection with either human cytomegalovirus (CMV) or UV-inactivated CMV	NA	NA	NA	-0.1336	0.308	0.9728	-0.8615	0	0	0	0	1	1	0	POLG2,PMAIP1,C12ORF22,ATF3,TAF13,IFIT3,BTRC,ZC3HAV1,GCH1,NR4A3,MX1,PSCD1,OASL,IL11,RSAD2,NR4A2,RIPK1,SLC7A5,CREM,NR4A1
1401	STATIN_PATHWAY_PHARMGKB		0.3882	0.07	0.8316	0.0488	0.444	0.9661	-0.8692	0	0	0	0	1	1	0	APOC2,DGAT1,LIPC,APOC3 /// LOC440838,APOE,CYP7A1,HMGCR,ABCA1,APOC1,SOAT1,CETP,SCARB1,APOA1,APOA1 /// LOC440837,LRP1,APOA4,LPL,APOC3,LDLR,LCAT
157	BECKER_TAMOXIFEN_RESISTANT_UP	Genes that are reproducibly up-regulated in untreated or permanently tamoxifen-treated MaCa 3366/TAM (a tamoxifen-resistant, patient-derived mammary carcinoma xenograft) compared with untreated MaCa 3366 (a tamoxifen-sensitive, patient-derived mammary carcinoma xenograft). (fold change > 2)	-0.0357	0.465	0.8443	-0.152	0.182	0.9728	-0.8698	0	0	0	0	1	1	0	ISG15,PPP2R2A,IFITM1 /// IFITM3 //,PTK6,ACTA1,PITX1,B2M,LGALS3BP,ID1,TAGLN,GAGE1 /// GAGE2 ///,EBAG9,NMI,CXADR,RNASE4,NMT1,SCGB2A2,CRABP1,SEPHS2,CPE,SEPP1,UGT2B15,IFI6,E2F1,SNX1,IFIT1,PROCR,GTF2E2,EPHX1,BTG3,BCAS1,ID3,TSPAN3,ARL4A,IFI44,CACNB3,ISGF3G,DECR1,BST2,TUSC3,NNAT
423	DER_IFNG_UP	Genes up-regulated by interferon-gamma in HT1080 (fibrosarcoma)	-0.2839	0.156	0.8443	-0.3293	0.079	0.8028	-0.8718	0	0	0	0	1	1	0	CSRP3,PPP3CA,NULL,SRP9,BST2,ZFP36L2,ELK4,CYCS,ISG15,SHFM1,SKP1A,EPS15,SDCBP,TAS2R5,STAT1,XRCC6,ADAR,HLA-A,RHOC,PMAIP1,SFRS2,EIF2B1,HLA-B,BTG1,HADHB,NMI,PARP1,ATP6V0B,PLOD2,FAS,PSME1,IL6,PRAME,IFIT3,PSMB10,VAT1,CASP8,PYHIN1,HIF3A,BAK1,PML,SF3A1,HADH,IL15RA,HLA-E,TEAD4,RBBP4,BAG1,ICAM1,COL16A1,PHLDA1,CEBPD,IFI35,MAP3K10,BBC3,C1S,PSMB8,TRIM21,VEGFC,GBP1,IFITM1,FOSL1,IRF1,TAP1
583	GILDEA_BLADDER_UP	Top 30 genes differentially expressed in metastatic (T24T) and nonmetastatic (T24) human bladder cancer cell lines	NA	NA	NA	-0.5472	0.042	0.6535	-0.8905	0	0	0	0	1	1	0	PRG1,SMARCA4,KRT19,IFI27,SPARC,GBP1,C10ORF116,IFI16,ARHGDIB,IGFBP5,AKR1C3,TACSTD2,TAGLN,TIMP3,MYL9,IGFBP4,DUSP4,BST2,EVA1,PRKCDBP,PTX3,KRT7,COL5A2,FN1,SLC2A10,PGCP,GLIPR1,VAMP5,RAC2,HNMT
624	GRANDVAUX_IRF3_DN	Genes down-regulated by IRF3 in Jurkat (T-cell)	0.618	0.038	0.6048	-0.3635	0.142	0.9506	-0.9087	0	0	0	0	1	1	0	PIK3C3,PPP2R3A,RASA1,PAH,GEM,STK17B,CD58,ANXA4,CDH11,SORL1,CD1B,FGF1,F13B,ADAM9,TIMP3,TYRP1,PLAG1,MFAP5,TMPO,RPS7
826	IFN_ANY_UP	Upregulated 2-fold in HT1080 cells 6 hours following treatment with any of interferons alpha, beta and gamma	-0.335	0.032	0.5799	-0.4431	0.056	0.7323	-0.9088	0	0	0	0	1	1	0	FUBP1,MAP3K10,CSRP3,FOSL1,SKP1A,TMEM1,SF3A1,XRCC6,CEBPD,NMI,C1S,IQGAP1,SHFM1,COL16A1,DDX17,PSME1,IRF2,CALD1,BAK1,IFITM1,EIF2AK2,BCLAF1,EPS15,HIF1A,ADAM9,ELF1,FAS,PML,HADH,EIF2B1,HLA-E,PLAUR,HADHB,PTPN11,IRF1,ADAR,IFIT3,ZRF1,PDXK,TRIM14,SDCBP,TRIM22,GMFB,PRAME,TRIM21,EPRS,ARID3A,CD164,CASP8,BBC3,MX2,PHLDA1,ETS2,PARP4,PPP3CA,IFIT5,PPP5C,RBBP4,BTG1,PMAIP1,TEAD4,OAS1,DDX1,ISG15,SRP9,BST2,IL15RA,RBMX,…
380	CORTEX_ENRICHMENT_EARLY_UP	Up-regulated in the cortex of mice that are exposed to an enriched environmental habitat for 3 or 6 hours	-0.1749	0.195	0.8443	0.0123	0.477	0.9661	-0.9747	0	0	0	0	1	1	0	TAC1,CALM3,PTGDS,HNRPM,AP2M1,MAP4K3,PHC2,TRIM25,RHOA,DNMT1,MFAP5,VAMP2,MFAP1
421	DER_IFNB_UP	Genes up-regulated by interferon-beta in HT1080 (fibrosarcoma)	-0.2116	0.126	0.8443	-0.3818	0.056	0.7323	-0.9899	0	0	0	0	1	1	0	SKP1A,RHOC,DDX17,PSMB10,PSME1,ATP6V0B,HLA-A,NULL,EIF2B1,BTG1,TAS2R5,ZFP36L2,HLA-E,PSMB8,SFRS2,XRCC6,CSRP3,CEBPD,HADH,SRP9,PLOD2,CASP8,HLA-B,SHFM1,ADAR,GMFB,TMEM1,TEAD1,EPRS,IL6,ZRF1,IFIT2,ELF1,FUBP1,PLAUR,CALD1,HADHB,RBMX,C1S,IFIT5,CD164,ETS2,ELK4,OASL,PMAIP1,CTR9,CYCS,PARP1,BCLAF1,ELAC1,IRF2,EPS15,PML,LIPA,IQGAP1,POLR2B,DDX1,DDX21,PARP4,BST2,NMI,SFXN4,MAP3K10,IFI44,PTPN11,IRF1,PHLDA1,ADAM9,ARID3…
1434	TAKEDA_NUP8_HOXA9_8D_UP	Effect of NUP98-HOXA9 on gene transcription at 8 d after transduction UP	-0.2167	0.1	0.8443	-0.3709	0.073	0.8028	-1.0097	0	0	0	0	1	1	0	IFI44L,IFIT1,IFIT2,IFIT3,IFIT5,IFITM1,IFI27,IFI44,IFIH1,MX1,MX2,OAS1,OAS2,OAS3,BIRC4BP,ISG15,IFI6,GBP1,IRF7,STAT1,INDO,REN,TNFAIP6,ANGPT1,NEGR1,CCR7,FGF18,TSLP,MYCN,IRX3,FOXC1,HOP,HOXA3,HOXA5,HOXA7,HOXA9,MEIS1,MEF2C,KLF1,NR4A2,TSC22D1,SOX4,EVI1,RBPMS,RBM11,ZNF503,DDX58,SLC6A13,SLC27A6,SLC40A1,SLC12A8,OLFM3,PRSS23,CRISP3,USP18,LY6E,ALDH1A1,IGJ,SPINK2,TYRP1,ELA2A,GAD1,RSAD2,RXFP1,THBS1,GZMB,OSBPL6,…
900	JNK_UP	Upregulated by expression of constitutively active JNK in 3T3 cells	-0.3403	0.028	0.5557	-0.702	0.022	0.5379	-1.0164	0	0	0	0	1	1	0	ANGPTL2,CYR61,IMPACT,EFNB2,TCF8,SOX4,RUNX1,CCND2,JUN,FOXP1,CXCL10,ISGF3G,IFIT1L,CD276,IFI27,MAP2K7,TNK2,HIP1R,SGK,IL1RL1,LOX,SHOX2,TNC,ISG15,XRCC5,TGFBI,MAN2A1,CCL5,DUSP16,USP41,PLEKHO1,DPT
1642	XU_ATRA_PLUSNSC_UP	Examples of genes that are up-regulated by ATRA with further enhancement of effect due to addition of NSC	-0.1899	0.182	0.8443	-0.2963	0.067	0.7795	-1.0268	0.002	0.0359	0	0	1	1	0	ANXA1,BIRC2,CD53,NULL,GSTP1,HDAC1,ICAM3,IFITM1,IL8,ITGA6,LAMP2,MYH9,NMI,STAT1,STK10,TNFSF10
760	HPV31_DN	Downregulated in normal human keratinocytes carrying episomal HPV31 DNA	-0.2547	0.114	0.8443	-0.4608	0.033	0.5975	-1.0575	0	0	0	0	1	1	0	DSG1,SAMD9,DMKN,SLPI,CBFA2T2,KLK6,CTSL2,LYST,UBE3B,TRIM22,SULT2B1,PRIM1,GPA33,MXD1,KLK7,HMGCS1,MX2,IFI27,ENTPD3,PLA2G1B,BPGM,TRIB1,DEGS1,SPRR1A,SPRR2E,IFITM1,AR,STAT1,ACVR2B,MX1,PHF7,LAMA3,OAS2,TNRC6C,SMCP,DSP,THRB,SERPINB2,SFN,DSC2,SNRPA1,IFIT1,NMT2,IL1R2,LRP1,PTPRU,C13ORF16,MVD
1479	TNFALPHA_TGZ_ADIP_UP	Upregulated in mature, differentiated adipocytes following simultaneous treatment with troglitazone and TNFalpha	0.4027	0.074	0.8492	-0.2578	0.113	0.8927	-1.1229	0	0	0	0	1	1	0	COL15A1,F11R,GBP2,ABCA1,STAT1,CIDEC,HP,CP,ACOX1,HIPK3,LTC4S,TAP2,SERPINA3,IFNGR1
829	IFN_BETA_UP	Upregulated 2-fold in HT1080 cells 6 hours following treatment with interferon beta	-0.3448	0.057	0.6724	-0.591	0.043	0.6535	-1.1515	0	0	0	0	1	1	0	FUBP1,MAP3K10,CSRP3,FOSL1,TMEM1,XRCC6,CEBPD,NMI,C1S,IQGAP1,SHFM1,IRF2,CALD1,IFITM1,EIF2AK2,BCLAF1,EPS15,HIF1A,ELF1,ADAM9,PML,HADH,HLA-E,HADHB,PLAUR,PTPN11,IRF1,ADAR,IFIT3,ZRF1,PDXK,TRIM14,TRIM22,GMFB,TRIM21,EPRS,CD164,CASP8,ARID3A,ETS2,PHLDA1,MX2,PARP4,PPP3CA,IFIT5,PPP5C,RBBP4,BTG1,PMAIP1,OAS1,DDX1,ISG15,SRP9,BST2,RBMX,PLOD2,STAT1,MX1,OAS2,CTR9,PARP1,DDX21,IL6,AP3M2,BAG1
1430	TAKEDA_NUP8_HOXA9_3D_UP	Effect of NUP98-HOXA9 on gene transcription at 3 d after transduction UP	-0.0916	0.277	0.8443	-0.5529	0.051	0.6938	-1.1904	0	0	0	0	1	1	0	IFI44L,IFI44,IFI27,IFIH1,IFI16,IFI35,MX1,MX2,IFIT1,IFIT2,IFIT3,IFIT5,IFITM1,IFI6,ISG15,OAS1,OAS3,OAS2,OASL,GBP1,GBP3,BIRC4BP,IRF7,ISGF3G,STAT1,STAT2,SP110,CDKN1C,DDX58,REN,FGF18,ANGPT2,ANGPT1,TSLP,ACSM3,HOXA3,HOXA9,HOXA5,HOXA7,HOXA6,IRX3,PBX3,AHR,EIF2AK2,ERG,NFAT5,MEF2C,BAMBI,HLX1,MEIS1,TCBA1,OLFM3,VNN1,FCRL4,IGJ,IGHM,RBPMS,CRHBP,HOP,RSAD2,CRISP3,CRISP2,DST,FREM1,ELA2A,ELA2B,ZNF503,PARP12,TRIM9,T…
1100	NO2IL12PATHWAY	Macrophages activate NK cells by releasing IL-12, which induces NK cytotoxic activity in coordination with NO produced by inducible nitric oxide synthase II.	-0.2644	0.242	0.8443	-0.3947	0.25	0.9728	-1.2946	0	0	0	0	1	1	0	CD3E,IL12B,STAT4,CD3Z,IFNG,NOS2A,JAK2,CD2,IL12RB1,IL12RB2,IL12A,CD4,TYK2,CXCR3,CD3G,CCR5,CD3D
419	DER_IFNA_UP	Genes up-regulated by interferon-alpha in HT1080 (fibrosarcoma)	-0.2088	0.187	0.8443	-0.372	0.133	0.9388	-1.3718	0	0	0	0	1	1	0	CSRP3,ZFP36L2,PMAIP1,SRP9,EIF2B1,RHOC,NULL,ELAC1,CD164,PSMB10,TAS2R5,HLA-A,HLA-E,POLR2B,PSME1,SKP1A,PLOD2,ADAR,ATP6V0B,TEAD4,BBC3,CASP8,FAS,PPP3CA,BTG1,XRCC6,SFRS2,EPS15,IRF2,SHFM1,OASL,CYCS,HLA-B,IFI44,NMI,C1S,PDXK,SDCBP,GMPR,DDX17,LIPA,PML,PSMB8,MAP3K10,IL6,TRIM22,BST2,IRF1,GBP1,COL16A1,TRIM14,PYHIN1,STAT1,BAG1,RBBP4,OAS2,VEGFC,MX2,OAS1,IFI35,TRIM21,IFIT3,IFI6,ISG15,MX1,IFITM1,TAP1
838	IFNGPATHWAY	IFN gamma signaling pathway	NA	NA	NA	-1.1247	0.079	0.8028	-1.4489	0	0	0	0	1	1	0	STAT1,IFNG,JAK2,IFNGR2,IFNGR1,JAK1
625	GRANDVAUX_IRF3_UP	Genes up-regulated by IRF3 in Jurkat (T-cell)	-0.2044	0.306	0.8443	-0.7253	0.086	0.8105	-1.4783	0	0	0	0	1	1	0	IFIT2,IFIT1,IFIT3,IFI44,GBP1,OAS2,NULL,ARG2,PLCG2,AHNAK,NR3C1,B4GALT5,RSAD2,PMAIP1
1476	TNFALPHA_ADIP_UP	Upregulated in mature, differentiated adipocytes following treatment with TNFalpha	0.5624	0.012	0.2629	-0.3313	0.121	0.9032	-1.5228	0	0	0	0	1	1	0	STAT1,HP,CP,F11R,DCN,TAP2,GBP2,ABCA1,IFNGR1,SERPINA3
341	CMV_8HRS_UP	Upregulated at 8hrs following infection of primary human foreskin fibroblasts with CMV	-0.2687	0.272	0.8443	-0.4615	0.136	0.9403	-1.5829	0	0	0	0	1	1	0	HLA-E,GCH1,BRCA2,TRIM21,RIPK1,MSX1,MX2,LGMN,WARS,OAS1,GTF2B,DNAJA1,ISG15,IRF2,PLA2G4A,IFNB1,SLC39A14,IFITM1,NR4A3,CCL5,MX1,PBEF1,PSMB8,OAS2,IFI6,TNFAIP3,GMPR,PML,IL6,BCL7B,INDO,HIST2H2AA3
1308	SANA_TNFA_ENDOTHELIAL_UP	Genes up-regulated by TNFA in colon,derm,iliac,aortic,lung endothelial cells	NA	NA	NA	-0.5832	0.027	0.5766	-1.5929	0	0	0	0	1	1	0	SOD2,CCL2,ICAM1,UBD,CX3CL1,TLR2,CCL7,CTHRC1,IFIH1,CXCL6,C1S,VCAM1,MMP3,SSPN,MX1,NULL,SAMD9L,MMP10,IL8,TNFAIP3,CCL11,CXCL2,OAS2,RABL3,HLA-B,DHRS8,HLA-A,ICOSLG,BIRC3,HLA-C,IFIT1,SAT1,CXCL10,LIPG,CSF1,NFKBIA,APOL3,IL32,SERPINE1,CXCL11,FTH1,APOL1,TAPBP,TMEM16J,SLC15A3,GBP1,OAS1,TNIP1,C1QTNF1,BST2,SPAG9,LGALS3BP,CXCL3,IL7R,AADACL1,CCL8,MX2,MULK,RAC3,PLA1A,RIPK2,PARP14,SAMHD1,INHBA,TNFAIP2,CCL20,HLA-E,…
1394	ST_TYPE_I_INTERFERON_PATHWAY	Type I interferon is an antiviral cytokine that induces a JAK-STAT type pathway leading to ISGF3 activation and a cellular antiviral response.	-0.2599	0.24	0.8443	-0.4444	0.221	0.9728	-1.6104	0	0	0	0	1	1	0	STAT1,ISGF3G,STAT2,REG1A,TYK2,PTPRU,IFNB1,IFNAR1,JAK1
971	LIZUKA_G1_GR_G2	Genes highly expressed in well differentiated vs. moderately differentiated hepatocellular carcinoma	NA	NA	NA	-0.272	0.25	0.9728	-1.6248	0	0	0	0	1	1	0	OAS2,ADH1C,LOC201229,STAT1,HSF2,PSME1,KCNJ8,KCNJ4,UBE2L6,PDLIM5,TRAFD1,GABARAPL1
324	CIS_RESIST_LUNG_UP	Transient up-regulation is associated with transient cisplatin resistance in a human squamous cell lung cancer line (NCI-H2170)	NA	NA	NA	-0.4577	0.186	0.9728	-1.6582	0	0	0	0	1	1	0	MX1,GDF15,ITGA7,RAC1,FASN,PTGES,PXN,ITGB4,CDKN1A,IFITM1
837	IFNAPATHWAY	Interferon alpha, active in the immune response, binds to the IFN receptor and activates Jak1 and Tyk2, which phosphorylate Stat1 and Stat2.	-0.2599	0.252	0.8443	-0.3687	0.246	0.9728	-1.7371	0	0	0	0	1	1	0	STAT1,ISGF3G,IFNAR2,STAT2,TYK2,IFNB1,IFNAR1,IFNA1,JAK1
824	IFN_ALL_UP	Upregulated 2-fold in HT1080 cells 6 hours following treatment with interferons alpha, beta and gamma	-0.4674	0.113	0.8443	-0.7099	0.098	0.8557	-1.7382	0	0	0	0	1	1	0	BTG1,RBBP4,MAP3K10,HLA-E,IRF1,ADAR,IFIT3,IFITM1,PLOD2,XRCC6,STAT1,TRIM21,NMI,CASP8,PML,IL6,C1S,BAG1
411	DAC_FIBRO_UP	Upregulated by DAC treatment in LD419 fibroblast cells	-0.0923	0.403	0.8443	-0.6157	0.078	0.8028	-1.775	0	0	0	0	1	1	0	MMP3,AQP1,C3,SCG5,TIMP3,ANXA8,CCND2,COX7A1,TNFSF4,HIST1H2AC,ASAH1,STAT1,MYH3,KRT8,MFAP5,PRG1,IFI27,ALDH1A3,LGMN
825	IFN_ALPHA_UP	Upregulated 2-fold in HT1080 cells 6 hours following treatment with interferon alpha	-0.3633	0.089	0.8388	-0.6191	0.074	0.8028	-1.7846	0	0	0	0	1	1	0	MAP3K10,HLA-E,SKP1A,IRF1,ADAR,PDXK,IFIT3,TRIM14,TRIM22,SDCBP,XRCC6,TRIM21,NMI,CASP8,BBC3,MX2,C1S,PPP3CA,SHFM1,BTG1,RBBP4,DDX17,COL16A1,OAS1,TEAD4,ISG15,BST2,IRF2,PLOD2,VEGFC,IFITM1,STAT1,EPS15,MX1,OAS2,FAS,GMPR,PML,IL6,BAG1
349	CMV_HCMV_TIMECOURSE_12HRS_UP	Up-regulated in fibroblasts following infection with human cytomegalovirus (at least 3-fold, with Affymetrix change call, in at least two consectutive timepoints), with maximum change at 12 hours	-0.2251	0.226	0.8443	-0.7315	0.077	0.8028	-1.9894	0	0	0	0	1	1	0	RRAD,IFIT3,PRPF19,RARRES3,TNFAIP6,ISG20,MX2,IRF7,OAS1,RHOB,ISG15,CH25H,SOD2,GBP2,TNFSF10,NR4A3,CCL5,MX1,B4GALT5,OAS2,OASL,RSAD2,ZNF264,IL6,NCF2,CBX4
409	DAC_CGI_BLADDER_UP	Upregulated by DAC treatment in T24 bladder carcinoma cells, with 5' CpG island	NA	NA	NA	-0.3757	0.173	0.9728	-2.0431	0	0	0	0	1	1	0	STAT1,MX1,STX3,NT5E,TNFAIP3,CXCL2,ICAM1,HBEGF,HIST2H2AA3,UCHL1,HIST1H2AC
1264	RIBAVIRIN_RSV_UP	Up-regulation by infection of human pulmonary epithelian cells (A549) with respiratory syncytial virus (RSV) is enhanced by the anti-viral drug ribavirin	NA	NA	NA	-0.4851	0.145	0.9555	-2.0496	0	0	0	0	1	1	0	ASS1,PDLIM1,VTN,IFITM3,TFDP1,MYH11,IFITM1,GJA1,APOL1,MX1,STAT1,TIAL1,GPX2,SOX9,IRF7,CD99,LCN2,PIM2,IFI27,CD81,C1S,MDK
831	IFNA_HCMV_6HRS_UP	Up-regulated in fibroblasts at 6 hours following treatment with interferon-alpha	NA	NA	NA	-0.5225	0.051	0.6938	-2.1754	0	0	0	0	1	1	0	CASP1,RABGAP1L,TREX1,ECGF1,C1ORF38,RBCK1,RARRES3,ISG20,CCL8,NMI,IRF7,IFI27,STX11,TNFSF10,IFI44L,TLR3,BAZ1A,OASL,RSAD2,BIRC4BP,PML,INDO,SAMHD1,UBE2L6,IFIT3,ZBTB20,TRIM14,IL15,GCH1,TRIM22,MAP2,PSCD1,TRIM21,MYD88,MX2,WARS,IFIT5,OAS1,PSMB9,ISG15,BST2,IL15RA,TDRD7,GBP2,PLSCR1,STAT1,MX1,MELK,OAS2,KIF5C,PDZD2,RGL1,GMPR
1241	RADAEVA_IFNA_UP	Genes up-regulated by interferon-alpha in primary hepatocyte	NA	NA	NA	-0.4891	0.12	0.9032	-2.2081	0	0	0	0	1	1	0	MX1,MX2,OAS1,EIF2AK2,IFITM1,VCAM1,LGALS3BP,STAT1,NULL,IRF1,E2F2,BAX,TNFSF10,VAT1,NTRK1,MXD4,CACNA2D2,PHB,CASP3,BCL2,CDKN1B,TUBB,ISG15,IFI35,IFIT2,UBE2L6,PSME1,CXCL10,IRF7,CXCL11,PIAS4,IFITM2,IFITM3,IFI6,ADAR,SOCS1,IFI27,IFI44,BST2,PLSCR1,RPL23AP1,AKR7A2,KLK3,RFC2,KIAA0409,IFI44L,RSAD2,CALR,HLA-E,UBE2D3,IL12RB2,HLA-B
1306	SANA_IFNG_ENDOTHELIAL_UP	Genes up-regulated by interferon-gamma in colon,derm,iliac,aortic,lung endothelial cells	-0.1773	0.134	0.8443	-0.4876	0.102	0.8557	-2.2794	0	0	0	0	1	1	0	CXCL9,INDO,CXCL11,GBP1,CXCL10,WARS,UBD,PPP3CA,C1S,SAMD9L,NULL,HLA-DPA1,APOL3,APOL1,DHRS8,RARRES3,PLA1A,SAMHD1,HLA-DRB1,LGALS3BP,GBP3,RABL3,ATP6V0A4,CASP1,BST2,HLA-C,HLA-A,HLA-B,HLA-E,CX3CL1,IFIH1,SSPN,MX1,LGALS9,IL18BP,GOLPH2,OAS2,HLA-DMB,LAP3,UBE2L6,SERPING1,BATF2,NOD27,STAT1,PARP14,CD74,RAC3,CFH,APOL4,TNFSF10,C17ORF27,IL23A,CD274,CEACAM1,SLC25A28,PARP9,DTX3L,HLA-DRB4,KCNH2,TNCRNA,OAS1,MMP25,ST8…
1083	NF90_UP	Upregulated by ectopic expression of NF90 in GHOST(3)CXCR4 cells	NA	NA	NA	-0.9321	0.08	0.8081	-2.6368	0	0	0	0	1	1	0	HLA-E,FAP,APOE,RGS4,CTSO,IFIT3,TRIM22,TSPAN8,BLZF1,MX2,IFI27,OAS1,ISG15,TUBB,IFITM1,HIST1H2AC,STAT1,MX1,TBX5,BDKRB2,NT5E,EMP1,PROS1,BIRC4BP,CLEC2B
832	IFNA_UV-CMV_COMMON_HCMV_6HRS_UP	Up-regulated in fibroblasts at 6 hours following either infection with UV-inactivated CMV or interferon-alpha	-0.048	0.435	0.8443	-0.584	0.067	0.7795	-2.6602	0	0	0	0	1	1	0	TREX1,C1ORF38,IFIT3,GCH1,RARRES3,RBCK1,ISG20,TRIM21,PSCD1,CCL8,MYD88,IRF7,MX2,IFI27,STX11,OAS1,TDRD7,TNFSF10,MX1,TLR3,IFI44L,OAS2,BAZ1A,KIF5C,OASL,RSAD2,BIRC4BP,INDO,SAMHD1
408	DAC_BLADDER_UP	Upregulated by DAC treatment in T24 bladder carcinoma cells	-0.0845	0.374	0.8443	-0.6153	0.07	0.8028	-2.6873	0.002	0.0359	0	0	1	1	0	STC1,SLPI,IFIT3,STX3,MMP1,IL13RA2,MX2,IRF7,C1S,UCHL1,OAS1,CXCL2,C3,TNFSF10,HBEGF,CCL5,HIST1H2AC,MX1,STAT1,IFI44L,OAS2,NT5E,TNFAIP3,ICAM1,BIRC4BP,CCL20,DHRS2,DAZL,HIST2H2AA3
835	IFNALPHA_NL_UP	Upregulated by interferon alpha treatment in normal primary hepatocytes	-0.1863	0.406	0.8443	-0.5042	0.159	0.9728	-2.7257	0	0	0	0	1	1	0	E2F2,UBE2L6,HLA-E,CALR,NTRK1,IRF1,RFC2,VCAM1,AKR7A2,LGALS3BP,MX2,IRF7,IFI27,UBE2D3,PSME1,ISG15,BST2,TNFSF10,IFITM1,PLSCR1,KLK3,STAT1,MX1,IFI44L,RSAD2,KIAA0409,PIAS4
412	DAC_IFN_BLADDER_UP	Interferon-regulated genes upregulated by DAC treatment in T24 bladder carcinoma cells	-0.2503	0.145	0.8443	-0.775	0.062	0.7525	-2.8985	0	0	0	0	1	1	0	OAS1,CXCL2,C3,SLPI,IFIT3,TNFSF10,CCL5,MX1,STAT1,OAS2,IL13RA2,ICAM1,TNFAIP3,MX2,CCL20,IRF7,C1S
623	GRANDVAUX_IFN_NOT_IRF3_UP	Genes up-regulated by interferon-alpha,beta but not by IRF3 in Jurkat (T cell)	-0.178	0.393	0.8443	-0.969	0.103	0.8557	-3.2572	0	0	0	0	1	1	0	ISGF3G,STAT1,ISG20,MX1,MX2,IFI35,IFI6,IFITM1,IRF1,EIF2AK2,IFITM3,IRGM,IRF7,ADAR,GBP2
1286	ROTH_HTERT_UP	Genes significantly up-regulated in cells that overexpress hTERT	-0.1731	0.372	0.8443	-1.0529	0.034	0.5975	-3.3952	0	0	0	0	1	1	0	SLC12A8,HERC5,HERC6,IFI44,RSAD2,HEG1,GPR35,PLA2G4A,OASL,IFIT1,IFIT3,IFI44L,NRIP1,MX1
158	BENNETT_SLE_UP	Genes Significantly up-regulated in SLE patient Blood Mononuclear Cells	-0.031	0.473	0.8443	-0.8907	0.118	0.8927	-3.5157	0	0	0	0	1	1	0	OAS2,IFI44L,NULL,IFITM3,MX1,MX2,LY6E,PLSCR1,DEFA3,OAS1,IRF7,STAT1,APOBEC3C,IFI35,LGALS3BP,BIRC4BP,ISG15,CKAP4,SERPING1,RNASE2,C2,AGRIN,TAP1,IFIT3,S100A8,OASL,TNFSF10,FPRL1,DEFA1,CAMP,TDRD7
155	BECKER_IFN_INDUCIBLE_SUBSET_1	Interferon-inducible genes which are upregulated in MaCa 3366/TAM compared to MaCa 3366 (fold change > 2)	-0.1839	0.404	0.8443	-1.3531	0.037	0.612	-3.6755	0	0	0	0	1	1	0	ISG15,IFIT1,IFI44,IFITM1 /// IFITM3 //,ISGF3G,IFI6,NMI
589	GLUTATHIONE_METABOLISM		NA	NA	NA	0.893	0	0	0.9877	0.013	0.3781	0	1	0	1	0	GSTA1,GSTA3,GSTP1,IDH2,GSTA4,MGST2,GSTM1,GSTA2,GPX5,GSTM3,PGD,GPX2,MGST3,GSTT2,GSTZ1,GSTM4,GCLM,GSTM2,GPX3,GSTT1,MGST1,GCLC,GSS,GPX4,GGT1,GPX1,G6PD,ANPEP,GSTO2,IDH1,GSTM5
1224	PROSTAGLANDIN_AND_LEUKOTRIENE_METABOLISM		-0.0054	0.465	0.8443	1.113	0	0	0.8366	0.037	0.6285	0	1	0	1	0	CBR3,PGDS,LTA4H,ALOX12,LPO,PTGIS,PRDX6,TBXAS1,CYP4F3 /// CYP4F2,PRDX1,PLA2G3,PTGS1,CBR1,PLA2G6,PTGDS,PTGS2,PLA2G1B,PLA2G4A,EPX,PTGES2,PRDX2,GGT1,AKR1C3,PRDX5,TPO,ALOX15,PLA2G2A,CYP4F3,ALOX5,PLA2G5,PLA2G2E,MPO,CYP4F2
1190	PEPIPATHWAY	Proepithelin (PEPI) induces epithelial cells to secrete IL-8, which promotes elastase secretion by neutrophils.	NA	NA	NA	2.1638	0	0	0.7228	0.19	0.9419	0	1	0	1	0	ELA2B,ELA2,GRN,SLPI,IL8,ELA3B,ELA2A,ELA1
628	GSK3PATHWAY	Bacterial lipopolysaccharide activates AKT to promote the survival and activation of macrophages and inhibits Gsk3-beta to promote beta-catenin accumulation in the nucleus.	0.785	0.014	0.299	0.6881	0	0	0.5842	0.028	0.5493	0	1	0	1	0	WNT1,PRKR,RELA,AKT1,LBP,CD14,IRAK1,CCND1,PIK3R1,MYD88,APC,CTNNB1,TOLLIP,GNAI1,GSK3B,PDPK1,LEF1,TLR4,LY96,AXIN1,GJA1,FZD1,PIK3CA,NFKB1,DVL1,PPP2CA,TIRAP
457	ELECTRON_TRANSPORTER_ACTIVITY	Genes involved in electron transport	NA	NA	NA	0.7077	0	0	0.5674	0.027	0.5423	0	1	0	1	0	TSTA3,SARDH,MTHFD2,ALOX15B,PHYH,MTRR,GPX5,GPX2,PGD,CYP24A1,COX5A,MB,RODH-4,ALDH9A1,ALDH2,CDO1,PDHX,GPX4,CYP4F11,PDIP,PAM,AKR1D1,AKR1A1,P4HB,ALDH5A1,TXN,CYP26A1,ALDH1A2,ADH5,DDO,TXNL,GPX3,ME1,NCF1,QDPR,PHGDH,ALDH1A1,IDH3B,WWOX,TXNDC5,NNT,DEGS,PLOD,SRD5A2,COX11,ME2,NCF2,DAO,RODH,CYP11A1,LOXL2,QSCN6,CYP39A1,KMO,NCF4,CYP19A1,DHCR7,HMOX2,AKR1B10,FTHFD,ME3,ERP70,P5,UQCR,LOC51061,ALOX12B,COX15,NOX4,GRHP…
1686	ZUCCHI_EPITHELIAL_DN	The 50 most downregulated genes in primary invasive breast dutcal carcinoma or metastatic breast carcinoma isolated from lymph nodes, as compared to normal mammary epithelium.	NA	NA	NA	0.665	0	0	0.5537	0.018	0.4401	0	1	0	1	0	NFKBLA,LMNA,JUNB,HMGN1,PNRC1,JUND,DDB1,DDX5,BAP1,MSF,GADD45B,PPM1G,AREG,LGALS3,DOC-1R,PDCD5,TM4SF1,ANXA1,ZYX,CLDN4,TACSTD2,ARHA,STRN4,RASD1,YWHAE,LOC118430,CXCL1,IL8,CXCL2,LIF,SCGB1D2,CXCL3,CCL20,CXCL6,IL6,SEMA3B,CST3,ACTG1,KRT6B,PDLIM1,KRT7,PFN1,EIF4A1,SEC61B,SUI1,EIF3S4,PICALM,ST13,SOD2,SAT
666	HDACI_COLON_BUT12HRS_UP	Upregulated by butyrate at 12 hrs in SW260 colon carcinoma cells	0.5561	0.027	0.4846	0.3332	0	0	0.5525	0.031	0.5876	0	1	0	1	0	CPEB4,C5,SAT1,GNAI2,MT1H,SH3PXD2B,SERPINB1,DNM3,ANXA5,RHBDF1,BIRC4,SPARCL1,TMEM63C,TMTC3,FLNB,LOC348262,SERPINE1,CLU,TNCRNA,PPP3R1,IL17RE,TSNAX,FUCA1,MAP1LC3B,NEU1,FNBP4,F11R,RHOB,GLRX,INPP5E,TUBB4,CAP1,FAM102B,WWOX,ROCK1,GSDML,CDH1,UBE2H,HIST1H1C,CREB3L1,MT1G,ATP6AP2,CALCOCO1,FOS,CTAGE5
244	CALRES_MOUSE_UP	Upregulated in the gastrocnemius muscle of aged (30-month) mice subjected to caloric restriction since young adulthood vs. age-matched controls	NA	NA	NA	0.7925	0	0	0.4826	0.051	0.7075	0	1	0	1	0	FBP2,THBD,PSMC3,ACTC1,CLTB,PPARG,SLC1A5,MYBPH,EEF1G,GIP,GLUL,ADIPOQ,FZD6,ADFP,TKT,SSR4,PSME1,MYL3,LOC129607,FASN,LOC642956,PPARD,GUCA1A,PPP1R2,DDIT3,PEX5,ALDOC,PRKCSH,CTNNA1,ACTB
1220	PRMT5_KD_DN	Down-regulated by stable RNAi knock-down of PRMT5 in NIH 3T3 cells	-0.2223	0.221	0.8443	0.621	0	0	0.4694	0.026	0.5285	0	1	0	1	0	CYR61,METTL3,PVALB,TCF15,KLF10,IL1A,CCRN4L,TBC1D10A,DYNLT1,VCAM1,GZMA,SERPINE1,KRT17,EXOSC7,CANX,MLLT11,UTS2R,LOC112714,GATA4,PDIA6,CNR1,EFNB3,PPIE,MYT1L,SEL1L,CKB
890	IRS_KO_ADIP_DN	Progressively down-regulated in brown preadipocytes from four Irs-knockout mouse lines with increasingly severe defects in adipocyte differentiation (wt, Irs4 KO, Irs2 KO, Irs3 KO, Irs1 KO)	NA	NA	NA	0.4232	0	0	0.2398	0.125	0.9419	0	1	0	1	0	HSBP1,THBD,ADAM23,GAS2,CNDP2,PAX3,HLX1,IL6ST,RAMP2,COL4A2,RAB9,POPDC3,PPAP2B,EDG2,TSC22D1,GSTT1,CDKN2C,NRP1,COL6A3,TGFBI,EBF3,TSPAN6,DKK3,GJA1,GHITM,SIX1,SFRP2,ITIH2,SESN1,SMS,SNAI2,FMO1,CAPN6,EPHB6,COL6A1,IL1R1,NMB,PHKA2,ENPP1
1431	TAKEDA_NUP8_HOXA9_6H_DN	Effect of NUP98-HOXA9 on gene transcription at 6 h after transfection Down	0.9836	0.026	0.4716	-0.5936	0	0	0.2284	0.267	0.9419	0	1	0	1	0	ATP6V0D2,SLC1A6,CBX3,ZFP36,GAS7,TRIB2,SERPINE1,CCR1,SPTAN1,AQP1,DYRK1A,RHOB,JMJD3,IRAK2,CD80,NR4A2,TRAF1,HIP1R,CACNA1G,CCL2,CORO2A,HTRA3,MAMDC2,HMOX1,TM4SF1,IL6R,NINJ1,RAB12,CCL4,RARA,PTPRC,RGC32,ZNF395 /// FBXO16,TNFSF8,SLC4A2,PDGFA,CLMN,TNCRNA,VASH1,LOC653778
609	GOLDRATH_MEMORY	Genes upregulated in memory CD8+ T cells versus effector or naive T cell populations.	NA	NA	NA	0.3052	0	0	0.2112	0.182	0.9419	0	1	0	1	0	PRSS12,AQP9,RNF138,KCTD12,MAPK12,POU6F1,SEMA4F,CYP4V3,VKORC1,ANTXR2,TRAF1,IL10RB,MCOLN2,NCKAP1,IL10RA,EOMES,DOCK9 /// LOC670309,DAF2,LPIN1,PROS1,ABCB1A,SOS2,PTPN22,BMYC,USP48 /// LOC674195,IL15RA,VRK1,NR1D2,CD160,RRM2B,8430420C20RIK,PCGF2,GPC1,PDE8A,PRKCZ,RRAS,PRKCE,PLEKHA5,AKR1C12,ANK1,GOLPH4,RASA4,KLHL7,SLC2A1,F2R,PRNP,X99384,TMEM141,FHIT,RPGR,ZMAT3,SORBS1,HCFC1R1,PLCD1,ANGPTL4,BAG3,TIRAP,GYK,R…
288	CELLCYCLEPATHWAY	Cyclins interact with cyclin-dependent kinases to form active kinase complexes that regulate progression through the cell cycle.	-0.2965	0.102	0.8443	-0.3002	0	0	0.191	0.202	0.9419	0	1	0	1	0	CDKN2C,CDKN1B,E2F1,TFDP1,CDK6,CDC25A,CDK7,CDK2,CCND2,CCNA1,CDC2,CCNE1,CCNH,RBL1,CCND1,CDKN2A,CDKN2D,CDK4,RB1,CCNB1,CCND3,CDKN1A,CDKN2B
801	HYPOPHYSECTOMY_RAT_DN	Down-regulated in liver, heart or kidney tissue from hypophysectomized rats (lacking growth hormone), compared to normal controls	-0.0733	0.362	0.8443	0.574	0	0	0.1774	0.141	0.9419	0	1	0	1	0	SLC9A1,DCN,DECR1,AQP8,PPGB,SPARC,FN1,ENO1,AHSG,ACSL1,FBLN5,SCD,LDHA,PADI4,RAB3B,TFF3,PEX19,FTL,FDPS,COL3A1,AKR1A1,HADH,FBP1,B2M,PDK4,CALR,ALDOB,ECH1,FTH1,DDC,OAT,CYB5B,GLUD1,PDIA3,NPPA,TKT,LIMS2,ACAA2,ALAS1,MEP1B,PIM3,MGP,HBA1,PSMB8,IDH1,ATP2A2,ARF4,DAD1,ODC1
1307	SANA_TNFA_ENDOTHELIAL_DN	Genes down-regulated by TNFA in colon,derm,iliac,aortic,lung endothelial cells	-0.0673	0.379	0.8443	-0.3297	0	0	0.1717	0.046	0.6991	0	1	0	1	0	ALDH1A1,EMCN,MMRN1,EFEMP1,RGS4,DNAJB4,ITGA6,PALMD,NTN4,PECAM1,LDB2,VWF,ZNF521,KDR,APLN,TM4SF1,IGFBP4,DDR1,KRT7,TXNIP,PGAM2,POSTN,NULL,ACE,ARHGDIB,TGM2,MTUS1,LOC440248,FHL2,CABLES1,CTNNAL1,KCTD12,BMX,SASH1,ATP1B3,GLCE,C4ORF18,SDPR,TXNDC5,PPP1R16B,FER1L3,RPS3A,CD34,CLU,KCNH2,CCNA1,SFRS7,TMSB4X,GBA2,ANTXR1,PRKACB,ARL6IP1,KIAA0960,EPAS1,CALCRL,JAG2,SMYD2,HDAC2,XLKD1,ANXA2,DNAH11,CAPNS1,TPT1,ATP5A1,RH…
1389	ST_PAC1_RECEPTOR_PATHWAY	The signaling peptide PACAP binds to its receptor, PAC1R, which activates adenylyl cyclase and phospholipase C.	NA	NA	NA	-1.12	0	0	0.1572	0.414	0.9419	0	1	0	1	0	GNAQ,ITPKA,CAMP,GAS,PACAP,DAG1,ITPKB,ASAH1
758	HOUSTIS_ROS	Genes known to modulate ROS or whose expression changes in response to ROS	NA	NA	NA	0.6401	0	0	0.1541	0.233	0.9419	0	1	0	1	0	GPX4,GPX1,SOD1,SOD2,SOD3,CAT,LOC630729,GCLM,TXNIP,TXN1,TXN2,GLRX2,GLRX,HMOX2,HMOX1,FTL1,FTH1,CP,XDH,CYP1B1,MT1A,MT2A,HP,HPXN,PRDX1,SFRS15 /// LOC670368,PRDX4,PRDX3,PRDX2,PRDX6,GPX5,GPX3,GPX2,TXNRD1,TXNRD2,SDC4
20	ACE2PATHWAY	Angiotensin-converting enzyme 2 (ACE2) digests the blood-pressure regulator angiotensin II (AGT) ultimately to the vasodilator AGT1-7.	-0.1612	0.391	0.8443	-1.3085	0	0	0.1529	0.359	0.9419	0	1	0	1	0	COL4A3,COL4A1,COL4A5,AGT,COL4A6,AGTR1,COL4A2,REN,COL4A4,ACE2,CMA1,AGTR2
1646	YAGI_AML_PROG_ASSOC	Prognosis-associated probe sets	0.0989	0.081	0.9171	0.1747	0	0	0.1483	0.168	0.9419	0	1	0	1	0	PRLR,PRKAR1B,TAF1,CDK6,ADAM17,PRKD1,PTP4A2,NFKBIA,WIT1,RARB,PMS2L1,PMS2L3,NME1,LBR,GPR3,TLL1,MYL4,TNRC21,VDAC1,RENBP,EED,ARD1A,PEX6,TPM2,DKFZP564C152,COL3A1,BRD8,BST1,TSPO,VPS11,PHACTR4,CEBPE,RBM34,CD68,TI-227H,TRAF2,TIA1,RAB6IP1,APLP2,AZU1,LEPR,CA11,ENPP1,SURB7,ADNP,HMGCS1,TTPA /// LOC649495,TAF4B,GRIK5,SLC25A4,TBCE,DDHD2,MGC14376,LRRC48,HADH,TTC22,ECE2,POLR2H,LYST,GTF2IRD2,CREBL1,INPP5F,ATP6V0B…
326	CIS_XPC_UP	Increased expression in XPC-defective fibroblasts, compared to normal fibroblasts, following treatment with cisplatin	NA	NA	NA	0.2108	0	0	0.1184	0.13	0.9419	0	1	0	1	0	HSBP1,FEN1,LBR,TELO2,HSP90B1,ILF2,AURKA,GPC3,RNASEH2A,MCM8,H2AFX,TRIP13,MYC,FGB,TMSL8,TM4SF1,DYNC1H1,HES1,IGFBP1,CD247,PUNC,FDPS,NTS,HIST1H1C,COL18A1,HCFC1,SEMG1,FIGNL1,PTPRF,DCK,WISP2,POLA2,TDGF1,IGFBP2,C7ORF24,ITGB7,GATA3,CLDN4,ITGB3BP,PDXK,NUP93,RC74,GPR126,PRAME,AREG,TARBP1,PLEKHH1,VRK2,THBS2,ST6GALNAC2,CTSC,HMGB2,VTN,ZNF589,RFC5,H2AFZ,CEACAM1,LYN,ASGR1,ARMET,SILV,APOA2,RPN1,CDC2,FXYD3,MGP,PY…
285	CELL_PROLIFERATION	The multiplication or reproduction of cells, resulting in the rapid expansion of a cell population.	-0.0422	0.22	0.8443	0.2022	0	0	0.117	0.066	0.7897	0	1	0	1	0	CKS1B,CDK6,CBFA2T2,TCF8,C6orf108,CTNNBIP1,ISG20,REGL,PDAP2,CDK9,PIM2,VTI1B,GPC4,CHRM1,BUB3,MNT,CTF1,CRIP1,DD5,ADRA1B,RPS4X,PDAP1,ZNF187,ERF,CDC27,EVI5,TACSTD2,CHRM4,DTYMK,ERG,SYK,CYR61,TXN,OSMR,MS4A1,EMP3,CHRM5,USP8,INSL4,IL2RG,TCF19,IL9R,PDCD1LG1,SKB1,BTG1,KHDRBS1,RPP14,BST2,BUB1,UHRF1,RPS27,TGFA,SIPA1,ELN,TRIP,EMP1,SPOCK,TGFB2,CKS2,MET,PYY,ELF5,PTCH,FSCN1,ENPEP,RBBP7,PRKCA,IRF2,CDK7,STAT6,ARHGE…
1337	SHEPARD_CELL_PROLIFERATION	Cell proliferation genes determined in zebra fish	-0.0422	0.22	0.8443	0.2022	0	0	0.117	0.066	0.7897	0	1	0	1	0	CKS1B,CDK6,CBFA2T2,TCF8,CTNNBIP1,C6orf108,ISG20,REGL,PDAP2,CDK9,PIM2,VTI1B,GPC4,CHRM1,BUB3,MNT,CRIP1,CTF1,DD5,ADRA1B,RPS4X,ZNF187,PDAP1,ERF,CDC27,TACSTD2,EVI5,CHRM4,ERG,DTYMK,SYK,CYR61,TXN,OSMR,MS4A1,EMP3,CHRM5,USP8,INSL4,IL2RG,TCF19,IL9R,PDCD1LG1,SKB1,BTG1,KHDRBS1,RPP14,BST2,BUB1,UHRF1,RPS27,ELN,TGFA,SIPA1,TRIP,EMP1,SPOCK,TGFB2,CKS2,MET,PYY,ELF5,PTCH,FSCN1,ENPEP,RBBP7,PRKCA,CDK7,IRF2,STAT6,ARHGE…
181	BRCA_BRCA1_NEG	Genes whose expression is consistently negatively correlated with brca1 germline status in breast cancer - higher expression is associated with BRCA1 tumors	-0.0254	0.442	0.8443	-0.2782	0	0	0.1156	0.194	0.9419	0	1	0	1	0	EPDR1,DCI,SPAG5,GREM1,TAOK1,WT1,SPARC,PRKG1,AFF1,SC5DL,CAMK2N1,IGFBP7,AHNAK,MYLIP,GPC1,CGI-38,STXBP1,HTRA1,NPTN,TMEM16A,GPC4,KIAA0644,CA12,DIP13B,GOSR1,NTN4,HDGFRP3,GJA1,ZDHHC17,BRD8,TFPI,UQCRQ,TEGT,GALNT7,CRYM,MEIS3P1,TNRC9,FMOD,ATBF1,SNPH,GLI3,IGFBP2,DUSP6,KLHDC5,ENC1,GATA3,NEO1,FBXL2,UNC119,C9ORF88,PIB5PA,CCDC74B,GPR98,TSPAN15,DUSP13,RNF43,CHGA,STK39,PRRX2,DKFZP761M1511,ASTN2,CPE,CTSF,REEP1,PA…
1222	PROLIFERATION_GENES	Proliferation related genes	-0.0574	0.152	0.8443	0.0898	0	0	0.0799	0.132	0.9419	0	1	0	1	0	IL9,TCF8,CTNNBIP1,SSR1,TSHR,REGL,CD5,SSTR5,CDK9,GPC4,CDK5RAP3,BUB3,CTF1,EML4,TBC1D8,CDC27,EGR4,CAPNS1,CLK4,SYK,CYR61,MXD4,CTBP2,OSMR,TXN,CHRM5,EMP3,USP8,CXCL10,EDG5,ADRA1A,BTG1,RPS27,ELN,SIPA1,LDOC1,IL7,EMP1,PRKR,MET,FRK,ELF5,TOB1,PTCH,FSCN1,NPDC1,TGFB1I1,ENPEP,MS4A2,BOP1,HELLS,WIT-1,PRKCA,TGFB3,ARHGEF1,DNAJA2,IGF1,KRT16,NF1,CDC14A,SNF1LK,DDX11,TGFB1,IL2,NDN,ANP32B,LRPAP1,CUL5,TNFRSF8,TPX2,FGF2,R…
1288	RUTELLA_HEMATOGFSNDCS_DIFF	The 672 significantly changing genes	NA	NA	NA	0.0983	0	0	0.078	0.014	0.3872	0	1	0	1	0	CHI3L1,APOE,GPNMB,APOC1,HSD11B1,CCL2,ADAMDEC1,SPP1,MMP9,MMP12,SLC7A11,CCL18,PIR,HSPB1,C1S,SDC2,PLXNA1,TNFAIP6,CCL14 /// CCL15,TM7SF4,C3 /// LOC653879,CCL22,SLC1A3,BHLHB3,CRIM1,DSU,AKR1C2,CCL8,AKR1C1,INHBA,GM2A,SLAMF8,DOCK4,PDE4DIP /// LOC64253,KCNMA1,HLA-DRB4,RARRES1,SERPINE1,PLTP,EMILIN1,TNIP3,NR1H3,CYP27B1,LAMP3,CLEC5A,SCD,SLC29A3,SLAMF7,CCND1,NQO1,LHFPL2,NRP1,DFNA5,SQSTM1,FSCN1,CXCL5,CD9,MAOA,…
242	CALRES_MOUSE_NEOCORTEX_DN	Downregulated in the neocortex of aged (30-month) mice subjected to caloric restriction since young adulthood vs. age-matched controls	-0.0355	0.331	0.8443	-0.362	0	0	-0.008	0.477	0.9846	0	1	0	1	0	EIF2S1,IL17A,CNTN3,USP9X,SKP1A,SLC6A8,DDR2,RELA,CYP19A1,SEC23A,EDN1,EEF1A1,CCL2,IFNGR2,PCK2,PTPN14,H2AFX,KIF20A,CALM3,IHH,BUB3,HSPB1,C19ORF53,XPC,STAT6,PHKG2,CHKA,GALT,GNG2,TFRC,ALOX5AP,MARCH9,ATP5F1,PML,POLR2G,CTNNA1,EEF2,LMNB2,KCNH1,RAC1,ITGB4,MSH3,FZD5,EPRS,PRPF6,CACNB2,GNG12,NAGLU,APOB,NFE2L2,IARS,EEF1D,FOXN1,COL4A1,ZBTB16,RAP2B,ZYX,ACLY,EIF4A1,KIF5B,ATP2A2,TOP3B,DUSP7,SERPINA6,GRIN1,MDK
1667	ZHAN_MM_CD138_MS_VS_REST	50 top ranked SAM-defined over-expressed genes in each subgroup_MS	-0.1995	0.094	0.8443	-0.4486	0	0	-0.0196	0.473	0.9846	0	1	0	1	0	WHSC1,FGFR3,BACE2,DSG2,CLEC11A,CENTG2,MYRIP,FZD2,SERPINE2,NAP1L3,C10ORF38,JAM3,RPIB9,C18ORF4,NGFRAP1,TRIM58,FZD8,PBX1,PCSK5,CLGN,RAI2,TMEM176A,PPM1H,ZNF503,CST3,WWC2,DTNA,RMST,LRP12,LOH11CR2A,KLHL13,MITF,RNF32,ZNF521,CLIC6,NRIP1,SPRY2,TCEAL2,SLC22A17,MYO10,PALLD,TEAD1,MARK1,C10ORF30,TMEM176B,LARP6,MAGI1
953	LEE_TCELLS9_UP	Transcripts showing SP4>CB4>AB4 pattern	-0.0178	0.502	0.8443	-0.6733	0	0	-0.0599	0.378	0.9846	0	1	0	1	0	TOP2A,C5ORF13,SOX4,MARCKS,KIAA0101,TYMS,CCNG2,SPRY2,PDE4D,TOX,NR4A2,EGR2,HTR2B,CD1B,CCR9,RP4-691N24.1,CCRL2 /// LOC642312,PXDN,SPRED2,MICAL2,CHI3L2,DSG2,LZTFL1,BCOR,LOC129607,C20ORF100,FAM79B,TIMP2,P2RY1,RSAD2,MAML3
1102	NOTCHPATHWAY	Proteolysis and Signaling Pathway of Notch	NA	NA	NA	-1.7749	0	0	-0.0601	0.417	0.9846	0	1	0	1	0	NOTCH1,PSEN1,FURIN,DLL1,RBPSUH,ADAM17
1615	VITCBPATHWAY	Vitamin C (ascorbic acid), in addition to its role in collagen modification, serves as an antioxidant and is imported into cells by Svct2 in the brain and Svct1 in intestinal epithelium.	-0.1704	0.29	0.8443	-1.3248	0	0	-0.0682	0.375	0.9846	0	1	0	1	0	COL4A3,SLC2A1,COL4A1,SLC2A3,COL4A5,COL4A6,COL4A2,SLC23A2,SLC23A1,COL4A4,P4HB
1601	VEGF_HUVEC_UP	20 genes with the largest fold-change up-regulation at any time point (30min to 24 hours) after VEGF treatment in human umbilical vein endothelial cells	1.8193	0.015	0.3049	0.8541	0	0	-0.1126	0.384	0.9846	0	1	0	1	0	THBD,CDR1,BPI,EGR3,SLC4A7,CD1B,MRE11A,HERPUD1,DSCR1,PODXL,PPY,ANGPT2,PPAP2B,PCTP,EGR2
273	CELL_ADHESION	The attachment of a cell, either to another cell or to the extracellular matrix, via cell adhesion molecules.	NA	NA	NA	-0.4797	0	0	-0.1187	0.056	0.5979	0	1	0	1	0	CCL11,PCDHB15,KIAA0169,CCL2,TROAP,PCDH16,GNE,MMRN,EMR1,PCDHB11,PTPRF,CLDN10,PTPRU,TNR,ITGB3BP,MFGE8,PCDHB12,USH2A,NRCAM,BAIAP1,CNTNAP2,E48,FLJ10539,GP5,ISLR,PSTPIP1,CXCL12,TSC1,SCARB2,IL8,LPXN,CD96,ZYX,PCDHA3,RAB13,CD97,HABP2,PCDHB10,SPOCK,ALCAM,LOXL2,L1CAM,F8,CNTN2,TPBG,CD226,BYSL,ITGA4,CDH16,NCAM1,ITGA5,TGFB1I1,DSCAM,FAT,CD2,CDH15,PSORS1C1,PCDHB4,CX3CR1,PCDHB3,CDH17,IGSF1,PCDHB2,MADCAM1,IL2,ITG…
367	CMV_HCMV_TIMECOURSE_ALL_DN	Down-regulated in fibroblasts following infection with human cytomegalovirus (at least 3-fold, with Affymetrix change call, in at least two consectutive timepoints)	-0.1812	0.033	0.5799	-0.2083	0	0	-0.1193	0.123	0.9607	0	1	0	1	0	VPS13B,ARNT2,EXT1,SIP1,TSPAN5,NTF3,AMOTL2,CRSP9,NCAPH,TBC1D8,TLE4,OPRK1,ITPKA,DNASE1L1,MSC,HNRPDL,CYR61,FBXL2,TP53I3,PAFAH1B1,ALDH3B1,THBS2,CXCL12,LDB2,ACAA2,DUSP10,SEMA3A,AXL,NIT1,CXORF6,C10ORF56,SIPA1,TGM3,SIX1,ZNF3,EMP1,LOH11CR2A,TWIST1,PTGIS,LRP8,ETV1,TGFBR3,GLMN,TCF21,HMGA2,KIFC1,TGFB1I1,LTBP1,DMXL1,KLF7,NDUFB7,SERPINE1,OSR2,VDR,RAB3B,ZNF205,TRAF3IP2,PDCD4,GRIA3,PAEP,ITGA3,SNAI2,PSG9,FOXF2,R…
1162	PARP_KO_DN	Downregulated in MEF cells from PARP knockout mice	NA	NA	NA	-0.7153	0	0	-0.1244	0.284	0.9846	0	1	0	1	0	CDC20,HMGB2,CCNA2,CCNB2,PRIM1,NCAM1,STMN1,SPP1,SET,DNMT1,CCNB1,UBE2S,TAGLN2,KRT14
275	CELL_ADHESION_RECEPTOR_ACTIVITY	Obsolete by GO - combining with cell adhesion molecules to initiate a change in cell activity.	-0.1073	0.346	0.8443	-0.7888	0	0	-0.125	0.28	0.9846	0	1	0	1	0	MADCAM1,ITGAE,CRTAC1,SELP,MDS028,ITGB3,ITGA2,ITGAX,ITGA8,ITGB4,TNFAIP6,ITGB1,ITGA4,FLJ10539,ITGB8,ITGA2B,ITGA7,ITGA5,ITGB6,ITGAM,ITGA6,ITGA11,ICAP-1A,FLRT3,ITGA10,TNC,CDA08,ITGA3,ITGB5,BBS2,ITGAL,ITGB2,ITGBL1,DKFZP761D0211,DAG1,ITGB7,ITGA9,ITGAV
557	GAY_YY1_DN	List of YY1 target genes identified in MEFs expressing ~25% of YY1 Down	-0.0817	0.133	0.8443	-0.2504	0	0	-0.1485	0.167	0.9846	0	1	0	1	0	REST,SERPINA1A,CXCL5,NULL,PTPN2,FARS2,MUP3,GALR1,GM459,A530058N18RIK,RAB27A,TNFSF11,FBXW14,ZFP143,PRSS29,FABP9,CEACAM14,SUV39H2,SLC22A18,PFDN5,DUSP9,LY6A,SPTBN4,CTS6,NKX2-3,ABHD3,CYP2C50,HMGB3,RAB3C,HBB-B1,XRCC4,IDI1,VAV1,IFI202B,IL1R1,DEFB5,IFI205,PRKG2,SOD3,CDC6,HIST1H3F,V2R10,PLK4,IGFBP5,SVS2,APOC1,MTCH2,AXIN2,H2-K1,LIN7B,GK2,ALOX8,RIPK4,MCM5,LYZS,CYP3A11,UTY,CHRDL1,CRABP1,IL1RL1,CCNA2,LGR5,FZ…
306	CHESLER_BRAIN_HIGHEST_VARIANCE_GENES	50 neurologically relevant transcripts with highest genetic variance (Amount of variance accounted for by strain (heritability) has a median of 11% and is as high as 78% across all transcripts.)	-0.2961	0.068	0.7449	-0.5137	0	0	-0.1619	0.12	0.9607	0	1	0	1	0	DARC,FOLH1,MELA,1110008H02RIK,MEF2C,2310022L06RIK,ALDH7A1,4833420G17RIK,SC5DL,CAP1,RGS19,THUMPD1,5730589K01RIK,MTAP1B,BCL2A1A /// BCL2A1B,IGH-6,BCAT2,ACAA1A,PRDX2,C10ORF89,2610201A13RIK,2210010A19RIK,PHLDA1,C330011F01RIK /// 64,MYOC,KCNJ9,RPP14,VPS52 /// LOC631721,COL4A1,PTTG1,9430098E02RIK,ERDR1,E130013N09RIK,CTSE /// LOC622147 /,SCG5,LOC666623,CCL21B /// CCL21A //,GNB1,ZFP125,ZFP68,CPSF2,PAM,MT…
424	DFOSB_BRAIN_2WKS_UP	Up-regulated in the nucleus accumbens of mice after 2 weeks of induction of transgenic deltaFosB	-0.1658	0.375	0.8443	-0.7156	0	0	-0.1751	0.254	0.9846	0	1	0	1	0	IMPACT,NOV,FHL2,TXN,GSTO1,FHOD3,PIB5PA,GARS,C17ORF79,SERPINI1,APBA2,OLFM1,ACCN1,TBR1,MFSD4,VSNL1,MGST3,HMGCS1,BDNF,PFTK1,DDEF1,ELAVL2,CTGF,GEFT,SMAD1,MEF2C,COL5A2,MOBP,SEPT9,SYT2,STMN1,CADPS,NEFH,ZNRF2,SCN1A,PTPRK,TUBB2A,ADARB1,STMN2
389	CREB_BRAIN_8WKS_UP	Up-regulated in the nucleus accumbens of mice after 8 weeks of induction of transgenic CREB	-0.0459	0.308	0.8443	-0.3013	0	0	-0.2009	0.089	0.7944	0	1	0	1	0	RESP18,CPLX1,SCHIP1,NR2F1,IFT20,ADCY6,BASP1,CDH13,TSPAN5,BTBD14A,MFSD4,ASH2L,FGF12,NDRG3,BDNF,UQCR,CD99,NEUROD6,STMN3,AQP4,PTGDS,TUBB3,CTGF,ELAVL2,SYT17,PTPRD,SYP,BZW1,NDUFC1,CXCR7,HSD17B12,SYT2,CADPS,SERF2,UTY,ACYP1,GNB1,CRYL1,NR2F6,CXXC5,ADARB1,DIO2,NOV,RALA,MMP16,SERPINI1,KLF10,OSBPL1A,NPY,OLFM1,TBR1,TXNL2,STX1A,SMAP1,SEMA7A,LAPTM4B,MGST3,TUBA1,PFTK1,BCAT1,FSTL1,TMEM160,TMEM14C,PLS3,AUH,MEF2C,…
137	BASSO_HCL_DIFF	Identification of HCL-specific genes, The analysis identified 89 genes that are differentially expressed in HCL versus all the other samples	NA	NA	NA	-0.4034	0	0	-0.2843	0.042	0.5097	0	1	0	1	0	LOC90925,TNFAIP8,TRAF5,BLR1,TCF4,KIAA0922,PAWR,HBB,HBA1 /// HBA2,IL1R2,RPLP1,FER1L3,GAS7,HBG1 /// HBG2,TIMP1,IGFBP3,PTPRM,SLITRK5,ANXA1,MAF,MYF6,MTSS1,RIN2,PLXNC1,CPVL,FGFR1,DPYD,CTBP2,SPRY2,RCBTB2,LILRB2,FLT3,SCN1B,C16ORF45,SIX3,SDC3,IL1R1,RAB13,PLOD2,AIF1,EMP1,IL3RA,TRIM2,CD63,RNF11,DST,KCTD12,SUSD5,B2M,PGDS,CCND1,MAPK10,EPB41L2,DAPK1,TCF7L2,SMPDL3A,ENG,TNFRSF1A,RECK,IL18,WWTR1,S100A13,PDE4DIP,…
929	LE_MYELIN_UP	Genes upregulated in Egr2Lo/Lo mice (who bear mutations in the transcription factor Egr2 and in which peripheral nerve myelination is disrupted) whose expression is significantly altered after sciatic nerve injury.	-0.0266	0.402	0.8443	-0.6216	0	0	-0.333	0.064	0.6504	0	1	0	1	0	SOX2,VIL2,2810417H13RIK,CDC2A,MCM5,RRM1,UBE2T,LSM2,PLK1,SH3GL3,BIRC5,COL18A1,H2AFZ,TNC,RRM2,TCF19,POU3F1,CCL2,CXCR4,REEP1,SPECC1,CD44,LIN9,CHL1,PSPC1,TNFRSF21,EDNRB,CDC7,BUB1,ATF3,D17H6S56E-5,RBL1,RAD51,PPP1R14B,CCNB1-RS1 /// CCNB1,DNAJC9,TNFAIP8,RPA3,MCAM,TUBB6,KIF20A,LMNB1,HDAC2,FIGNL1,3110004L20RIK,KIF2C /// LOC631653,PDE8A,C330027C09RIK,NUSAP1,SPRED2,EPHA5,ODZ3,AURKA,KPNA2 /// LOC670551,RPL13…
176	BOQUEST_CD31PLUS_VS_CD31MINUS_DN	Genes overexpressed 3-fold or more in freshly isolated CD31- versus freshly isolated CD31+ cells	NA	NA	NA	-0.2922	0	0	-0.3412	0.016	0.2499	0	1	0	1	0	MFAP4,SUSD5,SLC22A3,FBLN1,DPT,PTGFR,DZIP1,WISP2,ITGBL1,PPP4R2,MYH11,EFEMP1,C3 /// LOC653879,SERPINA5,NOVA1,SLIT3,SEMA3C,GPC3,PDGFRL,FBLN5,IGF1,MFAP5,SVEP1,CYBRD1,CXCL14,CHL1,OGN,HAS1,FLJ20701,MYOC,PDGFRA,TNFAIP6,PLA2G2A,GFPT2,ALDH1A1,MME,FAP,OMD,NTRK2,FLJ22655,C1S,INHBA,CES1,ADCY7,DCAMKL1,TMEM176B,CAPN6,PTX3,CDH11,THBS2,PDE4DIP /// LOC64254,SSPN,CTSK,GRIA3,FBN1,SPOCK1,DKFZP586H2123,CFH,CILP,COL1A…
1458	TGFBETA_C1_UP	Upregulated by TGF-beta treatment of skin fibroblasts, cluster 1	0.9611	0.06	0.7554	-0.8751	0	0	-0.3927	0.04	0.4962	0	1	0	1	0	RHOB,CD44,EPHB3,NOTCH2,BSG,SPARC,PLAT,ITGA3,TCF7L2,IGFBP3,ADAM9,HSPG2,PAK1,NID1,SERPINE1,LRRC17,CSPG2
198	BREAST_DUCTAL_CARCINOMA_GENES	Genes upregulated in breast tumors that are identified as high tumor grade and that are progressing from preinvasive ductal carcinoma in situ (DCIS) to invasive ductal carcinoma (IDC).	-0.0926	0.351	0.8443	-0.7433	0	0	-0.4258	0.106	0.8853	0	1	0	1	0	IDH2,FLJ10540,KNSL1,ANKT,PRO2000,RAD51,UBE2C,ANLN,PMSCL1,STK15,CENPA,PSMD12,TOPK,UBE2N,S100A10,TCEB1,RRM2,TOP2A,CML66,FLJ10468,KIAA0165,PLK,TACC3,RTN4,NEK2,MGC2721,CDKN3,RACGAP1,MGC2577,BUB1,BIRC5,CKS2
627	GREENBAUM_E2A_UP	Table includes transcripts up-regulated 3-fold or greater in the E2A-deficient cell lines	NA	NA	NA	-1.1394	0	0	-0.4911	0.079	0.7445	0	1	0	1	0	PTGS1,SCIN,HS3ST1,TYMS,WBP5,KIF4A,C330027C09RIK,KLHDC2,AURKA,BUB1,CDKN2C,ANLN,NULL,MAD2L1,CCNB1,PLK4,CCNA2,KIF11,KIF2C,PFKP,SLC12A2,TTK,FGFR2,RACGAP1,ECT2,PGK1,MKI67,TOP2A,H2AFX,NUSAP1,CCNB2,CA2,EIF4EBP1,SLC7A5,EPRS
1052	MSPPATHWAY	Macrophage stimulating protein is synthesized as pro-MSP by the liver and, on proteolysis, binds to monocyte receptor kinase RON to induce macrophage development.	0.7307	0.091	0.9418	-2.3077	0	0	-0.7871	0.078	0.7445	0	1	0	1	0	TNF,MST1,CCL2,CSF1,IL1B,MST1R
1141	P21_P53_EARLY_DN	Down-regulated at early timepoints (4-8 hrs) following ectopic expression of p21 (CDKN1A) in OvCa cells, p53-dependent	-0.294	0.369	0.8443	-2.1088	0	0	-1.0168	0.024	0.349	0	1	0	1	0	CYR61,NCAPG,TCN2,RACGAP1,PRC1,TPX2,CDC2,UBE2C,MKI67,AURKA,BIRC2,DLG7,TTK
