# Supplementary material for: 1,25 dihydroxyvitamin D-mediated orchestration of anticancer, transcript-level effects in the immortalized, non-transformed prostate epithelial cell line, RWPE1
Source: BMC Genomics. 2010 Jan 13;11:26. doi: 10.1186/1471-2164-11-26 (PMC2820456; doi:10.1186/1471-2164-11-26)
Supplement: Additional file 3 — GSA motif genesets c3. GSA motif genesets (c3) significantly enriched in differentially expressed transcripts. [file 1471-2164-11-26-S3.XLS]

## Sheet: Additional file 3
GSA motif genesets (c3) significantly enriched in differentially expressed transcripts.
#	Title	DESCRIPTION_BRIEF	6h Score	6h p-value	6h FDR	24h Score	24h p-value	24h FDR	48h Score	48 p-value	48h FDR	6h 5%FDR	24h 5%FDR	48h 5%FDR	Any 5% FDR	All 5%FDR	MEMBERS_SYMBOLIZED
359	TTGCWCAAY_V$CEBPB_02	Genes with promoter regions [-2kb,2kb] around transcription start site containing the motif TTGCWCAAY which matches annotation for CEBPB: CCAAT/enhancer binding protein (C/EBP), beta	1.1463	0	0	0.3498	0.063	0.9251	0.6395	0	0	1	0	1	1	0	ZNF217,EIF4A2,NRP2,BNC2,KIAA0999,KCNJ2,SAA1,PHF16,FGA,DBH,STMN1,PPP1R3D,ZFP36L1,RHOB,CSPG2,ITPR3,IHPK2,MSH5,D1S155E,KLF5,CXORF15,MAPK14,BMF,PRDX3,CITED4,SLIT3,FGF14,ANGPT1,TRIB1,PITX2,WNT5A,SOX10,GSR,FLJ20255,C20ORF177,CKAP4,NFKBIE,IL19,AGC1,SPIB,RAB2,SLC7A11,LUZP1,PC326,CUEDC1,KRT23,CLDN10,B4GALT1,CYP24A1,IDH1,FLJ22457,SERPINE1,EIF4A1,DKFZP564C103,ETV6,C14ORF43,CEBPB,R-SPONDIN,PPL,SYNCRIP,HOXA5,…
186	GCGCCTT,MIR-525,MIR-524	Targets of MicroRNA GCGCCTT,MIR-525,MIR-524	0.633	0	0	-0.2861	0.196	0.9276	0.0785	0.375	0.9989	1	0	0	1	0	SACM1L,TLX3,ASCC2,ZNF403,BTBD14B,SRGAP3,EBF,INHBB,CSDE1,HES1,MYCL1,FBXO34,PRPF4B,IER2,KPNB1
52	AGCGCTT,MIR-518F,MIR-518E,MIR-518A	Targets of MicroRNA AGCGCTT,MIR-518F,MIR-518E,MIR-518A	0.5535	0	0	-0.1095	0.249	0.9276	0.0131	0.469	0.9989	1	0	0	1	0	KIAA2022,RAP1B,OTP,BET1L,NRXN1,MCF2L,SON,HMP19,C10orf22,CPEB1,FCHSD1,PTPRU,CAPN3,ZNF608,TAS1R1,EGR3,AUTS2,ZNF385
372	V$AHRARNT_02	Genes with promoter regions [-2kb,2kb] around transcription start site containing the motif GRGKATYGCGTGMCWNSCC which matches annotation for AHR: aryl hydrocarbon receptor	0.53	0	0	0.1773	0.287	0.9796	0.1733	0.281	0.9989	1	0	0	1	0	LOC153222,ATOH1,AMPD2,MAPRE1,SORCS3,HES1,EGR1,CBX6,HINT1,CNTN6,HDAC3,C5ORF16,SUPT16H,MEIS2,NRF1
700	V$PBX1_02	Genes with promoter regions [-2kb,2kb] around transcription start site containing the motif NNCATCAATCAANNW which matches annotation for PBX1: pre-B-cell leukemia transcription factor 1	0.4082	0	0	0.1645	0.128	0.9796	-0.1427	0.094	0.837	1	0	0	1	0	LIF,FGF13,SHRML,MRPS6,MGC10946,PAX3,C20ORF17,SP3,TCF21,SIX1,HES1,MMP1,MGC33510,EEF1A2,ABHD3,PITX2,HOXC11,TBL1X,C10ORF11,THRA,ZNF238,HOXA2,VDP,ZNF503,FLJ26184,NOG,AMBN,OA48-18,TLE4,TLE1,GPB5,SST,HOXD10,EFNA5,CCNG1,BCL9,PHACTR3,HOXD13,LRCH2,MGAT5B,MEF2C,FLJ14437,STAG2,GSK3B,FGF8,RHOB,PABPN1,DUSP10,PNOC,SMAD1,SLC2A14,FLJ46154,MCTS1,MEIS2,KITLG,OTX2,FLJ21168,RFX4,HHEX,TECTA,NOSIP,EML1,MTSS1,WDR1,TFR2…
437	V$CEBPB_02	Genes with promoter regions [-2kb,2kb] around transcription start site containing the motif NKNTTGCNYAAYNN which matches annotation for CEBPB: CCAAT/enhancer binding protein (C/EBP), beta	0.3796	0	0	0.1314	0.112	0.9796	0.1419	0.027	0.4808	1	0	0	1	0	EIF4A2,C14ORF43,SLIT3,RAB3IP,SPRED1,SYNCRIP,EIF4A1,MAP2K6,PFN2,PDE3B,ZNF217,CXORF26,CBX4,BNC2,FLJ10159,FCER1G,ASCL2,KCNJ2,STAT3,DKFZP564C103,FLJ20255,NDRG1,UGP2,PLA2G4A,PIP5K1A,H2AFJ,TOB1,UBE2E2,SERPINF1,GYS1,RUVBL2,PHLDB1,PRLR,ELAVL2,ESR1,FGF14,MEOX2,RAD23B,PPP1CB,BDNF,MGC50372,FLJ22457,THRA,ODC-P,FGA,SPIB,CHRM1,PTPN12,DMD,PHF16,IL19,ARF6,RNPC2,ERF,AGC1,ONECUT2,C20ORF17,RAB2,CACNB2,CYP24A1,PPARG…
465	V$DR3_Q4	Genes with promoter regions [-2kb,2kb] around transcription start site containing the motif RRTGNMCYTNNTGAMCCNYNT which matches annotation for VDR: vitamin D (1,25- dihydroxyvitamin D3) receptor	0.3558	0	0	0.2581	0	0	0.2388	0	0	1	1	1	1	1	RIS1,HSPB7,FGR,FLJ21347,DSIPI,LOC150236,DD5,DIAPH1,SIAT7E,NBEA,CACNG2,SSBP2,CYP24A1,USH1C,ZNFN1A2,TMPO,SYNCOILIN,AZ2,PRLR,FLJ23436,FKBP11,AQP9,ERBB2IP,PAX6,RBM14,RKHD3,RBBP6,ADAMTS4,NDUFS2,FLJ12442,TRIM8,ARHGEF5,ZBTB10,SIAT8B,COL12A1,PTCH,ZNF385,ROCK1,GGTL3,ARNTL,PITX2,NR6A1,TFAP2BL1,HBXAP,PTD015,GPC3,ATP2A2,BAHD1,SSBP3,HOXB7,FLJ90834,XPO1,POU2F1,CDHJ,SREB3,SALL1,MIG-6,ACVR2,STIM1,IL11,AQP1,TTC3,…
124	CCCACAT,MIR-299-3P	Targets of MicroRNA CCCACAT,MIR-299-3P	0.3265	0	0	0.1576	0.117	0.9796	-0.3824	0	0	1	0	1	1	0	ABCE1,TRPM3,GIT1,UBE2H,CD164,FOXP4,APBB3,SP4,IQSEC2,PARP6,RUNX1T1,CUTL1,BTBD11,TOP1,VEGF,CNNM4,KCNMA1,RAB6C,CYB5R3,TIMP3,NDST1,KLHL17,SMC1L1,WDR81,ADD1,AP1G1,BCL11A,TCF4,PPME1,PAXIP1,PLEKHH2,RAB6A,PDLIM2,CDC42,PRR10,CROP,FBXO33,TMEM35,RNF43,ACACA,MUC4,EPHA7,RABEPK,ITGAV,MAPRE3,IFIT1,ZNF207,KIAA1404,NGFR,ARRDC3,CHST2,PDZD11,FLJ21839,XKR7
381	V$AP1_Q2	Genes with promoter regions [-2kb,2kb] around transcription start site containing the motif RSTGACTNANW which matches annotation for JUN: jun oncogene	0.3107	0	0	0.342	0	0	0.4032	0	0	1	1	1	1	1	EPHA2,MGC46534,S100A5,CLSTN3,PAK6,GGN,PDAP1,G10,SMARCA2,GJB3,LMNA,AXIN2,PTPRH,KIAA1404,KBTBD5,IL9,XLKD1,KCNH6,MCART1,STOML2,GPR150,IGFBP6,CORO1C,DKFZP547D2210,PCDH9,CA7,CAMKK1,FLJ44313,IBRDC2,KIAA0664,PTPRR,LAMC1,MMP7,MAPK3,PITPNC1,ROCK2,ZNF533,MAP2,C3ORF6,FGF12,SCRN1,GNAI1,PAPPA,NDP,FHL3,TRIM8,GAB2,NCDN,MGC4677,KIAA0779,HDAC3,C5ORF16,SNCB,FLJ33207,PIM2,DNM1,CIZ1,KBTBD10,IL23A,M-RIP,SIAT8E,SCOC,C…
747	V$SRF_C	Genes with promoter regions [-2kb,2kb] around transcription start site containing the motif DCCWTATATGGNCWN which matches annotation for SRF: serum response factor (c-fos serum response element-binding transcription factor)	0.3104	0	0	-0.0649	0.322	0.9276	-0.2491	0.034	0.5174	1	0	0	1	0	EGR2,EGR3,NKX2-2,COPEB,DUSP5,FGFRL1,MBNL1,EGR1,MYO1E,MYL6,NR2F1,MYH11,PRM1,FOS,VCL,FLNA,MGC2744,RUNDC1,TAGLN,SRF,NR2F2,CNN1,KCNK3,CNN2,SCOC,LIM,FOSB,UNC84B,NXF,PHF12,TAZ,GPR20,ACTC,ACTG2,ZAK,PLN,ACTN1,TNNC1,NPAS2,C5ORF6,LPP,G3BP2,STAT5B,C9ORF65,GADD45G,CKM,IL17B,CFL1,MUS81,ACTB,KIAA1221,FOSL1,PFN1,CA3,ITGA7,DVL3,PPP1R12A,TGFB1I1,RHOJ,DAPK3,ACTR3,CYR61,MGC14376,FLJ33817,MRVI1,EMILIN2,HERC1,DIXDC1,…
774	V$TAXCREB_01	Genes with promoter regions [-2kb,2kb] around transcription start site containing motif GGGGGTTGACGYANA. Motif does not match any known transcription factor	0.3071	0	0	-0.0638	0.305	0.9276	0.0065	0.509	0.9989	1	0	0	1	0	SSTR3,JUND,KLF13,FGF14,MBNL2,VGF,HSYN,SMARCA5,CAMK2D,BNIP2,SHANK2,C11ORF11,DUSP1,GTF2A1,MAP1LC3A,POLDIP3,LOC374654,RING1,PHF12,DKFZP586H2123,TEB4,HS6ST2,SMBP,GATA1,PTPRU,NOL4,MGC3123,BRAF,OSBP,CGI-72,FBXL11,XPR1,IRX4,BAHD1,RBP5,CLSTN3,PAFAH1B1,CD2AP,RAB37,CYLD,MESDC1,LOC399947,SNF1LK,DLST,SMARCD1,KIAA0669,HHIP,FLJ31222,G6PC,TM4SF2,GPM6B,DLX5,HAS1,PNRC1,PPP2CB,FOS,BTEB1,ARRB2,NR4A3,TAGLN2,MARCKS,A…
387	V$AP1FJ_Q2	Genes with promoter regions [-2kb,2kb] around transcription start site containing the motif RSTGACTNMNW which matches annotation for JUN: jun oncogene	0.2881	0	0	0.3604	0	0	0.3633	0	0	1	1	1	1	1	CLSTN3,PAK6,GGN,PDAP1,G10,EPHA2,MGC46534,S100A5,SMARCA2,LMNA,KIAA0664,GJB3,AXIN2,PTPRH,KIAA1404,KBTBD5,IL9,SIAT8E,M-RIP,FLJ33207,GPR150,CASK,XLKD1,KCNH6,MCART1,SPTA1,CLC,MMP7,TUBA6,MMP19,C1QTNF8,EPB41L1,DDX17,EIF4G1,SCOC,LOC90768,SCRN1,ASS,IGFBP6,STOML2,IL23A,CORO1C,UBE3A,FLJ23235,PRDM1,PCDH9,CAMKK1,MINK,PAX9,MGC4796,FHL3,RGS8,DUSP13,TRIM8,LTBP3,GAB2,GAPD,PSMA3,MAP1A,TCF12,LOC51333,FLJ35767,LRP1B…
797	V$VDR_Q6	Genes with promoter regions [-2kb,2kb] around transcription start site containing the motif CNSNNTGAACCN which matches annotation for VDR: vitamin D (1,25- dihydroxyvitamin D3) receptor	0.2827	0	0	0.1819	0.111	0.9796	0.2529	0.042	0.6167	1	0	0	1	0	LOC146542,ABCD2,ZNF161,TRIM33,RBBP6,POU4F3,FGF9,ZNF219,ASS,SEMA3B,LOC283932,FBXL19,CDX1,HOXA5,IDN3,FLJ10747,HOXD3,ALS2CR7,DSIPI,FLJ40083,ESRRG,ZNF532,CDKN2B,HHEX,C6,KIF13A,MGC20741,HOXC4,PDGFC,PCF11,FBXL20,ID4,FLJ21347,NEO1,EFNA4,EDN3,DNAJC11,FLJ22635,WINS1,ASB7,RNF110,ZNF133,SYNCRIP,M96,PITX2,PABPC1,SLC7A7,PITPNM2,FGF14,C20ORF178,TRIP,LOC90768,ARL6IP,KPNB1,HOXB2,ROCK2,COX4I2,FGF10,DKFZP761C169,T…
456	V$CREB_Q4	Genes with promoter regions [-2kb,2kb] around transcription start site containing the motif NSTGACGTMANN which matches annotation for CREB1: cAMP responsive element binding protein 1	0.2789	0	0	-0.0148	0.386	0.9276	-0.0233	0.4	0.9344	1	0	0	1	0	C14ORF4,DUSP1,NOL4,PPP1R15A,DHX36,APG5L,BRAF,MGC4308,MAP3K13,RNF44,ZNF184,ZNF6,EPHA2,MGC3162,PAFAH1B1,PRR3,PNMA3,PNMA6A,CLSTN3,SNF1LK,FLJ10902,MGC21688,GNL1,PNRC1,RELB,NR4A2,NDUFA10,PHACTR3,TRIB1,MRRF,PTPRU,LOC399947,DDX51,MAP1LC3A,CD2AP,ATF3,NUP98,CXCL16,PFAS,ELOVL5,OGDH,RAB25,LDHA,MBNL2,FOSB,SDHB,HOXC10,HS3ST2,KIAA0669,PITX2,GEM,GPM6B,FOXD3,LTBP1,PIPPIN,AHI1,GTF2A1,GRM3,FBXL2,SENP2,TM4SF2,SCAMP…
796	V$VDR_Q3	Genes with promoter regions [-2kb,2kb] around transcription start site containing the motif GGGKNARNRRGGWSA which matches annotation for VDR: vitamin D (1,25- dihydroxyvitamin D3) receptor	0.2755	0	0	-0.1977	0.082	0.9275	0.083	0.278	0.9989	1	0	0	1	0	LIN28,GRK5,NTRK3,TBX2,PRKCI,TFAP2BL1,SMARCA5,CYP24A1,TRPS1,CHD2,FGF9,ZNF238,RBBP6,SOX15,LMO4,SSBP3,SLITRK5,PRKAG1,PPIE,LOC112476,KCND1,LRP1,CXORF12,C18ORF23,SH3KBP1,FLI1,PTK7,INHA,ARID1A,TPT1,MEIS2,TLE3,TRERF1,XPO7,TMEM30A,C7ORF34,TGFB1,KRT13,HIS1,KBTBD10,HIF3A,HNRPUL1,CALM1,JUB,NLK,EIF4G2,FOXJ2,MGC14276,RCL1,RARG,PCDH7,TCF15,MGC15606,FLJ45187,CLDN15,HOXC5,PLXNB3,AP1B1,C20ORF104,182-FIP,DLX3,ZBTB…
453	V$CREB_Q2	Genes with promoter regions [-2kb,2kb] around transcription start site containing the motif NSTGACGTAANN which matches annotation for CREB1: cAMP responsive element binding protein 1	0.2451	0	0	-0.0096	0.452	0.9276	-0.0234	0.397	0.9344	1	0	0	1	0	ATF3,ZNF6,FOSB,GTF2A1,GRM3,PAFAH1B1,NR4A3,C14ORF4,PLK4,EPHA2,MGC3162,PRR3,BRAF,HS3ST2,GPM6B,LIP8,DUSP1,PNMA3,PNMA6A,MGC21688,PNRC1,HOXC10,KIAA0669,PITX2,GEM,SDHB,NR4A2,TRIB1,HHEX,C8ORF13,DOC-1R,CLSTN3,SNF1LK,FLJ10902,SUI1,AGPAT1,RNF5,NOL4,PPP1R15A,RELB,NDUFA10,PHACTR3,MRRF,CXCL16,PFAS,ZNF295,SSTR2,HNRPA2B1,CBX3,MGC4504,UBQLN2,HHIP,ORF1-FL49,TAFA1,KIAA1441,SREBF2,NR3C1,DHX36,GNL1,APG5L,MAP3K13,PTP…
413	V$ATF1_Q6	Genes with promoter regions [-2kb,2kb] around transcription start site containing the motif CYYTGACGTCA which matches annotation for ATF1: activating transcription factor 1	0.2241	0	0	0.0667	0.258	0.9796	-0.0156	0.376	0.9344	1	0	0	1	0	SLC18A2,RAI1,SST,DAAM2,PER1,MAPK10,NCALD,FOXD3,FGF6,PSK-1,LOC253982,PAFAH1B1,RPIP8,IKBKB,GPM6B,STAT6,TH,FLT1,24432,PARD6A,LMCD1,HHIP,HSPCB,CDX4,FLJ12666,RNF44,NEUROD6,OGDH,UBE2H,PTPRU,HOXC10,C14ORF4,CBX8,NOL4,UCN,OSR1,MGC21688,GEM,C1ORF35,LDHA,IRX6,HS3ST3A1,EEF2,JUND,NIFIE14,RBKS,BRE,ID1,MAP1LC3A,WFDC3,DNTTIP1,SULT4A1,AREG,CENPE,IRX4,ELOVL5,PPM2C,NTRK2,FOSB,PP784,KRTHA3A,PDZK8,NR6A1,TFE3,SFRS6,FO…
416	V$ATF6_01	Genes with promoter regions [-2kb,2kb] around transcription start site containing the motif TGACGTGG which matches annotation for ATF6: activating transcription factor 6	0.2074	0	0	0.3691	0.017	0.527	0.1153	0.15	0.9886	1	0	0	1	0	MGC17299,RORC,GBF1,XPNPEP1,GFRA1,SLC39A13,FLJ30213,OSBP,STX5A,SCYL1,C11ORF30,KCNA6,NR4A1,SLC39A5,MGC17943,LHX5,ELF1,SLC22A17,SEC23A,TYRO3,PSK-1,LOC253982,EIF4A1,STAT3,PRO1855,WFIKKNRP,DHX40,GRB2,SLC35E1,KDELR1,PTOV1,C2ORF11,NKX2-2,PAX1,FLJ14360,KDELR3,SEMA3B,ARF4,FLJ11046,GOLGB1,TLOC1,LOC201895,LOC132671,ADAMTS3,PITX2,SEC24D,GDNF,SLC30A5,SRP19,BRD2,KDELR2,TM4SF13,FLNC,HTPAP,RAB2,VCP,NANS,LMX1B,IL…
585	V$HSF2_01	Genes with promoter regions [-2kb,2kb] around transcription start site containing the motif NGAANNWTCK which matches annotation for HSF2: heat shock transcription factor 2	0.1434	0	0	0.0455	0.192	0.9796	0.0976	0.155	0.9989	1	0	0	1	0	STK22C,DMRTB1,DAZL,UBE2E2,MGC27121,LOC90693,DAZ2,HIPK1,KIAA0663,RPH3AL,182-FIP,UMODL1,TRDN,JUN,CNTF,SRP54,EIF5,LOC389792,NNAT,ELAVL4,CCT4,FGF5,PRKAG1,CCT3,ST13,SREBF2,ATP6V1A,DKFZP761C169,YWHAG,KIAA1285,TRIB1,DNAJB5,FOS,MGC8407,BCL9,HSPC138,HSPA8,DNAJB1,RAB6B,HNRPA2B1,NEK6,FHL1,PTPRA,OPRD1,KCNQ1,OTX2,CYLD,ZNF288,IL2,IBRDC2,HIS1,STAG2,NOL4,DNCI2,RALGDS,PIP5K1A,MGC26597,TFAP2BL1,NR2C2,CREM,PACSIN3,…
833	YTATTTTNR_V$MEF2_02	Genes with promoter regions [-2kb,2kb] around transcription start site containing the motif YTATTTTNR which matches annotation for MEF2A: MADS box transcription enhancer factor 2, polypeptide A (myocyte enhancer factor 2A)	0.1305	0	0	0.0706	0.143	0.9796	0.0203	0.351	0.9989	1	0	0	1	0	LOC389677,ACVR2,NDRG3,LOC92162,FLJ20152,AF5Q31,SP7,FLJ34278,LMNA,SLC12A8,MAX,TNNC2,SLC8A3,KCND3,SLC35C2,DMD,NAB2,STK22C,PRKAA2,GLG1,MYL5,CIAO1,NEK2,HT017,PCSK1,CSRP3,CGI-141,E2F3,PIP3AP,MLF1,CXCL1,FLJ33069,CKMT2,PPM1B,ENPP1,COL1A2,GPR30,CENTD1,MGC29643,SGCG,ZADH2,HOXA10,OMD,NRP2,WBP5,CRTAP,PLAGL2,CDH19,GRK7,GRIA3,CAST,BCL2L11,HDAC9,LOC92799,CDKL5,KIAA0999,PGAM2,GP9,NBEA,ETS1,DMP1,NT5C1A,TMOD4,KCN…
162	CTTTGT_V$LEF1_Q2	Genes with promoter regions [-2kb,2kb] around transcription start site containing the motif CTTTGT which matches annotation for LEF1: lymphoid enhancer-binding factor 1	-0.0789	0	0	-0.023	0.177	0.9276	-0.0213	0.278	0.9344	1	0	0	1	0	WDR11,GABRG2,FLJ12800,KIF20A,ACVR2,CTNNB1,FARP1,MGC46719,MASP1,PORCN,ARID5A,GYLTL1B,CRH,C9ORF25,SIX4,FLJ38964,AF5Q31,LAF4,C3ORF6,MMD,FBXO31,CNN3,SELI,PCYT1B,HSPC159,ILF3,OTP,LOC388730,KLK12,MC2R,SLC12A8,EGLN2,BARX1,VAV2,TMEFF1,TAF10,PPP4R1,ADNP,HIRA,PLCB3,ATP5G3,ELLS1,SLC38A2,FLRT1,KCMF1,DLG3,MAG,HOXA13,FLJ10597,CBX3,PCBP4,STAG1,EYA4,DNMT3B,FOXO3A,WASF2,TXNRD1,PLSCR3,STK10,PCSK1,GPRC5B,PAX6,NDRG2…
274	RTAAACA_V$FREAC2_01	Genes with promoter regions [-2kb,2kb] around transcription start site containing the motif RTAAACA which matches annotation for FOXF2: forkhead box F2	-0.1101	0.001	0.0399	-0.0627	0.08	0.9275	-0.1642	0	0	1	0	1	1	0	CLDN2,KIF20A,RAPGEFL1,FLJ23865,MTP,FLJ20152,AKT2,CRH,DSCR1,PCYT1B,HSPC159,LOC388730,TCF7,SQSTM1,COX7A2,ADNP,DMD,RASD1,MGC15887,SLC38A2,PCSK5,WASF2,PDE6D,PCSK1,FLJ31818,E2F3,ACF,NDRG2,XPO7,SLC30A8,IL6ST,MDA5,TTC11,MGC26597,RANBP9,NR3C1,GPX1,HHL,SULF1,MDK,MGC29643,NCOA5,SNCAIP,EGLN1,HOXA10,GRIK3,CREB5,MGC5395,MID1,TM4SF7,MRGPRF,ITSN2,VIT,BNC2,STARD10,TCF4,JM11,CGI-14,NACSIN,MMP16,TFAP4,ETS1,CNNM3,M…
569	V$HNF1_Q6	Genes with promoter regions [-2kb,2kb] around transcription start site containing the motif WRGTTAATNATTAACNNN which matches annotation for TCF1: transcription factor 1, hepatic; LF-B1, hepatic nuclear factor (HNF1), albumin proximal factor	-0.1857	0	0	-0.0128	0.452	0.9276	0.0298	0.352	0.9989	1	0	0	1	0	EGR1,ALB,HOXA10,ELF4,TBX2,TLE4,FGB,AFM,SLC39A14,CDH17,LIPC,PPFIBP1,HABP2,CS,ADAM11,KLK13,NFIX,UNQ541,TIAF1,GC,TCF1,NPAS2,FLJ20225,OA48-18,TINAG,FAM20C,SLC7A9,LOC152485,SARG,ZFPM2,RASGRF2,HOXC4,HOXC6,ODZ1,PKHD1,TCF2,CLDN10,SATB2,MGC44287,SGK2,SERPINA4,ZFHX1B,RBMS1,AFP,FLJ35808,FGFR4,SLC12A2,SERPINA10,TBXAS1,APOM,ASPA,PRKCBP1,HOXB9,MTP,FGA,CYP2E1,BCL11A,PLAG1,GAS2,KLF14,RREB1,CDH16,UGT1A6,PCBP1,PRO…
407	V$AREB6_04	Genes with promoter regions [-2kb,2kb] around transcription start site containing the motif CBGTTTSNN which matches annotation for TCF8: transcription factor 8 (represses interleukin 2 expression)	-0.1974	0	0	-0.1265	0.025	0.6893	-0.0927	0.21	0.9344	1	0	0	1	0	MGC33488,WNT4,PIK3R3,WNT2B,ZA20D1,T3JAM,FLJ45187,SLN,DKFZP434F0318,BRMS1L,SYT14L,TNFRSF17,PNUTL2,HPCAL1,LTBP1,LOC51057,LOC339768,GART,SON,FLJ20604,MMRN1,NDST4,IL7R,GNB2L1,FZD1,WNT2,EBF2,PURG,WRN,PLEC1,SMARCA2,DMD,PABPC5,ANKRD22,PCF11,RHBDL4,LOC130940,PKP4,PCDH7,EDN1,DEF6,HIVEP3,LMO4,OLFML3,VPS26,ST5,SWAP70,FLJ41423,CHST1,STX5A,CWF19L2,FLJ11783,ASAM,LAG3,CLECSF12,PDZRN4,PRKAG1,KRTHB3,LOC56901,HMGB…
546	V$GCM_Q2	Genes with promoter regions [-2kb,2kb] around transcription start site containing the motif CNNRCCCGCATD which matches annotation for GCM1: glial cells missing homolog 1 (Drosophila)	-0.2045	0	0	-0.2208	0.051	0.8066	-0.3556	0	0	1	0	1	1	0	YTHDF2,PDGFB,MFAP5,FLJ44313,WNT5A,CSPG2,ARID1A,PSD,SLC6A12,KLF5,THRA,DKFZP686L1814,PRDM1,JADE1,RASGRF1,FLJ14871,PPARGC1B,GATA6,TTID,PNOC,B3GALT2,CX3CL1,COLQ,PANK1,VAX1,PRO0149,FLJ10700,HOXD4,ADRA1B,FOXP4,KCNJ13,GPR3,MNT,NCOA6,KCNB1,GLRA1,DNAJB5,SLC6A13,MYST2,PCBP4,TBCC,NR2E1,APEG1,ANKRD17,UBE2D3,TAF5,FBXO9,MORF4,H3F3B,AFTIPHILIN,C1ORF32,TRIM8,BDNF,PTPRJ,LU,LOXL3,DOK1,PLAGL2,POFUT1,MKRN4,SIX1,FLJ3…
192	GCTNWTTGK_UNKNOWN	Genes with promoter regions [-2kb,2kb] around transcription start site containing motif GCTNWTTGK. Motif does not match any known transcription factor	-0.2061	0	0	-0.2492	0.028	0.6893	-0.1214	0.216	0.9344	1	0	0	1	0	FLJ12800,FLJ23865,DDX4,CNN3,ZNF148,TMEFF1,VCP,PAX3,MNT,USP21,FLJ23598,IL6ST,FLJ14768,GK,SND1,TMEM28,CDCA3,SIX1,LOC92799,C2ORF7,TNPO3,SLC24A4,C1QTNF1,COL5A3,NID2,DLX1,IDN3,ASB7,SC5DL,H2AFV,GATA6,LOC92906,IL4,HNF4A,STARD7,ZNF454,RAVER1,ESPL1,LAMP2,TLK2,C5ORF13,DNAJC11,POU3F3,EPHA3,ANGPTL2,DYRK2,RNF38,SSH2,ODZ1,KIF23,ETV4,DC2,PAIP2,NUCB2,FLJ46266,CALD1,PTPRK,FLJ44313,ATP2A2,NDP,CYLD,ZNF403,HOXA6,FLJ…
538	V$GATA1_02	Genes with promoter regions [-2kb,2kb] around transcription start site containing the motif NNNNNGATANKGNN which matches annotation for GATA1: GATA binding protein 1 (globin transcription factor 1)	-0.2091	0	0	-0.0753	0.221	0.9276	0.0383	0.307	0.9989	1	0	0	1	0	IGFBP5,GRID2,B4GALT2,JUB,LYL1,SCUBE3,CTCF,DAB1,AMIGO2,CDC42EP2,INHA,PIPPIN,HHEX,MGC42090,CAPN1,SLC4A1,EMX2,CUL2,TBX5,MBNL1,ADCY6,ING4,MGC33530,ISL1,PLEKHB1,HBZ,FSBP,HNRPA2B1,OTC,BMP4,C10ORF45,OLIG3,ERG,BNC2,DKFZP761D221,SLC26A9,PKD1-LIKE,NCDN,HOXB8,ELF1,FLJ10665,K6IRS2,BIN1,MASP1,SIX1,RAB3C,CACNA1F,CHD2,CRY2,HIC1,DD5,HS3ST5,NHLH2,UBE2B,APBA1,IL1RL1,FOSL2,PITX2,ZNF238,SPRY4,CREB5,MAML3,CREBL2,SNCA…
441	V$CHOP_01	Genes with promoter regions [-2kb,2kb] around transcription start site containing the motif NNRTGCAATMCCC which matches annotation for DDIT3: DNA-damage-inducible transcript 3<br> CEBPA DIFF GENES	-0.228	0	0	-0.0128	0.488	0.9276	-0.1781	0.045	0.5885	1	0	0	1	0	BHC80,LMO3,FLJ20701,DPYSL2,ZHX2,MGC4796,TTN,HTR2C,ISL1,FALZ,BHLHB2,STC1,CGI-38,FBXO11,PTCD2,ADM,ODC-P,MAML3,TOB1,PTCH,NPAS3,EIF4A1,C10ORF32,TFAP4,CBFA2T1,PIP5K2B,FLJ10597,PCDH7,RAI1,FUT11,MAP2K6,ITGA3,ETF1,HOXA13,GPR27,UVRAG,JMJD1B,FLJ22679,MGC2629,PPL,WHSC1L1,STMN1,AP2A1,SOCS5,C14ORF43,TBCC,TFAP2BL1,FSBP,NSE2,CD3Z,FGF11,PRDM1,LOC283514,MLL4,SMOC2,TM6SF1,CEBPB,CNTN6,MGC5395,PER1,NFE2L2,MOAP1,EIF4…
639	V$NCX_01	Genes with promoter regions [-2kb,2kb] around transcription start site containing the motif NNGTAAKTNG which matches annotation for TLX2: T-cell leukemia homeobox 2	-0.2366	0	0	0.064	0.265	0.9796	-0.0622	0.256	0.9344	1	0	0	1	0	ANK2,C5ORF6,FEZL,ATP8B4,GAP43,GNG4,PITPNM2,182-FIP,IMMP2L,RBM21,NXF1,FLJ37266,HOXC4,WNT5A,CTCF,SDK2,SEMA5B,RPP21,CDC14A,HOXD3,PDZK3,NEUROD6,RBM4,ING3,GPC3,C13ORF22,PTCH2,JADE1,GATA4,PKHD1,ZNF532,ATP1A3,DCX,SLC6A14,FLJ46154,CDX2,PCDH9,MMP14,SAV1,FLJ20315,LMO3,SESN3,DUSP2,C8ORF2,SLC24A4,PRKAB1,MSF,LOC51057,ERG,CDH6,GPR23,NRAS,BCOR,MORF4L2,KIAA1007,TNPO3,LOC286016,LRRC8,ASCL3,DLP,DHX38,ANKRD28,MGC53…
138	CGTSACG_V$PAX3_B	Genes with promoter regions [-2kb,2kb] around transcription start site containing the motif CGTSACG which matches annotation for PAX3: paired box gene 3 (Waardenburg syndrome 1)	-0.255	0	0	-0.0073	0.469	0.9276	-0.0149	0.41	0.9344	1	0	0	1	0	AF5Q31,HMOX2,NAB2,RASD1,SLC38A2,MCFP,HABP4,GK,FLJ12750,KIAA0082,MGC29643,NS,CDC14B,FLJ12666,SOAT1,HMGN1,RELB,ARP3BETA,EGR2,GEM,NICE-3,NR4A2,RBBP8,CHGB,IPO7,AP2B1,RAD51C,HOXC10,PPP1R3D,MINK,VPS26,C21ORF63,RAB7,NR4A1,DKFZP434K1421,BCL11B,HSCARG,ZNF288,ANKHD1,BRAF,PPM2C,SBBI54,TSPYL5,PLK2,ZZEF1,HOXA9,ZNF6,SULT4A1,PEX11G,PIAS4,KCNE4,CANX,MGC14376,WDR23,PNRC1,WSB1,MGC4399,NDUFB2,SMARCA5,XBP1,MGC35521,…
699	V$PBX1_01	Genes with promoter regions [-2kb,2kb] around transcription start site containing the motif ANCAATCAW which matches annotation for PBX1: pre-B-cell leukemia transcription factor 1	-0.2595	0	0	-0.0667	0.21	0.9276	-0.2722	0.036	0.5339	1	0	0	1	0	PAX3,C20ORF17,PHACTR3,MRPS6,LIF,SHRML,HOXA2,TBL1X,FGF13,C10ORF11,MGC10946,DUSP10,HNRPUL1,MGC10204,AMBN,CDK11,YWHAZ,KCNA3,SLC43A3,AQP5,TMOD3,MAP2K5,CD226,COL4A4,COL4A3,TAFA1,CPB1,CAMK2D,PRL,TRERF1,TINAG,IL1RAPL1,OLFML3,FLJ14437,ANKRD2,CCND2,MGC39827,SIX6,MGC2941,GABARAP,CD68,ZNF532,HOXD10,URKL1,ERG,HNF4G,ANGPT1,FLJ26184,TFR2,FUT11,VAX1,EMX2,HOXB9,LOC81558,HLA-DOB,DAB1,DPYD,FLJ10330,RAI17,TMG4,SLC1…
661	V$NKX61_01	Genes with promoter regions [-2kb,2kb] around transcription start site containing the motif TWTTTAATTGGTT which matches annotation for NKX6-1: NK6 transcription factor related, locus 1 (Drosophila)	-0.2613	0	0	-0.0608	0.246	0.9276	0.0045	0.509	0.9989	1	0	0	1	0	MGC45873,HSD11B1,FLJ23375,FLJ37543,TCF4,CHD6,ALF,LLGL2,KIAA0140,HSN2,C14ORF138,TLE4,SLC38A6,TRIM8,ZADH2,SLC6A4,POU3F4,ZIC4,FLJ46154,CXORF1,LMO3,PDGFRA,DDX17,PPARGC1A,FLJ30634,DKFZP586N0721,NEUROD2,FOXP3,KLF14,SOX4,FLJ36090,NHLH2,SCAP1,MYT1,PDZRN4,ETS2,C10ORF13,LRRTM1,GNAT2,KIAA1128,SSBP3,CX36,PHOX2B,AMMECR1,RCD-8,ED1,FLJ20321,FLJ45721,KIAA0555,RIMS2,RPA3,ZFPM2,ITGA7,C20ORF17,SLC20A1,HSD17B2,HOXC4…
687	V$PAX2_02	Genes with promoter regions [-2kb,2kb] around transcription start site containing the motif NNNAAASNN which matches annotation for PAX2: paired box gene 2	-0.2781	0	0	0.1071	0.048	0.8199	0.0996	0.079	0.8975	1	0	0	1	0	C1ORF14,FRMD4,ZNF143,SESN3,LMO3,PCNX,MEIS2,MRVLDC3,LRRTM1,C20ORF149,BCL6,DRD5,NMBR,PACRG,PARK2,DLL1,ZFPM2,TGFBR1,LMO6,MGC15730,HOXC12,FZD10,GSH1,EIF5,TCF12,MGC21830,OA48-18,TOB1,SLC16A6,UNC13D,C19ORF21,ETHE1,SDC1,EN1,PHACTR3,PTHR1,LSAMP,PPP3CA,LOX,NEDD9,COL10A1,EGFR,ING3,PTK2B,GOLGA7,PLEC1,GRIK3,CDC20,PAI-RBP1,SLC2A14,ATP5G2,PRKCH,FLJ39779,GRIM19,CHODL,LOC112885,TP73L,ZNF184,LPHN2,FLJ31842,FLJ354…
519	V$FOXD3_01	Genes with promoter regions [-2kb,2kb] around transcription start site containing the motif NAWTGTTTRTTT which matches annotation for FOXD3: forkhead box D3	-0.2953	0	0	-0.194	0.093	0.9276	-0.316	0	0	1	0	1	1	0	BRIP1,SLC39A8,ATOH1,HESX1,FSTL1,ANGPTL1,KCNQ5,RUNX1,LHX9,EGR2,OTX2,SCG3,RPS6KB1,CYP26B1,C20ORF17,SLIT3,ICK,DMD,MEF2C,RORA,ATP2A2,IRS4,JMJD1A,GOLGA1,SGK,CDW92,RBP3,CDAN1,MLL5,GDF8,DNAJB7,C9ORF86,CRH,KIAA1318,FLJ23865,ACACA,ZFHX1B,DKFZP566M114,HOXA10,JUNB,MGC2629,CRIM1,FLJ33814,FLJ10945,NR2F1,GTF2IRD1,MIG-6,FGF9,FST,PPP1CB,R-SPONDIN,HOXC6,SCUBE3,PLAG1,CHCHD7,SLITRK3,SNCAIP,MSL3L1,LOC283439,P2RY12,L…
526	V$FOXO4_01	Genes with promoter regions [-2kb,2kb] around transcription start site containing the motif RWAAACAANNN which matches annotation for MLLT7: myeloid/lymphoid or mixed-lineage leukemia (trithorax homolog, Drosophila); translocated to, 7	-0.3073	0	0	-0.1883	0.026	0.6893	-0.2017	0.09	0.8188	1	0	0	1	0	ETV5,KLF12,TBCC,FOXP2,PLCB2,TBX4,FLJ42957,DDIT4,GPR18,FSTL1,LOC153222,NRG1,RP1,SLC4A4,DHRS3,FOXG1B,THRA,RARA,MAFF,HR,MSC,NDRG1,FLJ30296,HOXC4,RUNX1,HHIP,PRDM1,PLAG1,CHCHD7,EXT1,ZHX2,IRS4,HOXC10,NY-REN-58,BRUNOL6,BIK,SSBP3,GPR109A,FGF14,LZTS2,ATF7IP,RBL2,MAP3K3,LPHN1,ASXL1,FLJ10997,ARRDC3,MLL5,ZFYVE9,C10ORF26,FLJ35821,H3F3B,CBFA2T2,SHOX2,NR3C1,PROX1,TORC2,AP1G2,CITED2,SLC26A7,TJP2,ZA20D1,FLJ39779,…
523	V$FOXO1_01	Genes with promoter regions [-2kb,2kb] around transcription start site containing the motif NRWAAACAAN which matches annotation for FOXO1A: forkhead box O1A (rhabdomyosarcoma)	-0.3131	0	0	-0.1464	0.044	0.8066	-0.1789	0.099	0.8455	1	0	0	1	0	C10ORF26,GPR18,NR4A2,CBFA2T2,TAZ,LOC153222,GPR110,FLJ45983,GPR109A,GPR109B,DKFZP434J154,FOXP2,IL17E,USP3,A2BP1,DTNA,SMAD1,DKFZP566M114,CHD1,SNCAIP,CSNK1G3,CXXC5,PRDM1,OLIG3,CRH,DEPDC2,IRS4,KIAA1318,SSBP3,PROX1,SLC25A28,SLC38A2,FLJ42957,SLITRK5,BCL11B,SEMA6D,AXIN2,PPP1CB,C1QTNF3,FGF9,SLITRK6,HESX1,FSTL1,FST,ZNF297,EXT1,TORC2,CDKN1C,STOML3,EML1,SH3GL3,THRA,CIR,SCRN3,SCUBE3,NDRG1,HOXB8,RUNX1,NRG1,PL…
425	V$CDP_02	Genes with promoter regions [-2kb,2kb] around transcription start site containing the motif NWNATCGATTANYNN which matches annotation for CUTL1: cut-like 1, CCAAT displacement protein (Drosophila)	-0.3423	0	0	-0.0113	0.456	0.9276	-0.1253	0.144	0.9344	1	0	0	1	0	ZNFN1A2,A1BG,MEIS1,SALL1,GPM6A,CPEB4,MBNL1,DOCK4,FLJ11088,HOXB8,SLC1A3,SLC6A9,OTX1,KIF1B,BHLHB5,LIF,PDZRN4,MEF2C,FLJ11280,GRIA3,SP8,GBX2,PPM1L,SHRML,CS,CACNA2D3,RPA3,SIX1,CEAL1,PTMA,LSAMP,GTF2IRD1,ERG,SYT1,NSE2,CNIH,MGC39827,FOXD3,JARID2,HOXB7,ACVR2,GNAQ,LCP1,ANKRD2,CDCA7,LPHN2,C20ORF17,POU3F4,SREBF2,HOXA11,HOXA7,SLC5A10,MGC33190,TFR2,PTF1A,SEMA5B,SLITRK2,HCN1,A2BP1,SOX9,DGKB,GPX1,GNAO1,PITX2,DAC…
679	V$OCT1_Q6	Genes with promoter regions [-2kb,2kb] around transcription start site containing the motif NNNNATGCAAATNAN which matches annotation for POU2F1: POU domain, class 2, transcription factor 1	-0.357	0	0	-0.0646	0.178	0.9276	-0.0559	0.252	0.9344	1	0	0	1	0	SERTAD4,VPREB3,SH3BGRL,TCF2,HOXD11,H3F3B,GPR73L1,SRF,BCL2,PTEN,MAP2K6,NRL,LDB2,FBXO24,MGC15730,ASCL3,PRRX1,MGC51082,HOXA10,TMOD2,LYN,TBXAS1,TM4SF13,LPL,GRIA3,GPM6A,SOM,DUSP6,DSIPI,LPPR2,DBCCR1L,POU2F3,SEC22L2,ITPR3,PFKFB1,GAB2,GPR91,TCERG1L,SPIB,FLJ21308,COL25A1,LRRN1,CHD6,PCYT1B,SILV,CDK2,LRCH4,MLR2,FLJ22570,IGSF4D,ATP2A2,DMD,CHRM1,STAT4,MGC40053,SP6,HIST1H2AA,HIST1H2BA,PAX6,TLL2,NXPH1,PCDH8,ALD…
702	V$PIT1_Q6	Genes with promoter regions [-2kb,2kb] around transcription start site containing the motif NMTTCATAAWTATWNMNA which matches annotation for POU1F1: POU domain, class 1, transcription factor 1 (Pit1, growth hormone factor 1)	-0.4142	0	0	0.013	0.469	0.9796	-0.0619	0.242	0.9344	1	0	0	1	0	HHIP,RORA,MGC39545,FEZ1,CAST,FOXD3,IL17E,PAX6,TSHB,FLJ10945,PRL,HTR2C,RRAGA,FLJ36090,ESRRG,SGKL,HOXB6,ID3,PITX2,GBX2,IL1RAPL1,HOXB3,LPHN1,FGF13,TEAD1,DRG1,C1QTNF6,PSMD1,ODZ1,EB-1,SFRS7,GDI1,DXS9928E,CXORF1,RGS1,MID1,FGF7,NEUROD6,PPP1R10,MRPS18B,C20ORF17,SCN3A,PP1057,RHEBL1,SPAG5,FLJ35821,ASPN,COL13A1,TWIST1,EIF2B3,SEMA7A,CHD2,CNTNAP4,PPP1R14C,CITED2,HOXB5,BRAF,CNTN6,ELAVL4,MYL1,NDNL2,MGC13053,CSA…
511	V$EVI1_01	Genes with promoter regions [-2kb,2kb] around transcription start site containing the motif WGAYAAGATAAGATAA which matches annotation for EVI1: ecotropic viral integration site 1	-0.6263	0	0	0.2271	0.237	0.9796	-0.0086	0.453	0.9344	1	0	0	1	0	HSA277841,TOB1,ISL1,SPINK4,CRAT,ZNFN1A2,FLJ41841,GPR44,GSH1,HSYN,SCUBE3,SIX1,VAMP3,NCAM2,THBS2,ASB2,VCL
728	V$SEF1_C	Genes with promoter regions [-2kb,2kb] around transcription start site containing motif AACACGGATATCTGTGGTY. Motif does not match any known transcription factor	-1.0549	0	0	-0.8397	0.037	0.7941	-0.2035	0.275	0.9344	1	0	0	1	0	FLJ14800,SLC6A7,ATF2,POU3F3,LIMK2,MEIS2
490	V$E47_01	Genes with promoter regions [-2kb,2kb] around transcription start site containing the motif VSNGCAGGTGKNCNN which matches annotation for TCF3: transcription factor 3 (E2A immunoglobulin enhancer binding factors E12/E47)	0.2611	0.067	0.8011	0.2762	0.03	0.6786	0.3737	0	0	0	0	1	1	0	CHRDL1,TGFB3,MYLIP,NBL1,WFIKKNRP,INHA,LOC56901,H63,GPM6B,TIEG,LOC389792,MINK,AMD1,DDIT4L,SH3GLB2,KCNK12,DUSP9,OTX1,WTAP,TRIP10,SORCS2,HMP19,KIAA0182,BTBD11,MAP1A,FLJ21019,CALM3,CNNM2,KCNB1,ID1,DNAJB5,AKAP12,CYLD,C5ORF6,GCNT3,HDAC3,C5ORF16,KIAA1221,STC2,TREML2,ABLIM3,CYP26A1,GRCA,PRKCABP,DTX2,VPS13A,PLCB3,SLC26A9,GIT2,CBFA2T3,CD47,LGALS1,SPOP,DRP2,ZNF532,FLJ44881,MAP3K3,TTC13,ARV1,FLJ30058,PPP1R9B…
606	V$LXR_Q3	Genes with promoter regions [-2kb,2kb] around transcription start site containing the motif TGGGGTYACTNNCGGTCA which matches annotation for NR1H3: nuclear receptor subfamily 1, group H, member 3	0.2587	0.042	0.651	-0.3806	0	0	-0.3404	0	0	0	1	1	1	0	FLJ31951,APOC1,FOXD3,ABCA1,ACSL3,FBXL11,PCSK1N,NR2E1,ABCG1,MITF,SND1,C3F,ACACA,JARID2,TAO1,HAS2,SULF1,PRKCG,ETV4,PPARD,DKFZP564O123,MIG12,PHF15,RASL11B,SLC2A4,ACCN1,CCNI,FLJ25414,SLC38A6,ELAVL3,HPCAL4,BLVRB,SPTBN4,ZNFN1A2,NRG1,RARA,NR5A1,PTMS,BRODL,DRD1,FLJ39630,C4ORF8,C1QG,CTCF,STAG2,LRP3,AZ2,MAP2K7,AMD1,KCNQ1DN,SPOP,RB1CC1,ZNF513,MAPKAPK3,MGC48972,LOC57149,TMPO,SGK,NFKBIA,CIC,MSI1,GREM1,TITF1,N…
605	V$LXR_DR4_Q3	Genes with promoter regions [-2kb,2kb] around transcription start site containing the motif TGACCGNNAGTRACCC which matches annotation for NR1H3: nuclear receptor subfamily 1, group H, member 3	0.251	0.05	0.7216	-0.2692	0.024	0.6893	-0.4637	0	0	0	0	1	1	0	RARA,FLJ31951,APOC1,MIG12,ABCA1,SLC2A4,MITF,BRODL,HDAC4,ACSL3,FAM33A,FLJ11029,ADAMTS4,NDUFS2,POLA,GNB2,FOXD3,GNRHR2,PEX11B,MGC14161,LRP3,BZW1,FLJ23342,STAG2,C3F,CIC,AZ2,JARID2,NR5A2,SALL2,MGC3207,DRD1,LIN28,ACACA,FKBP2,TP53INP2,ABCG1,MAFB,PUM2,DTX3,FBXL11,DKFZP564O123,ETV6,COL16A1,ETV4,OTX1,ACTA1,BTBD14B,PIAS1,NELL2,HPCAL4,FLJ43339,OAZ2,CTCF,NR5A1,KIAA1318,PODLX2,RB1CC1,PPARD,ZNFN1A2,YWHAZ,CHCHD1…
612	V$MEF2_01	Genes with promoter regions [-2kb,2kb] around transcription start site containing motif CTCTAAAAATAACYCY. Motif does not match any known transcription factor	0.246	0.128	0.8911	0.2879	0	0	-0.2239	0.037	0.5339	0	1	0	1	0	FLJ41841,MYL2,LYN,NDP,CKM,ZNF238,ZFPM2,DKFZP564B167,SSPN,MBNL2,DKK1,SLC26A9,ZNF533,EDG1,MGC45562,IL17B,JPH2,EYA1,KIAA0663,SYNPO2L,DLL4,CA7,KCNN1,ARL6IP2,SMPX,FLJ30058,PHOSPHO1,CSPG3,SMARCA1,COL13A1,MYL1,AB026190,AKAP13,GTF3C3,FGF6,HRMT1L3,TIMP2,HAPLN1,KCNK9,NEDD4,C7ORF20,HAS2,FLJ25476,IGJ,FLJ44313,ANP32A,CAPN1,ELMO3,CDC42EP3,C21ORF29,TNNC1,HS3ST5,AGTPBP1,SESN3,MYO9A,ITGB3BP,PTX1,KRTHB3,PAK6,SOX14…
652	V$NFY_01	Genes with promoter regions [-2kb,2kb] around transcription start site containing motif NNNRRCCAATSRGNNN. Motif does not match any known transcription factor	0.2369	0.015	0.3504	0.2471	0	0	0.1693	0.085	0.8975	0	1	0	1	0	WNT3,COL1A1,FLJ40217,ZNF403,SSBP3,VCP,CDH1,C20ORF22,CALM2,ZNF385,BAHD1,TAF15,ELAVL4,ELAC2,HOXB13,ZNF436,LOC148898,CNN3,DDX4,TLE4,MAZ,CYP39A1,SLC25A27,WDR23,LOC92305,TACC3,MGC4504,NOL4,LOC89944,ATP2A2,DUSP6,CATSPER2,GRP58,WNT8B,MGC33637,CHP,SOX2,BCAT2,DLG3,SFRP1,ABAT,STMN1,MGC10992,NKX6-2,AGPAT1,RNF5,MYOCD,SIX1,CDC2,FUT8,GTF2I,POU3F3,SESN2,HSC20,TM4SF13,ZBTB10,MKL1,RHOB,HSPC009,FLJ40137,HIG1,FLJ10…
648	V$NFKB_C	Genes with promoter regions [-2kb,2kb] around transcription start site containing motif NGGGACTTTCCA. Motif does not match any known transcription factor	0.2218	0.103	0.8911	0.3112	0.169	0.9796	0.2028	0	0	0	0	1	1	0	TNIP1,MGC31967,NFKBIA,IL4I1,IL1RN,BMF,HSD3B7,TCEA2,CXORF21,SMPD3,PFN1,ENO3,RAP2C,MAML2,STAT6,CYLD,MSC,BAI2,PTGES,WNT10A,ITGB4,IER5,TNFSF15,BDNF,IL27RA,LTB,PCSK2,C13ORF25,TNIP3,SLAMF8,ASH1L,YAP,DAP3,JAK3,FGF1,BCL3,FGF17,NFKB2,PTHLH,SMOC1,GATA4,FLJ20309,TRA1,LOC81558,MSX1,FLJ39370,NFAT5,XPO6,SOX5,TRIM47,SIRT2,NFKBIB,UNC84B,PAPPA,NUP153,SLC6A12,GADD45B,NLK,UACA,UBE2I,SEMA3B,HOXA11,SP6,VCAM1,MAG,EGF,…
584	V$HSF1_01	Genes with promoter regions [-2kb,2kb] around transcription start site containing the motif AGAANRTTCN which matches annotation for HSF1: heat shock transcription factor 1	0.1819	0.05	0.7216	0.2187	0	0	0.1265	0.139	0.9731	0	1	0	1	0	BACH,NR4A3,EIF5,LOC389792,STK22C,DAZL,UBE2E2,MGC27121,LOC90693,DAZ2,TFAP2BL1,DKFZP761C169,MAP2,ELOVL5,DUSP1,OPRD1,DMRTB1,SSTK-IP,CCT3,MAK3,ATP6V1A,TRIB1,TRERF1,OTX2,CYLD,SMYD1,ZNF288,IL2,SRP54,OTP,HIPK1,KIAA0663,KCNQ1,C14ORF32,RPH3AL,182-FIP,C21ORF24,LHFPL2,TRDN,FKBP4,NFATC3,HIMAP4,SMAD1,EGR3,PRKAG1,FLJ35757,GASP2,KRTHB5,SPO11,ITGA8,SHFM3,NT5C3,JUN,ST13,LOC63929,SREBF2,YWHAG,KIAA1285,DNAJB5,FLJ10…
491	V$E47_02	Genes with promoter regions [-2kb,2kb] around transcription start site containing the motif NNNMRCAGGTGTTMNN which matches annotation for TCF3: transcription factor 3 (E2A immunoglobulin enhancer binding factors E12/E47)	0.1773	0.076	0.8835	0.3402	0.017	0.527	0.3123	0	0	0	0	1	1	0	DULLARD,DERP6,MEIS2,TEAD2,SNAP25,TNFSF5,MEF2C,C1ORF22,PCDH17,EPHB6,ZNFN1A2,DKFZP547K1113,FRMD4,NPAS2,BZW2,FLJ25323,DSCAML1,FLJ30296,KCNA4,NXF,STC2,LOC284296,NR2F6,LMO2,C17ORF37,AP4S1,STRN3,OR10J1,PGM3,RWDD2,FGF13,COL22A1,FGD4,R3HDM,CPB1,LAF4,MIG12,SDPR,TRIM23,FLJ13611,NDUFS4,RASL10B,NUMBL,EHD4,SCN5A,TRIB2,DMD,KIAA0672,HMP19,SYTL2,MEF2D,BCL2L1,SERPINI2,ZNF532,NGFR,PRKCQ,FUT8,PCM1,LRRN3,C13ORF10,KI…
400	V$AR_02	Genes with promoter regions [-2kb,2kb] around transcription start site containing the motif NNNGNRRGNACANNGTGTTCTNNNNNN which matches annotation for AR: androgen receptor (dihydrotestosterone receptor; testicular feminization; spinal and bulbar muscular atrophy; Kennedy disease)	0.1718	0.22	0.8911	0.2765	0.077	0.9796	0.6062	0	0	0	0	1	1	0	SCNN1A,IHPK2,ADNP,FGF17,KIAA1468,PKD1-LIKE,NCDN,FLJ27255,PRKCBP1,RNF28,EPHA7,KCNJ1,LOC113251,SLC7A8,ADCY6,TENC1,SMOX,ZNFN1A2,IL27,RWDD1,SPTBN1,SFRS12,KCTD4,GOT2,BCL6,LOC148523,DNAJB4,FIGN,RBM24,LOX,C6ORF155,WIT-1,TXNIP,PLAG1,CHCHD7,PPP1CC,FLJ30046,TIMM8A,PHC2,BHC80,DKFZP434O0527,CDW52
765	V$STAT5B_01	Genes with promoter regions [-2kb,2kb] around transcription start site containing the motif NAWTTCYNGGAAWTN which matches annotation for STAT5B: signal transducer and activator of transcription 5B	0.1658	0.321	0.8911	-0.1311	0.304	0.9276	-0.3335	0	0	0	0	1	1	0	ENPP2,VIP,ECEL1,TNFSF11,PCOLCE,NFIL3,CSN1S1,ANK3,APBA1,NCALD,MAP4K4,ST6GALII,TLR7,CISH,DLX4,LOC153222,TAL1,BCL6,MAFF,LOC114990,HSPC072,CREM,DOCK4,XRCC1,KRTCAP2,ETV5,USP52,PLSCR1,TCEA2,TM4SF7,PSD,IRF1,C13ORF25,C5ORF11,TRIM25,ZYX,GRB10,MGC16028,CXCL11,GLRA2,C7ORF35,C20ORF17,SLC38A5,LOC119710,STC1,SMC4L1,TNFSF5,CCL5,OGG1,CYP26A1,LAMA1,C20ORF31,PRDM1,HFE2,TMLHE,IRF2,ATP11C,ZNF228,MGC15912,LSAMP,WASPI…
467	V$E12_Q6	Genes with promoter regions [-2kb,2kb] around transcription start site containing the motif RRCAGGTGNCV which matches annotation for TCF3: transcription factor 3 (E2A immunoglobulin enhancer binding factors E12/E47)	0.1638	0.383	0.8911	0.1955	0.211	0.9796	0.3289	0	0	0	0	1	1	0	SIAT9,ARL8,CA7,VPRBP,UNC13B,PIM2,CYP26A1,DSCAM,SORCS2,NTRK2,FBLP-1,HEYL,SPTB,GGN,COL4A4,COL4A3,SLC12A5,SEMA3F,DTR,GPR37,SFTPC,SSH2,SCG2,PLCB3,ARHGEF12,ROBO3,MGC14376,FLJ33817,NUP88,MGC4189,MGC33926,LAMA5,CXCL14,LOC138046,NBL1,EIF2C1,FLJ31434,SORT1,LRP5,ALDH1A2,PSTPIP1,CDH5,SOST,DKFZP566A1524,ITGA6,GNAS,PHACTR3,ASB14,FOXI1,CANX,CHRDL1,FLJ30058,FLJ21918,ELMO1,NHLH1,MYOZ3,TREX2,C1QG,PAI-RBP1,NICE-1,…
383	V$AP1_Q4	Genes with promoter regions [-2kb,2kb] around transcription start site containing the motif RGTGACTMANN which matches annotation for JUN: jun oncogene	0.1579	0.108	0.8911	0.3241	0	0	0.3596	0	0	0	1	1	1	0	CLSTN3,IGFBP6,PAK6,GGN,PDAP1,G10,EPHA2,GJB3,MGC4796,MGC46534,S100A5,LMNA,LTBP3,CORO1C,TCF12,AXIN2,PTPRH,UBE2C,KIAA1404,TGFBR2,GOLGA4,KBTBD5,GPR150,IL9,SMARCA2,STX17,PTPRR,STOML2,LAMC1,PCDH9,ARRDC4,CAMKK1,PITPNC1,ROCK2,MAP2,C3ORF6,FGF12,FHL3,SPTA1,RGS8,DUSP13,HPSE2,TRIM8,PCDH16,CLC,GAB2,MMP7,GAPD,P11,TUBA6,MMP19,PSMA3,MAP1A,MAP2K1,C1QTNF8,LOC51333,SLC9A5,FLJ35767,FKBP8,LRP1B,APBA2BP,EPB41L1,DDX17,…
405	V$AREB6_02	Genes with promoter regions [-2kb,2kb] around transcription start site containing the motif WNWCACCTGWNN which matches annotation for TCF8: transcription factor 8 (represses interleukin 2 expression)	0.1551	0.056	0.7469	0.2448	0.047	0.8199	0.2532	0	0	0	0	1	1	0	SFRS7,LAF4,VKORC1L1,FLJ23375,IGSF4D,LOC283932,TAGLN2,PCP4,EDN1,TITF1,CLDN7,ZNF342,RGMA,SLC12A6,AHI1,C14ORF4,KCNG3,LRCH4,FBXO24,GPR87,GNAT1,PLAG1,AXIN2,SLC23A3,HPSE2,VAT1,NRF1,EHF,FOXL2,SHH,POU3F4,MGC50844,COX6A2,MAPK10,PIK3R1,SEMA3A,RTN1,C1ORF22,AFTIPHILIN,YARS,MASK-BP3,ANKHD1,HES7,RNPC2,LAMC2,PROX1,RNASE4,TCF2,DNMT3A,IRX4,NRXN3,C6ORF62,ING3,GJB1,IHPK2,LGI2,JADE1,BZW2,DNAJB5,SOSTDC1,IL13RA1,MAP2K…
749	V$SRF_Q5_01	Genes with promoter regions [-2kb,2kb] around transcription start site containing the motif CCAWATAWGGMNMNG which matches annotation for SRF: serum response factor (c-fos serum response element-binding transcription factor)	0.1522	0.058	0.7469	-0.1015	0.249	0.9276	-0.1872	0	0	0	0	1	1	0	MGC2744,RUNDC1,SRF,EGR1,MYL7,ACTC,TAGLN,FOSB,ZAK,PLCB3,NXF,NPAS2,SCOC,PPP1R12A,G3BP2,TFAP2BL1,FGFRL1,KCNK3,PRM1,THBS1,CNN1,CFL1,MUS81,GPR20,NKX2-2,EGR3,EGR2,MAPKAPK2,SDPR,ACTB,MBNL1,TPM3,DUSP5,TM4SF10,STAT5B,LPP,PADI2,CALD1,ACTA1,DIXDC1,PHF12,C5ORF6,C9ORF65,PICALM,HUMMLC2B,HOXB5,KIAA1221,EML4,EMILIN2,COPEB,MYLK,FLNC,PLN,PTCH,KRTCAP2,TRIM46,MRGPRF,FOS,VCL,TAZ,NPR3,MGC50372,PPP2R3A,TADA3L,ARPC4,SRD…
576	V$HNF4_Q6	Genes with promoter regions [-2kb,2kb] around transcription start site containing the motif AARGTCCAN which matches annotation for HNF4A: hepatocyte nuclear factor 4, alpha	0.1474	0.222	0.8911	0.2797	0.034	0.7297	0.215	0	0	0	0	1	1	0	C10ORF42,PICALM,INCA1,KIF1C,ITGA3,WIPI49,TGFB1,NRG2,AGPAT1,RNF5,CTGF,AQP3,LOC389792,HPCA,MGC14839,G22P1,FBXW7,HNRPA0,GIPC2,PDZK1,PROX1,USH1C,FKBP2,C1S,SLC41A2,PCDH17,SLC7A8,KIAA1443,HSPC129,C16ORF23,PIPOX,DUSP3,C19ORF21,ILVBL,NOSTRIN,FLJ12436,HSPC016,PROS1,MXD4,AGXT2,RBM24,MRPL2,KNSL8,SP8,HOXA3,EBF2,TFCP2L3,GRIA3,SLC16A4,CGN,JMJD1C,PLA2G12B,FLJ10665,KIAA0152,TDRD4,NUMB,PPP1R13B,WNT3,SUSD2,RARB,PE…
418	V$BACH2_01	Genes with promoter regions [-2kb,2kb] around transcription start site containing the motif SRTGAGTCANC which matches annotation for BACH2: BTB and CNC homology 1, basic leucine zipper transcription factor 2	0.1401	0.178	0.8911	0.2997	0.024	0.648	0.2633	0	0	0	0	1	1	0	GPR3,BMP2,TRIB1,TNXB,EEF1A1,PSMD11,TAGLN2,GNGT2,ABI3,TA-KRP,PADI4,LAMA3,PTPRN,MGC16703,P2RXL1,PROK2,MNT,FLJ39458,CSMD3,CGI-127,NR1D1,COL7A1,ABCF3,MGC11324,CLIC1,ADRA1A,TFE3,SLC6A5,FLJ46020,NTN4,MPV17,PPP2CA,KIAA1318,ARIH1,PSMD4,LOC92558,NDRG2,PSME4,RIMS1,CDH23,SPATS2,CALB2,PLEC1,FLJ90661,AXUD1,RIN1,SHC3,LUC7L,EN1,GDNF,EDG5,SMARCD1,SMS,SERTAD1,TIP39,TNRC6,ACPP,BRD2,ZCWPW1,FLJ20257,AKT3,TIAL1,DKFZP…
531	V$FREAC7_01	Genes with promoter regions [-2kb,2kb] around transcription start site containing the motif WNNANATAAAYANNNN which matches annotation for FOXL1: forkhead box L1	0.1332	0.17	0.8911	-0.0244	0.354	0.9276	-0.2503	0	0	0	0	1	1	0	SYT6,STOML2,KIAA1318,CPEB4,NFIB,ZHX2,SSH3,TWIST1,FLJ37266,HOXA10,ZNF238,MGC4171,RAB5B,RUNX2,GOLGA1,ZNF288,SE20-4,CSF3,RP1,SCUBE3,DSPG3,DKFZP586N0721,GALNT1,BCL11B,FBXO11,FLOT1,IER3,GRCC10,PLAG1,CHCHD7,EN2,NPPB,COL13A1,KCTD15,MGC34919,BAI3,GPR109A,GPR109B,KRTHB4,SNCAIP,CACNA2D3,SEMA6D,NRAS,ETV5,CBX6,RAB6C,SPTB,FLJ10945,OGG1,EN1,PPP1CB,PIK3C2A,CMT4B2,LOC153222,DKFZP566M114,POU2F1,TYRO3,CRH,DMPK,FLJ…
632	V$MYOD_01	Genes with promoter regions [-2kb,2kb] around transcription start site containing the motif SRACAGGTGKYG which matches annotation for MYOD1: myogenic differentiation 1	0.1266	0.016	0.3504	0.1584	0	0	0.3263	0	0	0	1	1	1	0	ATOH7,SEC15L1,WNT6,HES6,TBDN100,ARL4A,MYCL2,FGF9,FUT8,FLJ10378,INVS,ELA3A,AD158,LNX2,MGC9850,POLR1D,CKM,CPNE1,RANGAP1,SCN5A,GRID2,ARRDC3,PCDH1,STC2,HMP19,DDAH2,VKORC1L1,CHCHD3,CENTG3,CALB1,JADE1,PTK7,ELF4,ELA3B,MGC26594,USP54,CYP26A1,RAB26,ITGA3,FLJ44881,HRH3,KIF9,KIAA0795,SEMA3F,CACNA2D2,SORCS2,C5ORF6,DTR,GPR37,MGC50844,TSGA14,NTRK2,MUSK,UBXD3,HMGN2,C11ORF8,CUGBP1,ERBB3,PAX9,EML1,CA7,FGF11,TNFSF…
14	AACYNNNNTTCCS_UNKNOWN	Genes with promoter regions [-2kb,2kb] around transcription start site containing motif AACYNNNNTTCCS. Motif does not match any known transcription factor	0.1156	0.283	0.8911	0.203	0.117	0.9796	0.2435	0	0	0	0	1	1	0	C9ORF25,U2AF1L3,PAX6,C1QTNF1,PEN2,DLX1,FLJ35409,AB026190,C14ORF102,ZNF454,THRAP4,MPI,SKP2,KPNB1,FEZL,SMARCAL1,NOS3,OGG1,TORC2,C13ORF22,JARID2,DNAI1,NUDT13,NUP62,ADAM22,RNF134,SMAP,NUP153,INVS,AAMP,ARF6,BTRC,HES1,TRIP10,SREBF1,MLLT7,FUK,DDAH2,POLR1B,NUCB1,MGC39558,PRIM1,ATF5,COX7B,NRK,IL4I1,FLJ10525,MPP2,COVA1,RANBP10,ARHGAP9,CCDC6,FLJ20321,MR-1,TSNAXIP1,POLR1A,RAD51L1,PHF6,ARNTL,FLJ20758,FLJ10305…
813	WTGAAAT_UNKNOWN	Genes with promoter regions [-2kb,2kb] around transcription start site containing motif WTGAAAT. Motif does not match any known transcription factor	0.1058	0.177	0.8911	0.1491	0	0	0.0266	0.29	0.9989	0	1	0	1	0	MAT1A,PRDM16,DSCR1,WASPIP,FLJ44635,LMNA,MAX,CGI-30,GMDS,PAX3,HOXA13,CBX3,FLJ13119,MNT,PTK2,MGC26963,DNMT3B,HT017,PAX6,PRKAG1,IL6ST,TCEA1,FN1,PPM1B,CHRNA2,IDH3G,FLJ90579,GPR30,GADD45G,OGT,MDK,SNCAIP,ASF1A,SLC22A2,RGS8,BIRC6,ICSBP1,ASB4,VIT,KRTAP15-1,UPF2,LRP8,ATP5G2,HDAC9,SYNPR,TCF4,NBEA,CAPS,DMP1,ROBO1,CRYGS,HOXD3,HSD11B1,ANKRD28,FBLN5,NHLH1,CCNA2,DYRK1A,CCL8,C6ORF142,ASB7,PACSIN3,FLJ39779,FLJ354…
589	V$IK2_01	Genes with promoter regions [-2kb,2kb] around transcription start site containing motif NNNTGGGAWNNC. Motif does not match any known transcription factor	0.1024	0.168	0.8911	0.0818	0.29	0.9796	-0.1546	0	0	0	0	1	1	0	FOSL2,SMYD2,VSNL1,DDX17,ACTN1,MYOCD,MGC15677,BCL11A,PIAS1,PAK6,LOC92162,GRIN2B,IFRG15,PCF11,WNT8B,ELK4,MGC41816,FGF13,KCNQ4,CSRP2BP,LOC286480,RDH10,HOXB2,BCL2,TYRO3,SLC26A10,SP6,LTBP1,FLJ21308,TNFSF18,HDAC3,C5ORF16,RALGPS2,HOXA3,CXCR3,MGC33190,TNFSF15,CXCL14,C10ORF11,STIP1,TEAD2,DKKL1-PENDING,RASA2,FBS1,ASPA,ASB4,PMP22,ACVR2B,C16ORF34,SLC26A6,SHC3,ATOH7,ACE2,RORA,NFIA,WINS1,ASB7,FLJ36874,AP1G2,GB…
382	V$AP1_Q2_01	Genes with promoter regions [-2kb,2kb] around transcription start site containing the motif TGACTCANNSKN which matches annotation for JUN: jun oncogene	0.1006	0.375	0.8911	0.3857	0	0	0.4446	0	0	0	1	1	1	0	IRAK1,KIAA0779,PSMD11,TNXB,UNQ1940,RNF127,NCDN,MGC4796,ADORA2A,CDKN1A,MECP2,NDRG2,PSME4,LPP,RIMS1,RGS8,FLJ45337,MMP12,DNCH1,USH3A,ENO2,C14ORF43,SLC9A1,ALS2CR3,ALS2CR2,HCN3,LAMB3,UCN2,ZNF216,DLG4,ACADVL,FLNC,GJB3,LMNA,AKAP1,FLJ45248,TRIB1,ATP1B1,RAB30,FLJ14466,TUBB4,AXIN2,MPV17,ADAMTSL1,HS3ST3B1,EIF4E,LTBP3,DIRAS1,CLC,PPP2R2C,H3F3B,WASF2,TCF12,XPOT,FLJ21019,EIF4G1,MGC4707,RIT1,RTN4,MYBPH,FLJ10330,…
203	GGCAGTG,MIR-324-3P	Targets of MicroRNA GGCAGTG,MIR-324-3P	0.0926	0.276	0.8911	-0.1274	0	0	-0.0899	0.073	0.7451	0	1	0	1	0	PTGES2,UBE1,DCUN1D4,G3BP2,TRAF7,CHRD,PRKACB,GIT1,RGS14,CIT,TNRC6B,SLC38A2,BCDIN3,APBB3,MAP2K1,KIAA1024,CACNA2D3,WASF2,PHF17,NRP1,MBP,C2orf4,DMTF1,SHC4,RAP2C,FGFR2,GPX7,YT521,TOP1,DKFZP566M1046,ATRX,PB1,CUGBP2,EIF4G1,RAB6C,ETV5,TOB2,KIAA0644,SORCS1,SRGAP3,PHF12,DDX5,FZD4,STIP1,SENP2,RAB6A,SFPQ,MMP2,DAG1,FXR1,FILIP1,SHRM,PLXND1,MEIS1,CKB,KLHL18,RIMS3,IMP-1,ABCA1,CLK3,GLP1R,ZNF655,KIAA0553,PTD004,LO…
380	V$AP1_C	Genes with promoter regions [-2kb,2kb] around transcription start site containing the motif NTGASTCAG which matches annotation for JUN: jun oncogene	0.0865	0.371	0.8911	0.3843	0	0	0.4041	0	0	0	1	1	1	0	LOR,PEA15,ATP1B1,MARK1,CDH23,C14ORF43,CALB2,VIT,GKN1,MGC4677,MGC16703,HDAC3,SNCB,HEPH,SYT2,TIAL1,PHLDA2,YIF1,DKFZP566E144,ABHD4,SPRED1,PSME4,ZNF533,MAP2,DYRK1A,SLC26A1,TLL1,IBRDC2,GJA1,RB1CC1,FABP4,ZNF216,RBBP7,NDP,BTK,ABCD1,GADD45A,IVL,HCN3,RIT1,FLJ45187,RBP4,RPS6KA4,FOSL1,CMAS,VDR,AQP5,HSPB8,MSI1,MGC14161,USP3,LOC124402,HS3ST2,CHST4,TUBB4,ET,SERPINB5,DIRAS1,RAB3D,C19ORF33,PRX,VASP,IL11,SLC4A11,…
244	GTGGGTGK_UNKNOWN	Genes with promoter regions [-2kb,2kb] around transcription start site containing motif GTGGGTGK. Motif does not match any known transcription factor	0.0865	0.294	0.8911	0.2779	0	0	0.2808	0	0	0	1	1	1	0	PNOC,KCND1,HES7,PCBP4,FOXO3A,SOX15,MGC4268,CTSW,STX12,NR3C1,EDG2,VEGF,TFAP4,DMP1,HOXB4,KLF12,WNT7B,PPP2R2B,LOC134548,DRD3,SLC25A12,LRCH2,ITGA2,PRKCBP1,RRAGA,FLJ10808,HAS1,C20ORF27,AGR2,PER2,CDH22,BCOR,LZTS2,KIAA1959,KPNB1,FLJ11783,UCHL1,NRGN,SORBS1,LOC170261,MAP4K3,HOXB1,MMP28,PGF,MINK,LRP1,PVRL1,FUT2,ZFP36L1,CASKIN2,GSDM,BCLP,ACCN1,FLJ13052,SPTB,LOC129642,MATN1,PPARG,PRRX1,APP,CYLD,PSCD3,TWIST1,…
300	TATAAA_V$TATA_01	Genes with promoter regions [-2kb,2kb] around transcription start site containing the motif TATAAA which matches annotation for TAF<br> TATA	0.0779	0.048	0.7216	0.0989	0.073	0.9796	-0.167	0	0	0	0	1	1	0	FARP1,TANK,MBTPS2,SCN3B,LOC92162,FLJ40172,MASP1,CRH,PAP,HSU24186,SLC30A1,TAF7L,PCYT1B,HSPC159,OTP,AQP3,NFKBIA,TCF7,CRYBA2,COX7A2,ASB5,SLC35C2,RAI2,DMD,MGC15887,PAX3,FLRT1,PRKAA2,FLJ21103,ICAM1,CABLES1,MGC13170,EIF4A2,ACF,NDRG2,PRKAG1,OR2K2,CDKN2C,BPI,PRDX1,FLJ23598,BCMP11,INSL5,MAP4K4,FN1,CA2,PEX3,COL1A2,OTOF,C21ORF29,GPR30,NR2F1,GPX1,MMP19,SULF1,MGC29643,STXBP4,TRPM7,HOMER2,HOXA10,CREB5,LYG2,SP6…
753	V$STAT_01	Genes with promoter regions [-2kb,2kb] around transcription start site containing motif TTCCCGKAA. Motif does not match any known transcription factor	0.0753	0.329	0.8911	-0.1594	0.09	0.9276	-0.2073	0	0	0	0	1	1	0	FLJ20487,ARF3,BTBD1,7H3,SSBP4,FLJ40869,MAB21L1,RAB10,IL6ST,RASA1,MGC46534,NME7,DBCCR1L,ADORA1,PI4KII,PSD,ASCL3,LOC119710,DGKZ,IL18BP,CBL,RFX4,DKFZP434I099,FBXL9,HSPC171,MGC14376,FLJ33817,PSMD3,THRAP4,DLX4,PPP1R9B,FLJ10970,ZNF546,SERTAD3,ADCK4,ITPKC,GSK3A,ZNF233,ZNF235,ZNF228,ZNF180,SYMPK,FOXA3,IRF2BP1,RRAS,ZNF582,FN1,HSPC072,TCEA2,OSM,PLA2G3,PPP2R3A,ABCC5,THPO,C4ORF14,POLR2B,DKFZP686L1814,EIF4E,F…
326	TGANTCA_V$AP1_C	Genes with promoter regions [-2kb,2kb] around transcription start site containing the motif TGANTCA which matches annotation for JUN: jun oncogene	0.0651	0.383	0.8911	0.2203	0	0	0.2009	0	0	0	1	1	1	0	SNCB,C9ORF58,TFPI2,ACSL3,HK3,KCND1,FLJ23865,MASP1,LOC201191,K5B,C3ORF6,DSCR1,ADAM15,HSPC159,OTP,KLK12,SFTPC,LMNA,SQSTM1,CRYBA2,SAT,ASB5,SLC38A2,FGF12,RNF34,MNT,RELA,DRP2,KCNH3,WASF2,STK10,IL27,SMC6L1,NDRG2,ALDOA,C21ORF29,RBPSUH,CXORF17,SERTAD1,GADD45G,CENTD1,ATP5A1,GPX1,MMP19,HHL,CIRBP,GPR147,SLC22A2,TAC1,GAS,ALOXE3,PADI3,CREB5,SV2A,AHI1,OMD,KBTBD10,RGS8,CHP,NRP2,KIAA1468,MLL3,GJB3,MRGPRF,VIT,TFF…
811	WGGAATGY_V$TEF1_Q6	Genes with promoter regions [-2kb,2kb] around transcription start site containing the motif WGGAATGY which matches annotation for TEAD1: TEA domain family member 1 (SV40 transcriptional enhancer factor)	0.0452	0.349	0.8911	-0.2355	0.06	0.8659	-0.2166	0	0	0	0	1	1	0	CLDN2,ACSL3,RAPGEFL1,LOC92162,FLJ23865,SIX4,CNN3,LMNA,DLG3,MNT,FOXO3A,CDKN2C,IL6ST,NID,MDK,BM88,MID1,COL4A5,DDX3X,MRGPRF,CACNA1G,VIT,ATP5G2,NRG2,PGAM2,ITGA3,COL5A3,COL11A2,FLJ30277,TENC1,TNNT2,C6ORF142,MAST2,FBXO23,ITGA2,FGF13,SPDEF,TMSL1,LOC92906,LOC91807,SLC5A2,FOXP2,RAB30,ATF4,CPNE1,DVL3,HMGA1,WIPI49,PRKCDBP,MUSK,KIF1C,GPRC5C,PARG1,FGA,APPBP2,PGF,PTRF,NR4A1,HSPC009,JARID1A,SPTB,ATRN,FGFR4,SVH,…
597	V$ISRE_01	Genes with promoter regions [-2kb,2kb] around transcription start site containing the motif CAGTTTCWCTTTYCC which matches annotation for STAT1: signal transducer and activator of transcription 1, 91kDa<br> STAT2: signal transducer and activator of transcription 2, 113kDa	0.0342	0.408	0.8911	-0.0493	0.316	0.9276	-0.3214	0	0	0	0	1	1	0	KIAA0999,MOV10,IL27,EREG,THRAP1,SSB1,BST2,LY86,ZF,IFRG28,PURA,KCNN3,MGC20410,MSX1,USF1,PRKD2,PYM,DGKA,SSBP2,PITX3,EPN1,FGF9,MAP3K11,TCIRG1,BBAP,BAL,IL1RAPL1,PIGR,CXCR4,ZNF342,HLA-F,MIA2,MYB,ISGF3G,T2BP,ANGPTL4,OSM,FMR1,IFI44,USP18,EGFL6,ETV6,GRIPAP1,LGP2,MGC3040,GSDMDC1,ERBB2,C20ORF18,PLXNC1,LSP1,ATP13A,ZBP1,CCDC6,EPSTI1,NPR3,DAPP1,C12ORF4,PIR51,NSE2,IL22RA1,SERHL,CSEN,LNK,ZCCHC5,GNB4,NKX2-2,E2IG…
777	V$TCF11_01	Genes with promoter regions [-2kb,2kb] around transcription start site containing the motif GTCATNNWNNNNN which matches annotation for NFE2L1: nuclear factor (erythroid-derived 2)-like 1	0.0304	0.451	0.8911	-0.2294	0	0	-0.0971	0.154	0.9344	0	1	0	1	0	HOXC6,RIT1,AK5,GNAI1,PLEKHE1,TLK1,CREB5,PTCH,FLJ45187,LCMR1,TMX2,PCSK5,PPM1A,COL9A1,LAMC1,WDR20,MGC2941,KCNK12,DMD,KIF1B,LOC55580,UBE2E3,RBM3,HECTD2,C9ORF39,SRPK2,MBNL2,FLJ25421,NDST4,FLJ42133,TARSH,C6ORF62,IGSF4,EDG1,CNTN2,MNT,PDE4D,HNRPR,RAB6IP1,INCA1,KIF1C,AIG1,ZHX2,ZNF185,VCP,GPX1,KCNA1,CPEB4,C6ORF166,CD3Z,BDNF,CHD2,IRX5,TLX3,NRP1,MGC35154,DLL1,VPS45A,CTSK,SFRS6,FBXO36,EAF1,MGC24132,MGC29643,…
436	V$CEBPB_01	Genes with promoter regions [-2kb,2kb] around transcription start site containing the motif RNRTKDNGMAAKNN which matches annotation for CEBPB: CCAAT/enhancer binding protein (C/EBP), beta	0.0279	0.326	0.8911	0.1394	0	0	0.2581	0	0	0	1	1	1	0	USP9X,GPR3,LRRTM3,CDC42EP3,ACVR2,FGF14,FLJ13052,GPR97,PTCH,C10ORF119,KLK9,LMO4,SLC12A1,SPAG9,WNT6,HOXA5,WNT10B,PAX8,ABCA6,KRT25A,FLJ10948,EDG8,C21ORF25,TPM2,CRIM1,RNPC2,STC2,BHC80,DSCR1,NRP2,DREV1,KCNJ13,TOB1,FOXP3,DDIT3,LOC199675,PCF11,PLCB1,SYNCRIP,FBXL14,KIAA1007,PLCB2,EPHB6,MARCKS,C14ORF43,ZFYVE9,PPM1A,CBX4,STRN,PP1665,DKFZP434P1750,SFXN4,MTSS1,P2RY1,PTGIR,TRIB1,JMJD2A,IMPDH1,FOXP1,PCDH8,ELMO…
105	CAGGTG_V$E12_Q6	Genes with promoter regions [-2kb,2kb] around transcription start site containing the motif CAGGTG which matches annotation for TCF3: transcription factor 3 (E2A immunoglobulin enhancer binding factors E12/E47)	0.025	0.482	0.8911	0.1346	0.197	0.9796	0.1528	0	0	0	0	1	1	0	GABRG2,FLJ25328,FLJ12800,ACVR2,PNOC,ACCN1,KCND1,SCN3B,PRDM16,LOC92162,DELGEF,F12,ATM,MASP1,CHCHD3,CAMK2G,ARID5A,GYLTL1B,C9ORF25,FLJ38964,LAF4,MGC11271,HES7,PCP4,AP1S1,FLJ44635,FCGBP,SFTPC,ME3,STK32C,TRIM15,MMP11,LOC113828,TCF7,SQSTM1,TNNC2,KCND3,ADNP,HIRA,PLCB3,SPRR4,CTRL,DMD,PAX3,FLRT1,FABP3,FLJ10597,RC3,FLJ31434,PCBP4,STYX,GAD2,STAG1,MGC26963,DRP2,KCNH3,EYA4,BCL2,DNMT3B,SNX16,SOX15,LOC51255,CLC…
522	V$FOXM1_01	Genes with promoter regions [-2kb,2kb] around transcription start site containing the motif ARATKGAST which matches annotation for FOXM1: forkhead box M1	0.0217	0.46	0.8911	0.1981	0.029	0.6743	0.203	0	0	0	0	1	1	0	STMN1,ELAVL4,PC326,C10ORF13,C10ORF6,FAU,MRPL49,HOXC4,TCF12,LOC146325,FLJ25006,OA48-18,MAP2K6,RTKN,NEUROD1,CDHJ,FLJ25801,DPYSL3,PTK7,MGC9712,FOXP2,ARP3BETA,LRRC19,TLE4,DMD,PKD1-LIKE,NCDN,MGC34837,CASQ2,ANP32E,HSD11B1,FLJ90119,PAX6,MADD,FLJ45803,C12ORF22,MARS,ARHGAP9,SLITRK1,NFATC4,MHC2TA,CTCF,MAF,SDF2,SUPT6H,HOXB6,ADCK4,ITPKC,SYMPK,FOXA3,RTN4,DLX1,COL3A1,NPPC,SNAP25,NCAM2,RARB,IHPK2,RHOA,TCTA,ZNF2…
587	V$ICSBP_Q6	Genes with promoter regions [-2kb,2kb] around transcription start site containing the motif RAARTGAAACTG which matches annotation for IRF8: interferon regulatory factor 8	0.0119	0.43	0.8911	0.0787	0.184	0.9796	-0.26	0	0	0	0	1	1	0	THRAP1,MOV10,KIAA0999,LY86,SORBS1,ARHGEF6,RNPC2,ZF,IL22RA1,USF1,IL27,ASPA,HOXB7,PRKD2,C20ORF18,VGLL4,HOXA13,FGF9,PURA,TBX1,PRO2730,TNFSF15,FMR1,SSB1,CBX4,CDKN2C,LGI1,TCIRG1,TFDP2,PPARGC1A,INDO,TNFSF13B,NT5C3,EREG,LGALS8,DIO2,ZNF342,ROXAN,FLJ37266,MGC24125,IFNB1,CCDC6,HSPC152,PRDX5,IL18BP,GATA6,TCF15,C20ORF112,RAPGEF6,TAPBP,SLC12A7,TGIF,STAT6,IFI35,KIAA0082,ZBTB33,BCL11A,CDK6,ITPR1,ZNF366,CNTFR,GR…
680	V$OLF1_01	Genes with promoter regions [-2kb,2kb] around transcription start site containing the motif NNCDABTCCCYAGRGARBNKGN which matches annotation for OLF1<br> OR5I1: olfactory receptor, family 5, subfamily I, member 1	-0.0169	0.416	0.9398	0.2547	0	0	0.3106	0	0	0	1	1	1	0	LIMK2,ZBTB9,CDK9,DP1L1,ZFHX1B,SP7,FLJ11011,C21ORF56,RYBP,OMP,CD79A,THG-1,CA7,NCOA2,IGSF1,RGS3,EGR1,ARGBP2,MGC46719,GRM7,DPYSL5,PTMS,LOC142678,ZNF410,FLT1,EPHB6,ANGPT4,DCX,NR1D1,JUP,DDX17,ASCL2,MESDC1,ADCY6,LRRN3,FLJ10490,PPFIA3,ZCWCC3,GFRA1,ATP2B3,ACY1,PCBP4,GALNT7,ITPR2,PITPNM2,DCTN3,UBE1,CYP46A1,HTATIP,TBX21,MGC21654,SPIB,CXORF12,MGC2629,TENC1,H2AFY2,NSPC1,NEUROG3,COL4A3BP,POLK,IRF2BP1,DO,SYT6,…
773	V$TATA_C	Genes with promoter regions [-2kb,2kb] around transcription start site containing the motif NCTATAAAAR which matches annotation for TAF<br> TATA	-0.0195	0.427	0.9398	0.1292	0.013	0.4946	-0.1615	0	0	0	0	1	1	0	MYH4,MAPRE1,LEAP-2,ABCA1,TSHB,HOXC4,MYH1,MYH3,HOXA10,CA2,KRT25B,PLUNC,CALB3,HIST3H3,HPSE2,BNIP3,ARRDC3,INVS,GPRC5D,KRT25A,EEF2,HOXD9,EIF4A2,C6ORF105,C1ORF10,LMO2,MMP20,SOX5,IL22,KIAA1737,DUOX2,LOC405753,MT3,RHOA,TCTA,RBP2,CDX1,OLIG3,NPPA,FLJ14050,HMGN2,CTNNA3,PANK1,WSB2,RTN1,CHMP1.5,OLIG2,DKK2,PITX2,HOXA9,PKIA,ALDOB,TAF7L,SSBP3,LMOD1,SHANK2,MMP3,P11,RAB5B,TBX3,OTUB2,SATB1,PPAP2A,CRHBP,OTP,FABP4,G…
286	STTTCRNTTT_V$IRF_Q6	Genes with promoter regions [-2kb,2kb] around transcription start site containing motif STTTCRNTTT. Motif does not match any known transcription factor	-0.029	0.466	0.9398	-0.2081	0.052	0.8066	-0.4813	0	0	0	0	1	1	0	EVL,TAPBP,PSMB9,HOXA13,PTK2,TCEB3B,IL27,E2F3,TCTEL1,CD200R,ZDHHC14,FLJ39827,C20ORF18,SSB1,CDKN2C,IFI44,GATA6,CASP1,PSME1,DDR2,ELK4,IL4,EDIL3,MGC20410,CHGB,BCOR,CHCHD1,CIG5,FEZL,UBD,GSDMDC1,SORBS1,DLX4,CXCL10,DDX58,IL12RB1,ZNFN1A2,EPSTI1,PSMA3,CDK6,CREB1,SOX5,TNFSF13B,TAPBPL,NYREN18,IFNB1,CASP7,TRPM3,LIF,FLT3LG,FLJ45803,RAPGEF6,PSMB8,TCF8,KCNE4,GSH1,IL17RC,MSC,FLJ46020,PPP1R10,DKFZP547A023,IL18BP,…
394	V$AP3_Q6	Genes with promoter regions [-2kb,2kb] around transcription start site containing motif TCYMMATT. Motif does not match any known transcription factor	-0.0415	0.301	0.9398	-0.0581	0.234	0.9276	-0.2649	0	0	0	0	1	1	0	IBRDC3,C1ORF8,FLJ32112,ZA20D1,FLJ11280,RGS8,ZNF238,NMT2,LMO1,RCOR2,DPF2,PICALM,DDX6,TBK1,MYBPC1,LHX5,RGS6,ARHGAP17,SEPHS2,CRK,WNT3,HOXB6,RPS6KB1,ICAM5,ARID5A,TMEFF2,ABCA12,FN1,SMOX,UBE2V1,RBM11,TTLL3,DESR1,MGC15763,PPM1L,MASP1,MXD4,MMAA,IRX2,HAPLN1,C5ORF13,NMUR2,BAI3,HMGN3,VNN2,CALD1,MSR1,FLJ35802,ELAVL2,PRDM12,GLRA2,DMD,TESK2,TAL1,PTGFR,GFI1,KRTCAP2,TRIM46,TBX19,MLLT10,FLJ14437,WNT8B,TRIM8,BAG3,…
592	V$IRF_Q6	Genes with promoter regions [-2kb,2kb] around transcription start site containing the motif BNCRSTTTCANTTYY which matches annotation for IRF1: interferon regulatory factor 1	-0.0574	0.254	0.9398	-0.0866	0.204	0.9276	-0.4479	0	0	0	0	1	1	0	MOV10,LY86,TNFSF13B,KIAA0999,TBX1,TNFSF15,FMR1,C20ORF18,NT5C3,USF1,TFDP2,IL22RA1,PYM,DGKA,HPCAL1,ZNF366,LGI1,CNTFR,FLJ20477,IFNB1,PRKD2,CDK6,GRIPAP1,TLR7,DIO2,CCND1,PRO2730,MAP3K11,C10ORF56,LGALS8,TCF15,TAPBP,ECM2,FLI1,TCIRG1,G1P2,MSX1,MHC2TA,GSDMDC1,PTK2,IL18BP,ROXAN,MGC20410,PTMA,PRDM16,ESR1,SOCS1,TWIST1,CASK,DAPP1,IL1RAPL1,ZF,CD80,PSMA5,RBMS2,TLK2,MUSK,EREG,SYNE2,HOXB3,ZNF342,FLJ20811,FBXL11,C…
521	V$FOXJ2_02	Genes with promoter regions [-2kb,2kb] around transcription start site containing the motif AYMATAATATTTKN which matches annotation for FOXJ2: forkhead box J2	-0.0672	0.084	0.868	-0.1259	0	0	-0.1115	0.131	0.9344	0	1	0	1	0	PURA,SCUBE3,ZNF423,BMPR2,GPM6B,ARNTL,TFAP2B,FLJ33651,NRAS,RNPC2,ADAMTSL1,FLJ10858,KIAA1536,ARF6,NFIA,FLJ22386,FLJ44313,UBE2E1,SYT6,PYGO2,SPTLC2,LRP1B,CMKOR1,TRIM2,FLJ31818,PRDM12,FRAS1,MAF,CXORF15,FOXP1,EDN1,PNOC,ZC3HDC6,TOB1,UGT1A6,IGFBP7,CDH10,BAI3,GOLGA1,TEAD1,FLJ11088,LOC255743,NPTX2,AAMP,MR-1,ERG,PPARGC1A,KLF3,FLJ13197,PFTK1,SIPA1,USP2,DMC1,PTPRO,DLX2,SATB2,AP2M1,DNAJB9,RORA,CXORF1,NRF1,CHD2…
393	V$AP2REP_01	Genes with promoter regions [-2kb,2kb] around transcription start site containing the motif CAGTGGG which matches annotation for KLF12: Kruppel-like factor 12	-0.069	0.299	0.9398	0.1075	0.329	0.9796	-0.1974	0	0	0	0	1	1	0	RPL22,WNT4,ARID1A,WDTC1,PUM1,FLJ12650,COL16A1,MLP,PHC2,FLJ22938,FLJ12666,PIK3R3,TACSTD2,CYR61,BARHL2,CYB561D1,NHLH2,NICE-3,SCAMP3,CROC4,PPOX,ADAMTS4,PBX1,FIBL-6,VIM,PHYHIPL,JMJD1C,MYOZ1,PANK1,RHOG,FLJ32752,MRVI1,SLC6A5,WIT-1,TNKS1BP1,FLJ32771,BSCL2,GNG3,CHRM1,LTBP3,MGC15912,SHANK2,EED,FXYD6,CD3D,CD3G,MLL,FLJ11783,BCL9L,DRPLA,PDZRN4,CACNB3,PRPH,K6IRS2,HOXC6,ZNFN1A4,TGFB1I4,ZIC5,DAAM1,RHOJ,C14ORF16…
424	V$CDP_01	Genes with promoter regions [-2kb,2kb] around transcription start site containing the motif CCAATAATCGAT which matches annotation for CUTL1: cut-like 1, CCAAT displacement protein (Drosophila)	-0.0703	0.163	0.9398	-0.3457	0	0	-0.0797	0.348	0.9344	0	1	0	1	0	CASKIN1,CACNA2D3,LOC56901,CIB3,TMSL1,TMSL6,TMSL3,TMSL4,MEIS1,SLC17A6,LOC138046,THPO,OTP,HOXA3,NEUROD6,CEAL1,HERC4,HOXA9,MGC40178,PHCA,SLICK,FGF12,ALB,FOXF2,ZNF238,FLJ39075,SVIL,C9ORF39,PIPOX,GABRA6,POU2F1,HOXC4,HOXC6,STMN4,NFIX,FOXA2,GC,EGR1,FYN,EBF2,NKX2-2,SOAT,RERE,LOC283514,MYO1B,HBXAP,PTD015,HGNT-IV-H,CSF2,PTMA,PHC2,CALCR,FLJ46154,DD5,HOXB8,PPP2R5D,CDK11,ME3,RREB1,DESR1,MGC15763,HTR4,LOC34566…
199	GGCACAT,MIR-455	Targets of MicroRNA GGCACAT,MIR-455	-0.1012	0.363	0.9398	-0.212	0.205	0.9276	-0.2907	0	0	0	0	1	1	0	CDC2L5,TMEM30A,RPS6KB2,NCK2,FLJ12529,OATL1,CACNB4,CERKL,SEMA4G,TNRC6B,ADD3,TJP1,PFTK1,ATP11C,PJA2,SKIP,RANBP3,MYLIP,GDAP2,DDX3X,TMED2,TNKS1BP1,ZIC3,GABARAP,ETS1,RFX4,USP3,TAF4,RNF44,KCNJ2,GABRB3,PLCXD3,BAZ2B,NR4A2,CAST1,SOX6,RIMS4,SOCS3,LOC388610,STX1B2,CROP,FLJ20859,SOX11,NLK,EDN1,RGAG1,BRD1,PPP1R12A,SLITRK5,WDR22,PAPOLG,WTAP,DOCK9,C4orf17,DYNC1LI2,HSPC065,SERP1,HES5,TOMM22
7	AAAYWAACM_V$HFH4_01	Genes with promoter regions [-2kb,2kb] around transcription start site containing the motif AAAYWAACM which matches annotation for FOXJ1: forkhead box J1	-0.1045	0.27	0.9398	-0.2231	0	0	-0.2639	0.009	0.2283	0	1	0	1	0	CRH,EVL,DMD,GPX1,MYLIP,NCOA5,SNCAIP,GRIK3,CRIM1,TCF4,ITGA3,CD68,CDW92,NRXN3,HOXB4,SIM1,FGF17,DUSP1,KLF12,NCAM1,IDN3,P2RY10,CDC2L2,STX5A,EGR2,H2AFV,GATA6,FGF13,LOC114990,ICK,KIAA1318,PRKCBP1,REPS2,FOXP2,IGSF4,CPNE1,SEMA3A,RNF153,PPAP2B,FLRT3,C5ORF13,CSMD3,IRF4,BCOR,SPON1,C2ORF11,FLJ11280,FEZL,KRTAP17-1,HOXC12,STX16,SGK,WFDC9,PAIP2,GRIK2,CALD1,MAP3K3,PPP1CB,ATP2A2,LOC129642,HESX1,APIN,BCL11B,RNPC2,…
442	V$CHX10_01	Genes with promoter regions [-2kb,2kb] around transcription start site containing the motif NNNTAATTAGCNNN which matches annotation for VSX1: visual system homeobox 1 homolog, CHX10-like (zebrafish)	-0.1097	0.143	0.9398	-0.1175	0.166	0.9276	0.2217	0	0	0	0	1	1	0	C5ORF11,C20ORF112,MTUS1,MITF,SEMA5B,LOC283514,ADAMTS17,TITF1,DSCR1,OVOL1,PIK3R3,KCNQ1DN,DLX1,PDZRN4,SFRP1,BARHL2,FLJ45187,CYFIP2,C6ORF145,IMPG2,CGA,TLE4,BMP1,FIGN,RP1L1,PAX6,SLC24A2,GPRC5C,FLJ46300,PITX2,NFIL3,MAOA,ELF4,MYBPC2,TUBB4,H2AFZ,ZFH4,KCNMA1,HOXB7,IRX2,CEI,BMP4,LBX1,ATP6AP2,CDH6,DIXDC1,FLJ37673,RPL34,VLDLR,U2AF2,HESX1,LMO1,MGC33190,PRRX1,SP7,NR2F1,PURA,LOC56901,CX36,POU2F1,DNAJC5B,LOC510…
596	V$IRF7_01	Genes with promoter regions [-2kb,2kb] around transcription start site containing the motif TNSGAAWNCGAAANTNNN which matches annotation for IRF7: interferon regulatory factor 7	-0.112	0.207	0.9398	0.0332	0.33	0.9796	-0.3801	0	0	0	0	1	1	0	EGFL6,CBFA2T1,PSMA3,STX16,ESR1,TAPBP,BST2,CXCL10,HOXD13,EPSTI1,STX11,SSA1,PRDM13,KIAA0256,C20ORF18,LIF,RFX4,TCF15,PDE4D,CCL3,G1P2,DDX58,FHL3,BBAP,BAL,POLL,DPCD,LAPTM4A,MGC20410,UPF2,ELK4,FLJ11286,VIT,RNF159,TAP1,PSMB9,NPR3,MXD3,PLXNC1,LOC146174,IRF2,PRDM16,PSME1,NOVA2,KIAA1033,FLRT2,OASL,IL27,FLI1,IL22RA1,RDH10,SSB1,HOXB3,DLEU2,DLEU1,BNC2,FLJ33387,CCDC6,PPP1R10,MRPS18B,MGC52057,RBL1,GATA6,FOXP2,U…
321	TGACCTTG_V$SF1_Q6	Genes with promoter regions [-2kb,2kb] around transcription start site containing the motif TGACCTTG which matches annotation for SF1: splicing factor 1	-0.1176	0.259	0.9398	0.4764	0	0	0.5966	0	0	0	1	1	1	0	PNOC,FLJ23865,MASP1,CAMK2G,LOC51760,SDHD,ATP5G3,MNT,ALDOA,CA2,MADD,GK,TMEM28,PCTK1,RS1,SV2A,PCDH7,C6ORF152,CDKL5,KIAA0999,UQCRC1,KIF5A,SIAT8E,C9ORF24,ANKRD28,TRAP1,SLC2A4,MEF2D,CASQ2,SLITRK1,IBRDC3,DNAJC11,TBC1D15,SLC6A8,HCCA2,RIPX,NDFIP1,UBL3,SIAT4A,MYL3,FLJ39075,RBMS1,C10ORF26,UCHL1,DNER,HOXC10,RNF139,RGS7,FLJ38736,CHD2,APP,MAL,HCN1,VDAC2,HOXC13,MGC4172,CATSPER2,IRA1,KIN,AK2,CCNE1,GPR55,MTX2,NX…
706	V$POU3F2_02	Genes with promoter regions [-2kb,2kb] around transcription start site containing the motif TTATGYTAAT which matches annotation for POU3F2: POU domain, class 3, transcription factor 2	-0.1371	0.016	0.527	0.1148	0.093	0.9796	0.1828	0	0	0	0	1	1	0	PANK4,BARHL2,PRDM10,PDZRN4,C13ORF25,MAF,DLX1,EMILIN3,ADNP,URB,COL25A1,HIST1H2BC,HIST1H2AC,NUDT3,HOXA3,MTUS1,XYLT2,ATOH1,PHC2,SYT1,MYF5,182-FIP,MGC51082,FLJ10858,FGF20,RAB6C,HOXD9,GBX2,TFAP2C,RAB3C,BMP5,NPTX2,BCOR,TNNI1,FLJ45187,LRFN5,OTX2,H3F3B,ZNF151,ZNF31,LMO4,NRAS,GPP34R,LMNA,KIAA1078,TFB2M,FRMD4,BMI1,LGI1,ADD3,DUSP5,PIK3C2A,SUPT16H,GSC,FGF7,ANP32A,LOC145957,LOC146174,HSD3B7,MTMR4,LOC284018,DS…
819	YATGNWAAT_V$OCT_C	Genes with promoter regions [-2kb,2kb] around transcription start site containing motif YATGNWAAT. Motif does not match any known transcription factor	-0.1401	0.017	0.527	-0.1965	0.013	0.5727	-0.2058	0	0	0	0	1	1	0	AKT2,FLJ38964,DSCR1,PCYT1B,MAP17,EGLN2,ADNP,PAX6,GPRC5B,MGC51082,E2F3,SNCAIP,SP6,PDZK3,MID1,ED1,HDAC9,SYNPR,TCF4,PCDH20,YWHAB,TSNAX,NRXN3,CUL3,HOXB4,FOXB1,FAM40A,FLJ30277,TEC,DLX1,BAT2,SLC25A12,EGR2,RNASE4,ROBO3,C18ORF2,FLJ10858,IGSF4,NIN,KCNN3,ATP1B2,LMO3,ADORA1,CRYZL1,BCOR,HOXC11,C2ORF11,VPREB3,LHX6,C14ORF37,POU1F1,DBCCR1L,EPHB3,STRN4,CRISP1,SORBS1,HIST2H2AB,STMN1,SLC6A15,HOXB1,DLL4,FOXG1B,GRID…
502	V$EN1_01	Genes with promoter regions [-2kb,2kb] around transcription start site containing the motif GTANTNN which matches annotation for EN1: engrailed homolog 1	-0.1444	0.115	0.9398	-0.3379	0	0	-0.0928	0.198	0.9344	0	1	0	1	0	SLC6A9,CDC14A,NRAS,MYOG,DAF,CREM,HTR7,KIAA0140,LMO1,BDNF,FLJ46154,PAX6,RBM21,NXF1,RBM4,CLC,FLJ37266,HSPC148,JMJD2D,TTC12,HOXC11,PAMCI,CDV-1,FLJ42957,NOS1,CDX2,FNDC3,PCDH9,RAB2B,MMP14,SAV1,OTX2,SYNJ2BP,SIPA1L1,RGS6,GREM1,RALP,NEO1,A2BP1,CTCF,HOXB8,FLJ20315,LOC51136,RPL38,TCF4,ZADH2,ATP9B,C19ORF4,ZNF537,ODD,EFEMP1,RTKN,MAP4K4,HOXD10,HOXD3,ERBB4,PLCB1,NKX2-2,RARB,EOMES,FLJ33651,MITF,GAP43,KLF15,DKFZ…
435	V$CEBPA_01	Genes with promoter regions [-2kb,2kb] around transcription start site containing the motif NNATTRCNNAANNN which matches annotation for CEBPA: CCAAT/enhancer binding protein (C/EBP), alpha	-0.1464	0.056	0.8086	-0.2378	0	0	-0.1628	0.016	0.3434	0	1	0	1	0	CBX4,ARF6,SPTLC2,OA48-18,C10ORF69,IGSF4B,SFRP2,ARRDC3,LOC92799,TBC1D16,CHMP1.5,USP9X,HTPAP,IL19,LOC84643,C20ORF155,LMO4,CSNK1E,PPP1R14C,RASAL2,SULF1,F5,FLJ20619,MGC29643,ASAH2,FLJ38348,TRIM8,MGC4809,SLC12A1,TNFSF13B,FLJ35409,PPP1CB,H3F3B,FSTL1,MTP,FLJ90724,ZIC2,C14ORF116,GALNAC4S-6ST,EHF,MYO1C,TLR8,GPR85,PLA2G4A,MOSPD2,FLJ22344,RAB30,NOTCH1,SALL1,NR2F2,ARNT,SERPINA7,THRA,EIF4A1,CXORF15,FLJ38564,C…
433	V$CEBP_Q2_01	Genes with promoter regions [-2kb,2kb] around transcription start site containing the motif NTTRCNNAANNN which matches annotation for CEBPA: CCAAT/enhancer binding protein (C/EBP), alpha	-0.1743	0.032	0.6576	-0.1585	0	0	-0.1447	0.071	0.7451	0	1	0	1	0	TOB1,HOXA5,EGFR,C14ORF43,GYS1,RUVBL2,WNT5A,LIPG,NEUROG1,FLJ23790,PCTP,FLJ20184,SPIB,SYNCRIP,FLJ12903,NFE2L2,MLR2,FBXW7,TNFSF13B,KCNJ13,PLA2G4A,TBX6,USP9X,FGF14,CHD2,ASCL2,THRA,PLS1,FLJ20619,DKFZP564C103,FLJ20255,MPP6,DLX1,ASAH2,FLJ40217,MGC51082,TBR1,XKRX,HOXA1,EBF2,HTPAP,FLJ10159,CITED4,TENC1,LUZP1,DKFZP761I1011,PTEN,PITX2,MAP2K3,USP34,RAB2,RARB,FBXO40,LRRTM3,RBM4,FOXP1,ANGPT1,ID3,IGSF4,SPRR1B,A…
677	V$OCT1_B	Genes with promoter regions [-2kb,2kb] around transcription start site containing the motif TATGCAAATN which matches annotation for POU2F1: POU domain, class 2, transcription factor 1	-0.2154	0.029	0.6576	-0.2669	0	0	-0.2913	0	0	0	1	1	1	0	PTEN,MLR2,LMO3,SP6,ALK,NRXN1,SREBF2,SYNPR,IGSF4D,UNQ846,SFRP2,HPCAL4,CLCA3,IGSF4,HOXC5,NRXN3,LOC81558,LIPG,TP53INP2,TMSL6,UPK3A,PPP2R3A,COL25A1,NEUROG1,E2F3,BAT2,SRF,TM4SF13,LRCH4,FBXO24,LPL,ZHX2,TMSL4,PFKFB1,SH3BGRL,HIST2H2BE,HIST2H2AB,SILV,CDK2,SLC6A15,LOC283514,NRL,OTX2,FLJ45831,THRA,HOXB6,H3F3B,LPPR2,MGC51082,OPA3,UBE2S,RHOB,TAIP-2,SLC25A12,WNT6,GPR73L1,DLGAP4,TMSL3,DNAH5,LY64,COL23A1,HIST1H2…
269	RNCTGNYNRNCTGNY_UNKNOWN	Genes with promoter regions [-2kb,2kb] around transcription start site containing motif RNCTGNYNRNCTGNY. Motif does not match any known transcription factor	-0.235	0.197	0.9398	-0.3257	0	0	-0.3499	0	0	0	1	1	1	0	ACVR2,MGC46719,C4A,HOXA10,MID1,VEGF,NRG2,NBEA,ZNF267,CNTFR,TENC1,C4B,PRKCBP1,TMSL1,NLGN2,ADAMTSL1,CALD1,TCF20,C14ORF6,NOS3,DKFZP547C176,FLJ14816,EFNB1,SLC27A4,BCL11B,ANK2,TMSB4Y,HCRT,DNAJB8,FLJ20200,LOC147650,SNIP,DKFZP761I1011,MOAP1,HIST1H2BA,HOXB9,LOC113251,MGC33190,TMSL4,EHF,LOC374654,ID1,ZNF541,FLJ31579,TITF1,TYRO3,NRK,PAK3,POLR2I,DUSP6,LOC389119,PRKCABP,PRO0149,HIST1H2AA,SPARC,MGC15677,BMP1,…
685	V$PAX_Q6	Genes with promoter regions [-2kb,2kb] around transcription start site containing the motif CTGGAACTMAC which matches annotation for PAX2: paired box gene 2	-0.2534	0.03	0.6576	0.0754	0.242	0.9796	-0.1398	0	0	0	0	1	1	0	LMO4,BATF,VWF,GPR85,DHH,FLJ39779,FEZ2,EN1,FGF14,TBCC,BET1,LOC143903,ADRA2C,FLJ20618,HAVCR2,LUZP1,WIT-1,BZW1,RUNX1,GRIA1,NEDD4,CRYGB,HNF4G,RGS3,NFATC1,TNFSF10,CRLF1,NOVA1,C14ORF43,MEIS2,NHS,PPARD,182-FIP,CHD2,MAP2K6,FLJ25422,TIGD3,GSC,TPM3,MYO18B,ETV5,LMAN2,SFTPC,CP,IRX3,FLJ32447,PAX3,DLG2,PPP1R12A,CMYA4,BLVRB,SPTBN4,FLJ10081,PTPN6,ARHGAP12,CYR61,UNQ6122,RFX5,LENG9,SLITRK5,AMD1,SNFT,LRRK1,HOXD3,AC…
668	V$OCT_C	Genes with promoter regions [-2kb,2kb] around transcription start site containing motif CTNATTTGCATAY. Motif does not match any known transcription factor	-0.278	0.035	0.6658	-0.1712	0.045	0.8066	-0.2687	0	0	0	0	1	1	0	LDB2,H3F3B,TAIP-2,TCF2,NRL,GPR73L1,SH3BGRL,VPREB3,LRRN1,FBXO24,PTEN,SH3GL3,KIAA0863,PIM2,ALDH1A1,HIST2H2AC,TLL2,SERTAD4,HOXC5,SLC6A15,LPPR2,MGC51082,ARHGAP4,DPYSL3,TMSL6,TMSL3,TM4SF13,LRCH4,LPL,TMSL4,FLJ45187,PFKFB1,DGKG,RHOB,PRRX1,PCYT1B,SLC25A12,HIST1H2AC,SRF,C13ORF25,ADNP,HOXA3,SP6,FLJ38964,SCOC,ASCL3,IL17E,CRISP1,BLNK,KIAA0528,FLJ30277,NRAS,HIST1H3B,HIST1H2AB,BAT2,C10ORF71,HIST1H2BK,HIST1H2AH…
670	V$OCT1_01	Genes with promoter regions [-2kb,2kb] around transcription start site containing the motif NNNNWTATGCAAATNTNNN which matches annotation for POU2F1: POU domain, class 2, transcription factor 1	-0.3667	0.032	0.6576	-0.3395	0	0	-0.288	0	0	0	1	1	1	0	HOXA10,CSF3,E2F3,NEUROG1,TBXAS1,OPA3,C6ORF4,POU3F4,SFRP2,FLJ45831,DLGAP4,CLCA3,LHX6,KCNN3,IGSF4,CLG,THRA,MGC51082,NXPH1,NFIA,TSC1,182-FIP,LOC283514,TMSL6,TMSL4,NRXN3,ATP1B2,MLR2,LIPG,SNCAIP,PDZRN4,LYN,CRYZL1,ITSN1,PRKG1,LPL,TMSL3,UBE2S,COL25A1,DNAH5,FOXP1,HIST1H2BB,HIST1H3C,PFKFB1,UNQ846,BAT2,FLJ25409,FLJ10858,ZHX2,TAIP-2,TCF2,SLC6A15,TP53INP2,MTUS1,HDAC9,FZD4,GPC4,H3F3B,TM4SF13,ZFHX1B,IGSF4D,HOX…
257	KRCTCNNNNMANAGC_UNKNOWN	Genes with promoter regions [-2kb,2kb] around transcription start site containing motif KRCTCNNNNMANAGC. Motif does not match any known transcription factor	-0.5105	0.297	0.9398	-0.1559	0.312	0.9276	-1.2244	0	0	0	0	1	1	0	HIST1H3E,DSCAM,HIST1H3F,HIST1H2AJ,FLJ14624,HIST1H2BG,HIST1H2AL,HIST1H2BD,HIST2H2AB,HIST1H1T,HIST1H3C,HIST1H2AH,HIST1H2AC,UBE2C,HIST1H2BL,HIST1H3B,HIST1H3D,HIST1H4A,HIST1H2BB,SEZ6,NOTCH4,HIST1H2BK,HIST1H2BA,HIST1H3A,HIST1H3H,HIST1H2AG,HIST3H2BB,HIST1H2BJ,PHACTR3,HIST1H2BF,HIST1H2AD,TCF21,HIST1H3J,PLXNB1,HIST1H1E,HIST1H1C,HIST1H2BM,HIST2H2BE,HIST1H2AK,HIST2H2AC,HIST1H3G,HIST1H2BN,HIST1H2AA,HIST1H2B…
												41	28	55	100	3
