# Supplementary material for: 1,25 dihydroxyvitamin D-mediated orchestration of anticancer, transcript-level effects in the immortalized, non-transformed prostate epithelial cell line, RWPE1
Source: BMC Genomics. 2010 Jan 13;11:26. doi: 10.1186/1471-2164-11-26 (PMC2820456; doi:10.1186/1471-2164-11-26)
Supplement: Additional file 4 — GSA cancer computational genesets (c4). GSA cancer computational genesets (c4) significantly enriched in differentially expressed transcripts. [file 1471-2164-11-26-S4.XLS]

## Sheet: Additional file 4
GSA cancer computational genesets (c4) significantly enriched in differentially expressed transcripts.
	Title	DESCRIPTION_BRIEF	6h Score	6h p-value	6h FDR	24h Score	24h p-value	24h FDR	48h Score	48h p-value	48h FDR	6h 5%FDR	24h 5%FDR	48h 5%FDR	Any 5% FDR	All 5%FDR	DESCRIPTION_FULL	MEMBERS SYMBOLIZED
49	GCM_MAPK10	MAPK10	-0.6169	0	0	-0.3601	0.04	0.5693	-0.4307	0	0	1	0	1	1	0	Neighborhood of MAPK10 mitogen-activated protein kinase 10 in the GCM expression compendium	TEF,EPB41L3,DNAJC6,ARNT2,NDRG2,SCD5,KIAA0999,FGF1,NSF,CAMK2N1,CNKSR2,MBP,RAB6B,DYNC1LI2,ARHGAP21,PRRG1,KCNJ10,MKL2,LMO3,TTYH2,TOLLIP,GPM6B,DLG1,NFASC,SYT11,NRSN1,DCAMKL1,EFHD1,APLP1,FEZ1,ANKS1B,MAPK10,TMOD2,ALDOC,IDS,IQSEC1,PLEKHB1,RNF141,LANCL1,SCN2B,PREPL,SCAMP5,DTNA,AHCYL1,CLDND1,ATP1A2,PDXK,SERPINI1,TACC1,PCDH7,HIPK2,FAM19A5,DNM3,PLEKHA1,PHLPPL,NDFIP2,VSNL1,IL17D,CBX7,PLP1,DDHD2,GABBR1,NIPA1,…
118	GNF2_CDH3	CDH3	-1.3795	0	0	0.3722	0.077	0.9102	0.8152	0	0	1	0	1	1	0	Neighborhood of CDH3 cadherin 3, type 1, P-cadherin (placental) in the GNF2 expression compendium	ANXA3,COL17A1,KRT19,C20ORF42,GJB3,LAMC2,S100A2,GJB5,F3,AMIGO2,AREG,CLCA2,UPP1,ALDH1A3,S100A14,KRT17,CDH3,FGFBP1,C14ORF78,SERPINB5,LAMB3,GPR87,ANXA8,LAMA3,SFN,TP73L,PTHLH
131	GNF2_EGFR	EGFR	-0.9097	0	0	-0.4877	0.077	0.8431	-0.3651	0.144	0.7686	1	0	0	1	0	Neighborhood of EGFR epidermal growth factor receptor (erythroblastic leukemia viral (v-erb-b) oncogene homolog, avian) in the GNF2 expression compendium	ADAM12,PLAC1,PSG1,PSG7,EGFR,PAPPA,PAPPA2,SVEP1,PSG5,CYP19A1,LGALS14,PSG4,TFAP2A,PSG6,CRH,HSD3B1,KISS1,SDC1,HSD17B1,MAFF,GH2,ALPP,GCM1,TIMP2,PAGE4,GDF15,PSG3,SERPINB2,PSG9,CAPN6,FBN2,PSG2
157	GNF2_JAK1	JAK1	-0.7647	0	0	-0.2857	0.16	1	0.5096	0.026	0.4827	1	0	0	1	0	Neighborhood of JAK1 Janus kinase 1 (a protein tyrosine kinase) in the GNF2 expression compendium	HLA-E,SNRK,PTPN4,RAP1B,BIN2,UNC84B,PTGER2,CTSW,RARRES3,PTPRC,PRKCH,PSCD1,GPR65,BTN3A3,ARL4C,RAB7L1,PPP2R5C,ARHGEF3,STK38,CD247,LOC54103,JAK1,FAM108A1,PSCDBP,CD97,STK10,RASSF1,NCR3,ITGAL,CLEC2B,FYN,KLRB1
166	GNF2_MCL1	MCL1	-0.7395	0	0	-0.2538	0.07	0.8078	-0.3785	0	0	1	0	1	1	0	Neighborhood of MCL1 myeloid cell leukemia sequence 1 (BCL2-related) in the GNF2 expression compendium	CASP1,EVI2B,LILRA6,C1ORF38,TLR8,CMTM6,GMIP,PYCARD,HCK,STX11,CLEC4A,MNDA,LILRA1,TCIRG1,AIF1,MCL1,AP1S2,CENTB2,S100A4,DHRS8,SAMHD1,TNRC5,ARRB2,PLCB2,RAB11FIP1,JUNB,PPT1,CD302,USP3,DPEP2,SKAP2,DAZAP2,FBXL5,TLR2,IER2,MYD88,PTPRE,FAM105A,CFP,IFNGR1,MFSD1,SELL,CYBB,GALNACT-2,IGSF6,CTSS,GALNAC4S-6ST,CECR1,PECAM1,PRKCD,CCR1,FMNL1,RGS2,ITGB2,BIRC1,NCF2,CARD15
172	GNF2_MMP1	MMP1	-0.7937	0	0	-0.8904	0	0	-0.5933	0	0	1	1	1	1	1	Neighborhood of MMP1 matrix metallopeptidase 1 (interstitial collagenase) in the GNF2 expression compendium	GREM1,TWSG1,LOXL2,FBN1,KDELR3,CXCL3,TNFAIP6,PLOD1,MMP1,CCL2,CXCL5,CDH2,PTGS1,PXDN,CALU,SERPINE1,CCL7,CXCL1,THBS2,CSF3,GFPT2,RAI14,IL1B,PLOD2,LOXL1,PTX3,KIAA1199,SERPINH1,B4GALT1,IL6,LRRC17,CXCL6
207	GNF2_SERPINB5	SERPINB5	-1.0046	0	0	0.3489	0.077	0.9102	1.0041	0	0	1	0	1	1	0	Neighborhood of SERPINB5 serpin peptidase inhibitor, clade B (ovalbumin), member 5 in the GNF2 expression compendium	ANXA3,COL17A1,KRT19,C20ORF42,GJB3,LAMC2,S100A2,GJB5,F3,AREG,CLCA2,ALDH1A3,UPP1,S100A14,CDH3,KRT17,FGFBP1,C14ORF78,SERPINB5,PERP,LAMB3,GPR87,ANXA8,LAMA3,TP73L,SFN,PTHLH,KRT5
212	GNF2_SNRK	SNRK	-0.6072	0	0	-0.3106	0.238	1	-0.5023	0.059	0.376	1	0	0	1	0	Neighborhood of SNRK SNF related kinase in the GNF2 expression compendium	SNRK,BIN2,AP1GBP1,LCP2,PTPRC,BTN3A2,HECA,PSCD1,GPR65,BTN3A3,CASP8,GIMAP6,C6ORF32,ARHGEF3,STK38,BTN3A1,MBNL1,RASGRP1,CCL5,JAK1,LOC339287,PARP8,PSCDBP,SEMA4D,STK10,CLEC2B,ITGAL,KLRB1
243	MORF_ATF2	ATF2	-0.3072	0	0	-0.0968	0.174	1	-0.0845	0.267	0.9255	1	0	0	1	0	Neighborhood of ATF2 activating transcription factor 2 in the MORF expression compendium	PDE10A,TACC2,SPATA2,RUNX2,RREB1,TRIO,ATF2,CYP2E1,WISP3,CDC73,NPFF,DNAJC16,MLLT10,GPR15,ST8SIA1,TSPAN2,FUT1,BRCA1,ABCC8,P2RY10,ZBTB40,DKFZP434C153,SERPINA4,LDB3,RYR3,PIK3C2A,ZFP161,PLXNA3,LILRA1,ELOVL6,PSD,ATXN3,ADCYAP1,ERCC4,TFDP2,ODZ4,ZNF187,GYS2,NFX1,PDE6A,POLR2K,NTNG2,ARL3,PLEKHB1,ZNF202,NR3C2,APOBEC1,SLC6A4,SLC15A1,LOC283537,FLJ38984,DEPDC5,SUPT3H,EYA1,BRWD1,SLC14A2,GPR23,LILRA4,NOL4,ZBTB33,A…
257	MORF_CAMK4	CAMK4	-0.3011	0	0	-0.1309	0.221	1	-0.0126	0.45	0.9255	1	0	0	1	0	Neighborhood of CAMK4 calcium/calmodulin-dependent protein kinase IV in the MORF expression compendium	TACC2,RUNX2,SPATA2,RREB1,TRIO,ATF2,CYP2E1,HTR2C,WISP3,SLC26A4,CDC73,DNAJC16,NPFF,MLLT10,ST8SIA1,FUT1,BRCA1,ABCC8,P2RY10,ZBTB40,DKFZP434C153,SERPINA4,LDB3,RYR3,ZFP161,LILRA1,PSD,ATXN3,ERCC4,TFDP2,ZNF187,ODZ4,PDE6A,NTNG2,ARL3,LPGAT1,PLEKHB1,ZNF202,NR3C2,APOBEC1,ERC1,LOC283537,SLC15A1,SUPT3H,LILRA4,NOL4,PART1,CDR1,FSHR,EXOC4,SLC6A2,PCM1,HIST1H3E,NHEJ1,PHF10,SULT4A1,MUC8,ZNF33B,IL7,MYH2,CCL16,IGKV7-3…
281	MORF_DMPK	DMPK	-0.3482	0	0	-0.2098	0.118	1	-0.147	0.16	0.8231	1	0	0	1	0	Neighborhood of DMPK dystrophia myotonica-protein kinase in the MORF expression compendium	BARX2,CAMTA1,MAGEA9,RREB1,CDYL,COL14A1,CPB2,FLJ13236,TRIO,ATF2,CYP2E1,FNTB,CFH,CDC73,CXCL5,NPFF,MLLT10,CRHR1,ST8SIA1,MPP3,FUT1,RXRG,ZBTB40,P2RY10,MAGEA8,DKFZP434C153,GUCY2F,LDB3,SERPINA4,C22ORF5,RYR3,PIK3C2A,ZFP161,LGI1,NEB,ELOVL6,STAG1,ATXN3,CACNA2D1,RB1CC1,LPPR4,ZNF187,GCM1,IFNA14,PAFAH1B2,NTNG2,KCNA5,ABCB1,SLC33A1,ZNF202,NR3C2,APOBEC1,KIAA1009,ITIH3,C2ORF27,GNG4,RORB,LOC283537,SLC15A1,AQP7,COL…
302	MORF_FSHR	FSHR	-0.3317	0	0	-0.1129	0.218	1	-0.0374	0.372	0.9255	1	0	0	1	0	Neighborhood of FSHR follicle stimulating hormone receptor in the MORF expression compendium	PDE10A,TACC2,RUNX2,RREB1,TRIO,ATF2,CYP2E1,SLC26A4,CDC73,NPFF,MLLT10,ST8SIA1,TSPAN2,FUT1,YLPM1,ABCC8,ZBTB40,P2RY10,DKFZP434C153,SERPINA4,LDB3,RYR3,ZFP161,LILRA1,ATXN3,ERCC4,TFDP2,ODZ4,ZNF187,PDE6A,NTNG2,ARL3,NR3C2,ZNF202,APOBEC1,KCNJ6,SLC15A1,LOC283537,FLJ38984,SUPT3H,EYA1,BRWD1,NOL4,PART1,CDR1,FSHR,EXOC4,SLC6A2,PCM1,AMOT,HIST1H3E,NHEJ1,PHF10,MUC8,SULT4A1,ZNF33B,IL7,MYH2,CCL16,IGKV7-3,NOS2A,LOR,MC…
312	MORF_IFNA1	IFNA1	-0.4473	0	0	-0.0322	0.338	1	-0.0387	0.336	0.9255	1	0	0	1	0	Neighborhood of IFNA1 interferon, alpha 1 in the MORF expression compendium	RREB1,ATF2,CYP2E1,WISP3,SLC26A4,CDC73,NPFF,MLLT10,ST8SIA1,FUT1,ZBTB40,P2RY10,DKFZP434C153,SERPINA4,LDB3,RYR3,ZFP161,LILRA1,PSD,ATXN3,ERCC4,ZNF187,PDE6A,NTNG2,NR3C2,ZNF202,APOBEC1,SLC15A1,LOC283537,SUPT3H,EYA1,NOL4,PART1,CDR1,FSHR,SLC6A2,EXOC4,PCM1,NHEJ1,SULT4A1,IL7,MYH2,IGKV7-3,MC5R,IFNA2,TTTY1,KRT2,CTSB,STAC,C10ORF28,GJB5,HCRTR2,PTPRR,RAD51L3,ATP8B1,PHOX2B,MAP3K1,GPR19,RBBP7,PRKCA,AKAP3,MDM2,SIX…
326	MORF_MAGEA8	MAGEA8	-0.385	0	0	-0.0466	0.392	1	-0.0033	0.453	0.9255	1	0	0	1	0	Neighborhood of MAGEA8 melanoma antigen family A, 8 in the MORF expression compendium	SPATA2,RREB1,ATF2,CYP2E1,WISP3,SLC26A4,CDC73,NPFF,MLLT10,ST8SIA1,FUT1,ABCC8,ZBTB40,P2RY10,DKFZP434C153,SERPINA4,LDB3,RYR3,ZFP161,LILRA1,PSD,ATXN3,ERCC4,ODZ4,GYS2,ZNF187,PDE6A,NTNG2,ARL3,NR3C2,ZNF202,APOBEC1,SLC15A1,LOC283537,SUPT3H,EYA1,GPR23,LILRA4,NOL4,PART1,CDR1,FSHR,SLC6A2,EXOC4,PCM1,NHEJ1,HIST1H3E,PHF10,MUC8,SULT4A1,IL7,MYH2,CCL16,IGKV7-3,NOS2A,LOR,MC5R,IFNA2,TTTY1,KRT2,CTSB,STAC,SLC17A3,C10…
327	MORF_MAGEA9	MAGEA9	-0.2068	0	0	-0.0391	0.301	1	-0.0098	0.407	0.9255	1	0	0	1	0	Neighborhood of MAGEA9 melanoma antigen family A, 9 in the MORF expression compendium	TACC2,RREB1,CPZ,ATF2,CBLN1,ATP8A2,WISP3,SLC26A4,NPFF,ST8SIA1,SLC17A7,ZBTB40,ZFP161,PLXNA3,ADCYAP1,ZNF187,ODZ4,TAF12,PDE6A,POLR2K,NTNG2,LPGAT1,APOBEC1,SLC6A4,NRP2,ERC1,SLC14A2,LILRA4,CASP10,ADRA1A,MASP2,EXOC4,GABRA1,HIST1H3E,ADCY3,SULT4A1,ZNF33B,IL7,MYH2,GPATC8,IGKV7-3,SLC16A5,NOS2A,LOR,KRT2,STAC,CTSB,GJB5,PDE4DIP,PTPRR,MAP3K1,FAM63B,GPR19,CHRNB4,PRKCA,AKAP3,B3GNT3,ECM2,NEDD4L,GPR171,NF1,CD8A,T,IF…
384	MORF_RAD51L3	RAD51L3	-0.2489	0	0	-0.0978	0.18	1	-0.037	0.375	0.9255	1	0	0	1	0	Neighborhood of RAD51L3 RAD51-like 3 (S. cerevisiae) in the MORF expression compendium	TACC2,RREB1,CPZ,ATF2,WISP3,ATP8A2,SLC26A4,NPFF,ST8SIA1,SLC17A7,ZBTB40,ZFP161,ADCYAP1,ODZ4,ZNF187,PDE6A,NTNG2,POLR2K,LPGAT1,APOBEC1,ERC1,SLC14A2,LILRA4,CASP10,NOL4,ADRA1A,MASP2,NOTCH4,EXOC4,GABRA1,HIST1H3E,ADCY3,SULT4A1,ZNF33B,IL7,MYH2,IGKV7-3,NOS2A,LOR,SLC16A5,KRT2,STAC,CTSB,GJB5,PTPRR,FAM63B,MAP3K1,GPR19,CHRNB4,PRKCA,AKAP3,ECM2,NEDD4L,GPR171,CD8A,T,IFNA1,DAZL,PGM3,TMEM26,MSL3L1,HSD3B2,ZNF266,FGF…
4	CAR_MYST2	MYST2	NA	NA	NA	0.2134	0.364	0.9168	-0.7177	0	0	0	0	1	1	0	Neighborhood of MYST2 MYST histone acetyltransferase 2 in the CAR expression compendium	PSG1,WNT10B,TRIM58,RREB1,IGSF9B,WBSCR22,POU4F1,VAMP1,ZNF157,NPPA,LILRA4,LY6G6C,MYST2,CEACAM4,IGHMBP2,TNP1,EFNA3,NCKIPSD,ADCYAP1,PFKFB2,MC2R,AIF1,PCBP3,SLC12A4,GRM4,PRPH,ATP1B2,ZWINTAS
5	CAR_TNFRSF25	TNFRSF25	NA	NA	NA	0.0021	0.509	0.9168	-1.0502	0.001	0.0171	0	0	1	1	0	Neighborhood of TNFRSF25 tumor necrosis factor receptor superfamily, member 25 in the CAR expression compendium	PSG1,WNT10B,TMSB4Y,RREB1,ADAMTSL2,IGSF9B,SLC6A9,PRSS16,CNTN6,POU4F1,CD40,NPPA,BCL3,NUDT13,POU6F2,KRT86,GPR19,IGHMBP2,TNP1,MLANA,NCKIPSD,ADCYAP1,SULT4A1,SLC4A8,MC2R,SEMA4D,PCBP3,SLC12A4,TNFRSF25,KRT33A
8	GCM_AIP	AIP	-0.0039	0.448	0.7874	0.2257	0.25	0.9168	0.4544	0	0	0	0	1	1	0	Neighborhood of AIP aryl hydrocarbon receptor interacting protein in the GCM expression compendium	PRMT1,LMNB2,SFRS2IP,VAV1,DRAP1,NONO,TIMM17A,ABCC1,NEFL,SMCR7L,ILF2,PMS2L11,HDAC1,FANCC,AIP,OPRS1,UBE2D3,TRIP13,SMARCD2,TTF1,DDX18,PDE6B,ZNF76,WAS,ARHGEF1,SMARCC1,HNRPL,BCAT2,DRG2,SLC29A2,RENBP,ARHGAP4,SF1,BLMH,DHPS,POLR2K,GPR30,PRKAG1,AQP2,PLK1
11	GCM_AQP4	AQP4	-0.5191	0.113	0.7874	-0.6461	0.001	0.0214	-0.1513	0.224	0.9255	0	1	0	1	0	Neighborhood of AQP4 aquaporin 4 in the GCM expression compendium	DTNA,RDX,FMNL2,AHCYL1,ARNT2,NDRG2,TTYH1,TACC1,ZNF404,SCD5,HIPK2,LRIG1,PSAT1,PDE4DIP,CDC42EP4,DYNC1LI2,QKI,ARHGAP21,IL17D,CASC4,TMEM47,DAAM2,KIAA0644,TTYH2,AQP4,PREX1,GPM6B,GPRC5B,AGT,RAPH1,SRI,LRP4,EPB41L2,SLC4A4,IMPA1,DNER,C1ORF198,TMOD2,ANKFY1,SAMD4A,BBS2,PDE8B,RNF141,OGFRL1,NLGN2
40	GCM_GSTA4	GSTA4	NA	NA	NA	-0.7074	0	0	NA	NA	NA	0	1	0	1	0	Neighborhood of GSTA4 glutathione S-transferase A4 in the GCM expression compendium	USP22,WBP2,DCX,C12ORF22,IQCK,MSI1,DLG5,GSTA4,FAM123A,RERE,NGRN,RBM4B,CALM1,NCAM1,RBM9,WSB2,C6ORF134,NFIB,ERBB4,DIP13B,BMPR2,CDIPT,DCTN4,GTF3C4,LPPR4,RBM8A,C5ORF21,MGC3032,BRPF3,RALGPS1,ALS2CR4,APBB3,KIAA0515,SLC35E2,THRAP1,ABHD14A,HGS,WHSC1,ZBTB5,TNPO2,KIAA0350,ZNF84,UBE2E3,KLHL11,IPO9,KIAA0528,FOXO3A,ASTN2,PHF2,KIDINS220,NISCH,MLLT4,KIAA1219,PPIG,PHC1,EXOSC6,MAP6,WDR68,PHF10,TSPYL4,PGRMC2,MTMR3,…
74	GCM_RING1	RING1	-0.0759	0.361	0.7874	0.2853	0.34	0.9168	0.4251	0	0	0	0	1	1	0	Neighborhood of RING1 ring finger protein 1 in the GCM expression compendium	SLC18A1,AVPR1B,SLC2A4,KRT31,LYST,SLC16A1,COL14A1,ABCC1,NEFL,REGL,TLK2,TAF1,OPRS1,CCR9,GLA,TRIP13,MYH7,KRT6E,AANAT,DDX18,KRT32,DPF2,KRT35,ADCYAP1,TMEM106A,DRG2,BCAT2,IKBKE,VPS72,BDH1,PRKAG1,ASMT,PLK1,PSG7,PIB5PA,LTK,AQP7,SP2,PMS2L11,H-PLK,GSTZ1,BNIP1,SMARCD2,PRKCG,DGCR6,PDE6B,STIM1,WAS,AAMP,SLC29A2,COX10,SF1,NUP188,GRM4,APOC3,SIRPB1,TTC1,IGKV7-3,EBI3,TIMM17A,SMCR7L,NGFR,RAB33A,BECN1,SUPT4H1,FANCC,…
97	GNF2_BUB1B	BUB1B	-0.0913	0.408	0.7874	-0.9741	0.008	0.1627	-0.9528	0	0	0	0	1	1	0	Neighborhood of BUB1B BUB1 budding uninhibited by benzimidazoles 1 homolog beta (yeast) in the GNF2 expression compendium	SMC4,AURKB,HMMR,ASPM,SPAG5,ESPL1,NCAPD2,CDCA8,CCNB2,KNTC2,AURKA,PA2G4,TOP2A,TYMS,KIF20A,POLD1,HELLS,MCM4,RRM1,LMNB1,GMNN,KIAA1794,BUB1B,RRM2,KIF14,MCM2,PLK1,GINS1,MCM3,CEP55,NASP,CSE1L,TTK,CDC20,RACGAP1,KIF11,TCP1,BUB1,CCNA2,PCNA,ASF1B,DKFZP762E1312,PAICS,UBE2C,MELK,ZWINT,CENPM,NUP205,MRPL39
99	GNF2_CARD15	CARD15	3.1533	0.005	0.1941	1.68	0	0	1.3294	0	0	0	1	1	1	0	Neighborhood of CARD15 caspase recruitment domain family, member 15 in the GNF2 expression compendium	FLJ11151,CASP1,CD93,SLC7A7,LILRA6,CD33,LILRB2,ECGF1,C1ORF38,FCN1,TLR8,VNN1,LILRA2,MAFB,PILRA,PYCARD,LST1,HCK,FGL2,STX11,CLEC4A,MNDA,LILRA1,TNFAIP2,TYROBP,LILRB3,PSAP,HK3,APOBEC3A,AIF1,CDA,MCL1,AP1S2,FPR1,S100A4,LILRA3,DUSP6,SULT1A1,RNF130,CD302,PPT1,COTL1,CD14,CD86,TNFRSF1B,TBXAS1,TLR2,CD1D,CFP,DUSP1,S100A9,CSPG2,MFSD1,BST1,CYBB,CPVL,IGSF6,CTSS,GALNAC4S-6ST,PECAM1,CECR1,CCR1,FOS,RGS2,BIRC1,NCF2,F…
100	GNF2_CASP1	CASP1	0.4723	0.022	0.671	0.1994	0.259	0.9168	-0.2928	0	0	0	0	1	1	0	Neighborhood of CASP1 caspase 1, apoptosis-related cysteine peptidase (interleukin 1, beta, convertase) in the GNF2 expression compendium	HCLS1,CASP1,C1ORF38,LILRB2,CD33,SH3BGRL3,FCN1,CMTM6,LILRA2,PILRA,PYCARD,LST1,HCK,IQGAP1,CLEC4A,MNDA,LILRA1,LILRB3,HK3,AP1S2,S100A4,SAMHD1,TNRC5,PLCB2,JUNB,CD44,CD302,USP3,MAP3K3,COTL1,SKAP2,TNFRSF1B,TLR2,CD1D,FBXL5,AOAH,MYD88,PSTPIP1,IFNGR1,MFSD1,TKT,LILRB1,BST1,PECAM1,CECR1,ASAHL,RHOG,BIRC1,NCF2,FLJ22662,CARD15,FLJ11151,EVI2B,IL10RA,LILRA6,ECGF1,GABARAP,TLR8,VNN1,MAFB,GMIP,FGR,FGL2,STX11,MYO1F,T…
101	GNF2_CASP4	CASP4	NA	NA	NA	-0.1936	0.285	1	-0.4339	0	0	0	0	1	1	0	Neighborhood of CASP4 caspase 4, apoptosis-related cysteine peptidase in the GNF2 expression compendium	IQGAP1,HCLS1,SELL,CASP4,RIN3,ARPC3,STAT6,ICAM3,SH3BGRL3,HLA-B,WAS,GMFG,CMTM6,ZCCHC6,DAZAP2,TCIRG1,ZFP36L2,GMIP,LAPTM5,PSTPIP1,ACTR2,B2M,ELF4,DHRS8
102	GNF2_CASP8	CASP8	NA	NA	NA	-0.5718	0.134	1	-0.7541	0	0	0	0	1	1	0	Neighborhood of CASP8 caspase 8, apoptosis-related cysteine peptidase in the GNF2 expression compendium	ATM,SNRK,BIN2,LCP2,PTPRC,BTN3A2,HMHA1,HECA,PSCD1,BTN3A3,CASP8,GIMAP6,FYB,STK38,BTN3A1,MBNL1,C11ORF21,RNF44,TRAF3IP3,PSCDBP,PARP8,GIMAP4,SEMA4D,STK10,ITGAL,TMC6,DDX58
104	GNF2_CCNA1	CCNA1	-0.264	0.314	0.7874	0.4372	0.155	0.9168	0.6321	0	0	0	0	1	1	0	Neighborhood of CCNA1 cyclin A1 in the GNF2 expression compendium	ZPBP,TCFL5,KCNK4,PIAS2,C1ORF175,GRK4,DNALI1,C9ORF9,DDX25,IQCE,IL13RA2,PRM2,MS4A5,PPP1R2P9,UBQLN3,SLC6A16,CRISP2,ODF2,ACTL7A,YBX2,ODF1,PDHA2,CCDC70,CLPB,TNP1,AKAP3,RFPL3S,FSCN3,LDHC,SPAG6,PHF7,ZMYND10,GSG1,TEX14,TCP11,GAPDHS,ACRV1,ANKRD7,ACR,ROPN1,CCNA1,TPTE,TKTL1,C14ORF140,GSTM3,PRM1,SOX5,APH1B,HRASLS,RIBC2,TUBA2,PGK2,SPA17,SPATA6,C17ORF39,JMJD2D,ACSBG2,ACTL7B,MLF1,HNRNPG-T,LOC81691,C20ORF195,HSP…
105	GNF2_CCNA2	CCNA2	NA	NA	NA	-1.3095	0	0	-0.9243	0.039	0.2996	0	1	0	1	0	Neighborhood of CCNA2 cyclin A2 in the GNF2 expression compendium	SMC4,AURKB,NCAPG,HMMR,ASPM,CKS1B,PRC1,FEN1,CENPE,CKS2,FOXM1,TMPO,ESPL1,SMC2,NCAPD2,CDCA8,CCNB2,KNTC2,AURKA,DLG7,TOP2A,MCM6,TYMS,H2AFX,KIF20A,CDCA3,GINS2,NUSAP1,MCM4,RRM1,GMNN,KIAA1794,BUB1B,MKI67,RRM2,LOC146909,E2F8,KIAA0101,MT1JP,KIF14,MCM2,PLK1,MCM3,CENPA,TPX2,EZH2,RFC3,PRIM1,BIRC5,TTK,CDC20,MCM7,HMGB2,RACGAP1,CENPF,KIF11,RAD51AP1,CCNA2,PCNA,ASF1B,DKFZP762E1312,SHCBP1,UBE2C,CDC2,ZWINT,MELK,RFC4…
106	GNF2_CCNB2	CCNB2	NA	NA	NA	-1.6589	0	0	-1.1682	0.016	0.1952	0	1	0	1	0	Neighborhood of CCNB2 cyclin B2 in the GNF2 expression compendium	SMC4,HMMR,ASPM,SPAG5,PRC1,FEN1,CENPE,CKS2,FOXM1,ESPL1,SMC2,CDCA8,CCNB2,AURKA,KNTC2,DLG7,TOP2A,TYMS,PLK4,H2AFX,KIF20A,CDCA3,CKAP2,NUSAP1,NCAPH,MCM4,RRM1,GMNN,BUB1B,RRM2,LOC146909,UBE2S,MT1JP,MCM2,TPX2,WHSC1,PBK,BIRC5,KIF2C,TTK,CDC20,HMGB2,CENPF,RACGAP1,KIF11,BUB1,CCNA2,PCNA,SHCBP1,UBE2C,CDC2,MELK,ZWINT,PTTG1,RFC4,OIP5,KIF4A
107	GNF2_CD14	CD14	4.0255	0.005	0.1941	2.3945	0.01	0.2669	1.886	0	0	0	0	1	1	0	Neighborhood of CD14 CD14 molecule in the GNF2 expression compendium	SULT1A1,RNF130,CD93,IFI30,SLC7A7,CD302,ECGF1,LILRB2,CD33,FCN1,CD14,VNN1,MAFB,TBXAS1,CD1D,TLR2,HCK,FGL2,CFP,STX11,DUSP1,SCO2,CTSS,LILRA1,TNFAIP2,TYROBP,LILRB3,PSAP,HK3,AP1S2,RGS2,FLJ22662,LILRA3,MS4A6A,CARD15
108	GNF2_CD1D	CD1D	3.9202	0.005	0.1941	1.8421	0	0	1.2867	0	0	0	1	1	1	0	Neighborhood of CD1D CD1d molecule in the GNF2 expression compendium	FLJ11151,CASP1,RNF130,LILRA6,SLC7A7,CD302,LILRB2,CD33,ECGF1,COTL1,FCN1,CD14,VNN1,TNFRSF1B,CD86,MAFB,TBXAS1,PYCARD,TLR2,CD1D,HCK,FGL2,CFP,STX11,DUSP1,CLEC4A,CYBB,CPVL,IGSF6,CTSS,LILRA1,TNFAIP2,CECR1,TYROBP,LILRB3,PSAP,HK3,AIF1,RGS2,FOS,AP1S2,FLJ22662,LILRA3,MS4A6A,CARD15
109	GNF2_CD33	CD33	3.5051	0.005	0.1941	1.4768	0	0	1.0299	0	0	0	1	1	1	0	Neighborhood of CD33 CD33 molecule in the GNF2 expression compendium	FLJ11151,CASP1,CD93,LILRA6,SLC7A7,IFI30,LILRB2,CD33,FCN1,LGALS2,TLR8,VNN1,MAFB,PYCARD,FGL2,STX11,CIAS1,CLEC4A,LILRA1,TNFAIP2,TYROBP,LILRB3,HK3,AP1S2,LILRA3,DUSP6,CD163,RNF130,PPT1,CD302,CD14,TBXAS1,TLR2,CD1D,IER2,CFP,DUSP1,CSPG2,MFSD1,BST1,CYBB,CPVL,CTSS,FES,CECR1,FOS,RGS2,BIRC1,FLJ22662,FCGR1A,CARD15,MS4A6A
111	GNF2_CD53	CD53	NA	NA	NA	-0.029	0.436	1	-1.1283	0	0	0	0	1	1	0	Neighborhood of CD53 CD53 molecule in the GNF2 expression compendium	HCLS1,GIT2,CXORF9,CORO1A,HLA-B,CSK,PTPRC,HLA-A,LIMD2,ACTR2,DOCK2,TAPBP,GPSM3,PSME1,STAT6,WASPIP,HLA-F,OSTF1,CD48,SP110,PTPN6,RPS6KA1,LSP1,LCP1,B2M,RAC2,HLA-E,VAV1,INPP5D,CD53,ARHGDIB,TRIM22,HLA-G,GRK6,PIK3CD,PSMB10,MYD88,ACTR3,SELL,C17ORF62,PSMB9,WAS,ZCCHC6,CORO7,PSCDBP,PSMB8,HLA-C,CRLF3,TAP1,PAK2,LRCH4,PHF11,FMNL1,LAPTM5,FXYD5,IFI16,MFNG,ELF4
113	GNF2_CD97	CD97	1.0158	0.005	0.1941	-0.1872	0.27	1	-0.7916	0	0	0	0	1	1	0	Neighborhood of CD97 CD97 molecule in the GNF2 expression compendium	HLA-E,ADCY7,IL10RA,RAP1B,PTGER2,BIN2,ADAM8,DOK2,PTPRC,HLA-G,GPR65,AOAH,PTGER4,GIMAP6,PSTPIP1,IQGAP1,RIN3,STK38,MYO1F,CD244,CD300A,HLA-F,APOB48R,SELPLG,OSTF1,JAK1,ZCCHC6,PSCDBP,CX3CR1,STK10,CD97,EFHD2,ID2,LITAF,ITGAL,ITGB2,CLEC2B,ELF4
114	GNF2_CDC2	CDC2	NA	NA	NA	-1.3829	0	0	-1.054	0.018	0.1971	0	1	0	1	0	Neighborhood of CDC2 cell division cycle 2, G1 to S and G2 to M in the GNF2 expression compendium	SMC4,HMMR,NCAPG,ASPM,PRC1,FEN1,CKS2,CENPE,FOXM1,TMPO,SMC2,CDCA8,CCNB2,MYBL2,KNTC2,AURKA,DLG7,KIFC1,TOP2A,H2AFX,TYMS,PLK4,KIF20A,CDCA3,GINS2,CKAP2,NUSAP1,RRM1,KIAA1794,RRM2,MKI67,LOC146909,E2F8,UBE2S,MT1JP,MCM2,KIF15,TPX2,EZH2,WHSC1,RFC3,PRIM1,BIRC5,TTK,CDC20,HMGB2,ASF1A,CENPF,KIF11,CCNA2,CCNF,PCNA,DKFZP762E1312,SHCBP1,DNAJC9,CDC2,UBE2C,MELK,ZWINT,PTTG1,RFC4,KIF4A
115	GNF2_CDC20	CDC20	-0.0002	0.509	0.7874	-1.6418	0	0	-1.0607	0.024	0.2329	0	1	0	1	0	Neighborhood of CDC20 CDC20 cell division cycle 20 homolog (S. cerevisiae) in the GNF2 expression compendium	SMC4,AURKB,HMMR,SPAG5,ASPM,PRC1,CKS1B,CENPE,CKS2,FOXM1,ESPL1,SMC2,CDCA8,CCNB2,KNTC2,AURKA,DLG7,TOP2A,H2AFX,PLK4,TYMS,KIF20A,CDCA3,NCAPH,NUSAP1,MCM4,RRM1,GMNN,BUB1B,RRM2,MKI67,LOC146909,UBE2S,MT1JP,MCM2,PLK1,TPX2,WHSC1,BIRC5,KIF2C,TTK,CDC20,CENPF,RACGAP1,KIF11,RAN,BUB1,CCNA2,PCNA,SHCBP1,UBE2C,CDC2,MELK,ZWINT,PTTG1,KIF4A
116	GNF2_CDC27	CDC27	NA	NA	NA	0.3959	0	0	0.3901	0.01	0.2247	0	1	0	1	0	Neighborhood of CDC27 cell division cycle 27 in the GNF2 expression compendium	RBX1,KLF1,ERAF,HDGF,RBM38,CTSE,MINPP1,RAD23A,ERMAP,GCLM,GYPE,HMBS,SPTB,SELENBP1,GYPB,TOP1,PSMD9,GYPC,CDC27,TAL1,TFRC,EIF2AK1,RHAG,FECH,RPIA,WDR23,GYPA,FBXO7,TFDP1,TRAK2,ALAD,SLC4A1,RHCE,UBADC1,BLVRB,XPO7,HTRA2,XK,NUDT4,NARF,GCLC,EPB42,ANK1,EIF1AY,GLRX5,MAP2K3,TRIM10,DNAJC9,CA2,MARK3,ALAS2,SLC22A4,UROD,SPTA1,MGC12760,PPOX,BNIP3L,RCL1,DCUN1D1,HBQ1
117	GNF2_CDH11	CDH11	NA	NA	NA	-1.2196	0	0	-0.9244	0.013	0.1914	0	1	0	1	0	Neighborhood of CDH11 cadherin 11, type 2, OB-cadherin (osteoblast) in the GNF2 expression compendium	COL1A1,LOXL2,FBN1,LAMB1,CDH11,FN1,LAMC1,PXDN,CALU,SERPINE1,FSTL1,THBS2,COL5A1,GFPT2,COL6A2,RAI14,COL5A2,COL1A2,SRPX,LOXL1,PTX3,COL3A1,SERPINH1,FKBP9,COL6A1
119	GNF2_CDKN1C	CDKN1C	2.5142	0.006	0.2135	3.3436	0	0	2.9455	0	0	0	1	1	1	0	Neighborhood of CDKN1C cyclin-dependent kinase inhibitor 1C (p57, Kip2) in the GNF2 expression compendium	ADAM12,PSG1,PSG7,PAPPA2,LEP,PSG5,SVEP1,CYP19A1,PSG4,CRH,HSD3B1,EGFL6,KISS1,CDKN1C,HSD17B1,MAFF,ALPP,MAN1C1,GH2,GCM1,TIMP2,PSG3,GDF15,PSG9,CAPN6,PSG2,SEMA3B
122	GNF2_CENPF	CENPF	NA	NA	NA	-1.2472	0	0	-0.972	0.031	0.271	0	1	0	1	0	Neighborhood of CENPF centromere protein F, 350/400ka (mitosin) in the GNF2 expression compendium	SMC4,HMMR,ASPM,PRC1,FEN1,CENPE,CKS2,FOXM1,TMPO,SMC2,CDCA8,CCNB2,MYBL2,KNTC2,AURKA,DLG7,TOP2A,KIFC1,H2AFX,TYMS,PLK4,CDCA3,GINS2,CKAP2,NUSAP1,RRM1,KIAA1794,MKI67,RRM2,LOC146909,KIAA0101,E2F8,DTYMK,UBE2S,MT1JP,MCM2,MCM3,KIF15,TPX2,WHSC1,PRIM1,BIRC5,MCM10,TTK,CDC20,HMGB2,MCM7,CENPF,KIF11,CCNA2,PCNA,CCNF,DKFZP762E1312,SHCBP1,DNAJC9,UBE2C,CDC2,ZWINT,HAT1,PTTG1,RFC4,KIF4A
124	GNF2_CKS2	CKS2	-0.1152	0.428	0.7874	-1.0555	0	0	-0.6926	0.079	0.4559	0	1	0	1	0	Neighborhood of CKS2 CDC28 protein kinase regulatory subunit 2 in the GNF2 expression compendium	SMC4,SNRPD1,HMMR,ASPM,PRC1,FEN1,CKS2,CENPE,FOXM1,SLBP,SMC2,CCNB2,DTL,KNTC2,DLG7,TOP2A,TYMS,PLK4,KIF20A,CDCA3,GINS2,CKAP2,NUSAP1,MCM4,RRM1,KIAA1794,GMNN,HNRPAB,METAP2,KIAA0101,MCM2,GINS1,RFC3,MRPL35,BIRC5,TTK,CDC20,HMGB2,CCT2,RACGAP1,CENPF,VRK1,CCNA2,PCNA,SHCBP1,RPA3,CDC2,ZWINT,PTTG1,RFC4
134	GNF2_ESPL1	ESPL1	-0.0106	0.496	0.7874	-1.1937	0.028	0.4598	-1.075	0	0	0	0	1	1	0	Neighborhood of ESPL1 extra spindle poles like 1 (S. cerevisiae) in the GNF2 expression compendium	AURKB,HMMR,ASPM,SPAG5,CENPA,CKS1B,CENPE,FOXM1,MAD2L1,SMC2,ESPL1,NCAPD2,TPX2,CDCA8,CCNB2,TOP2A,BIRC5,KIF2C,MCM6,KIF20A,CDC20,KIF11,BUB1,CCNA2,MCM4,PCNA,ASF1B,PAICS,BUB1B,UBE2C,CENPM,MELK,MKI67,RRM2,PLK1
142	GNF2_H2AFX	H2AFX	-0.0221	0.493	0.7874	-1.4698	0	0	-0.9318	0.063	0.3899	0	1	0	1	0	Neighborhood of H2AFX H2A histone family, member X in the GNF2 expression compendium	SMC4,ASPM,PRC1,CENPE,FOXM1,TMPO,CDCA8,WHSC1,CCNB2,AURKA,DLG7,BIRC5,H2AFX,TYMS,CDC20,HMGB2,CENPF,NUSAP1,CCNA2,RRM1,CCNF,PCNA,SHCBP1,DNAJC9,CDC2,ZWINT,RRM2,LOC146909,UBE2S,PTTG1,MCM2
144	GNF2_HCK	HCK	1.2722	0.005	0.1941	0.9576	0	0	0.676	0	0	0	1	1	1	0	Neighborhood of HCK hemopoietic cell kinase in the GNF2 expression compendium	LILRA5,CASP1,CD93,EVI2B,SLC7A7,LILRA6,C1ORF38,LILRB2,ECGF1,GABARAP,SH3BGRL3,FCN1,SECTM1,CMTM6,VNN1,TLR8,LILRA2,GMIP,PILRA,PYCARD,FGR,LST1,HCK,FGL2,STX11,UBE2D1,CLEC4A,MNDA,MYO1F,LILRA1,TNFSF10,TNFAIP2,TYROBP,LILRB3,PSAP,HK3,APOBEC3A,AIF1,MCL1,SPI1,CDA,AP1S2,EVI2A,FPR1,LILRA3,S100A4,DHRS8,FCER1G,SULT1A1,ARRB2,STXBP2,ITGAX,RNF130,PPT1,TMEM127,CD302,COTL1,CLEC7A,SDCBP,CD14,DPEP2,TNFRSF1B,TBXAS1,CD1D…
147	GNF2_HMMR	HMMR	NA	NA	NA	-1.3363	0	0	-0.9872	0.016	0.1952	0	1	0	1	0	Neighborhood of HMMR hyaluronan-mediated motility receptor (RHAMM) in the GNF2 expression compendium	SMC4,AURKB,HMMR,ASPM,FEN1,PRC1,CENPE,CKS2,FOXM1,ESPL1,SMC2,CDCA8,RFC3,CCNB2,KNTC2,AURKA,DLG7,TOP2A,BIRC5,TYMS,PLK4,KIF20A,TTK,CDCA3,CDC20,GINS2,CENPF,KIF11,NUSAP1,BUB1,CCNA2,MCM4,PCNA,RRM1,GMNN,SHCBP1,UBE2C,BUB1B,CDC2,MELK,ZWINT,MKI67,RRM2,LOC146909,E2F8,MCM2,PLK1
150	GNF2_ICAM3	ICAM3	-0.0209	0.472	0.7874	0.2001	0.425	0.9168	-0.9453	0	0	0	0	1	1	0	Neighborhood of ICAM3 intercellular adhesion molecule 3 in the GNF2 expression compendium	HCLS1,HLA-E,ARRB2,MAX,EMP3,ARHGAP25,EVI2B,IRF1,TMEM127,GIT2,ICAM3,ADAM8,SH3BGRL3,PTPRC,HLA-G,DAZAP2,DPEP2,SLA,GMIP,LST1,PSTPIP1,C6ORF32,SELL,CASP4,RIN3,TXNIP,GPSM3,MYO1F,STAT6,HLA-F,APOB48R,WAS,GMFG,ZCCHC6,PTPN6,FMNL1,ITGB2,CENTB2,DHRS8
154	GNF2_INPP5D	INPP5D	-0.1737	0.369	0.7874	0.03	0.48	0.9168	-1.0474	0	0	0	0	1	1	0	Neighborhood of INPP5D inositol polyphosphate-5-phosphatase, 145kDa in the GNF2 expression compendium	HCLS1,HLA-E,RAC2,INPP5D,VAV1,RAP1B,CD53,ARHGDIB,CXORF9,CORO1A,PSD4,JARID1A,HLA-B,CSK,HLA-G,GRK6,HLA-A,PSMB10,ARF6,RNF4,CDV3,ACTR3,C17ORF62,TAPBP,PSME1,CBFB,STAT6,WASPIP,HLA-F,CSNK1G2,CD48,WAS,SIPA1,PSCDBP,PSMB8,HLA-C,STK10,TAP1,PHF11,LAPTM5,MFNG,IFI16,ELF4
156	GNF2_ITGB2	ITGB2	-0.9372	0.033	0.5807	0.2848	0.303	0.9168	0.4556	0	0	0	0	1	1	0	Neighborhood of ITGB2 integrin, beta 2 (complement component 3 receptor 3 and 4 subunit) in the GNF2 expression compendium	HCLS1,CASP1,IL10RA,C1ORF38,ICAM3,DOK2,SH3BGRL3,CMTM6,GMIP,PYCARD,FGR,PTGER4,LST1,HCK,IQGAP1,MYO1F,LILRA1,OSTF1,SELPLG,TYROBP,TCIRG1,AIF1,MCL1,CENTB2,S100A4,DHRS8,FCER1G,ARRB2,RAB27A,PLCB2,ITGAX,IRF1,TMEM127,BIN2,ADAM8,TNFRSF1B,DPEP2,FBXL5,AOAH,MYD88,PSTPIP1,ITGAM,RIN3,APOB48R,CECR1,WAS,PECAM1,GMFG,ZCCHC6,MSN,CD97,RHOG,EFHD2,FMNL1,RGS2,ITGB2,ELF4
158	GNF2_KISS1	KISS1	1.1095	0.005	0.1941	1.4288	0	0	1.2629	0	0	0	1	1	1	0	Neighborhood of KISS1 KiSS-1 metastasis-suppressor in the GNF2 expression compendium	PLAC1,PSG1,EBI3,PAPPA,PAPPA2,LEP,SVEP1,CYP19A1,TAC3,PSG4,PSG6,CRH,LGALS13,PLAC4,HSD3B1,KISS1,IGFBP1,HSD17B1,VGLL1,GCM1,TIMP2,CRIM1,PAGE4,CSH1,PSG9,CAPN6,FBN2,PSG2,ADAM12,PSG7,EGFR,INSL4,PSG5,RHOBTB1,LGALS14,TFAP2A,EGFL6,MMP11,CDKN1C,MAFF,ALPP,GH2,MAN1C1,GDF15,PSG3,P11,ABP1,SLC16A4,SEMA3B
167	GNF2_MCM4	MCM4	-0.0427	0.382	0.7874	-0.8711	0	0	-0.8008	0.009	0.1423	0	1	0	1	0	Neighborhood of MCM4 MCM4 minichromosome maintenance deficient 4 (S. cerevisiae) in the GNF2 expression compendium	SMC4,AURKB,HMMR,ASPM,FEN1,CKS2,FOXM1,MAD2L1,ESPL1,CDCA8,CCNB2,MCM5,AURKA,KNTC2,PA2G4,TOP2A,MCM6,TYMS,POLD1,GINS2,HELLS,MCM4,RRM1,LMNB1,GMNN,KIAA1794,BUB1B,RRM2,LOC146909,KIAA0101,KIF14,MCM2,GINS1,MCM3,NASP,RFC3,TTK,CDC20,MCM7,RACGAP1,TCP1,KIF11,BUB1,RAD51AP1,CCNA2,PCNA,ASF1B,PAICS,UBE2C,MELK,ZWINT,CENPM,RFC4
169	GNF2_MKI67	MKI67	-0.006	0.502	0.7874	-1.7269	0	0	-1.2695	0.017	0.1962	0	1	0	1	0	Neighborhood of MKI67 antigen identified by monoclonal antibody Ki-67 in the GNF2 expression compendium	NCAPG,HMMR,ASPM,CENPA,CENPE,FOXM1,ESPL1,NCAPD2,TPX2,AURKA,TOP2A,BIRC5,KIF20A,CDC20,CENPF,KIF11,NUSAP1,CCNA2,PCNA,RRM1,UBE2C,CDC2,ZWINT,MELK,MKI67,RRM2,LOC146909,MT1JP
173	GNF2_MMP11	MMP11	1.2572	0.005	0.1941	1.8203	0	0	1.6016	0	0	0	1	1	1	0	Neighborhood of MMP11 matrix metallopeptidase 11 (stromelysin 3) in the GNF2 expression compendium	ADAM12,PSG7,PSG1,PLAC1,PAPPA,EBI3,PAPPA2,LEP,INSL4,PSG5,SVEP1,RHOBTB1,LGALS14,CYP19A1,PSG4,TFAP2A,PSG6,CRH,HSD3B1,EGFL6,KISS1,IGFBP1,MMP11,HSD17B1,VGLL1,MAFF,MAN1C1,GH2,ALPP,GCM1,TIMP2,CRIM1,PAGE4,PSG3,GDF15,CSH1,PSG9,CAPN6,P11,ABP1,SEMA3B,PSG2
174	GNF2_MSH2	MSH2	NA	NA	NA	-0.3839	0.323	1	-0.6836	0	0	0	0	1	1	0	Neighborhood of MSH2 mutS homolog 2, colon cancer, nonpolyposis type 1 (E. coli) in the GNF2 expression compendium	SMC4,LRPPRC,SNRPD1,MCM3,NASP,ITGB3BP,FEN1,TCERG1,USP1,KNTC2,TOP2A,MCM6,SR140,DKC1,MCM7,SERBP1,MSH6,LIG1,RAD51AP1,MLH1,RRM1,PCNA,KIAA1794,MSH2,SUPT16H,KIAA0101,RFC4,GINS1
176	GNF2_MSN	MSN	-0.3341	0.015	0.3768	-0.0481	0.397	1	-0.4802	0	0	0	0	1	1	0	Neighborhood of MSN moesin in the GNF2 expression compendium	HCLS1,IQGAP1,ACTR3,ARPC5,CDC42,CAPZA1,EMP3,RAP1B,STAT6,ADAM8,CAP1,RAP2B,OSTF1,WAS,LASP1,ZCCHC6,ARPC2,CLIC1,MSN,ADAM10,ITGB2,PFN1,TGFB1,ELF4
183	GNF2_PAK2	PAK2	-0.1268	0.303	0.7874	-0.2759	0.209	1	-0.7251	0	0	0	0	1	1	0	Neighborhood of PAK2 p21 (CDKN1A)-activated kinase 2 in the GNF2 expression compendium	HCLS1,VAV1,CAPZA1,BNIP2,CD53,ARHGDIB,USP3,ADAM10,MYD88,ACTR2,DOCK2,RAF1,ACTR3,SELL,PHF21A,ARPC5,ARPC3,STAT6,TYK2,WAS,GMFG,ZCCHC6,OSBPL8,PAK2,FMNL1,CNOT8,CENTB2,ELF4
185	GNF2_PCNA	PCNA	NA	NA	NA	-1.0469	0	0	-0.7747	0.04	0.2996	0	1	0	1	0	Neighborhood of PCNA proliferating cell nuclear antigen in the GNF2 expression compendium	SMC4,HMMR,ASPM,FEN1,PRC1,CENPE,CKS2,SLBP,FOXM1,TMPO,ESPL1,SMC2,CDCA8,CCNB2,MYBL2,DTL,MCM5,KNTC2,AURKA,RAD54L,PA2G4,DLG7,TOP2A,MCM6,TYMS,PLK4,H2AFX,POLE2,GINS2,NUSAP1,MCM4,RRM1,GMNN,KIAA1794,BUB1B,MKI67,HNRPAB,RRM2,MSH2,LOC146909,KIAA0101,MT1JP,MCM2,GINS1,MCM3,KIF15,TPX2,WHSC1,PRIM1,BIRC5,TTK,CDC20,MCM7,HMGB2,CENPF,RACGAP1,KIF11,VRK1,CCNA2,RAD51AP1,PCNA,SHCBP1,DNAJC9,CDC2,ZWINT,MELK,PAXIP1,RFC4
188	GNF2_PRDX2	PRDX2	-0.0081	0.44	0.7874	0.7193	0.024	0.6028	0.9632	0	0	0	0	1	1	0	Neighborhood of PRDX2 peroxiredoxin 2 in the GNF2 expression compendium	WDR23,HBD,AMMECR1,KLF1,ERAF,ALAD,CA1,HDGF,CTSE,UBADC1,MINPP1,BLVRB,GCLM,XK,ADD2,SPTB,HMBS,ANK1,GLRX5,HEBP1,PRDX2,GYPC,TAL1,TFRC,GATA1,CA2,KEL,RHAG,UROD,PPOX,HBQ1
190	GNF2_PTPN6	PTPN6	NA	NA	NA	0.0073	0.458	0.9168	-0.8715	0	0	0	0	1	1	0	Neighborhood of PTPN6 protein tyrosine phosphatase, non-receptor type 6 in the GNF2 expression compendium	HCLS1,HLA-E,RAC2,EMP3,ARHGAP25,EVI2B,CD53,ARHGDIB,GIT2,CORO1A,ICAM3,HLA-B,PTPRC,HLA-G,DPEP2,GRK6,GMIP,HLA-A,LIMD2,C6ORF32,SELL,C17ORF62,TXNIP,TAPBP,GPSM3,LYN,ARPC3,ANXA11,STAT6,HLA-F,FAM49B,WAS,CD48,CORO7,SIPA1,SP110,PTPN6,HLA-C,CRLF3,LRRFIP1,LRCH4,FMNL1,LAPTM5,CENTB2,LSP1,FXYD5,B2M
191	GNF2_PTPRC	PTPRC	NA	NA	NA	-0.1304	0.354	1	-0.725	0	0	0	0	1	1	0	Neighborhood of PTPRC protein tyrosine phosphatase, receptor type, C in the GNF2 expression compendium	HCLS1,ADCY7,SNRK,IL10RA,FLI1,RAP1B,ICAM3,CORO1A,JARID1A,HLA-B,PTPRC,HECA,HLA-A,GPR65,C6ORF32,FYB,PARP12,STK38,C11ORF21,MBNL1,WASPIP,HLA-F,RNF44,OSTF1,LOC54103,CD48,TRAF3IP3,PARP8,DDX5,PTPN6,ARHGAP4,SNX6,HLA-E,RAC2,VAV1,CD53,BIN2,ADAM8,LCP2,TRIM22,HLA-G,HMHA1,TSC22D3,PSCD1,GRK6,BTN3A3,GIMAP6,CASP8,PSTPIP1,RIN3,TXNIP,KLF2,WAS,ZCCHC6,JAK1,SIPA1,LOC339287,PSCDBP,ZNF394,HLA-C,SEMA4D,CD97,STK10,LRCH4,P…
192	GNF2_PTX3	PTX3	-0.5244	0.042	0.6184	-1.4679	0	0	-1.1986	0	0	0	1	1	1	0	Neighborhood of PTX3 pentraxin-related gene, rapidly induced by IL-1 beta in the GNF2 expression compendium	COL1A1,FAP,LOXL2,FBN1,LAMB1,CDH11,EFEMP1,PLOD1,LAMC1,MMP1,CCL2,PTGS1,PXDN,CALU,SERPINE1,CXCL1,FSTL1,THBS2,COL5A1,CTGF,LOX,GFPT2,COL5A2,YIPF5,COL1A2,PLOD2,SRPX,LOXL1,PTX3,COL3A1,SERPINH1,B4GALT1,IL6,RCN3,CXCL6,LRRC17
197	GNF2_RAP1B	RAP1B	0.6947	0.026	0.7401	-0.3281	0.121	1	-0.575	0	0	0	0	1	1	0	Neighborhood of RAP1B RAP1B, member of RAS oncogene family in the GNF2 expression compendium	CAB39,SNX6,RAC2,HLA-E,INPP5D,ADCY7,RP6-213H19.1,RAP1B,BIN2,ADAM8,JARID1A,PTPRC,HLA-G,RBM16,ADAM10,GPR65,BTN3A3,IQGAP1,ACTR3,STK38,MBNL1,MAT2B,HLA-F,LOC162427,RAP2B,OSTF1,ZCCHC6,JAK1,PSCDBP,MSN,STK10,CD97,RASSF1,ITGAL,CLEC2B,VPS16,ELF4
203	GNF2_RRM2	RRM2	-0.0388	0.472	0.7874	-1.1875	0	0	-0.9647	0.016	0.1952	0	1	0	1	0	Neighborhood of RRM2 ribonucleotide reductase M2 polypeptide in the GNF2 expression compendium	AURKB,HMMR,ASPM,MCM3,CENPE,FOXM1,ESPL1,CDCA8,CCNB2,AURKA,KNTC2,DLG7,TOP2A,BIRC5,MCM6,H2AFX,TYMS,CDC20,CENPF,KIF11,BUB1,NUSAP1,MCM4,CCNA2,PCNA,RRM1,LMNB1,GMNN,CDC2,UBE2C,BUB1B,ZWINT,MELK,CENPM,MKI67,SMC1A,RRM2,LOC146909,MCM2,PLK1
210	GNF2_SMC2L1	SMC2L1	-0.0835	0.473	0.7874	-1.2002	0	0	-1.0584	0.016	0.1952	0	1	0	1	0	Neighborhood of SMC2L1 NULL in the GNF2 expression compendium	SMC4,HMMR,ASPM,MCM3,CKS1B,CENPE,CKS2,FOXM1,ESPL1,SMC2,CDCA8,RFC3,CCNB2,MYBL2,PRIM1,KNTC2,TOP2A,BIRC5,MCM6,TTK,CDC20,CENPF,KIF11,BUB1,NUSAP1,CCNA2,PCNA,RRM1,CDC2,ZWINT,LOC146909,MT1JP,RFC4
211	GNF2_SMC4L1	SMC4L1	-0.1061	0.467	0.7874	-0.7912	0.048	0.6405	-0.6968	0	0	0	0	1	1	0	Neighborhood of SMC4L1 NULL in the GNF2 expression compendium	EIF2S1,SMC4,SNRPD1,SNRPG,HMMR,ASPM,FEN1,PRC1,CKS2,FOXM1,SLBP,TMPO,SMC2,CDCA8,PCCB,USP1,CCNB2,ZWILCH,DTL,MCM5,CBX3,AURKA,COPS3,KNTC2,DLG7,TOP2A,H2AFX,PLK4,TYMS,POLE2,DKC1,GINS2,CKAP2,NOLA1,NUSAP1,MCM4,RRM1,KIAA1794,GMNN,BUB1B,ANP32E,HNRPAB,HNRPA3,DHFR,MSH2,FBXO5,SUPT16H,LOC146909,METAP2,EXOSC8,E2F8,KIAA0101,DTYMK,MCM2,GINS1,ANP32B,DEK,MCM3,NASP,NUP153,DUT,SFRS1,RFC3,PRIM1,SSRP1,MRPL35,TTK,CDC20,MC…
215	GNF2_SPRR1B	SPRR1B	-1.5242	0.021	0.4076	1.5116	0	0	1.4264	0	0	0	1	1	1	0	Neighborhood of SPRR1B small proline-rich protein 1B (cornifin) in the GNF2 expression compendium	SPRR1B,CSTA,SPRR2C,RHCG,S100A7,PKP1,C1ORF42,KRT4,SPRR2A,CSTB,SERPINB13,LY6D,SPINK5,SPRR3,KRT13,CRNN,TGM1,SPRR1A,PPL,TGM3,RIEG2,IL1RN,KRT16,PITX1,EVPL
219	GNF2_STAT6	STAT6	NA	NA	NA	-0.012	0.474	1	-0.5889	0	0	0	0	1	1	0	Neighborhood of STAT6 signal transducer and activator of transcription 6, interleukin-4 induced in the GNF2 expression compendium	HCLS1,MOBK1B,LAT2,EVI2B,ICAM3,GIT2,CORO1A,MBD2,HLA-B,CMTM6,HLA-A,GMIP,ACTR2,TRIM38,DOCK2,IQGAP1,ARPC5,TAPBP,GPSM3,STAT6,TYK2,HLA-F,OSTF1,CD48,ADPGK,ARPC1B,TCIRG1,PTPN6,LSP1,CENTB2,LCP1,TGFB1,B2M,RAC2,HLA-E,INPP5D,VAV1,CAPZA1,BNIP2,JUNB,EMP3,CD53,ARHGDIB,USP3,HLA-G,DAZAP2,CLIC1,RNASET2,GRK6,MYD88,PSMB10,SEC11L1,ARF6,ACTR3,SELL,CASP4,SNAP23,RIN3,C17ORF62,ARPC3,LYN,ANXA11,CAP1,PRR13,WAS,ZCCHC6,CORO7…
220	GNF2_TAL1	TAL1	-0.308	0.224	0.7874	0.4372	0	0	0.2672	0.069	0.7555	0	1	0	1	0	Neighborhood of TAL1 T-cell acute lymphocytic leukemia 1 in the GNF2 expression compendium	KLF1,ERAF,BZRPL1,MPP1,TMCC2,RHD,CA1,HDGF,CTSE,TSPAN5,BMP2K,MINPP1,RAD23A,ERMAP,GCLM,ADD2,GYPE,CLIC2,HMBS,SPTB,SELENBP1,MARCH8,OSBP2,SNCA,GYPB,GYPC,CDC27,ICAM4,TAL1,TFRC,EIF2AK1,HIST1H4C,GATA1,RHAG,FECH,RANBP10,SLC12A3,HBD,WDR23,GYPA,FBXO7,NFE2,TFDP1,TRAK2,ALAD,SLC4A1,RHCE,UBADC1,BLVRB,XPO7,XK,NUDT4,NARF,CAT,EPB42,ANK1,H1F0,EIF1AY,HEBP1,GLRX5,MAP2K3,TRIM10,PRDX2,CA2,KEL,ALAS2,SLC22A4,UROD,SPTA1,MG…
222	GNF2_TIMP2	TIMP2	1.3891	0.005	0.1941	1.3297	0	0	1.5039	0	0	0	1	1	1	0	Neighborhood of TIMP2 TIMP metallopeptidase inhibitor 2 in the GNF2 expression compendium	ADAM12,PSG1,PSG7,PLAC1,EGFR,EBI3,PAPPA,PAPPA2,LEP,INSL4,ADM,SVEP1,PSG5,RHOBTB1,LGALS14,CYP19A1,PSG4,TFAP2A,PSG6,CRH,HSD3B1,EGFL6,KISS1,IGFBP1,CDKN1C,MMP11,HSD17B1,VGLL1,MAFF,MAN1C1,ALPP,GH2,GCM1,TIMP2,CRIM1,PAGE4,PSG3,GDF15,CSH1,PSG9,CAPN6,P11,ABP1,FBN2,SEMA3B,PSG2
228	GNF2_TTK	TTK	NA	NA	NA	-1.3509	0	0	-1.0128	0.032	0.271	0	1	0	1	0	Neighborhood of TTK TTK protein kinase in the GNF2 expression compendium	SMC4,HMMR,ASPM,PRC1,FEN1,CKS2,FOXM1,SMC2,TPX2,CCNB2,KNTC2,TOP2A,KIF2C,TYMS,PLK4,TTK,CDC20,CCT2,MLF1IP,GINS2,CENPF,RACGAP1,KIF11,NUSAP1,MCM4,CCNA2,PCNA,RRM1,DKFZP762E1312,GMNN,KIAA1794,DBF4,CDC2,BUB1B,MELK,ZWINT,LOC146909,RFC4,MCM2
232	GNF2_VAV1	VAV1	NA	NA	NA	0.0473	0.48	0.9168	-0.9281	0	0	0	0	1	1	0	Neighborhood of VAV1 vav 1 oncogene in the GNF2 expression compendium	HCLS1,HLA-E,RAC2,VAV1,INPP5D,CD53,ARHGDIB,CORO1A,CXORF9,GIT2,TRIM22,HLA-B,CSK,PTPRC,HLA-G,GRK6,PIK3CD,PSMB10,ACTR2,TRIM38,DOCK2,GPSM3,STAT6,HLA-F,OSTF1,CD48,WAS,CORO7,PSCDBP,SP110,HLA-C,PAK2,PHF11,CYBA,LAPTM5,ELF4
254	MORF_BUB1	BUB1	-0.1414	0.38	0.7874	-0.4752	0.08	0.854	-0.411	0	0	0	0	1	1	0	Neighborhood of BUB1 BUB1 budding uninhibited by benzimidazoles 1 homolog (yeast) in the MORF expression compendium	HMMR,SPAG5,FOXM1,ESPL1,USP1,HDAC2,KNTC2,CCT5,DLG7,MCM6,TARS,SSBP1,VBP1,BUB3,KHSRP,XPOT,NUDC,RRM1,CYCS,BUB1B,EI24,ATP5O,BAZ1B,IMMT,SRPK1,KIF14,PLK1,MFAP1,VDAC1,TFDP1,PPP1CC,GARS,SFRS1,SKIV2L2,MRPS18B,TPX2,GOT2,WHSC1,RFC3,KIF2C,IARS,TYRO3,KIF11,H2AFZ,BUB1,YARS,SILV,ZWINT,CCNB1,HAT1,HDDC2,RFC4
255	MORF_BUB1B	BUB1B	NA	NA	NA	-0.488	0	0	-0.2525	0.043	0.3112	0	1	0	1	0	Neighborhood of BUB1B BUB1 budding uninhibited by benzimidazoles 1 homolog beta (yeast) in the MORF expression compendium	HMMR,DDX46,ESPL1,HDAC2,MPHOSPH1,ACTL6A,PLAGL2,KNTC2,DNMT1,GLMN,RAD54L,TREX2,CCT5,TOP2A,MCM6,TARS,MARS,PLK4,DLEU1,TRIP13,PRKDC,KHSRP,NUDC,BUB1B,HCFC1,ESD,ANP32E,IMMT,SRPK1,BAZ1B,TMC6,KIF14,MCM2,PLK1,USP14,CENPA,TFDP1,GARS,SHMT2,MRPS18B,SKIV2L2,TPX2,RANBP5,GOT2,WHSC1,TBXA2R,RFC3,OXCT1,ARID3A,IARS,ABCF1,TTK,CDKN2C,TYRO3,CEBPZ,BUB1,CCNA2,YARS,CDC2L2,NAGA,CDC2,CDC7,ZWINT,GTF2A2,ABCE1,RFC4
417	MORF_TPT1	TPT1	-0.1262	0.379	0.7874	0.2244	0	0	0.1925	0.191	0.9981	0	1	0	1	0	Neighborhood of TPT1 tumor protein, translationally-controlled 1 in the MORF expression compendium	RPL32,RPS3,RPS11,LYPLA2,RPS15A,H3F3A,RPS13,EEF1A1,YBX1,RPL29,RPL21,JUND,RPLP0,RPL12,RPS4X,SUMO2,NACA,RPL37,BTF3,RPL13,RPL5,RPL27A,RPS12,RPS23,RHOA,RPS3A,RPS25,PPIA,COX7C,ARAF,RPS17,UBC,MYL6,RPL36A,RPS27,RBM3,RPS19,RPL11,RPL10,UBB,RPS14,RPS8,PABPC1,RPS27A,RPL28,PGK1,RPL30,GNB2L1,RPL27,GPR161,RPS24,RPL10A,ZFPL1,RPL8,RPL19,RPL3,RPS18,RPL4,PTMA,RPL9,RPL15,HNRPK,RPL38,RPL18,RPS16,RPS6,OAZ1,RPS9,K-ALPH…
												16	32	42	74	1
