# Supplementary material for: 1,25 dihydroxyvitamin D-mediated orchestration of anticancer, transcript-level effects in the immortalized, non-transformed prostate epithelial cell line, RWPE1
Source: BMC Genomics. 2010 Jan 13;11:26. doi: 10.1186/1471-2164-11-26 (PMC2820456; doi:10.1186/1471-2164-11-26)
Supplement: Additional file 5 — GenMAPP local map results. Table of GenMAPP analysis of local maps for enrichment (SAM, FDR<5%). [file 1471-2164-11-26-S5.XLS]

## Sheet: Additional file 5
GenMAPP analysis of local maps for enrichment (SAM , FDR<5%).
Significant geneset - Z score >0, PermuteP<0.1
MAPP Name	6h UP Number Changed	6h UP Number Measured	6h UP Number On MAPP	6h UP Percent Changed	6h UP Percent Present	6h UP Z Score	6h UP PermuteP	6h UP AdjustedP	24h UP Number Changed	24h UP Number Measured	24h UP Number On MAPP	24h UP Percent Changed	24h UP Percent Present	24h UP Z Score	24h UP PermuteP	24h UP AdjustedP	48h UP Number Changed	48h UP Number Measured	48h UP Number On MAPP	48h UP Percent Changed	48h UP Percent Present	48h UP Z Score	48h UP PermuteP	48h UP AdjustedP		6h DOWN Number Changed	6h DOWN Number Measured	6h DOWN Number On MAPP	6h DOWN Percent Changed	6h DOWN Percent Present	6h DOWN Z Score	6h DOWN PermuteP	6h DOWN AdjustedP	24h DOWN Number Changed	24h DOWN Number Measured	24h DOWN Number On MAPP	24h DOWN Percent Changed	24h DOWN Percent Present	24h DOWN Z Score	24h DOWN PermuteP	24h DOWN AdjustedP	48h DOWN Number Changed	48h DOWN Number Measured	48h DOWN Number On MAPP	48h DOWN Percent Changed	48h DOWN Percent Present	48h DOWN Z Score	48h DOWN PermuteP	48h DOWN AdjustedP
Hs_1-Tissue-Muscle_fat_and_connective	7	39	65	17.9487	60	2.853	0.012	0.876	7	39	65	17.9487	60	2.921	0.012	0.833	5	39	65	12.8205	60	1.063	0.37	1		8	39	65	20.5128	60	4.896	0.001	0.087	5	39	65	12.8205	60	2.387	0.033	0.973	9	39	65	23.0769	60	1.909	0.088	0.999
Hs_2-Tissues-Endocrine_and_CNS	2	44	104	4.54545	42.3077	-0.561	0.777	1	6	44	104	13.6364	42.3077	1.936	0.068	1	4	44	104	9.09091	42.3077	0.222	1	1		5	44	104	11.3636	42.3077	2.241	0.046	0.993	3	44	104	6.81818	42.3077	0.652	0.72	1	9	44	104	20.4546	42.3077	1.506	0.158	1
Hs_2-Tissues-Internal_Organs	6	63	137	9.52381	45.9854	0.928	0.446	1	13	63	137	20.6349	45.9854	4.599	0	0.096	10	63	137	15.873	45.9854	2.249	0.036	0.992		5	63	137	7.93651	45.9854	1.357	0.199	1	7	63	137	11.1111	45.9854	2.401	0.031	0.971	14	63	137	22.2222	45.9854	2.23	0.035	0.984
Hs_2-Tissues-Muscle_Fat and_Connective	7	46	84	15.2174	54.7619	2.353	0.031	0.978	12	46	84	26.087	54.7619	5.431	0	0.024	13	46	84	28.2609	54.7619	5.003	0	0.023		4	46	84	8.69565	54.7619	1.408	0.245	1	6	46	84	13.0435	54.7619	2.667	0.024	0.93	10	46	84	21.7391	54.7619	1.802	0.09	1
Hs_Adipogenesis	15	92	131	16.3043	70.229	3.775	0.003	0.309	4	92	131	4.34783	70.229	-0.846	0.534	1	13	92	131	14.1304	70.229	2.111	0.053	0.996		10	92	131	10.8696	70.229	3.031	0.006	0.845	6	92	131	6.52174	70.229	0.814	0.465	1	17	92	131	18.4783	70.229	1.621	0.12	1
Hs_Complement_and_Coagulation_Cascades_KEGG	4	25	63	16	39.6825	1.887	0.068	0.999	4	25	63	16	39.6825	1.937	0.064	1	4	25	63	16	39.6825	1.432	0.232	1		2	25	63	8	39.6825	0.865	0.604	1	1	25	63	4	39.6825	-0.175	1	1	8	25	63	32	39.6825	2.861	0.014	0.667
Hs_Cytokines_and_Inflammatory_Response_Biocarta	3	10	25	30	40	2.971	0.018	0.842	1	10	25	10	40	0.451	1	1	0	10	25	0	40	-0.945	0.608	1		2	10	25	20	40	2.39	0.07	0.993	1	10	25	10	40	0.783	0.365	1	5	10	25	50	40	3.506	0.01	0.314
Hs_gamma_Hexachlorocyclohexane_degradation	4	22	57	18.1818	38.5965	2.181	0.05	0.993	2	22	57	9.09091	38.5965	0.497	0.646	1	2	22	57	9.09091	38.5965	0.156	1	1		1	22	57	4.54545	38.5965	0.023	1	1	0	22	57	0	38.5965	-1.05	0.429	1	6	22	57	27.2727	38.5965	2.019	0.056	0.998
Hs_GPCRDB_Class_A_Rhodopsin-like	8	48	262	16.6667	18.3206	2.81	0.012	0.877	4	48	262	8.33333	18.3206	0.522	0.753	1	2	48	262	4.16667	18.3206	-1.022	0.45	1		6	48	262	12.5	18.3206	2.726	0.019	0.928	6	48	262	12.5	18.3206	2.547	0.028	0.945	8	48	262	16.6667	18.3206	0.786	0.489	1
Hs_Id_NetPath_5	9	40	51	22.5	78.4314	4.053	0	0.227	4	40	51	10	78.4314	0.906	0.522	1	2	40	51	5	78.4314	-0.738	0.609	1		1	40	51	2.5	78.4314	-0.601	0.712	1	4	40	51	10	78.4314	1.574	0.117	1	10	40	51	25	78.4314	2.298	0.031	0.984
Hs_IL-1_NetPath_13	5	37	38	13.5135	97.3684	1.689	0.085	1	2	37	38	5.40541	97.3684	-0.269	1	1	1	37	38	2.7027	97.3684	-1.222	0.254	1		4	37	38	10.8108	97.3684	1.889	0.076	0.999	2	37	38	5.40541	97.3684	0.191	1	1	8	37	38	21.6216	97.3684	1.593	0.128	1
Hs_Nucleotide_GPCRs	2	6	11	33.3333	54.5455	2.628	0.061	0.95	2	6	11	33.3333	54.5455	2.671	0.064	0.936	1	6	11	16.6667	54.5455	0.759	0.414	1		2	6	11	33.3333	54.5455	3.436	0.019	0.695	1	6	11	16.6667	54.5455	1.375	0.272	1	1	6	11	16.6667	54.5455	0.276	1	1
Hs_1-Tissue-Blood_and_Lymph	3	59	168	5.08475	35.1191	-0.484	0.798	1	2	59	168	3.38983	35.1191	-0.975	0.43	1	1	59	168	1.69491	35.1191	-1.833	0.088	1		2	59	168	3.38983	35.1191	-0.397	0.762	1	2	59	168	3.38983	35.1191	-0.493	0.791	1	14	59	168	23.7288	35.1191	2.505	0.021	0.939
Hs_1-Tissue-Internal_Organs	4	85	245	4.70588	34.6939	-0.725	0.513	1	3	85	245	3.52941	34.6939	-1.122	0.294	1	3	85	245	3.52941	34.6939	-1.584	0.153	1		4	85	245	4.70588	34.6939	0.118	1	1	6	85	245	7.05882	34.6939	1.018	0.426	1	24	85	245	28.2353	34.6939	4.274	0	0.048
Hs_Alpha6-Beta4-Integrin_NetPath_1	7	62	67	11.2903	92.5373	1.485	0.184	1	2	62	67	3.22581	92.5373	-1.053	0.334	1	3	62	67	4.83871	92.5373	-0.969	0.368	1		1	62	67	1.6129	92.5373	-1.092	0.35	1	6	62	67	9.67742	92.5373	1.845	0.073	1	13	62	67	20.9677	92.5373	1.915	0.061	0.999
Hs_Androgen-Receptor_NetPath_2	5	102	112	4.90196	91.0714	-0.715	0.559	1	5	102	112	4.90196	91.0714	-0.661	0.571	1	4	102	112	3.92157	91.0714	-1.593	0.139	1		2	102	112	1.96078	91.0714	-1.236	0.25	1	10	102	112	9.80392	91.0714	2.442	0.022	0.971	23	102	112	22.549	91.0714	2.955	0.003	0.631
Hs_Complement_Activation_Classical	0	8	17	0	47.0588	-0.755	0.642	1	0	8	17	0	47.0588	-0.746	0.698	1	0	8	17	0	47.0588	-0.845	0.653	1		0	8	17	0	47.0588	-0.611	1	1	0	8	17	0	47.0588	-0.632	1	1	3	8	17	37.5	47.0588	2.079	0.079	0.996
Hs_Delta-Notch_NetPath_3	4	72	85	5.55556	84.7059	-0.373	0.826	1	2	72	85	2.77778	84.7059	-1.293	0.244	1	5	72	85	6.94444	84.7059	-0.387	0.834	1		5	72	85	6.94444	84.7059	1.04	0.368	1	11	72	85	15.2778	84.7059	4.251	0.001	0.365	16	72	85	22.2222	84.7059	2.388	0.017	0.956
Hs_EGFR1_NetPath_4	14	159	177	8.80503	89.8305	1.124	0.304	1	3	159	177	1.88679	89.8305	-2.414	0.015	0.974	11	159	177	6.91824	89.8305	-0.595	0.571	1		6	159	177	3.77359	89.8305	-0.421	0.696	1	11	159	177	6.91824	89.8305	1.322	0.251	1	29	159	177	18.239	89.8305	2.06	0.038	0.996
Hs_Focal_adhesion_KEGG	10	145	187	6.89655	77.5401	0.127	1	1	3	145	187	2.06896	77.5401	-2.209	0.044	0.991	8	145	187	5.51724	77.5401	-1.196	0.268	1		8	145	187	5.51724	77.5401	0.64	0.535	1	17	145	187	11.7241	77.5401	4.043	0.001	0.384	34	145	187	23.4483	77.5401	3.877	0	0.115
Hs_Hedgehog_Netpath_10	0	15	22	0	68.1818	-1.035	0.607	1	0	15	22	0	68.1818	-1.023	0.611	1	0	15	22	0	68.1818	-1.158	0.393	1		0	15	22	0	68.1818	-0.837	0.659	1	4	15	22	26.6667	68.1818	4.004	0.011	0.433	2	15	22	13.3333	68.1818	0.051	1	1
Hs_Hypertrophy_model	2	14	20	14.2857	70	1.151	0.222	1	1	14	20	7.14286	70	0.099	1	1	2	14	20	14.2857	70	0.835	0.623	1		3	14	20	21.4286	70	3.089	0.022	0.842	1	14	20	7.14286	70	0.423	1	1	3	14	20	21.4286	70	0.955	0.432	1
Hs_IL-2_NetPath_14	3	67	76	4.47761	88.1579	-0.718	0.617	1	2	67	76	2.98508	88.1579	-1.176	0.309	1	2	67	76	2.98508	88.1579	-1.567	0.175	1		4	67	76	5.97015	88.1579	0.611	0.531	1	4	67	76	5.97015	88.1579	0.478	0.777	1	15	67	76	22.3881	88.1579	2.342	0.034	0.978
Hs_IL-4_NetPath_16	4	52	62	7.69231	83.871	0.307	0.783	1	0	52	62	0	83.871	-1.914	0.072	1	3	52	62	5.76923	83.871	-0.639	0.621	1		2	52	62	3.84615	83.871	-0.211	1	1	5	52	62	9.61538	83.871	1.666	0.095	1	12	52	62	23.0769	83.871	2.208	0.04	0.99
Hs_IL-6_NetPath_18	7	89	100	7.86517	89	0.471	0.643	1	2	89	100	2.24719	89	-1.647	0.104	1	5	89	100	5.61798	89	-0.894	0.443	1		4	89	100	4.49438	89	0.023	1	1	8	89	100	8.98876	89	1.91	0.067	1	14	89	100	15.7303	89	0.809	0.438	1
Hs_IL-7_NetPath_19	4	41	44	9.7561	93.1818	0.806	0.524	1	1	41	44	2.43902	93.1818	-1.059	0.341	1	4	41	44	9.7561	93.1818	0.37	0.756	1		2	41	44	4.87805	93.1818	0.135	1	1	6	41	44	14.6341	93.1818	2.998	0.012	0.824	8	41	44	19.5122	93.1818	1.272	0.239	1
Hs_Inflammatory_Response_Pathway	2	15	33	13.3333	45.4545	1.044	0.254	1	0	15	33	0	45.4545	-1.023	0.626	1	0	15	33	0	45.4545	-1.158	0.365	1		1	15	33	6.66667	45.4545	0.418	1	1	2	15	33	13.3333	45.4545	1.569	0.159	1	9	15	33	60	45.4545	5.456	0	0.001
Hs_Inositol_phosphate_metabolism	8	122	152	6.55738	80.2632	-0.037	1	1	6	122	152	4.91803	80.2632	-0.718	0.596	1	9	122	152	7.37705	80.2632	-0.33	0.87	1		6	122	152	4.91803	80.2632	0.258	0.827	1	7	122	152	5.73771	80.2632	0.527	0.641	1	23	122	152	18.8525	80.2632	2.001	0.045	0.999
Hs_Lysine_biosynthesis	0	9	36	0	25	-0.801	0.676	1	0	9	36	0	25	-0.791	0.677	1	1	9	36	11.1111	25	0.321	1	1		0	9	36	0	25	-0.648	1	1	1	9	36	11.1111	25	0.9	0.379	1	3	9	36	33.3333	25	1.832	0.091	0.999
Hs_Matrix_Metalloproteinases	2	14	31	14.2857	45.1613	1.151	0.256	1	2	14	31	14.2857	45.1613	1.186	0.209	1	2	14	31	14.2857	45.1613	0.835	0.628	1		0	14	31	0	45.1613	-0.809	0.634	1	3	14	31	21.4286	45.1613	2.943	0.03	0.861	3	14	31	21.4286	45.1613	0.955	0.426	1
Hs_Nicotinate_and_nicotinamide_metabolism	4	116	156	3.44828	74.359	-1.404	0.191	1	4	116	156	3.44828	74.359	-1.353	0.194	1	8	116	156	6.89655	74.359	-0.513	0.705	1		6	116	156	5.17241	74.359	0.386	0.824	1	7	116	156	6.03448	74.359	0.666	0.655	1	21	116	156	18.1034	74.359	1.704	0.082	1
Hs_Notch_signaling_KEGG	4	41	46	9.7561	89.1304	0.806	0.531	1	4	41	46	9.7561	89.1304	0.854	0.518	1	5	41	46	12.1951	89.1304	0.944	0.374	1		3	41	46	7.31707	89.1304	0.897	0.449	1	6	41	46	14.6341	89.1304	2.998	0.007	0.824	3	41	46	7.31707	89.1304	-1.072	0.366	1
Hs_Nuclear_receptors_in_lipid_metabolism_and_toxicity	2	17	33	11.7647	51.5151	0.851	0.63	1	1	17	33	5.88235	51.5151	-0.102	1	1	3	17	33	17.6471	51.5151	1.428	0.159	1		3	17	33	17.6471	51.5151	2.647	0.034	0.947	4	17	33	23.5294	51.5151	3.653	0.006	0.578	6	17	33	35.2941	51.5151	2.763	0.019	0.789
Hs_Ovarian_Infertility_Genes	3	20	31	15	64.5161	1.506	0.157	1	0	20	31	0	64.5161	-1.182	0.394	1	0	20	31	0	64.5161	-1.339	0.248	1		1	20	31	5	64.5161	0.121	1	1	3	20	31	15	64.5161	2.165	0.062	0.997	4	20	31	20	64.5161	0.951	0.496	1
Hs_Phosphatidylinositol_signaling_system	9	98	133	9.18367	73.6842	1.027	0.428	1	7	98	133	7.14286	73.6842	0.266	0.813	1	10	98	133	10.2041	73.6842	0.742	0.579	1		8	98	133	8.16327	73.6842	1.812	0.091	0.999	3	98	133	3.06122	73.6842	-0.794	0.484	1	15	98	133	15.3061	73.6842	0.723	0.532	1
Hs_Proteasome_Degradation	0	58	61	0	95.082	-2.048	0.055	0.998	0	58	61	0	95.082	-2.024	0.055	1	0	58	61	0	95.082	-2.293	0.022	0.981		0	58	61	0	95.082	-1.657	0.103	1	0	58	61	0	95.082	-1.714	0.109	1	13	58	61	22.4138	95.082	2.182	0.036	0.991
Hs_Smooth_muscle_contraction	9	107	156	8.41122	68.5897	0.748	0.548	1	8	107	156	7.47663	68.5897	0.421	0.676	1	10	107	156	9.3458	68.5897	0.447	0.725	1		7	107	156	6.54206	68.5897	1.069	0.336	1	11	107	156	10.2804	68.5897	2.739	0.015	0.898	17	107	156	15.8879	68.5897	0.939	0.386	1
Hs_TGF_Beta_Signaling_Pathway	5	39	52	12.8205	75	1.559	0.171	1	3	39	52	7.69231	75	0.306	1	1	3	39	52	7.69231	75	-0.112	1	1		4	39	52	10.2564	75	1.771	0.092	0.999	7	39	52	17.9487	75	3.903	0.002	0.44	16	39	52	41.0256	75	5.272	0	0.001
Hs_TGF-beta-Receptor_NetPath_7	11	132	151	8.33333	87.4172	0.798	0.478	1	7	132	151	5.30303	87.4172	-0.565	0.596	1	7	132	151	5.30303	87.4172	-1.23	0.252	1		9	132	151	6.81818	87.4172	1.349	0.166	1	13	132	151	9.84849	87.4172	2.816	0.009	0.873	31	132	151	23.4849	87.4172	3.704	0	0.228
Hs_Wnt_Signaling	6	56	72	10.7143	77.7778	1.235	0.268	1	4	56	72	7.14286	77.7778	0.2	1	1	3	56	72	5.35714	77.7778	-0.777	0.49	1		6	56	72	10.7143	77.7778	2.295	0.035	0.993	3	56	72	5.35714	77.7778	0.218	1	1	11	56	72	19.6429	77.7778	1.52	0.154	1
Hs_2-Tissues-Blood_and_Lymph	5	28	79	17.8571	35.443	2.394	0.033	0.972	8	28	79	28.5714	35.443	4.762	0	0.072	7	28	79	25	35.443	3.261	0.002	0.606		3	28	79	10.7143	35.443	1.616	0.127	1	2	28	79	7.14286	35.443	0.6	0.642	1	4	28	79	14.2857	35.443	0.221	1	1
Hs_Arginine_and_proline_metabolism	1	40	95	2.5	42.1053	-1.058	0.341	1	6	40	95	15	42.1053	2.197	0.042	0.993	10	40	95	25	42.1053	3.904	0.001	0.19		0	40	95	0	42.1053	-1.372	0.252	1	2	40	95	5	42.1053	0.077	1	1	8	40	95	20	42.1053	1.349	0.24	1
Hs_Ascorbate_and_aldarate_metabolism	3	11	43	27.2727	25.5814	2.753	0.026	0.898	2	11	43	18.1818	25.5814	1.576	0.156	1	2	11	43	18.1818	25.5814	1.212	0.231	1		1	11	43	9.09091	25.5814	0.749	0.38	1	0	11	43	0	25.5814	-0.741	0.72	1	1	11	43	9.09091	25.5814	-0.377	1	1
Hs_Biogenic_Amine_Synthesis	1	3	15	33.3333	20	1.858	0.193	1	2	3	15	66.6667	20	4.232	0.011	0.198	2	3	15	66.6667	20	3.697	0.018	0.358		0	3	15	0	20	-0.374	1	1	0	3	15	0	20	-0.387	1	1	0	3	15	0	20	-0.667	1	1
Hs_Blood_Clotting_Cascade	3	10	20	30	50	2.971	0.024	0.842	2	10	20	20	50	1.736	0.136	1	2	10	20	20	50	1.366	0.17	1		1	10	20	10	50	0.853	0.351	1	0	10	20	0	50	-0.707	1	1	3	10	20	30	50	1.616	0.126	1
Hs_Carbon_fixation	0	13	33	0	39.3939	-0.963	0.628	1	1	13	33	7.69231	39.3939	0.176	1	1	3	13	33	23.0769	39.3939	1.963	0.066	0.999		1	13	33	7.69231	39.3939	0.569	1	1	0	13	33	0	39.3939	-0.806	0.643	1	0	13	33	0	39.3939	-1.39	0.256	1
Hs_Cholesterol_Biosynthesis	2	15	15	13.3333	100	1.044	0.274	1	4	15	15	26.6667	100	3.178	0.016	0.714	3	15	15	20	100	1.674	0.111	1		2	15	15	13.3333	100	1.674	0.135	0.999	0	15	15	0	100	-0.866	0.641	1	0	15	15	0	100	-1.493	0.234	1
Hs_Citrate_cycle_TCA_cycle_	1	23	33	4.34783	69.697	-0.443	0.754	1	3	23	33	13.0435	69.697	1.28	0.18	1	5	23	33	21.7391	69.697	2.38	0.046	0.973		2	23	33	8.69565	69.697	0.992	0.617	1	0	23	33	0	69.697	-1.074	0.427	1	0	23	33	0	69.697	-1.851	0.115	0.999
Hs_D_Glutamine_and_D_glutamate_metabolism	0	4	14	0	28.5714	-0.534	1	1	1	4	14	25	28.5714	1.503	0.259	1	3	4	14	75	28.5714	4.878	0.004	0.044		0	4	14	0	28.5714	-0.432	1	1	0	4	14	0	28.5714	-0.446	1	1	0	4	14	0	28.5714	-0.77	0.66	1
Hs_Eicosanoid_Synthesis	4	11	19	36.3636	57.8947	3.966	0.001	0.244	1	11	19	9.09091	57.8947	0.351	1	1	3	11	19	27.2727	57.8947	2.314	0.054	0.981		0	11	19	0	57.8947	-0.716	1	1	0	11	19	0	57.8947	-0.741	0.666	1	1	11	19	9.09091	57.8947	-0.377	1	1
Hs_Flavonoids_stilbene_and_lignin_biosynthesis	2	7	49	28.5714	14.2857	2.333	0.086	0.984	1	7	49	14.2857	14.2857	0.838	0.365	1	2	7	49	28.5714	14.2857	1.97	0.099	0.998		1	7	49	14.2857	14.2857	1.264	0.27	1	0	7	49	0	14.2857	-0.591	1	1	1	7	49	14.2857	14.2857	0.11	1	1
Hs_Fluorene_degradation	2	4	19	50	21.0526	3.485	0.034	0.632	1	4	19	25	21.0526	1.503	0.237	1	2	4	19	50	21.0526	3.053	0.047	0.744		1	4	19	25	21.0526	1.995	0.172	0.999	0	4	19	0	21.0526	-0.446	1	1	0	4	19	0	21.0526	-0.77	0.656	1
Hs_Galactose_metabolism	4	22	50	18.1818	44	2.181	0.062	0.993	4	22	50	18.1818	44	2.233	0.054	0.989	5	22	50	22.7273	44	2.497	0.027	0.954		0	22	50	0	44	-1.015	0.606	1	0	22	50	0	44	-1.05	0.415	1	0	22	50	0	44	-1.81	0.101	0.999
Hs_Glutamate_metabolism	1	24	42	4.16667	57.1429	-0.488	0.724	1	2	24	42	8.33333	57.1429	0.368	1	1	6	24	42	25	57.1429	3.017	0.02	0.778		1	24	42	4.16667	57.1429	-0.067	1	1	0	24	42	0	57.1429	-1.097	0.397	1	3	24	42	12.5	57.1429	-0.058	1	1
Hs_Glutathione_metabolism	3	18	25	16.6667	72	1.713	0.124	1	2	18	25	11.1111	72	0.798	0.631	1	4	18	25	22.2222	72	2.179	0.061	0.994		0	18	25	0	72	-0.917	0.645	1	1	18	25	5.55556	72	0.163	1	1	1	18	25	5.55556	72	-0.931	0.475	1
Hs_Glycerolipid_metabolism	5	73	155	6.84931	47.0968	0.073	1	1	6	73	155	8.21918	47.0968	0.606	0.629	1	13	73	155	17.8082	47.0968	3.034	0.006	0.752		2	73	155	2.73973	47.0968	-0.715	0.575	1	1	73	155	1.36986	47.0968	-1.37	0.263	1	6	73	155	8.21918	47.0968	-1.204	0.301	1
Hs_Glycolysis_Gluconeogenesis	3	39	74	7.69231	52.7027	0.266	1	1	6	39	74	15.3846	52.7027	2.267	0.036	0.988	4	39	74	10.2564	52.7027	0.476	0.788	1		0	39	74	0	52.7027	-1.355	0.276	1	0	39	74	0	52.7027	-1.401	0.247	1	4	39	74	10.2564	52.7027	-0.494	0.666	1
Hs_GPCRDB_Class_C_Metabotropic_glutamate_pheromone	1	4	15	25	26.6667	1.476	0.255	1	1	4	15	25	26.6667	1.503	0.236	1	2	4	15	50	26.6667	3.053	0.034	0.744		0	4	15	0	26.6667	-0.432	1	1	0	4	15	0	26.6667	-0.446	1	1	0	4	15	0	26.6667	-0.77	0.666	1
Hs_IL-3_NetPath_15	10	83	101	12.0482	82.1782	2.004	0.074	0.999	2	83	101	2.40964	82.1782	-1.528	0.156	1	9	83	101	10.8434	82.1782	0.896	0.414	1		3	83	101	3.61446	82.1782	-0.372	0.783	1	5	83	101	6.0241	82.1782	0.556	0.597	1	12	83	101	14.4578	82.1782	0.431	0.72	1
Hs_MAPK_signaling_pathway_KEGG	18	134	162	13.4328	82.716	3.223	0.002	0.675	7	134	162	5.22388	82.716	-0.607	0.571	1	7	134	162	5.22388	82.716	-1.274	0.259	1		8	134	162	5.97015	82.716	0.874	0.395	1	7	134	162	5.22388	82.716	0.268	0.839	1	22	134	162	16.4179	82.716	1.242	0.25	1
Hs_Monoamine_GPCRs	2	7	34	28.5714	20.5882	2.333	0.074	0.984	0	7	34	0	20.5882	-0.698	1	1	1	7	34	14.2857	20.5882	0.59	1	1		1	7	34	14.2857	20.5882	1.264	0.252	1	1	7	34	14.2857	20.5882	1.189	0.278	1	1	7	34	14.2857	20.5882	0.11	1	1
Hs_Nitrogen_metabolism	0	15	77	0	19.4805	-1.035	0.617	1	5	15	77	33.3333	19.4805	4.229	0.005	0.2	7	15	77	46.6667	19.4805	5.45	0	0.011		1	15	77	6.66667	19.4805	0.418	1	1	0	15	77	0	19.4805	-0.866	0.651	1	1	15	77	6.66667	19.4805	-0.721	0.695	1
Hs_Oxidative_Stress	9	26	28	34.6154	92.8571	5.751	0	0.013	6	26	28	23.0769	92.8571	3.446	0.005	0.599	6	26	28	23.0769	92.8571	2.782	0.013	0.84		0	26	28	0	92.8571	-1.104	0.44	1	2	26	28	7.69231	92.8571	0.71	0.645	1	5	26	28	19.2308	92.8571	0.968	0.365	1
Hs_Phospholipid_degradation	1	12	30	8.33333	40	0.236	1	1	2	12	30	16.6667	40	1.433	0.166	1	3	12	30	25	40	2.129	0.06	0.996		1	12	30	8.33333	40	0.654	1	1	1	12	30	8.33333	40	0.586	1	1	1	12	30	8.33333	40	-0.472	0.717	1
Hs_Prostaglandin_and_leukotriene_metabolism	3	13	37	23.0769	35.1351	2.385	0.045	0.976	3	13	37	23.0769	35.1351	2.432	0.053	0.972	3	13	37	23.0769	35.1351	1.963	0.081	0.999		0	13	37	0	35.1351	-0.779	0.657	1	0	13	37	0	35.1351	-0.806	0.666	1	0	13	37	0	35.1351	-1.39	0.248	1
Hs_Reductive_carboxylate_cycle_CO2_fixation_	1	9	16	11.1111	56.25	0.54	1	1	2	9	16	22.2222	56.25	1.918	0.106	1	4	9	16	44.4444	56.25	3.974	0.005	0.18		0	9	16	0	56.25	-0.648	1	1	0	9	16	0	56.25	-0.67	1	1	0	9	16	0	56.25	-1.156	0.383	1
Hs_Sterol_biosynthesis	1	18	40	5.55556	45	-0.185	1	1	5	18	40	27.7778	45	3.675	0.003	0.451	3	18	40	16.6667	45	1.317	0.18	1		0	18	40	0	45	-0.917	0.623	1	0	18	40	0	45	-0.949	0.638	1	2	18	40	11.1111	45	-0.226	1	1
Hs_Striated_muscle_contraction	1	16	38	6.25	42.1053	-0.063	1	1	3	16	38	18.75	42.1053	1.995	0.085	1	0	16	38	0	42.1053	-1.197	0.42	1		0	16	38	0	42.1053	-0.865	0.656	1	0	16	38	0	42.1053	-0.894	0.662	1	3	16	38	18.75	42.1053	0.701	0.718	1
Hs_Sulfur_metabolism	3	8	32	37.5	25	3.51	0.018	0.528	3	8	32	37.5	25	3.564	0.02	0.499	3	8	32	37.5	25	3.029	0.02	0.776		0	8	32	0	25	-0.611	1	1	0	8	32	0	25	-0.632	1	1	1	8	32	12.5	25	-0.033	1	1
Hs_T-Cell-Receptor_NetPath_11	11	98	135	11.2245	72.5926	1.85	0.089	1	4	98	135	4.08163	72.5926	-0.982	0.439	1	7	98	135	7.14286	72.5926	-0.38	0.724	1		6	98	135	6.12245	72.5926	0.817	0.426	1	6	98	135	6.12245	72.5926	0.652	0.649	1	13	98	135	13.2653	72.5926	0.112	1	1
Hs_Urea_cycle_and_metabolism_of_amino_groups	0	18	39	0	46.1538	-1.134	0.423	1	6	18	39	33.3333	46.1538	4.634	0.001	0.086	6	18	39	33.3333	46.1538	3.904	0	0.204		0	18	39	0	46.1538	-0.917	0.59	1	1	18	39	5.55556	46.1538	0.163	1	1	2	18	39	11.1111	46.1538	-0.226	1	1
