# Supplementary material for: 1,25 dihydroxyvitamin D-mediated orchestration of anticancer, transcript-level effects in the immortalized, non-transformed prostate epithelial cell line, RWPE1
Source: BMC Genomics. 2010 Jan 13;11:26. doi: 10.1186/1471-2164-11-26 (PMC2820456; doi:10.1186/1471-2164-11-26)
Supplement: Additional file 6 — GenMAPP GO group results. GenMAPP Gene Ontology terms significantly changed (Z > 0, Permute P <= 0.1). [file 1471-2164-11-26-S6.XLS]

## Sheet: Additional file 6
GenMAPP Gene Ontology terms significantly changed (Z>0, PermuteP<=0.1).
			6h up														6h down														24h up														24h down
GOID	GO Name	GO Type	Number Changed Local	Number Measured Local	Number in GO Local	Percent Changed Local	Percent Present Local	Number Changed	Number Measured	Number in GO	Percent Changed	Percent Present	Z Score	PermuteP	AdjustedP		Number Changed Local	Number Measured Local	Number in GO Local	Percent Changed Local	Percent Present Local	Number Changed	Number Measured	Number in GO	Percent Changed	Percent Present	Z Score	PermuteP	AdjustedP		Number Changed Local	Number Measured Local	Number in GO Local	Percent Changed Local	Percent Present Local	Number Changed	Number Measured	Number in GO	Percent Changed	Percent Present	Z Score	PermuteP	AdjustedP		Number Changed Local	Number Measured Local	Number in GO Local	Percent Changed Local	Percent Present Local
4867	serine-type endopeptidase inhibitor activity	F	5	34	78	14.7059	43.5897	5	34	82	14.7059	41.4634	2.575	0.024	1		4	34	78	11.7647	43.5897	4	34	82	11.7647	41.4634	2.69	0.025	1		6	34	78	17.6471	43.5897	6	34	82	17.6471	41.4634	3.315	0.005	1		4	34	78	11.7647	43.5897
5576	extracellular region	C	12	135	396	8.88889	34.0909	38	390	1061	9.74359	36.7578	4.325	0	1		9	135	396	6.66667	34.0909	23	390	1061	5.89744	36.7578	2.769	0.01	1		11	135	396	8.14815	34.0909	32	390	1061	8.20513	36.7578	2.815	0.007	1		8	135	396	5.92593	34.0909
5615	extracellular space	C	20	168	462	11.9048	36.3636	20	172	480	11.6279	35.8333	3.976	0	1		11	168	462	6.54762	36.3636	11	172	480	6.39535	35.8333	2.18	0.046	1		14	168	462	8.33333	36.3636	14	172	480	8.13954	35.8333	1.807	0.092	1		17	168	462	10.119	36.3636
7155	cell adhesion	P	17	172	386	9.88372	44.5596	20	260	563	7.69231	46.1812	1.973	0.064	1		11	172	386	6.39535	44.5596	16	260	563	6.15385	46.1812	2.476	0.021	1		17	172	386	9.88372	44.5596	22	260	563	8.46154	46.1812	2.471	0.014	1		15	172	386	8.72093	44.5596
9888	tissue development	P	0	0	2	0	0	13	90	174	14.4444	51.7241	4.089	0.001	1		0	0	2	0	0	8	90	174	8.88889	51.7241	2.88	0.009	1		0	0	2	0	0	10	90	174	11.1111	51.7241	2.585	0.016	1		0	0	2	0	0
5886	plasma membrane	C	14	208	455	6.73077	45.7143	53	717	1626	7.39191	44.0959	2.982	0.005	1		10	208	455	4.80769	45.7143	33	717	1626	4.60251	44.0959	1.837	0.068	1		11	208	455	5.28846	45.7143	43	717	1626	5.99721	44.0959	1.098	0.303	1		22	208	455	10.5769	45.7143
5887	integral to plasma membrane	C	35	406	996	8.62069	40.763	39	474	1175	8.22785	40.3404	3.244	0	1		27	406	996	6.65025	40.763	28	474	1175	5.90717	40.3404	3.08	0.003	1		29	406	996	7.14286	40.763	30	474	1175	6.32911	40.3404	1.216	0.238	1		39	406	996	9.60591	40.763
7267	cell-cell signaling	P	13	105	283	12.381	37.1025	19	180	517	10.5556	34.8162	3.406	0.001	1		12	105	283	11.4286	37.1025	15	180	517	8.33333	34.8162	3.678	0.003	1		6	105	283	5.71429	37.1025	13	180	517	7.22222	34.8162	1.286	0.254	1		9	105	283	8.57143	37.1025
7610	behavior	P	1	5	15	20	33.3333	7	65	190	10.7692	34.2105	2.112	0.053	1		0	5	15	0	33.3333	5	65	190	7.69231	34.2105	1.91	0.081	1		1	5	15	20	33.3333	5	65	190	7.69231	34.2105	0.94	0.396	1		0	5	15	0	33.3333
9605	response to external stimulus	P	0	3	7	0	42.8571	25	203	485	12.3153	41.8557	4.779	0	0.983		0	3	7	0	42.8571	15	203	485	7.38916	41.8557	3.161	0.006	1		0	3	7	0	42.8571	15	203	485	7.38916	41.8557	1.476	0.161	1		0	3	7	0	42.8571
9653	morphogenesis	P	5	61	107	8.19672	57.0093	29	317	524	9.14827	60.4962	3.39	0.001	1		7	61	107	11.4754	57.0093	18	317	524	5.67823	60.4962	2.267	0.016	1		4	61	107	6.55738	57.0093	19	317	524	5.99369	60.4962	0.71	0.525	1		7	61	107	11.4754	57.0093
31226	intrinsic to plasma membrane	C	0	0	0	0	0	39	474	1180	8.22785	40.1695	3.244	0	1		0	0	0	0	0	28	474	1180	5.90717	40.1695	3.08	0.003	1		0	0	0	0	0	30	474	1180	6.32911	40.1695	1.216	0.238	1		0	0	0	0	0
4866	endopeptidase inhibitor activity	F	0	10	17	0	58.8235	6	58	130	10.3448	44.6154	1.847	0.081	1		1	10	17	10	58.8235	5	58	130	8.62069	44.6154	2.195	0.051	1		0	10	17	0	58.8235	8	58	130	13.7931	44.6154	3.001	0.003	1		1	10	17	10	58.8235
6954	inflammatory response	P	10	71	179	14.0845	39.6648	12	81	206	14.8148	39.3204	4.03	0.001	1		4	71	179	5.6338	39.6648	6	81	206	7.40741	39.3204	1.992	0.054	1		5	71	179	7.04225	39.6648	8	81	206	9.87654	39.3204	1.945	0.081	1		6	71	179	8.4507	39.6648
7275	development	P	20	217	444	9.21659	48.8739	74	883	1704	8.38052	51.8192	4.756	0	0.983		14	217	444	6.45161	48.8739	52	883	1704	5.88901	51.8192	4.277	0	1		11	217	444	5.06912	48.8739	59	883	1704	6.68177	51.8192	2.202	0.032	1		19	217	444	8.75576	48.8739
9611	response to wounding	P	2	8	16	25	50	20	152	370	13.1579	41.0811	4.602	0	0.985		1	8	16	12.5	50	12	152	370	7.89474	41.0811	3.074	0.006	1		0	8	16	0	50	13	152	370	8.55263	41.0811	1.929	0.084	1		3	8	16	37.5	50
30414	protease inhibitor activity	F	0	0	1	0	0	6	58	131	10.3448	44.2748	1.847	0.081	1		0	0	1	0	0	5	58	131	8.62069	44.2748	2.195	0.051	1		0	0	1	0	0	8	58	131	13.7931	44.2748	3.001	0.003	1		0	0	1	0	0
4685	calcium- and calmodulin-dependent protein kinase activity	F	2	10	14	20	71.4286	2	10	14	20	71.4286	2.159	0.081	1		2	10	14	20	71.4286	2	10	14	20	71.4286	2.893	0.043	1		1	10	14	10	71.4286	1	10	14	10	71.4286	0.699	1	1		2	10	14	20	71.4286
5102	receptor binding	F	3	39	71	7.69231	54.9296	19	259	607	7.33591	42.6689	1.703	0.096	1		3	39	71	7.69231	54.9296	21	259	607	8.10811	42.6689	4.229	0.001	1		2	39	71	5.12821	54.9296	11	259	607	4.2471	42.6689	-0.653	0.578	1		5	39	71	12.8205	54.9296
7154	cell communication	P	0	13	32	0	40.625	140	1511	3262	9.26539	46.3213	8.198	0	0.011		1	13	32	7.69231	40.625	73	1512	3262	4.82804	46.3519	3.335	0.002	1		2	13	32	15.3846	40.625	75	1512	3262	4.96032	46.3519	-0.327	0.753	1		2	13	32	15.3846	40.625
7165	signal transduction	P	68	540	1462	12.5926	36.9357	131	1406	3006	9.31721	46.7731	7.95	0	0.011		24	540	1462	4.44444	36.9357	66	1407	3006	4.69083	46.8064	2.886	0.007	1		22	540	1462	4.07407	36.9357	63	1407	3006	4.47761	46.8064	-1.206	0.217	1		32	540	1462	5.92593	36.9357
7166	cell surface receptor linked signal transduction	P	5	67	133	7.46269	50.3759	45	472	1511	9.5339	31.2376	4.567	0	0.988		4	67	133	5.97015	50.3759	24	472	1511	5.08475	31.2376	2.062	0.053	1		1	67	133	1.49254	50.3759	22	472	1511	4.66102	31.2376	-0.474	0.664	1		6	67	133	8.95522	50.3759
7242	intracellular signaling cascade	P	23	222	363	10.3604	61.157	57	679	1065	8.3947	63.7559	4.136	0	1		8	222	363	3.6036	61.157	31	680	1065	4.55882	63.8498	1.719	0.089	1		12	222	363	5.40541	61.157	34	680	1065	5	63.8498	-0.159	0.923	1		12	222	363	5.40541	61.157
8283	cell proliferation	P	12	164	259	7.31707	63.3205	24	308	503	7.79221	61.2326	2.235	0.038	1		10	164	259	6.09756	63.3205	22	308	503	7.14286	61.2326	3.675	0	1		14	164	259	8.53659	63.3205	21	308	503	6.81818	61.2326	1.367	0.193	1		10	164	259	6.09756	63.3205
8284	positive regulation of cell proliferation	P	7	59	104	11.8644	56.7308	7	66	117	10.6061	56.4103	2.068	0.063	1		5	59	104	8.47458	56.7308	5	66	117	7.57576	56.4103	1.873	0.072	1		3	59	104	5.08475	56.7308	3	66	117	4.54545	56.4103	-0.216	1	1		5	59	104	8.47458	56.7308
30154	cell differentiation	P	6	119	240	5.04202	49.5833	17	214	423	7.94393	50.591	1.955	0.062	1		8	119	240	6.72269	49.5833	12	214	423	5.60748	50.591	1.794	0.073	1		3	119	240	2.52101	49.5833	8	214	423	3.73832	50.591	-0.934	0.456	1		11	119	240	9.2437	49.5833
30617	transforming growth factor beta receptor\, inhibitory cytoplasmic mediator activity	F	1	2	2	50	100	1	2	2	50	100	2.903	0.095	1		1	2	2	50	100	1	2	2	50	100	3.632	0.067	1		0	2	2	0	100	0	2	2	0	100	-0.329	1	1		1	2	2	50	100
42060	wound healing	P	0	2	2	0	100	6	43	87	13.9535	49.4253	2.672	0.024	1		0	2	2	0	100	5	43	87	11.6279	49.4253	2.977	0.019	1		0	2	2	0	100	3	43	87	6.97674	49.4253	0.55	0.722	1		0	2	2	0	100
42127	regulation of cell proliferation	P	1	9	13	11.1111	69.2308	14	160	268	8.75	59.7015	2.155	0.043	1		2	9	13	22.2222	69.2308	14	160	268	8.75	59.7015	3.757	0.002	1		0	9	13	0	69.2308	10	160	268	6.25	59.7015	0.648	0.614	1		1	9	13	11.1111	69.2308
4715	non-membrane spanning protein tyrosine kinase activity	F	2	8	11	25	72.7273	2	8	11	25	72.7273	2.577	0.061	1		2	8	11	25	72.7273	2	8	11	25	72.7273	3.367	0.038	1		1	8	11	12.5	72.7273	1	8	11	12.5	72.7273	0.945	0.37	1		1	8	11	12.5	72.7273
5516	calmodulin binding	F	7	68	123	10.2941	55.2846	7	69	124	10.1449	55.6452	1.939	0.051	1		5	68	123	7.35294	55.2846	6	69	124	8.69565	55.6452	2.43	0.03	1		4	68	123	5.88235	55.2846	4	69	124	5.7971	55.6452	0.252	1	1		3	68	123	4.41176	55.2846
45058	T cell selection	P	1	1	3	100	33.3333	1	2	5	50	40	2.903	0.095	1		0	1	3	0	33.3333	1	2	5	50	40	3.632	0.062	1		1	1	3	100	33.3333	1	2	5	50	40	2.877	0.077	1		0	1	3	0	33.3333
19008	molybdopterin synthase complex	C	1	2	2	50	100	1	2	2	50	100	2.903	0.094	1		1	2	2	50	100	1	2	2	50	100	3.632	0.077	1		1	2	2	50	100	1	2	2	50	100	2.877	0.093	1		0	2	2	0	100
5104	fibroblast growth factor receptor binding	F	0	0	1	0	0	1	2	9	50	22.2222	2.903	0.096	1		0	0	1	0	0	1	2	9	50	22.2222	3.632	0.077	1		0	0	1	0	0	0	2	9	0	22.2222	-0.329	1	1		0	0	1	0	0
5152	interleukin-1 receptor antagonist activity	F	1	2	8	50	25	1	2	8	50	25	2.903	0.096	1		1	2	8	50	25	1	2	8	50	25	3.632	0.077	1		0	2	8	0	25	0	2	8	0	25	-0.329	1	1		1	2	8	50	25
5315	inorganic phosphate transporter activity	F	1	2	3	50	66.6667	1	2	3	50	66.6667	2.903	0.096	1		1	2	3	50	66.6667	1	2	3	50	66.6667	3.632	0.07	1		0	2	3	0	66.6667	0	2	3	0	66.6667	-0.329	1	1		1	2	3	50	66.6667
6468	protein amino acid phosphorylation	P	29	344	512	8.43023	67.1875	31	364	544	8.51648	66.9118	3.081	0	1		19	344	512	5.52326	67.1875	20	364	544	5.49451	66.9118	2.239	0.03	1		15	344	512	4.36046	67.1875	15	364	544	4.12088	66.9118	-0.89	0.413	1		24	344	512	6.97674	67.1875
7399	nervous system development	P	9	118	247	7.62712	47.7733	19	195	420	9.74359	46.4286	3.024	0.002	1		8	118	247	6.77966	47.7733	14	195	420	7.17949	46.4286	2.934	0.004	1		8	118	247	6.77966	47.7733	14	195	420	7.17949	46.4286	1.312	0.227	1		5	118	247	4.23729	47.7733
30353	fibroblast growth factor receptor antagonist activity	F	0	0	0	0	0	1	2	8	50	25	2.903	0.096	1		0	0	0	0	0	1	2	8	50	25	3.632	0.077	1		0	0	0	0	0	0	2	8	0	25	-0.329	1	1		0	0	0	0	0
30545	receptor regulator activity	F	0	0	0	0	0	1	2	11	50	18.1818	2.903	0.096	1		0	0	0	0	0	1	2	11	50	18.1818	3.632	0.077	1		0	0	0	0	0	0	2	11	0	18.1818	-0.329	1	1		0	0	0	0	0
30547	receptor inhibitor activity	F	0	0	0	0	0	1	2	10	50	20	2.903	0.096	1		0	0	0	0	0	1	2	10	50	20	3.632	0.077	1		0	0	0	0	0	0	2	10	0	20	-0.329	1	1		0	0	0	0	0
48019	receptor antagonist activity	F	0	0	2	0	0	1	2	10	50	20	2.903	0.096	1		0	0	2	0	0	1	2	10	50	20	3.632	0.077	1		0	0	2	0	0	0	2	10	0	20	-0.329	1	1		0	0	2	0	0
48731	system development	P	0	0	0	0	0	19	195	422	9.74359	46.2085	3.024	0.002	1		0	0	0	0	0	14	195	422	7.17949	46.2085	2.934	0.004	1		0	0	0	0	0	14	195	422	7.17949	46.2085	1.312	0.227	1		0	0	0	0	0
50789	regulation of biological process	P	0	0	0	0	0	129	2147	3262	6.00838	65.8185	2.319	0.017	1		0	0	0	0	0	99	2147	3262	4.61109	65.8185	3.519	0	1		0	0	0	0	0	84	2147	3262	3.91244	65.8185	-2.929	0.002	1		0	0	0	0	0
50791	regulation of physiological process	P	0	0	2	0	0	117	1955	2975	5.98466	65.7143	2.129	0.025	1		0	0	2	0	0	86	1955	2975	4.39898	65.7143	2.728	0.009	1		0	0	2	0	0	76	1955	2975	3.88747	65.7143	-2.813	0.003	1		0	0	2	0	0
50794	regulation of cellular process	P	0	1	2	0	50	122	2022	3036	6.03363	66.6008	2.289	0.023	1		0	1	2	0	50	90	2022	3036	4.45104	66.6008	2.934	0.005	1		0	1	2	0	50	77	2022	3036	3.80811	66.6008	-3.058	0.001	1		0	1	2	0	50
51244	regulation of cellular physiological process	P	0	0	0	0	0	112	1908	2878	5.87002	66.296	1.838	0.071	1		0	0	0	0	0	80	1908	2878	4.19287	66.296	2.127	0.039	1		0	0	0	0	0	72	1908	2878	3.77359	66.296	-3.024	0.002	1		0	0	0	0	0
3700	transcription factor activity	F	37	499	856	7.41483	58.2944	37	505	867	7.32673	58.2468	2.403	0.018	1		27	499	856	5.41082	58.2944	27	505	867	5.34654	58.2468	2.47	0.018	1		18	499	856	3.60721	58.2944	18	505	867	3.56436	58.2468	-1.641	0.109	1		21	499	856	4.20842	58.2944
5149	interleukin-1 receptor binding	F	1	3	3	33.3333	100	2	6	12	33.3333	50	3.164	0.031	1		1	3	3	33.3333	100	2	6	12	33.3333	50	4.041	0.024	1		1	3	3	33.3333	100	1	6	12	16.6667	50	1.281	0.288	1		0	3	3	0	100
6793	phosphorus metabolism	P	0	0	0	0	0	40	561	810	7.13012	69.2593	2.321	0.025	1		0	0	0	0	0	30	561	810	5.34759	69.2593	2.614	0.011	1		0	0	0	0	0	24	561	810	4.27808	69.2593	-0.944	0.373	1		0	0	0	0	0
6796	phosphate metabolism	P	3	12	22	25	54.5455	40	561	810	7.13012	69.2593	2.321	0.025	1		0	12	22	0	54.5455	30	561	810	5.34759	69.2593	2.614	0.011	1		2	12	22	16.6667	54.5455	24	561	810	4.27808	69.2593	-0.944	0.373	1		0	12	22	0	54.5455
7243	protein kinase cascade	P	4	44	58	9.09091	75.8621	19	208	273	9.13462	76.1905	2.72	0.008	1		2	44	58	4.54545	75.8621	12	208	273	5.76923	76.1905	1.898	0.085	1		2	44	58	4.54545	75.8621	9	208	273	4.32692	76.1905	-0.531	0.649	1		2	44	58	4.54545	75.8621
7623	circadian rhythm	P	3	7	12	42.8571	58.3333	4	11	16	36.3636	68.75	4.744	0.001	0.984		0	7	12	0	58.3333	2	11	16	18.1818	68.75	2.702	0.052	1		0	7	12	0	58.3333	0	11	16	0	68.75	-0.772	0.64	1		0	7	12	0	58.3333
8083	growth factor activity	F	8	54	131	14.8148	41.2214	10	62	159	16.129	38.9937	3.996	0	1		4	54	131	7.40741	41.2214	7	62	159	11.2903	38.9937	3.432	0.002	1		2	54	131	3.7037	41.2214	3	62	159	4.83871	38.9937	-0.104	1	1		2	54	131	3.7037	41.2214
9966	regulation of signal transduction	P	0	13	16	0	81.25	16	154	202	10.3896	76.2376	3.051	0.002	1		4	13	16	30.7692	81.25	12	154	202	7.79221	76.2376	3.024	0.006	1		0	13	16	0	81.25	5	154	202	3.24675	76.2376	-1.068	0.383	1		3	13	16	23.0769	81.25
17017	MAP kinase phosphatase activity	F	2	8	10	25	80	2	8	10	25	80	2.577	0.056	1		4	8	10	50	80	4	8	10	50	80	7.266	0	0.497		1	8	10	12.5	80	1	8	10	12.5	80	0.945	0.326	1		0	8	10	0	80
30528	transcription regulator activity	F	6	50	103	12	48.5437	52	774	1251	6.71835	61.8705	2.214	0.033	1		2	50	103	4	48.5437	38	774	1251	4.90956	61.8705	2.407	0.018	1		3	50	103	6	48.5437	35	774	1251	4.52196	61.8705	-0.801	0.415	1		2	50	103	4	48.5437
42578	phosphoric ester hydrolase activity	F	0	2	3	0	66.6667	16	202	297	7.92079	68.0135	1.883	0.076	1		0	2	3	0	66.6667	13	202	297	6.43564	68.0135	2.398	0.018	1		0	2	3	0	66.6667	8	202	297	3.9604	68.0135	-0.762	0.528	1		0	2	3	0	66.6667
48511	rhythmic process	P	0	6	8	0	75	4	19	30	21.0526	63.3333	3.188	0.012	1		2	6	8	33.3333	75	4	19	30	21.0526	63.3333	4.243	0.004	1		0	6	8	0	75	0	19	30	0	63.3333	-1.015	0.604	1		1	6	8	16.6667	75
4872	receptor activity	F	48	390	1407	12.3077	27.7186	55	526	1775	10.4563	29.6338	5.832	0	0.793		11	389	1407	2.82776	27.6475	14	526	1775	2.6616	29.6338	-0.973	0.386	1		29	389	1407	7.45501	27.6475	37	526	1775	7.03422	29.6338	2.041	0.04	1		28	389	1407	7.19794	27.6475
7398	ectoderm development	P	2	5	9	40	55.5556	8	48	77	16.6667	62.3377	3.684	0.004	1		0	5	9	0	55.5556	3	48	77	6.25	62.3377	1.088	0.413	1		1	5	9	20	55.5556	8	48	77	16.6667	62.3377	3.633	0.002	1		0	5	9	0	55.5556
8544	epidermis development	P	6	41	65	14.6341	63.0769	6	43	68	13.9535	63.2353	2.672	0.022	1		2	41	65	4.87805	63.0769	3	43	68	6.97674	63.2353	1.293	0.178	1		7	41	65	17.0732	63.0769	7	43	68	16.2791	63.2353	3.322	0.007	1		6	41	65	14.6341	63.0769
15698	inorganic anion transport	P	0	0	0	0	0	8	60	146	13.3333	41.0959	2.939	0.014	1		0	0	0	0	0	2	60	146	3.33333	41.0959	-0.032	1	1		0	0	0	0	0	7	60	146	11.6667	41.0959	2.303	0.034	1		0	0	0	0	0
16020	membrane	C	59	903	1833	6.53378	49.2635	134	2295	4861	5.83878	47.2125	1.994	0.052	1		46	903	1833	5.09413	49.2635	88	2295	4861	3.83442	47.2125	1.303	0.217	1		50	903	1833	5.5371	49.2635	134	2295	4861	5.83878	47.2125	1.785	0.083	1		54	903	1833	5.98007	49.2635
42598	vesicular fraction	C	1	4	4	25	100	6	59	115	10.1695	51.3043	1.801	0.075	1		0	4	4	0	100	0	59	115	0	51.3043	-1.448	0.188	1		2	4	4	50	100	7	59	115	11.8644	51.3043	2.353	0.025	1		0	4	4	0	100
6820	anion transport	P	1	12	19	8.33333	63.1579	8	75	175	10.6667	42.8571	2.23	0.037	1		0	12	19	0	63.1579	2	75	175	2.66667	42.8571	-0.356	0.738	1		1	12	19	8.33333	63.1579	9	75	175	12	42.8571	2.708	0.013	1		0	12	19	0	63.1579
8202	steroid metabolism	P	5	34	58	14.7059	58.6207	13	85	142	15.2941	59.8591	4.332	0.002	1		2	34	58	5.88235	58.6207	4	85	142	4.70588	59.8591	0.662	0.533	1		4	34	58	11.7647	58.6207	13	85	142	15.2941	59.8591	4.268	0	1		2	34	58	5.88235	58.6207
16021	integral to membrane	C	67	1206	2824	5.55556	42.7054	102	1670	3850	6.10778	43.3766	2.183	0.031	1		39	1206	2824	3.23383	42.7054	66	1670	3850	3.9521	43.3766	1.357	0.183	1		75	1206	2824	6.21891	42.7054	104	1670	3850	6.22755	43.3766	2.254	0.03	1		57	1206	2824	4.72637	42.7054
16125	sterol metabolism	P	0	1	1	0	100	5	45	68	11.1111	66.1765	1.861	0.065	1		0	1	1	0	100	3	45	68	6.66667	66.1765	1.208	0.395	1		0	1	1	0	100	7	45	68	15.5556	66.1765	3.178	0.004	1		0	1	1	0	100
31224	intrinsic to membrane	C	0	0	0	0	0	102	1670	3855	6.10778	43.3204	2.183	0.031	1		0	0	0	0	0	66	1670	3855	3.9521	43.3204	1.357	0.183	1		0	0	0	0	0	104	1670	3855	6.22755	43.3204	2.254	0.03	1		0	0	0	0	0
4062	aryl sulfotransferase activity	F	2	2	3	100	66.6667	2	2	3	100	66.6667	6.132	0.001	0.793		0	2	3	0	66.6667	0	2	3	0	66.6667	-0.266	1	1		2	2	3	100	66.6667	2	2	3	100	66.6667	6.082	0.004	0.818		0	2	3	0	66.6667
4192	cathepsin D activity	F	1	1	1	100	100	1	1	1	100	100	4.335	0.054	1		0	1	1	0	100	0	1	1	0	100	-0.188	1	1		1	1	1	100	100	1	1	1	100	100	4.301	0.053	1		0	1	1	0	100
4322	ferroxidase activity	F	1	1	3	100	33.3333	1	1	3	100	33.3333	4.335	0.05	1		0	1	3	0	33.3333	0	1	3	0	33.3333	-0.188	1	1		1	1	3	100	33.3333	1	1	3	100	33.3333	4.301	0.055	1		0	1	3	0	33.3333
4345	glucose-6-phosphate 1-dehydrogenase activity	F	1	1	2	100	50	1	1	2	100	50	4.335	0.054	1		0	1	2	0	50	0	1	2	0	50	-0.188	1	1		1	1	2	100	50	1	1	2	100	50	4.301	0.055	1		0	1	2	0	50
4441	inositol-1\,4-bisphosphate 1-phosphatase activity	F	1	1	1	100	100	1	1	1	100	100	4.335	0.054	1		0	1	1	0	100	0	1	1	0	100	-0.188	1	1		1	1	1	100	100	1	1	1	100	100	4.301	0.051	1		0	1	1	0	100
4496	mevalonate kinase activity	F	1	1	1	100	100	1	1	1	100	100	4.335	0.061	1		0	1	1	0	100	0	1	1	0	100	-0.188	1	1		1	1	1	100	100	1	1	1	100	100	4.301	0.052	1		0	1	1	0	100
4620	phospholipase activity	F	0	1	4	0	25	5	30	67	16.6667	44.7761	2.91	0.013	1		0	1	4	0	25	0	30	67	0	44.7761	-1.031	0.458	1		0	1	4	0	25	4	30	67	13.3333	44.7761	2.04	0.068	1		0	1	4	0	25
4623	phospholipase A2 activity	F	1	6	16	16.6667	37.5	2	9	23	22.2222	39.1304	2.353	0.068	1		0	6	16	0	37.5	0	9	23	0	39.1304	-0.564	1	1		2	6	16	33.3333	37.5	2	9	23	22.2222	39.1304	2.326	0.064	1		0	6	16	0	37.5
5218	intracellular ligand-gated calcium channel activity	F	0	0	0	0	0	1	1	3	100	33.3333	4.335	0.054	1		0	0	0	0	0	0	1	3	0	33.3333	-0.188	1	1		0	0	0	0	0	1	1	3	100	33.3333	4.301	0.056	1		0	0	0	0	0
5219	ryanodine-sensitive calcium-release channel activity	F	1	1	3	100	33.3333	1	1	3	100	33.3333	4.335	0.054	1		0	1	3	0	33.3333	0	1	3	0	33.3333	-0.188	1	1		1	1	3	100	33.3333	1	1	3	100	33.3333	4.301	0.056	1		0	1	3	0	33.3333
5506	iron ion binding	F	11	116	220	9.48276	52.7273	12	124	239	9.67742	51.8828	2.368	0.021	1		3	116	220	2.58621	52.7273	3	124	239	2.41935	51.8828	-0.611	0.615	1		9	116	220	7.75862	52.7273	12	124	239	9.67742	51.8828	2.312	0.02	1		2	116	220	1.72414	52.7273
5597	collagen type XVI	C	1	1	1	100	100	1	1	1	100	100	4.335	0.045	1		0	1	1	0	100	0	1	1	0	100	-0.188	1	1		1	1	1	100	100	1	1	1	100	100	4.301	0.053	1		0	1	1	0	100
5790	smooth endoplasmic reticulum	C	2	3	8	66.6667	37.5	2	3	8	66.6667	37.5	4.873	0.004	0.983		0	3	8	0	37.5	0	3	8	0	37.5	-0.325	1	1		2	3	8	66.6667	37.5	2	3	8	66.6667	37.5	4.832	0.008	0.984		0	3	8	0	37.5
6010	glucose 6-phosphate utilization	P	1	1	1	100	100	1	1	1	100	100	4.335	0.054	1		0	1	1	0	100	0	1	1	0	100	-0.188	1	1		1	1	1	100	100	1	1	1	100	100	4.301	0.055	1		0	1	1	0	100
6576	biogenic amine metabolism	P	0	0	0	0	0	3	21	44	14.2857	47.7273	1.934	0.081	1		0	0	0	0	0	0	21	44	0	47.7273	-0.862	0.644	1		0	0	0	0	0	5	21	44	23.8095	47.7273	3.885	0.005	1		0	0	0	0	0
6584	catecholamine metabolism	P	3	6	9	50	66.6667	3	6	15	50	40	5.029	0.004	0.868		0	6	9	0	66.6667	0	6	15	0	40	-0.46	1	1		4	6	9	66.6667	66.6667	4	6	15	66.6667	40	6.835	0	0.067		1	6	9	16.6667	66.6667
6629	lipid metabolism	P	10	140	218	7.14286	64.2202	27	357	570	7.56302	62.6316	2.211	0.035	1		5	139	218	3.59712	63.7615	11	357	570	3.08123	62.6316	-0.348	0.777	1		10	139	218	7.19424	63.7615	31	357	570	8.68347	62.6316	3.106	0.003	1		4	139	218	2.8777	63.7615
6690	icosanoid metabolism	P	0	1	2	0	50	3	18	36	16.6667	50	2.252	0.052	1		0	1	2	0	50	0	18	36	0	50	-0.798	0.65	1		0	1	2	0	50	3	18	36	16.6667	50	2.221	0.055	1		0	1	2	0	50
6694	steroid biosynthesis	P	3	12	22	25	54.5455	7	43	68	16.2791	63.2353	3.37	0.007	1		0	12	22	0	54.5455	1	43	68	2.32558	63.2353	-0.392	1	1		2	12	22	16.6667	54.5455	8	43	68	18.6046	63.2353	4.015	0.001	1		1	12	22	8.33333	54.5455
6879	iron ion homeostasis	P	2	10	23	20	43.4783	2	11	24	18.1818	45.8333	1.99	0.099	1		1	10	23	10	43.4783	1	11	24	9.09091	45.8333	1.039	0.332	1		5	10	23	50	43.4783	5	11	24	45.4545	45.8333	6.066	0	0.82		0	10	23	0	43.4783
6982	response to lipid hydroperoxide	P	1	1	1	100	100	1	1	1	100	100	4.335	0.057	1		0	1	1	0	100	0	1	1	0	100	-0.188	1	1		1	1	1	100	100	1	1	1	100	100	4.301	0.056	1		0	1	1	0	100
7588	excretion	P	3	14	34	21.4286	41.1765	3	17	43	17.6471	39.5349	2.373	0.048	1		1	14	34	7.14286	41.1765	1	17	43	5.88235	39.5349	0.563	1	1		4	14	34	28.5714	41.1765	4	17	43	23.5294	39.5349	3.442	0.007	1		1	14	34	7.14286	41.1765
8028	monocarboxylic acid transporter activity	F	0	1	3	0	33.3333	2	10	19	20	52.6316	2.159	0.09	1		0	1	3	0	33.3333	0	10	19	0	52.6316	-0.594	1	1		0	1	3	0	33.3333	3	10	19	30	52.6316	3.567	0.012	1		0	1	3	0	33.3333
8146	sulfotransferase activity	F	1	8	21	12.5	38.0952	6	22	48	27.2727	45.8333	4.765	0	0.983		1	8	21	12.5	38.0952	2	22	48	9.09091	45.8333	1.471	0.18	1		0	8	21	0	38.0952	4	22	48	18.1818	45.8333	2.779	0.027	1		1	8	21	12.5	38.0952
8422	beta-glucosidase activity	F	1	1	2	100	50	1	1	2	100	50	4.335	0.041	1		0	1	2	0	50	0	1	2	0	50	-0.188	1	1		1	1	2	100	50	1	1	2	100	50	4.301	0.049	1		0	1	2	0	50
8509	anion transporter activity	F	1	2	3	50	66.6667	6	46	98	13.0435	46.9388	2.481	0.025	1		0	2	3	0	66.6667	1	46	98	2.17391	46.9388	-0.463	0.735	1		0	2	3	0	66.6667	5	46	98	10.8696	46.9388	1.769	0.079	1		1	2	3	50	66.6667
15125	bile acid transporter activity	F	2	2	3	100	66.6667	2	4	10	50	40	4.105	0.014	1		0	2	3	0	66.6667	0	4	10	0	40	-0.376	1	1		2	2	3	100	66.6667	2	4	10	50	40	4.069	0.013	1		0	2	3	0	66.6667
15674	di-\, tri-valent inorganic cation transport	P	0	1	1	0	100	5	43	119	11.6279	36.1345	1.974	0.074	1		0	1	1	0	100	1	43	119	2.32558	36.1345	-0.392	1	1		0	1	1	0	100	7	43	119	16.2791	36.1345	3.322	0.006	1		0	1	1	0	100
15722	canalicular bile acid transport	P	1	1	1	100	100	1	1	1	100	100	4.335	0.06	1		0	1	1	0	100	0	1	1	0	100	-0.188	1	1		1	1	1	100	100	1	1	1	100	100	4.301	0.057	1		0	1	1	0	100
16137	glycoside metabolism	P	0	0	0	0	0	1	1	1	100	100	4.335	0.041	1		0	0	0	0	0	0	1	1	0	100	-0.188	1	1		0	0	0	0	0	1	1	1	100	100	4.301	0.049	1		0	0	0	0	0
16139	glycoside catabolism	P	0	0	0	0	0	1	1	1	100	100	4.335	0.041	1		0	0	0	0	0	0	1	1	0	100	-0.188	1	1		0	0	0	0	0	1	1	1	100	100	4.301	0.049	1		0	0	0	0	0
16140	O-glycoside metabolism	P	0	0	0	0	0	1	1	1	100	100	4.335	0.041	1		0	0	0	0	0	0	1	1	0	100	-0.188	1	1		0	0	0	0	0	1	1	1	100	100	4.301	0.049	1		0	0	0	0	0
16142	O-glycoside catabolism	P	1	1	1	100	100	1	1	1	100	100	4.335	0.041	1		0	1	1	0	100	0	1	1	0	100	-0.188	1	1		1	1	1	100	100	1	1	1	100	100	4.301	0.049	1		0	1	1	0	100
16229	steroid dehydrogenase activity	F	0	0	0	0	0	4	12	24	33.3333	50	4.476	0.003	0.988		0	0	0	0	0	0	12	24	0	50	-0.651	1	1		0	0	0	0	0	4	12	24	33.3333	50	4.432	0.003	0.989		0	0	0	0	0
16298	lipase activity	F	1	1	2	100	50	6	34	81	17.6471	41.9753	3.36	0.003	1		0	1	2	0	50	0	34	81	0	41.9753	-1.097	0.433	1		0	1	2	0	50	4	34	81	11.7647	41.9753	1.757	0.095	1		0	1	2	0	50
16616	oxidoreductase activity\, acting on the CH-OH group of donors\, NAD or NADP as acceptor	F	0	5	6	0	83.3333	7	67	96	10.4478	69.7917	2.024	0.057	1		0	5	6	0	83.3333	1	67	96	1.49254	69.7917	-0.867	0.52	1		0	5	6	0	83.3333	9	67	96	13.4328	69.7917	3.092	0.005	1		0	5	6	0	83.3333
16724	oxidoreductase activity\, oxidizing metal ions\, oxygen as acceptor	F	0	0	0	0	0	1	1	3	100	33.3333	4.335	0.05	1		0	0	0	0	0	0	1	3	0	33.3333	-0.188	1	1		0	0	0	0	0	1	1	3	100	33.3333	4.301	0.055	1		0	0	0	0	0
16782	transferase activity\, transferring sulfur-containing groups	F	0	0	0	0	0	6	27	53	22.2222	50.9434	4.08	0.002	1		0	0	0	0	0	2	27	53	7.40741	50.9434	1.147	0.248	1		0	0	0	0	0	4	27	53	14.8148	50.9434	2.285	0.051	1		0	0	0	0	0
18958	phenol metabolism	P	0	1	1	0	100	3	7	16	42.8571	43.75	4.569	0.005	0.988		0	1	1	0	100	0	7	16	0	43.75	-0.497	1	1		0	1	1	0	100	4	7	16	57.1429	43.75	6.24	0.001	0.174		0	1	1	0	100
31228	intrinsic to Golgi membrane	C	2	5	8	40	62.5	3	18	29	16.6667	62.069	2.252	0.072	1		1	5	8	20	62.5	1	18	29	5.55556	62.069	0.503	1	1		1	5	8	20	62.5	3	18	29	16.6667	62.069	2.221	0.055	1		0	5	8	0	62.5
46087	cytidine metabolism	P	1	1	1	100	100	1	1	1	100	100	4.335	0.056	1		0	1	1	0	100	0	1	1	0	100	-0.188	1	1		1	1	1	100	100	1	1	1	100	100	4.301	0.068	1		0	1	1	0	100
46131	pyrimidine ribonucleoside metabolism	P	0	0	0	0	0	1	1	2	100	50	4.335	0.056	1		0	0	0	0	0	0	1	2	0	50	-0.188	1	1		0	0	0	0	0	1	1	2	100	50	4.301	0.068	1		0	0	0	0	0
47006	20-alpha-hydroxysteroid dehydrogenase activity	F	1	1	1	100	100	1	1	1	100	100	4.335	0.041	1		0	1	1	0	100	0	1	1	0	100	-0.188	1	1		1	1	1	100	100	1	1	1	100	100	4.301	0.051	1		0	1	1	0	100
47115	trans-1\,2-dihydrobenzene-1\,2-diol dehydrogenase activity	F	2	3	4	66.6667	75	2	3	4	66.6667	75	4.873	0.005	0.983		0	3	4	0	75	0	3	4	0	75	-0.325	1	1		3	3	4	100	75	3	3	4	100	75	7.45	0	0.056		0	3	4	0	75
50700	CARD domain binding	F	1	1	1	100	100	1	1	1	100	100	4.335	0.055	1		0	1	1	0	100	0	1	1	0	100	-0.188	1	1		1	1	1	100	100	1	1	1	100	100	4.301	0.058	1		0	1	1	0	100
51156	glucose 6-phosphate metabolism	P	0	0	0	0	0	1	1	1	100	100	4.335	0.054	1		0	0	0	0	0	0	1	1	0	100	-0.188	1	1		0	0	0	0	0	1	1	1	100	100	4.301	0.055	1		0	0	0	0	0
9628	response to abiotic stimulus	P	1	1	1	100	100	17	203	393	8.37438	51.654	2.186	0.032	1		0	1	1	0	100	10	203	393	4.92611	51.654	1.205	0.244	1		1	1	1	100	100	9	203	393	4.4335	51.654	-0.455	0.75	1		0	1	1	0	100
267	cell fraction	C	0	0	0	0	0	32	400	744	8	53.7634	2.754	0.006	1		0	0	0	0	0	10	400	744	2.5	53.7634	-1.024	0.344	1		0	0	0	0	0	25	400	744	6.25	53.7634	1.039	0.333	1		0	0	0	0	0
4118	cGMP-stimulated cyclic-nucleotide phosphodiesterase activity	F	1	1	1	100	100	1	1	1	100	100	4.335	0.054	1		0	1	1	0	100	0	1	1	0	100	-0.188	1	1		0	1	1	0	100	0	1	1	0	100	-0.233	1	1		0	1	1	0	100
4263	chymotrypsin activity	F	6	29	104	20.6897	27.8846	6	29	104	20.6897	27.8846	3.851	0.001	1		0	29	104	0	27.8846	0	29	104	0	27.8846	-1.013	0.607	1		2	29	104	6.89655	27.8846	2	29	104	6.89655	27.8846	0.432	0.676	1		1	29	104	3.44828	27.8846
4293	tissue kallikrein activity	F	1	1	3	100	33.3333	1	1	3	100	33.3333	4.335	0.047	1		0	1	3	0	33.3333	0	1	3	0	33.3333	-0.188	1	1		0	1	3	0	33.3333	0	1	3	0	33.3333	-0.233	1	1		0	1	3	0	33.3333
4295	trypsin activity	F	6	31	110	19.3548	28.1818	6	31	111	19.3548	27.9279	3.642	0.005	1		0	31	110	0	28.1818	0	31	111	0	27.9279	-1.048	0.41	1		2	31	110	6.45161	28.1818	2	31	111	6.45161	27.9279	0.334	1	1		1	31	110	3.22581	28.1818
4434	inositol or phosphatidylinositol phosphodiesterase activity	F	0	0	0	0	0	3	12	25	25	48	3.157	0.011	1		0	0	0	0	0	0	12	25	0	48	-0.651	1	1		0	0	0	0	0	2	12	25	16.6667	48	1.813	0.131	1		0	0	0	0	0
4435	phosphoinositide phospholipase C activity	F	3	12	25	25	48	3	12	25	25	48	3.157	0.011	1		0	12	25	0	48	0	12	25	0	48	-0.651	1	1		2	12	25	16.6667	48	2	12	25	16.6667	48	1.813	0.131	1		0	12	25	0	48
4629	phospholipase C activity	F	0	2	5	0	40	3	14	30	21.4286	46.6667	2.8	0.025	1		0	2	5	0	40	0	14	30	0	46.6667	-0.703	1	1		0	2	5	0	40	2	14	30	14.2857	46.6667	1.554	0.161	1		0	2	5	0	40
5310	dicarboxylic acid transporter activity	F	0	1	1	0	100	2	6	9	33.3333	66.6667	3.164	0.039	1		0	1	1	0	100	0	6	9	0	66.6667	-0.46	1	1		0	1	1	0	100	0	6	9	0	66.6667	-0.57	1	1		0	1	1	0	100
5624	membrane fraction	C	21	244	436	8.60656	55.9633	26	305	558	8.52459	54.6595	2.817	0.005	1		6	244	436	2.45902	55.9633	6	305	558	1.96721	54.6595	-1.411	0.189	1		16	244	436	6.55738	55.9633	22	305	558	7.21312	54.6595	1.678	0.107	1		9	244	436	3.68852	55.9633
6701	progesterone biosynthesis	P	1	1	1	100	100	1	1	1	100	100	4.335	0.058	1		0	1	1	0	100	0	1	1	0	100	-0.188	1	1		0	1	1	0	100	0	1	1	0	100	-0.233	1	1		0	1	1	0	100
6835	dicarboxylic acid transport	P	2	6	8	33.3333	75	2	6	9	33.3333	66.6667	3.164	0.039	1		0	6	8	0	75	0	6	9	0	66.6667	-0.46	1	1		0	6	8	0	75	0	6	9	0	66.6667	-0.57	1	1		0	6	8	0	75
8081	phosphoric diester hydrolase activity	F	0	1	1	0	100	5	38	74	13.1579	51.3513	2.286	0.044	1		0	1	1	0	100	0	38	74	0	51.3513	-1.16	0.411	1		0	1	1	0	100	3	38	74	7.89474	51.3513	0.774	0.444	1		0	1	1	0	100
8236	serine-type peptidase activity	F	0	8	11	0	72.7273	10	71	169	14.0845	42.0118	3.489	0	1		0	8	11	0	72.7273	2	71	169	2.8169	42.0118	-0.276	1	1		0	8	11	0	72.7273	5	71	169	7.04225	42.0118	0.734	0.584	1		0	8	11	0	72.7273
8637	apoptotic mitochondrial changes	P	2	5	5	40	100	2	7	7	28.5714	100	2.842	0.048	1		0	5	5	0	100	0	7	7	0	100	-0.497	1	1		1	5	5	20	100	1	7	7	14.2857	100	1.099	0.323	1		0	5	5	0	100
15296	anion\:cation symporter activity	F	0	0	0	0	0	5	14	25	35.7143	56	5.242	0	0.833		0	0	0	0	0	0	14	25	0	56	-0.703	1	1		0	0	0	0	0	0	14	25	0	56	-0.871	0.625	1		0	0	0	0	0
16789	carboxylic ester hydrolase activity	F	0	1	4	0	25	7	49	111	14.2857	44.1442	2.959	0.011	1		0	1	4	0	25	0	49	111	0	44.1442	-1.318	0.286	1		0	1	4	0	25	4	49	111	8.16327	44.1442	0.965	0.501	1		0	1	4	0	25
17153	sodium\:dicarboxylate symporter activity	F	2	5	7	40	71.4286	2	5	8	40	62.5	3.569	0.025	1		0	5	7	0	71.4286	0	5	8	0	62.5	-0.42	1	1		0	5	7	0	71.4286	0	5	8	0	62.5	-0.52	1	1		0	5	7	0	71.4286
19825	oxygen binding	F	3	8	34	37.5	23.5294	3	9	35	33.3333	25.7143	3.876	0.011	1		1	8	34	12.5	23.5294	1	9	35	11.1111	25.7143	1.274	0.255	1		1	8	34	12.5	23.5294	1	9	35	11.1111	25.7143	0.814	0.406	1		0	8	34	0	23.5294
31099	regeneration	P	0	0	0	0	0	2	2	4	100	50	6.132	0.002	0.793		0	0	0	0	0	0	2	4	0	50	-0.266	1	1		0	0	0	0	0	0	2	4	0	50	-0.329	1	1		0	0	0	0	0
42246	tissue regeneration	P	2	2	4	100	50	2	2	4	100	50	6.132	0.002	0.793		0	2	4	0	50	0	2	4	0	50	-0.266	1	1		0	2	4	0	50	0	2	4	0	50	-0.329	1	1		0	2	4	0	50
48589	developmental growth	P	0	0	0	0	0	2	6	8	33.3333	75	3.164	0.024	1		0	0	0	0	0	0	6	8	0	75	-0.46	1	1		0	0	0	0	0	0	6	8	0	75	-0.57	1	1		0	0	0	0	0
50501	hyaluronan synthase activity	F	1	1	3	100	33.3333	1	1	3	100	33.3333	4.335	0.065	1		0	1	3	0	33.3333	0	1	3	0	33.3333	-0.188	1	1		0	1	3	0	33.3333	0	1	3	0	33.3333	-0.233	1	1		0	1	3	0	33.3333
50874	organismal physiological process	P	0	0	1	0	0	56	670	1982	8.35821	33.8042	4.062	0	1		0	0	1	0	0	31	670	1982	4.62687	33.8042	1.807	0.102	1		0	0	1	0	0	44	670	1982	6.56716	33.8042	1.754	0.097	1		0	0	1	0	0
902	cellular morphogenesis	P	1	2	3	50	66.6667	15	158	235	9.49367	67.234	2.572	0.013	1		0	2	3	0	66.6667	6	158	235	3.79747	67.234	0.272	0.828	1		0	2	3	0	66.6667	10	158	235	6.32911	67.234	0.69	0.611	1		0	2	3	0	66.6667
1525	angiogenesis	P	4	28	40	14.2857	70	4	35	55	11.4286	63.6364	1.726	0.098	1		2	28	40	7.14286	70	2	35	55	5.71429	63.6364	0.753	0.617	1		0	28	40	0	70	0	35	55	0	63.6364	-1.378	0.248	1		4	28	40	14.2857	70
4871	signal transducer activity	F	21	188	283	11.1702	66.4311	98	1018	2705	9.62672	37.634	7.077	0	0.076		12	188	283	6.38298	66.4311	44	1018	2705	4.3222	37.634	1.706	0.103	1		8	188	283	4.25532	66.4311	52	1018	2705	5.10806	37.634	-0.033	1	1		5	188	283	2.65957	66.4311
4888	transmembrane receptor activity	F	1	38	96	2.63158	39.5833	27	279	1268	9.67742	22.0032	3.584	0.001	1		1	38	96	2.63158	39.5833	11	279	1268	3.94265	22.0032	0.5	0.721	1		3	38	96	7.89474	39.5833	16	279	1268	5.73477	22.0032	0.466	0.693	1		1	38	96	2.63158	39.5833
4896	hematopoietin/interferon-class (D200-domain) cytokine receptor activity	F	3	15	30	20	50	4	28	56	14.2857	50	2.234	0.04	1		0	15	30	0	50	0	28	56	0	50	-0.995	0.615	1		0	15	30	0	50	1	28	56	3.57143	50	-0.374	1	1		0	15	30	0	50
4907	interleukin receptor activity	F	1	3	5	33.3333	60	3	13	29	23.0769	44.8276	2.97	0.016	1		0	3	5	0	60	0	13	29	0	44.8276	-0.678	1	1		1	3	5	33.3333	60	1	13	29	7.69231	44.8276	0.419	1	1		1	3	5	33.3333	60
5021	vascular endothelial growth factor receptor activity	F	2	7	15	28.5714	46.6667	2	7	15	28.5714	46.6667	2.842	0.051	1		0	7	15	0	46.6667	0	7	15	0	46.6667	-0.497	1	1		1	7	15	14.2857	46.6667	1	7	15	14.2857	46.6667	1.099	0.298	1		2	7	15	28.5714	46.6667
5057	receptor signaling protein activity	F	1	25	41	4	60.9756	9	92	145	9.78261	63.4483	2.083	0.052	1		2	25	41	8	60.9756	5	92	145	5.43478	63.4483	1.077	0.365	1		0	25	41	0	60.9756	1	92	145	1.08696	63.4483	-1.767	0.092	1		1	25	41	4	60.9756
6817	phosphate transport	P	6	35	89	17.1429	39.3258	6	35	89	17.1429	39.3258	3.272	0.016	1		2	35	89	5.71429	39.3258	2	35	89	5.71429	39.3258	0.753	0.656	1		3	35	89	8.57143	39.3258	3	35	89	8.57143	39.3258	0.925	0.441	1		5	35	89	14.2857	39.3258
6950	response to stress	P	6	50	64	12	78.125	45	565	973	7.9646	58.0678	3.265	0	1		2	50	64	4	78.125	22	565	973	3.8938	58.0678	0.657	0.565	1		4	50	64	8	78.125	29	565	973	5.13274	58.0678	0.004	1	1		2	50	64	4	78.125
6952	defense response	P	2	23	75	8.69565	30.6667	30	333	870	9.00901	38.2759	3.36	0	1		1	23	75	4.34783	30.6667	15	333	870	4.5045	38.2759	1.123	0.283	1		2	23	75	8.69565	30.6667	20	333	870	6.00601	38.2759	0.739	0.521	1		1	23	75	4.34783	30.6667
6955	immune response	P	7	123	336	5.69106	36.6071	28	306	769	9.15033	39.7919	3.331	0	1		5	123	336	4.06504	36.6071	15	306	769	4.90196	39.7919	1.465	0.144	1		3	123	336	2.43902	36.6071	18	306	769	5.88235	39.7919	0.607	0.607	1		13	123	336	10.5691	36.6071
7167	enzyme linked receptor protein signaling pathway	P	0	0	1	0	0	14	106	172	13.2075	61.6279	3.857	0	1		0	0	1	0	0	5	106	172	4.71698	61.6279	0.747	0.574	1		0	0	1	0	0	4	106	172	3.77359	61.6279	-0.636	0.636	1		0	0	1	0	0
9607	response to biotic stimulus	P	0	3	8	0	37.5	31	362	912	8.56354	39.693	3.114	0	1		0	3	8	0	37.5	15	362	912	4.14365	39.693	0.787	0.446	1		0	3	8	0	37.5	20	362	912	5.52486	39.693	0.348	0.788	1		1	3	8	33.3333	37.5
9613	response to pest\, pathogen or parasite	P	0	9	28	0	32.1429	18	213	512	8.4507	41.6016	2.292	0.026	1		0	9	28	0	32.1429	10	213	512	4.69484	41.6016	1.047	0.34	1		0	9	28	0	32.1429	14	213	512	6.57277	41.6016	0.966	0.369	1		0	9	28	0	32.1429
18212	peptidyl-tyrosine modification	P	0	0	0	0	0	2	10	16	20	62.5	2.159	0.093	1		0	0	0	0	0	1	10	16	10	62.5	1.149	0.289	1		0	0	0	0	0	1	10	16	10	62.5	0.699	1	1		0	0	0	0	0
19199	transmembrane receptor protein kinase activity	F	0	0	0	0	0	5	48	80	10.4167	60	1.702	0.095	1		0	0	0	0	0	2	48	80	4.16667	60	0.29	1	1		0	0	0	0	0	3	48	80	6.25	60	0.353	0.723	1		0	0	0	0	0
19838	growth factor binding	F	1	3	3	33.3333	100	5	31	53	16.129	58.4906	2.821	0.015	1		0	3	3	0	100	1	31	53	3.22581	58.4906	-0.056	1	1		0	3	3	0	100	2	31	53	6.45161	58.4906	0.334	1	1		1	3	3	33.3333	100
19955	cytokine binding	F	1	2	6	50	33.3333	5	28	81	17.8571	34.5679	3.099	0.01	1		0	2	6	0	33.3333	0	28	81	0	34.5679	-0.995	0.619	1		1	2	6	50	33.3333	2	28	81	7.14286	34.5679	0.484	0.66	1		0	2	6	0	33.3333
19965	interleukin binding	F	0	0	1	0	0	3	14	34	21.4286	41.1765	2.8	0.019	1		0	0	1	0	0	0	14	34	0	41.1765	-0.703	1	1		0	0	1	0	0	1	14	34	7.14286	41.1765	0.342	1	1		0	0	1	0	0
30182	neuron differentiation	P	0	3	7	0	42.8571	6	45	81	13.3333	55.5556	2.543	0.029	1		1	3	7	33.3333	42.8571	2	45	81	4.44444	55.5556	0.384	1	1		1	3	7	33.3333	42.8571	3	45	81	6.66667	55.5556	0.469	0.725	1		1	3	7	33.3333	42.8571
48468	cell development	P	0	0	0	0	0	6	46	94	13.0435	48.9362	2.481	0.026	1		0	0	0	0	0	0	46	94	0	48.9362	-1.277	0.271	1		0	0	0	0	0	2	46	94	4.34783	48.9362	-0.241	1	1		0	0	0	0	0
48518	positive regulation of biological process	P	0	0	0	0	0	29	376	540	7.71277	69.6296	2.407	0.011	1		0	0	0	0	0	15	376	540	3.98936	69.6296	0.634	0.558	1		0	0	0	0	0	17	376	540	4.52128	69.6296	-0.546	0.628	1		0	0	0	0	0
48699	neurogenesis	P	0	0	0	0	0	7	48	84	14.5833	57.1429	3.023	0.012	1		0	0	0	0	0	2	48	84	4.16667	57.1429	0.29	1	1		0	0	0	0	0	4	48	84	8.33333	57.1429	1.009	0.299	1		0	0	0	0	0
50896	response to stimulus	P	0	0	0	0	0	70	912	2103	7.67544	43.3666	3.816	0	1		0	0	0	0	0	37	912	2103	4.05702	43.3666	1.139	0.294	1		0	0	0	0	0	49	912	2103	5.37281	43.3666	0.352	0.765	1		0	0	0	0	0
51707	response to other organism	P	0	0	0	0	0	19	217	544	8.75576	39.8897	2.522	0.013	1		0	0	0	0	0	10	217	544	4.6083	39.8897	0.986	0.341	1		0	0	0	0	0	15	217	544	6.91244	39.8897	1.205	0.301	1		0	0	0	0	0
904	cellular morphogenesis during differentiation	P	0	0	0	0	0	4	28	48	14.2857	58.3333	2.234	0.053	1		0	0	0	0	0	0	28	48	0	58.3333	-0.995	0.643	1		0	0	0	0	0	2	28	48	7.14286	58.3333	0.484	0.636	1		0	0	0	0	0
1772	immunological synapse	C	0	0	3	0	0	3	11	30	27.2727	36.6667	3.367	0.016	1		0	0	3	0	0	0	11	30	0	36.6667	-0.623	1	1		0	0	3	0	0	1	11	30	9.09091	36.6667	0.596	1	1		0	0	3	0	0
4497	monooxygenase activity	F	3	23	66	13.0435	34.8485	4	30	98	13.3333	30.6122	2.075	0.072	1		1	23	66	4.34783	34.8485	1	30	98	3.33333	30.6122	-0.023	1	1		2	23	66	8.69565	34.8485	2	30	98	6.66667	30.6122	0.382	1	1		2	23	66	8.69565	34.8485
6915	apoptosis	P	14	193	262	7.25389	73.6641	24	328	458	7.31707	71.6157	1.908	0.063	1		10	193	262	5.18135	73.6641	14	328	458	4.26829	71.6157	0.874	0.447	1		12	193	262	6.21762	73.6641	15	328	458	4.57317	71.6157	-0.465	0.71	1		6	193	262	3.10881	73.6641
7010	cytoskeleton organization and biogenesis	P	4	39	67	10.2564	58.209	17	219	331	7.76256	66.1631	1.854	0.081	1		1	39	67	2.5641	58.209	3	219	331	1.36986	66.1631	-1.683	0.112	1		4	39	67	10.2564	58.209	12	219	331	5.47945	66.1631	0.238	0.86	1		1	39	67	2.5641	58.209
7178	transmembrane receptor protein serine/threonine kinase signaling pathway	P	1	7	8	14.2857	87.5	6	25	37	24	67.5676	4.332	0.002	1		0	7	8	0	87.5	0	25	37	0	67.5676	-0.941	0.632	1		0	7	8	0	87.5	0	25	37	0	67.5676	-1.164	0.423	1		1	7	8	14.2857	87.5
7179	transforming growth factor beta receptor signaling pathway	P	4	12	20	33.3333	60	4	18	28	22.2222	64.2857	3.329	0.016	1		0	12	20	0	60	0	18	28	0	64.2857	-0.798	0.631	1		0	12	20	0	60	0	18	28	0	64.2857	-0.987	0.648	1		1	12	20	8.33333	60
7409	axonogenesis	P	1	6	13	16.6667	46.1538	4	27	45	14.8148	60	2.32	0.049	1		0	6	13	0	46.1538	0	27	45	0	60	-0.978	0.632	1		1	6	13	16.6667	46.1538	2	27	45	7.40741	60	0.537	0.633	1		2	6	13	33.3333	46.1538
8217	blood pressure regulation	P	2	10	29	20	34.4828	2	10	29	20	34.4828	2.159	0.081	1		1	10	29	10	34.4828	1	10	29	10	34.4828	1.149	0.313	1		0	10	29	0	34.4828	0	10	29	0	34.4828	-0.736	0.662	1		1	10	29	10	34.4828
8219	cell death	P	3	10	17	30	58.8235	27	344	486	7.84884	70.7819	2.415	0.013	1		0	10	17	0	58.8235	15	344	486	4.36046	70.7819	0.992	0.36	1		2	10	17	20	58.8235	15	344	486	4.36046	70.7819	-0.659	0.545	1		0	10	17	0	58.8235
8243	plasminogen activator activity	F	3	5	5	60	100	3	5	5	60	100	5.611	0.002	0.826		1	5	5	20	100	1	5	5	20	100	2.045	0.173	1		1	5	5	20	100	1	5	5	20	100	1.508	0.212	1		0	5	5	0	100
8360	regulation of cell shape	P	3	18	31	16.6667	58.0645	3	18	31	16.6667	58.0645	2.252	0.071	1		2	18	31	11.1111	58.0645	2	18	31	11.1111	58.0645	1.803	0.124	1		2	18	31	11.1111	58.0645	2	18	31	11.1111	58.0645	1.152	0.239	1		1	18	31	5.55556	58.0645
12501	programmed cell death	P	0	0	0	0	0	24	331	461	7.25075	71.8004	1.861	0.064	1		0	0	0	0	0	15	331	461	4.53172	71.8004	1.147	0.277	1		0	0	0	0	0	15	331	461	4.53172	71.8004	-0.502	0.713	1		0	0	0	0	0
16265	death	P	0	0	0	0	0	27	347	490	7.78098	70.8163	2.367	0.014	1		0	0	0	0	0	15	347	490	4.32277	70.8163	0.957	0.369	1		0	0	0	0	0	15	347	490	4.32277	70.8163	-0.695	0.544	1		0	0	0	0	0
16705	oxidoreductase activity\, acting on paired donors\, with incorporation or reduction of molecular oxygen	F	0	1	1	0	100	5	48	106	10.4167	45.283	1.702	0.078	1		0	1	1	0	100	3	48	106	6.25	45.283	1.088	0.423	1		0	1	1	0	100	2	48	106	4.16667	45.283	-0.303	1	1		0	1	1	0	100
19882	antigen presentation	P	3	12	22	25	54.5455	4	19	50	21.0526	38	3.188	0.012	1		0	12	22	0	54.5455	0	19	50	0	38	-0.82	0.659	1		1	12	22	8.33333	54.5455	2	19	50	10.5263	38	1.067	0.247	1		0	12	22	0	54.5455
30106	MHC class I receptor activity	F	3	12	24	25	50	3	12	27	25	44.4444	3.157	0.024	1		0	12	24	0	50	0	12	27	0	44.4444	-0.651	1	1		1	12	24	8.33333	50	1	12	27	8.33333	44.4444	0.503	1	1		0	12	24	0	50
31175	neurite development	P	0	0	0	0	0	4	29	49	13.7931	59.1837	2.153	0.062	1		0	0	0	0	0	0	29	49	0	59.1837	-1.013	0.639	1		0	0	0	0	0	2	29	49	6.89655	59.1837	0.432	0.655	1		0	0	0	0	0
42611	MHC protein complex	C	0	0	0	0	0	3	11	20	27.2727	55	3.367	0.016	1		0	0	0	0	0	0	11	20	0	55	-0.623	1	1		0	0	0	0	0	1	11	20	9.09091	55	0.596	1	1		0	0	0	0	0
42612	MHC class I protein complex	C	3	11	20	27.2727	55	3	11	20	27.2727	55	3.367	0.016	1		0	11	20	0	55	0	11	20	0	55	-0.623	1	1		1	11	20	9.09091	55	1	11	20	9.09091	55	0.596	1	1		0	11	20	0	55
48666	neuron development	P	0	0	0	0	0	6	35	64	17.1429	54.6875	3.272	0.01	1		0	0	0	0	0	0	35	64	0	54.6875	-1.113	0.416	1		0	0	0	0	0	2	35	64	5.71429	54.6875	0.157	1	1		0	0	0	0	0
48667	neuron morphogenesis during differentiation	P	0	0	0	0	0	4	27	46	14.8148	58.6957	2.32	0.049	1		0	0	0	0	0	0	27	46	0	58.6957	-0.978	0.632	1		0	0	0	0	0	2	27	46	7.40741	58.6957	0.537	0.633	1		0	0	0	0	0
48812	neurite morphogenesis	P	0	0	0	0	0	4	27	46	14.8148	58.6957	2.32	0.049	1		0	0	0	0	0	0	27	46	0	58.6957	-0.978	0.632	1		0	0	0	0	0	2	27	46	7.40741	58.6957	0.537	0.633	1		0	0	0	0	0
8203	cholesterol metabolism	P	2	20	38	10	52.6316	5	40	62	12.5	64.5161	2.156	0.046	1		2	20	38	10	52.6316	3	40	62	7.5	64.5161	1.429	0.147	1		1	20	38	5	52.6316	6	40	62	15	64.5161	2.836	0.015	1		4	20	38	20	52.6316
45089	positive regulation of innate immune response	P	1	2	3	50	66.6667	1	2	3	50	66.6667	2.903	0.089	1		0	2	3	0	66.6667	0	2	3	0	66.6667	-0.266	1	1		1	2	3	50	66.6667	1	2	3	50	66.6667	2.877	0.093	1		1	2	3	50	66.6667
1608	nucleotide receptor activity\, G-protein coupled	F	0	0	0	0	0	2	7	33	28.5714	21.2121	2.842	0.051	1		0	0	0	0	0	1	7	33	14.2857	21.2121	1.587	0.229	1		0	0	0	0	0	3	7	33	42.8571	21.2121	4.526	0.003	0.989		0	0	0	0	0
1614	purinergic nucleotide receptor activity	F	0	0	0	0	0	2	7	33	28.5714	21.2121	2.842	0.051	1		0	0	0	0	0	1	7	33	14.2857	21.2121	1.587	0.229	1		0	0	0	0	0	3	7	33	42.8571	21.2121	4.526	0.003	0.989		0	0	0	0	0
4103	choline kinase activity	F	1	2	2	50	100	1	2	2	50	100	2.903	0.086	1		0	2	2	0	100	0	2	2	0	100	-0.266	1	1		1	2	2	50	100	1	2	2	50	100	2.877	0.098	1		0	2	2	0	100
5882	intermediate filament	C	6	30	79	20	37.9747	6	35	107	17.1429	32.7103	3.272	0.005	1		0	30	79	0	37.9747	2	35	107	5.71429	32.7103	0.753	0.644	1		4	30	79	13.3333	37.9747	4	35	107	11.4286	32.7103	1.693	0.097	1		2	30	79	6.66667	37.9747
6023	aminoglycan biosynthesis	P	0	1	1	0	100	3	11	19	27.2727	57.8947	3.367	0.016	1		0	1	1	0	100	0	11	19	0	57.8947	-0.623	1	1		0	1	1	0	100	2	11	19	18.1818	57.8947	1.964	0.095	1		0	1	1	0	100
6024	glycosaminoglycan biosynthesis	P	0	4	9	0	44.4444	3	10	18	30	55.5556	3.604	0.013	1		0	4	9	0	44.4444	0	10	18	0	55.5556	-0.594	1	1		1	4	9	25	44.4444	2	10	18	20	55.5556	2.133	0.082	1		0	4	9	0	44.4444
6695	cholesterol biosynthesis	P	3	18	20	16.6667	90	3	20	22	15	90.9091	2.034	0.074	1		1	18	20	5.55556	90	1	20	22	5	90.9091	0.393	1	1		5	18	20	27.7778	90	5	20	22	25	90.9091	4.033	0.001	1		0	18	20	0	90
7423	sensory organ development	P	1	1	1	100	100	1	1	1	100	100	4.335	0.047	1		0	1	1	0	100	0	1	1	0	100	-0.188	1	1		1	1	1	100	100	1	1	1	100	100	4.301	0.039	1		0	1	1	0	100
8095	inositol-1\,4\,5-triphosphate receptor activity	F	1	2	3	50	66.6667	1	2	3	50	66.6667	2.903	0.093	1		0	2	3	0	66.6667	0	2	3	0	66.6667	-0.266	1	1		1	2	3	50	66.6667	1	2	3	50	66.6667	2.877	0.076	1		0	2	3	0	66.6667
8131	amine oxidase activity	F	1	2	5	50	40	1	2	5	50	40	2.903	0.094	1		0	2	5	0	40	0	2	5	0	40	-0.266	1	1		1	2	5	50	40	1	2	5	50	40	2.877	0.093	1		0	2	5	0	40
8459	chondroitin 6-sulfotransferase activity	F	2	2	2	100	100	2	2	2	100	100	6.132	0.003	0.793		0	2	2	0	100	0	2	2	0	100	-0.266	1	1		1	2	2	50	100	1	2	2	50	100	2.877	0.092	1		0	2	2	0	100
8632	apoptotic program	P	0	8	9	0	88.8889	4	33	44	12.1212	75	1.858	0.088	1		0	8	9	0	88.8889	1	33	44	3.0303	75	-0.12	1	1		1	8	9	12.5	88.8889	4	33	44	12.1212	75	1.824	0.096	1		0	8	9	0	88.8889
16045	detection of bacteria	P	1	2	5	50	40	1	2	8	50	25	2.903	0.1	1		0	2	5	0	40	0	2	8	0	25	-0.266	1	1		1	2	5	50	40	1	2	8	50	25	2.877	0.086	1		0	2	5	0	40
16064	humoral defense mechanism (sensu Vertebrata)	P	0	0	3	0	0	6	47	115	12.766	40.8696	2.421	0.037	1		0	0	3	0	0	0	47	115	0	40.8696	-1.291	0.274	1		0	0	3	0	0	6	47	115	12.766	40.8696	2.379	0.044	1		0	0	3	0	0
16502	nucleotide receptor activity	F	0	0	0	0	0	2	7	33	28.5714	21.2121	2.842	0.051	1		0	0	0	0	0	1	7	33	14.2857	21.2121	1.587	0.229	1		0	0	0	0	0	3	7	33	42.8571	21.2121	4.526	0.003	0.989		0	0	0	0	0
16641	oxidoreductase activity\, acting on the CH-NH2 group of donors\, oxygen as acceptor	F	0	0	0	0	0	2	9	15	22.2222	60	2.353	0.08	1		0	0	0	0	0	0	9	15	0	60	-0.564	1	1		0	0	0	0	0	2	9	15	22.2222	60	2.326	0.073	1		0	0	0	0	0
16722	oxidoreductase activity\, oxidizing metal ions	F	0	0	0	0	0	1	2	4	50	50	2.903	0.096	1		0	0	0	0	0	0	2	4	0	50	-0.266	1	1		0	0	0	0	0	1	2	4	50	50	2.877	0.098	1		0	0	0	0	0
19730	antimicrobial humoral response	P	0	0	0	0	0	5	38	91	13.1579	41.7582	2.286	0.043	1		0	0	0	0	0	0	38	91	0	41.7582	-1.16	0.405	1		0	0	0	0	0	5	38	91	13.1579	41.7582	2.248	0.058	1		0	0	0	0	0
19735	antimicrobial humoral response (sensu Vertebrata)	P	5	35	84	14.2857	41.6667	5	37	88	13.5135	42.0455	2.355	0.042	1		0	35	84	0	41.6667	0	37	88	0	42.0455	-1.145	0.396	1		5	35	84	14.2857	41.6667	5	37	88	13.5135	42.0455	2.317	0.053	1		2	35	84	5.71429	41.6667
30881	beta-2-microglobulin binding	F	1	1	1	100	100	1	1	1	100	100	4.335	0.048	1		0	1	1	0	100	0	1	1	0	100	-0.188	1	1		1	1	1	100	100	1	1	1	100	100	4.301	0.044	1		0	1	1	0	100
30882	lipid antigen binding	F	0	0	0	0	0	1	1	1	100	100	4.335	0.048	1		0	0	0	0	0	0	1	1	0	100	-0.188	1	1		0	0	0	0	0	1	1	1	100	100	4.301	0.044	1		0	0	0	0	0
30884	exogenous lipid antigen binding	F	1	1	1	100	100	1	1	1	100	100	4.335	0.048	1		0	1	1	0	100	0	1	1	0	100	-0.188	1	1		1	1	1	100	100	1	1	1	100	100	4.301	0.044	1		0	1	1	0	100
45028	purinergic nucleotide receptor activity\, G-protein coupled	F	2	5	28	40	17.8571	2	7	33	28.5714	21.2121	2.842	0.051	1		0	5	28	0	17.8571	1	7	33	14.2857	21.2121	1.587	0.229	1		2	5	28	40	17.8571	3	7	33	42.8571	21.2121	4.526	0.003	0.989		0	5	28	0	17.8571
45111	intermediate filament cytoskeleton	C	0	0	0	0	0	6	35	107	17.1429	32.7103	3.272	0.005	1		0	0	0	0	0	2	35	107	5.71429	32.7103	0.753	0.644	1		0	0	0	0	0	4	35	107	11.4286	32.7103	1.693	0.097	1		0	0	0	0	0
47012	sterol-4-alpha-carboxylate 3-dehydrogenase (decarboxylating) activity	F	1	1	1	100	100	1	1	1	100	100	4.335	0.056	1		0	1	1	0	100	0	1	1	0	100	-0.188	1	1		1	1	1	100	100	1	1	1	100	100	4.301	0.046	1		0	1	1	0	100
48003	antigen presentation\, lipid antigen	P	0	0	0	0	0	1	1	1	100	100	4.335	0.048	1		0	0	0	0	0	0	1	1	0	100	-0.188	1	1		0	0	0	0	0	1	1	1	100	100	4.301	0.044	1		0	0	0	0	0
48006	antigen presentation\, endogenous lipid antigen	P	1	1	1	100	100	1	1	1	100	100	4.335	0.048	1		0	1	1	0	100	0	1	1	0	100	-0.188	1	1		1	1	1	100	100	1	1	1	100	100	4.301	0.044	1		0	1	1	0	100
4672	protein kinase activity	F	4	56	76	7.14286	73.6842	30	389	571	7.71208	68.1261	2.449	0.018	1		3	56	76	5.35714	73.6842	19	389	571	4.88432	68.1261	1.64	0.107	1		1	56	76	1.78571	73.6842	15	389	571	3.85604	68.1261	-1.164	0.318	1		3	56	76	5.35714	73.6842
4713	protein-tyrosine kinase activity	F	18	166	236	10.8434	70.339	22	197	293	11.1675	67.2355	3.963	0	1		7	166	236	4.21687	70.339	9	197	293	4.56853	67.2355	0.907	0.407	1		11	166	236	6.62651	70.339	12	197	293	6.09137	67.2355	0.619	0.625	1		11	166	236	6.62651	70.339
4915	interleukin-6 receptor activity	F	1	2	2	50	100	1	2	2	50	100	2.903	0.089	1		0	2	2	0	100	0	2	2	0	100	-0.266	1	1		0	2	2	0	100	0	2	2	0	100	-0.329	1	1		1	2	2	50	100
4930	G-protein coupled receptor activity	F	3	27	91	11.1111	29.6703	11	108	858	10.1852	12.5874	2.451	0.022	1		0	27	91	0	29.6703	6	108	858	5.55556	12.5874	1.237	0.262	1		3	27	91	11.1111	29.6703	7	108	858	6.48148	12.5874	0.641	0.645	1		1	27	91	3.7037	29.6703
5342	organic acid transporter activity	F	0	0	0	0	0	6	48	87	12.5	55.1724	2.362	0.031	1		0	0	0	0	0	3	48	87	6.25	55.1724	1.088	0.399	1		0	0	0	0	0	5	48	87	10.4167	55.1724	1.665	0.105	1		0	0	0	0	0
5343	organic acid\:sodium symporter activity	F	0	0	0	0	0	2	11	22	18.1818	50	1.99	0.093	1		0	0	0	0	0	0	11	22	0	50	-0.623	1	1		0	0	0	0	0	0	11	22	0	50	-0.772	0.674	1		0	0	0	0	0
6357	regulation of transcription from RNA polymerase II promoter	P	12	124	167	9.67742	74.2515	17	189	252	8.99471	75	2.501	0.013	1		4	124	167	3.22581	74.2515	6	189	252	3.1746	75	-0.179	1	1		6	124	167	4.83871	74.2515	8	189	252	4.2328	75	-0.565	0.618	1		6	124	167	4.83871	74.2515
7169	transmembrane receptor protein tyrosine kinase signaling pathway	P	5	36	70	13.8889	51.4286	8	76	123	10.5263	61.7886	2.188	0.033	1		4	36	70	11.1111	51.4286	5	76	123	6.57895	61.7886	1.53	0.194	1		3	36	70	8.33333	51.4286	4	76	123	5.26316	61.7886	0.053	1	1		5	36	70	13.8889	51.4286
8150	biological_process	P	0	0	0	0	0	402	7378	12784	5.44863	57.7128	3.661	0	1		0	0	0	0	0	252	7379	12784	3.4151	57.7206	0.074	1	1		0	0	0	0	0	389	7379	12784	5.27172	57.7206	1.304	0.199	1		0	0	0	0	0
8160	protein tyrosine phosphatase activator activity	F	1	2	2	50	100	1	2	2	50	100	2.903	0.086	1		0	2	2	0	100	0	2	2	0	100	-0.266	1	1		0	2	2	0	100	0	2	2	0	100	-0.329	1	1		1	2	2	50	100
9507	chloroplast	C	0	0	0	0	0	1	2	2	50	100	2.903	0.089	1		0	0	0	0	0	0	2	2	0	100	-0.266	1	1		0	0	0	0	0	0	2	2	0	100	-0.329	1	1		0	0	0	0	0
9532	plastid stroma	C	0	0	0	0	0	1	2	2	50	100	2.903	0.089	1		0	0	0	0	0	0	2	2	0	100	-0.266	1	1		0	0	0	0	0	0	2	2	0	100	-0.329	1	1		0	0	0	0	0
9536	plastid	C	0	0	0	0	0	1	2	2	50	100	2.903	0.089	1		0	0	0	0	0	0	2	2	0	100	-0.266	1	1		0	0	0	0	0	0	2	2	0	100	-0.329	1	1		0	0	0	0	0
9570	chloroplast stroma	C	0	0	0	0	0	1	2	2	50	100	2.903	0.089	1		0	0	0	0	0	0	2	2	0	100	-0.266	1	1		0	0	0	0	0	0	2	2	0	100	-0.329	1	1		0	0	0	0	0
9573	ribulose bisphosphate carboxylase complex (sensu Magnoliophyta)	C	1	2	2	50	100	1	2	2	50	100	2.903	0.089	1		0	2	2	0	100	0	2	2	0	100	-0.266	1	1		0	2	2	0	100	0	2	2	0	100	-0.329	1	1		1	2	2	50	100
15976	carbon utilization	P	0	0	0	0	0	1	2	2	50	100	2.903	0.089	1		0	0	0	0	0	0	2	2	0	100	-0.266	1	1		0	0	0	0	0	0	2	2	0	100	-0.329	1	1		0	0	0	0	0
15977	carbon utilization by fixation of carbon dioxide	P	1	2	2	50	100	1	2	2	50	100	2.903	0.089	1		0	2	2	0	100	0	2	2	0	100	-0.266	1	1		0	2	2	0	100	0	2	2	0	100	-0.329	1	1		1	2	2	50	100
16310	phosphorylation	P	0	10	13	0	76.9231	31	453	658	6.84327	68.845	1.787	0.072	1		0	10	13	0	76.9231	20	453	658	4.41501	68.845	1.211	0.232	1		1	10	13	10	76.9231	20	453	658	4.41501	68.845	-0.707	0.505	1		0	10	13	0	76.9231
16773	phosphotransferase activity\, alcohol group as acceptor	F	0	13	13	0	100	36	468	671	7.69231	69.7466	2.679	0.009	1		0	13	13	0	100	21	468	671	4.48718	69.7466	1.321	0.19	1		0	13	13	0	100	21	468	671	4.48718	69.7466	-0.647	0.526	1		0	13	13	0	100
16984	ribulose-bisphosphate carboxylase activity	F	1	2	2	50	100	1	2	2	50	100	2.903	0.089	1		0	2	2	0	100	0	2	2	0	100	-0.266	1	1		0	2	2	0	100	0	2	2	0	100	-0.329	1	1		1	2	2	50	100
19981	interleukin-6 binding	F	0	0	0	0	0	1	2	2	50	100	2.903	0.089	1		0	0	0	0	0	0	2	2	0	100	-0.266	1	1		0	0	0	0	0	0	2	2	0	100	-0.329	1	1		0	0	0	0	0
30101	natural killer cell activation	P	1	2	12	50	16.6667	1	2	12	50	16.6667	2.903	0.092	1		0	2	12	0	16.6667	0	2	12	0	16.6667	-0.266	1	1		1	2	12	50	16.6667	1	2	12	50	16.6667	2.877	0.111	1		1	2	12	50	16.6667
42221	response to chemical stimulus	P	0	1	1	0	100	14	175	338	8	51.7751	1.798	0.075	1		0	1	1	0	100	8	175	338	4.57143	51.7751	0.856	0.398	1		0	1	1	0	100	8	175	338	4.57143	51.7751	-0.338	0.875	1		0	1	1	0	100
43119	positive regulation of physiological process	P	0	0	0	0	0	22	261	391	8.42912	66.7519	2.528	0.008	1		0	0	0	0	0	6	261	391	2.29885	66.7519	-1.003	0.374	1		0	0	0	0	0	12	261	391	4.5977	66.7519	-0.395	0.792	1		0	0	0	0	0
45661	regulation of myoblast differentiation	P	0	0	0	0	0	1	2	2	50	100	2.903	0.097	1		0	0	0	0	0	0	2	2	0	100	-0.266	1	1		0	0	0	0	0	0	2	2	0	100	-0.329	1	1		0	0	0	0	0
45663	positive regulation of myoblast differentiation	P	1	2	2	50	100	1	2	2	50	100	2.903	0.097	1		0	2	2	0	100	0	2	2	0	100	-0.266	1	1		0	2	2	0	100	0	2	2	0	100	-0.329	1	1		2	2	2	100	100
46943	carboxylic acid transporter activity	F	0	0	1	0	0	6	48	87	12.5	55.1724	2.362	0.031	1		0	0	1	0	0	3	48	87	6.25	55.1724	1.088	0.399	1		0	0	1	0	0	5	48	87	10.4167	55.1724	1.665	0.105	1		0	0	1	0	0
48492	ribulose bisphosphate carboxylase complex	C	0	0	0	0	0	1	2	2	50	100	2.903	0.089	1		0	0	0	0	0	0	2	2	0	100	-0.266	1	1		0	0	0	0	0	0	2	2	0	100	-0.329	1	1		0	0	0	0	0
48522	positive regulation of cellular process	P	0	0	0	0	0	28	331	462	8.45921	71.645	2.884	0.002	1		0	0	0	0	0	12	331	462	3.62538	71.645	0.222	0.867	1		0	0	0	0	0	14	331	462	4.22961	71.645	-0.756	0.517	1		0	0	0	0	0
115	S-phase-specific transcription in mitotic cell cycle	P	1	1	1	100	100	1	1	1	100	100	4.335	0.051	1		0	1	1	0	100	0	1	1	0	100	-0.188	1	1		0	1	1	0	100	0	1	1	0	100	-0.233	1	1		0	1	1	0	100
119	mediator complex	C	2	13	15	15.3846	86.6667	3	14	16	21.4286	87.5	2.8	0.036	1		0	13	15	0	86.6667	0	14	16	0	87.5	-0.703	1	1		2	13	15	15.3846	86.6667	2	14	16	14.2857	87.5	1.554	0.16	1		0	13	15	0	86.6667
1537	N-acetylgalactosamine 4-O-sulfotransferase activity	F	1	2	5	50	40	1	2	5	50	40	2.903	0.094	1		0	2	5	0	40	0	2	5	0	40	-0.266	1	1		0	2	5	0	40	0	2	5	0	40	-0.329	1	1		0	2	5	0	40
1710	mesodermal cell fate commitment	P	0	0	0	0	0	1	2	5	50	40	2.903	0.09	1		0	0	0	0	0	0	2	5	0	40	-0.266	1	1		0	0	0	0	0	0	2	5	0	40	-0.329	1	1		0	0	0	0	0
1787	natural killer cell proliferation	P	1	1	1	100	100	1	1	1	100	100	4.335	0.052	1		0	1	1	0	100	0	1	1	0	100	-0.188	1	1		0	1	1	0	100	0	1	1	0	100	-0.233	1	1		0	1	1	0	100
1866	NK T cell proliferation	P	1	1	1	100	100	1	1	1	100	100	4.335	0.052	1		0	1	1	0	100	0	1	1	0	100	-0.188	1	1		0	1	1	0	100	0	1	1	0	100	-0.233	1	1		0	1	1	0	100
1888	glucuronyl-galactosyl-proteoglycan 4-alpha-N-acetylglucosaminyltransferase activity	F	1	2	2	50	100	1	2	2	50	100	2.903	0.089	1		0	2	2	0	100	0	2	2	0	100	-0.266	1	1		0	2	2	0	100	0	2	2	0	100	-0.329	1	1		0	2	2	0	100
3785	actin monomer binding	F	1	2	2	50	100	1	2	2	50	100	2.903	0.095	1		0	2	2	0	100	0	2	2	0	100	-0.266	1	1		1	2	2	50	100	1	2	2	50	100	2.877	0.12	1		0	2	2	0	100
3854	3-beta-hydroxy-delta5-steroid dehydrogenase activity	F	2	3	9	66.6667	33.3333	2	3	9	66.6667	33.3333	4.873	0.008	0.983		0	3	9	0	33.3333	0	3	9	0	33.3333	-0.325	1	1		1	3	9	33.3333	33.3333	1	3	9	33.3333	33.3333	2.215	0.14	1		0	3	9	0	33.3333
3870	5-aminolevulinate synthase activity	F	1	1	2	100	50	1	1	2	100	50	4.335	0.061	1		0	1	2	0	50	0	1	2	0	50	-0.188	1	1		0	1	2	0	50	0	1	2	0	50	-0.233	1	1		0	1	2	0	50
4175	endopeptidase activity	F	0	1	2	0	50	16	206	405	7.76699	50.8642	1.8	0.09	1		0	1	2	0	50	2	206	405	0.970874	50.8642	-1.95	0.044	1		0	1	2	0	50	12	206	405	5.82524	50.8642	0.458	0.769	1		0	1	2	0	50
4252	serine-type endopeptidase activity	F	1	11	17	9.09091	64.7059	10	61	153	16.3934	39.8693	4.058	0	1		0	11	17	0	64.7059	2	61	153	3.27869	39.8693	-0.056	1	1		0	11	17	0	64.7059	5	61	153	8.19672	39.8693	1.09	0.378	1		0	11	17	0	64.7059
4274	dipeptidyl-peptidase IV activity	F	1	2	7	50	28.5714	1	2	7	50	28.5714	2.903	0.089	1		0	2	7	0	28.5714	0	2	7	0	28.5714	-0.266	1	1		0	2	7	0	28.5714	0	2	7	0	28.5714	-0.329	1	1		0	2	7	0	28.5714
4383	guanylate cyclase activity	F	1	1	9	100	11.1111	1	1	9	100	11.1111	4.335	0.047	1		0	1	9	0	11.1111	0	1	9	0	11.1111	-0.188	1	1		0	1	9	0	11.1111	0	1	9	0	11.1111	-0.233	1	1		0	1	9	0	11.1111
4392	heme oxygenase (decyclizing) activity	F	2	2	2	100	100	2	2	2	100	100	6.132	0.004	0.793		0	2	2	0	100	0	2	2	0	100	-0.266	1	1		1	2	2	50	100	1	2	2	50	100	2.877	0.102	1		0	2	2	0	100
4437	inositol or phosphatidylinositol phosphatase activity	F	3	21	24	14.2857	87.5	4	28	33	14.2857	84.8485	2.234	0.05	1		1	21	24	4.7619	87.5	1	28	33	3.57143	84.8485	0.048	1	1		2	21	24	9.52381	87.5	2	28	33	7.14286	84.8485	0.484	0.647	1		0	21	24	0	87.5
4601	peroxidase activity	F	3	11	20	27.2727	55	4	20	32	20	62.5	3.056	0.013	1		0	11	20	0	55	0	20	32	0	62.5	-0.841	0.644	1		1	11	20	9.09091	55	2	20	32	10	62.5	0.988	0.608	1		2	11	20	18.1818	55
4666	prostaglandin-endoperoxide synthase activity	F	1	2	2	50	100	1	2	2	50	100	2.903	0.095	1		0	2	2	0	100	0	2	2	0	100	-0.266	1	1		0	2	2	0	100	0	2	2	0	100	-0.329	1	1		0	2	2	0	100
4702	receptor signaling protein serine/threonine kinase activity	F	0	2	3	0	66.6667	4	32	46	12.5	69.5652	1.927	0.077	1		0	2	3	0	66.6667	0	32	46	0	69.5652	-1.064	0.439	1		0	2	3	0	66.6667	1	32	46	3.125	69.5652	-0.515	0.758	1		0	2	3	0	66.6667
4707	MAP kinase activity	F	3	12	14	25	85.7143	3	12	14	25	85.7143	3.157	0.022	1		0	12	14	0	85.7143	0	12	14	0	85.7143	-0.651	1	1		1	12	14	8.33333	85.7143	1	12	14	8.33333	85.7143	0.503	1	1		0	12	14	0	85.7143
4727	prenylated protein tyrosine phosphatase activity	F	1	2	2	50	100	1	2	2	50	100	2.903	0.089	1		0	2	2	0	100	0	2	2	0	100	-0.266	1	1		0	2	2	0	100	0	2	2	0	100	-0.329	1	1		0	2	2	0	100
4913	interleukin-4 receptor activity	F	1	1	2	100	50	1	1	2	100	50	4.335	0.06	1		0	1	2	0	50	0	1	2	0	50	-0.188	1	1		0	1	2	0	50	0	1	2	0	50	-0.233	1	1		0	1	2	0	50
4981	muscarinic acetylcholine receptor activity	F	1	1	5	100	20	1	1	5	100	20	4.335	0.051	1		0	1	5	0	20	0	1	5	0	20	-0.188	1	1		0	1	5	0	20	0	1	5	0	20	-0.233	1	1		0	1	5	0	20
4992	platelet activating factor receptor activity	F	1	1	3	100	33.3333	1	1	3	100	33.3333	4.335	0.067	1		0	1	3	0	33.3333	0	1	3	0	33.3333	-0.188	1	1		0	1	3	0	33.3333	0	1	3	0	33.3333	-0.233	1	1		0	1	3	0	33.3333
4998	transferrin receptor activity	F	1	2	2	50	100	1	2	2	50	100	2.903	0.086	1		0	2	2	0	100	0	2	2	0	100	-0.266	1	1		1	2	2	50	100	1	2	2	50	100	2.877	0.108	1		0	2	2	0	100
5035	death receptor activity	F	1	1	1	100	100	2	5	9	40	55.5556	3.569	0.022	1		0	1	1	0	100	0	5	9	0	55.5556	-0.42	1	1		0	1	1	0	100	0	5	9	0	55.5556	-0.52	1	1		0	1	1	0	100
5069	transmembrane receptor protein tyrosine kinase docking protein activity	F	1	1	1	100	100	1	1	1	100	100	4.335	0.042	1		0	1	1	0	100	0	1	1	0	100	-0.188	1	1		0	1	1	0	100	0	1	1	0	100	-0.233	1	1		0	1	1	0	100
5070	SH3/SH2 adaptor activity	F	4	34	47	11.7647	72.3404	4	34	47	11.7647	72.3404	1.791	0.09	1		2	34	47	5.88235	72.3404	2	34	47	5.88235	72.3404	0.796	0.64	1		0	34	47	0	72.3404	0	34	47	0	72.3404	-1.358	0.259	1		1	34	47	2.94118	72.3404
5085	guanyl-nucleotide exchange factor activity	F	7	56	88	12.5	63.6364	9	75	114	12	65.7895	2.759	0.011	1		2	56	88	3.57143	63.6364	3	75	114	4	65.7895	0.284	1	1		1	56	88	1.78571	63.6364	2	75	114	2.66667	65.7895	-0.971	0.419	1		3	56	88	5.35714	63.6364
5086	ARF guanyl-nucleotide exchange factor activity	F	2	7	7	28.5714	100	2	7	7	28.5714	100	2.842	0.043	1		0	7	7	0	100	0	7	7	0	100	-0.497	1	1		0	7	7	0	100	0	7	7	0	100	-0.615	1	1		0	7	7	0	100
5172	vascular endothelial growth factor receptor binding	F	1	2	2	50	100	1	2	2	50	100	2.903	0.093	1		0	2	2	0	100	0	2	2	0	100	-0.266	1	1		0	2	2	0	100	0	2	2	0	100	-0.329	1	1		0	2	2	0	100
5200	structural constituent of cytoskeleton	F	7	62	87	11.2903	71.2644	7	62	87	11.2903	71.2644	2.251	0.034	1		2	62	87	3.22581	71.2644	2	62	87	3.22581	71.2644	-0.08	1	1		4	62	87	6.45161	71.2644	4	62	87	6.45161	71.2644	0.474	0.776	1		3	62	87	4.83871	71.2644
5436	sodium\:phosphate symporter activity	F	1	1	5	100	20	1	1	5	100	20	4.335	0.053	1		0	1	5	0	20	0	1	5	0	20	-0.188	1	1		0	1	5	0	20	0	1	5	0	20	-0.233	1	1		0	1	5	0	20
5545	phosphatidylinositol binding	F	2	7	10	28.5714	70	2	7	10	28.5714	70	2.842	0.037	1		0	7	10	0	70	0	7	10	0	70	-0.497	1	1		0	7	10	0	70	0	7	10	0	70	-0.615	1	1		0	7	10	0	70
5610	laminin-5	C	1	2	2	50	100	1	2	2	50	100	2.903	0.093	1		0	2	2	0	100	0	2	2	0	100	-0.266	1	1		1	2	2	50	100	1	2	2	50	100	2.877	0.114	1		0	2	2	0	100
5896	interleukin-6 receptor complex	C	1	1	1	100	100	1	1	1	100	100	4.335	0.048	1		0	1	1	0	100	0	1	1	0	100	-0.188	1	1		0	1	1	0	100	0	1	1	0	100	-0.233	1	1		0	1	1	0	100
6022	aminoglycan metabolism	P	0	0	0	0	0	3	22	38	13.6364	57.8947	1.841	0.095	1		0	0	0	0	0	0	22	38	0	57.8947	-0.882	0.636	1		0	0	0	0	0	2	22	38	9.09091	57.8947	0.843	0.611	1		0	0	0	0	0
6029	proteoglycan metabolism	P	0	3	5	0	60	4	15	25	26.6667	60	3.825	0.004	1		0	3	5	0	60	0	15	25	0	60	-0.728	0.688	1		0	3	5	0	60	2	15	25	13.3333	60	1.441	0.181	1		0	3	5	0	60
6182	cGMP biosynthesis	P	1	1	9	100	11.1111	1	1	9	100	11.1111	4.335	0.047	1		0	1	9	0	11.1111	0	1	9	0	11.1111	-0.188	1	1		0	1	9	0	11.1111	0	1	9	0	11.1111	-0.233	1	1		0	1	9	0	11.1111
6366	transcription from RNA polymerase II promoter	P	7	129	182	5.42636	70.8791	26	339	458	7.66962	74.0175	2.243	0.04	1		7	129	182	5.42636	70.8791	13	339	458	3.83481	74.0175	0.441	0.775	1		4	129	182	3.10078	70.8791	15	339	458	4.42478	74.0175	-0.599	0.607	1		4	129	182	3.10078	70.8791
6631	fatty acid metabolism	P	4	39	55	10.2564	70.9091	8	89	139	8.98876	64.0288	1.704	0.088	1		0	39	55	0	70.9091	1	89	139	1.12359	64.0288	-1.194	0.296	1		1	39	55	2.5641	70.9091	4	89	139	4.49438	64.0288	-0.273	0.828	1		0	39	55	0	70.9091
6778	porphyrin metabolism	P	0	0	0	0	0	3	15	17	20	88.2353	2.646	0.035	1		0	0	0	0	0	0	15	17	0	88.2353	-0.728	0.689	1		0	0	0	0	0	1	15	17	6.66667	88.2353	0.27	1	1		0	0	0	0	0
6787	porphyrin catabolism	P	0	0	0	0	0	2	3	4	66.6667	75	4.873	0.012	0.983		0	0	0	0	0	0	3	4	0	75	-0.325	1	1		0	0	0	0	0	1	3	4	33.3333	75	2.215	0.149	1		0	0	0	0	0
6788	heme oxidation	P	2	2	2	100	100	2	2	2	100	100	6.132	0.004	0.793		0	2	2	0	100	0	2	2	0	100	-0.266	1	1		1	2	2	50	100	1	2	2	50	100	2.877	0.102	1		0	2	2	0	100
6790	sulfur metabolism	P	2	7	11	28.5714	63.6364	6	40	59	15	67.7966	2.879	0.018	1		2	7	11	28.5714	63.6364	3	40	59	7.5	67.7966	1.429	0.158	1		1	7	11	14.2857	63.6364	3	40	59	7.5	67.7966	0.681	0.724	1		0	7	11	0	63.6364
6800	oxygen and reactive oxygen species metabolism	P	0	4	4	0	100	5	42	68	11.9048	61.7647	2.033	0.05	1		0	4	4	0	100	1	42	68	2.38095	61.7647	-0.368	1	1		1	4	4	25	100	3	42	68	7.14286	61.7647	0.593	0.743	1		0	4	4	0	100
6858	extracellular transport	P	1	1	1	100	100	1	1	1	100	100	4.335	0.045	1		0	1	1	0	100	0	1	1	0	100	-0.188	1	1		0	1	1	0	100	0	1	1	0	100	-0.233	1	1		0	1	1	0	100
6979	response to oxidative stress	P	4	27	42	14.8148	64.2857	5	33	50	15.1515	66	2.654	0.02	1		0	27	42	0	64.2857	1	33	50	3.0303	66	-0.12	1	1		1	27	42	3.7037	64.2857	2	33	50	6.06061	66	0.243	1	1		1	27	42	3.7037	64.2857
7015	actin filament organization	P	2	7	10	28.5714	70	4	11	16	36.3636	68.75	4.744	0.003	0.984		0	7	10	0	70	0	11	16	0	68.75	-0.623	1	1		0	7	10	0	70	0	11	16	0	68.75	-0.772	0.693	1		0	7	10	0	70
7016	cytoskeletal anchoring	P	2	6	8	33.3333	75	2	6	8	33.3333	75	3.164	0.036	1		0	6	8	0	75	0	6	8	0	75	-0.46	1	1		1	6	8	16.6667	75	1	6	8	16.6667	75	1.281	0.284	1		1	6	8	16.6667	75
7019	microtubule depolymerization	P	0	1	1	0	100	2	7	8	28.5714	87.5	2.842	0.037	1		0	1	1	0	100	0	7	8	0	87.5	-0.497	1	1		0	1	1	0	100	1	7	8	14.2857	87.5	1.099	0.301	1		0	1	1	0	100
7026	negative regulation of microtubule depolymerization	P	2	6	7	33.3333	85.7143	2	6	7	33.3333	85.7143	3.164	0.028	1		0	6	7	0	85.7143	0	6	7	0	85.7143	-0.46	1	1		1	6	7	16.6667	85.7143	1	6	7	16.6667	85.7143	1.281	0.262	1		0	6	7	0	85.7143
7186	G-protein coupled receptor protein signaling pathway	P	10	119	825	8.40336	14.4242	16	191	1032	8.37696	18.5078	2.121	0.04	1		6	119	825	5.04202	14.4242	10	191	1032	5.2356	18.5078	1.407	0.191	1		4	119	825	3.36135	14.4242	11	191	1032	5.75916	18.5078	0.399	0.748	1		6	119	825	5.04202	14.4242
7222	frizzled signaling pathway	P	3	15	18	20	83.3333	3	15	18	20	83.3333	2.646	0.044	1		1	15	18	6.66667	83.3333	1	15	18	6.66667	83.3333	0.696	1	1		1	15	18	6.66667	83.3333	1	15	18	6.66667	83.3333	0.27	1	1		0	15	18	0	83.3333
7249	I-kappaB kinase/NF-kappaB cascade	P	0	6	9	0	66.6667	12	93	112	12.9032	83.0357	3.475	0.002	1		0	6	9	0	66.6667	4	93	112	4.30107	83.0357	0.477	0.776	1		0	6	9	0	66.6667	5	93	112	5.37634	83.0357	0.109	1	1		0	6	9	0	66.6667
7250	activation of NF-kappaB-inducing kinase	P	2	6	11	33.3333	54.5455	2	6	11	33.3333	54.5455	3.164	0.036	1		0	6	11	0	54.5455	0	6	11	0	54.5455	-0.46	1	1		0	6	11	0	54.5455	0	6	11	0	54.5455	-0.57	1	1		0	6	11	0	54.5455
7253	cytoplasmic sequestering of NF-kappaB	P	2	4	5	50	80	2	4	5	50	80	4.105	0.014	1		0	4	5	0	80	0	4	5	0	80	-0.376	1	1		1	4	5	25	80	1	4	5	25	80	1.802	0.211	1		0	4	5	0	80
7272	ionic insulation of neurons by glial cells	P	0	0	0	0	0	1	2	5	50	40	2.903	0.098	1		0	0	0	0	0	0	2	5	0	40	-0.266	1	1		0	0	0	0	0	0	2	5	0	40	-0.329	1	1		0	0	0	0	0
7342	fusion of sperm to egg plasma membrane	P	1	1	6	100	16.6667	1	1	7	100	14.2857	4.335	0.042	1		0	1	6	0	16.6667	0	1	7	0	14.2857	-0.188	1	1		0	1	6	0	16.6667	0	1	7	0	14.2857	-0.233	1	1		0	1	6	0	16.6667
7405	neuroblast proliferation	P	1	1	1	100	100	1	1	1	100	100	4.335	0.042	1		0	1	1	0	100	0	1	1	0	100	-0.188	1	1		0	1	1	0	100	0	1	1	0	100	-0.233	1	1		0	1	1	0	100
7411	axon guidance	P	3	17	25	17.6471	68	3	20	28	15	71.4286	2.034	0.079	1		0	17	25	0	68	0	20	28	0	71.4286	-0.841	0.652	1		1	17	25	5.88235	68	1	20	28	5	71.4286	-0.026	1	1		0	17	25	0	68
7500	mesodermal cell fate determination	P	1	2	4	50	50	1	2	4	50	50	2.903	0.09	1		0	2	4	0	50	0	2	4	0	50	-0.266	1	1		0	2	4	0	50	0	2	4	0	50	-0.329	1	1		0	2	4	0	50
7565	pregnancy	P	3	16	41	18.75	39.0244	3	19	46	15.7895	41.3043	2.139	0.076	1		1	16	41	6.25	39.0244	1	19	46	5.26316	41.3043	0.446	1	1		2	16	41	12.5	39.0244	2	19	46	10.5263	41.3043	1.067	0.264	1		1	16	41	6.25	39.0244
7567	parturition	P	1	2	7	50	28.5714	1	2	7	50	28.5714	2.903	0.086	1		0	2	7	0	28.5714	0	2	7	0	28.5714	-0.266	1	1		0	2	7	0	28.5714	0	2	7	0	28.5714	-0.329	1	1		0	2	7	0	28.5714
8227	amine receptor activity	F	0	0	0	0	0	2	8	40	25	20	2.577	0.068	1		0	0	0	0	0	0	8	40	0	20	-0.532	1	1		0	0	0	0	0	0	8	40	0	20	-0.658	1	1		0	0	0	0	0
8366	nerve ensheathment	P	0	2	5	0	40	2	5	11	40	45.4545	3.569	0.017	1		0	2	5	0	40	0	5	11	0	45.4545	-0.42	1	1		0	2	5	0	40	0	5	11	0	45.4545	-0.52	1	1		1	2	5	50	40
8440	inositol trisphosphate 3-kinase activity	F	2	4	7	50	57.1429	2	4	7	50	57.1429	4.105	0.015	1		0	4	7	0	57.1429	0	4	7	0	57.1429	-0.376	1	1		0	4	7	0	57.1429	0	4	7	0	57.1429	-0.465	1	1		0	4	7	0	57.1429
8525	phosphatidylcholine transporter activity	F	1	2	2	50	100	1	2	2	50	100	2.903	0.084	1		0	2	2	0	100	0	2	2	0	100	-0.266	1	1		0	2	2	0	100	0	2	2	0	100	-0.329	1	1		0	2	2	0	100
8625	induction of apoptosis via death domain receptors	P	2	10	10	20	100	2	10	10	20	100	2.159	0.093	1		0	10	10	0	100	0	10	10	0	100	-0.594	1	1		1	10	10	10	100	1	10	10	10	100	0.699	1	1		0	10	10	0	100
8656	caspase activator activity	F	2	8	9	25	88.8889	2	8	9	25	88.8889	2.577	0.045	1		0	8	9	0	88.8889	0	8	9	0	88.8889	-0.532	1	1		1	8	9	12.5	88.8889	1	8	9	12.5	88.8889	0.945	0.36	1		1	8	9	12.5	88.8889
9190	cyclic nucleotide biosynthesis	P	0	1	2	0	50	2	10	24	20	41.6667	2.159	0.078	1		0	1	2	0	50	0	10	24	0	41.6667	-0.594	1	1		0	1	2	0	50	0	10	24	0	41.6667	-0.736	0.677	1		0	1	2	0	50
9967	positive regulation of signal transduction	P	0	0	1	0	0	10	80	91	12.5	87.9121	3.055	0.011	1		0	0	1	0	0	4	80	91	5	87.9121	0.788	0.537	1		0	0	1	0	0	3	80	91	3.75	87.9121	-0.562	0.625	1		0	0	1	0	0
9987	cellular process	P	0	0	0	0	0	366	6715	11451	5.45048	58.6412	2.958	0.006	1		0	0	0	0	0	231	6716	11451	3.43955	58.6499	0.278	0.79	1		0	0	0	0	0	344	6716	11451	5.1221	58.6499	-0.053	1	1		0	0	0	0	0
15293	symporter activity	F	4	33	75	12.1212	44	6	41	90	14.6341	45.5556	2.808	0.014	1		2	33	75	6.06061	44	2	41	90	4.87805	45.5556	0.52	0.628	1		1	33	75	3.0303	44	1	41	90	2.43902	45.5556	-0.783	0.487	1		2	33	75	6.06061	44
15849	organic acid transport	P	0	0	0	0	0	5	46	75	10.8696	61.3333	1.806	0.08	1		0	0	0	0	0	2	46	75	4.34783	61.3333	0.352	1	1		0	0	0	0	0	4	46	75	8.69565	61.3333	1.099	0.293	1		0	0	0	0	0
16055	Wnt receptor signaling pathway	P	2	37	49	5.40541	75.5102	7	65	95	10.7692	68.421	2.112	0.044	1		1	37	49	2.7027	75.5102	4	65	95	6.15385	68.421	1.224	0.295	1		2	37	49	5.40541	75.5102	3	65	95	4.61538	68.421	-0.189	1	1		3	37	49	8.10811	75.5102
16209	antioxidant activity	F	1	5	8	20	62.5	6	28	44	21.4286	63.6364	3.963	0.002	1		0	5	8	0	62.5	0	28	44	0	63.6364	-0.995	0.61	1		0	5	8	0	62.5	3	28	44	10.7143	63.6364	1.342	0.187	1		0	5	8	0	62.5
16301	kinase activity	F	11	148	199	7.43243	74.3719	41	567	816	7.23104	69.4853	2.448	0.014	1		3	148	199	2.02703	74.3719	24	567	816	4.2328	69.4853	1.117	0.273	1		10	148	199	6.75676	74.3719	30	567	816	5.29101	69.4853	0.18	0.905	1		0	148	199	0	74.3719
16316	phosphatidylinositol-3\,4-bisphosphate 4-phosphatase activity	F	1	1	2	100	50	1	1	2	100	50	4.335	0.037	1		0	1	2	0	50	0	1	2	0	50	-0.188	1	1		0	1	2	0	50	0	1	2	0	50	-0.233	1	1		0	1	2	0	50
16504	protease activator activity	F	0	0	0	0	0	2	9	12	22.2222	75	2.353	0.061	1		0	0	0	0	0	0	9	12	0	75	-0.564	1	1		0	0	0	0	0	1	9	12	11.1111	75	0.814	0.403	1		0	0	0	0	0
16505	apoptotic protease activator activity	F	0	1	2	0	50	2	9	11	22.2222	81.8182	2.353	0.061	1		0	1	2	0	50	0	9	11	0	81.8182	-0.564	1	1		0	1	2	0	50	1	9	11	11.1111	81.8182	0.814	0.403	1		0	1	2	0	50
16560	protein import into peroxisome matrix\, docking	P	1	1	1	100	100	1	1	1	100	100	4.335	0.04	1		0	1	1	0	100	0	1	1	0	100	-0.188	1	1		0	1	1	0	100	0	1	1	0	100	-0.233	1	1		0	1	1	0	100
16567	protein ubiquitination	P	18	243	311	7.40741	78.1351	19	251	319	7.56972	78.6834	1.847	0.077	1		10	243	311	4.11523	78.1351	11	251	319	4.38247	78.6834	0.863	0.48	1		2	243	311	0.823045	78.1351	2	251	319	0.796813	78.6834	-3.156	0.001	1		9	243	311	3.7037	78.1351
16592	Srb-mediator complex	C	1	1	1	100	100	1	1	1	100	100	4.335	0.044	1		0	1	1	0	100	0	1	1	0	100	-0.188	1	1		0	1	1	0	100	0	1	1	0	100	-0.233	1	1		0	1	1	0	100
16684	oxidoreductase activity\, acting on peroxide as acceptor	F	0	0	0	0	0	4	20	32	20	62.5	3.056	0.013	1		0	0	0	0	0	0	20	32	0	62.5	-0.841	0.644	1		0	0	0	0	0	2	20	32	10	62.5	0.988	0.608	1		0	0	0	0	0
16748	succinyltransferase activity	F	0	0	0	0	0	1	2	3	50	66.6667	2.903	0.096	1		0	0	0	0	0	0	2	3	0	66.6667	-0.266	1	1		0	0	0	0	0	0	2	3	0	66.6667	-0.329	1	1		0	0	0	0	0
16749	N-succinyltransferase activity	F	0	0	0	0	0	1	1	2	100	50	4.335	0.061	1		0	0	0	0	0	0	1	2	0	50	-0.188	1	1		0	0	0	0	0	0	1	2	0	50	-0.233	1	1		0	0	0	0	0
17048	Rho GTPase binding	F	1	8	12	12.5	66.6667	2	9	13	22.2222	69.2308	2.353	0.071	1		0	8	12	0	66.6667	0	9	13	0	69.2308	-0.564	1	1		0	8	12	0	66.6667	0	9	13	0	69.2308	-0.698	1	1		0	8	12	0	66.6667
17049	GTP-Rho binding	F	1	1	1	100	100	1	1	1	100	100	4.335	0.058	1		0	1	1	0	100	0	1	1	0	100	-0.188	1	1		0	1	1	0	100	0	1	1	0	100	-0.233	1	1		0	1	1	0	100
19215	intermediate filament binding	F	1	1	1	100	100	1	1	1	100	100	4.335	0.051	1		0	1	1	0	100	0	1	1	0	100	-0.188	1	1		0	1	1	0	100	0	1	1	0	100	-0.233	1	1		0	1	1	0	100
19371	cyclooxygenase pathway	P	1	1	1	100	100	1	1	1	100	100	4.335	0.052	1		0	1	1	0	100	0	1	1	0	100	-0.188	1	1		0	1	1	0	100	0	1	1	0	100	-0.233	1	1		0	1	1	0	100
19899	enzyme binding	F	3	19	27	15.7895	70.3704	10	100	148	10	67.5676	2.272	0.035	1		1	19	27	5.26316	70.3704	3	100	148	3	67.5676	-0.226	1	1		0	19	27	0	70.3704	4	100	148	4	67.5676	-0.515	0.659	1		0	19	27	0	70.3704
19979	interleukin-4 binding	F	0	0	0	0	0	1	1	2	100	50	4.335	0.06	1		0	0	0	0	0	0	1	2	0	50	-0.188	1	1		0	0	0	0	0	0	1	2	0	50	-0.233	1	1		0	0	0	0	0
20037	heme binding	F	5	27	87	18.5185	31.0345	5	27	87	18.5185	31.0345	3.2	0.011	1		1	27	87	3.7037	31.0345	1	27	87	3.7037	31.0345	0.085	1	1		1	27	87	3.7037	31.0345	1	27	87	3.7037	31.0345	-0.336	1	1		0	27	87	0	31.0345
30021	extracellular matrix structural constituent conferring compression resistance	F	0	0	0	0	0	1	2	6	50	33.3333	2.903	0.1	1		0	0	0	0	0	0	2	6	0	33.3333	-0.266	1	1		0	0	0	0	0	0	2	6	0	33.3333	-0.329	1	1		0	0	0	0	0
30029	actin filament-based process	P	0	0	0	0	0	8	88	129	9.09091	68.2171	1.739	0.081	1		0	0	0	0	0	2	88	129	2.27273	68.2171	-0.59	0.768	1		0	0	0	0	0	3	88	129	3.40909	68.2171	-0.735	0.489	1		0	0	0	0	0
30036	actin cytoskeleton organization and biogenesis	P	3	44	65	6.81818	67.6923	8	82	118	9.7561	69.4915	1.954	0.066	1		1	44	65	2.27273	67.6923	2	82	118	2.43902	69.4915	-0.486	0.789	1		2	44	65	4.54545	67.6923	3	82	118	3.65854	69.4915	-0.606	0.626	1		1	44	65	2.27273	67.6923
30047	actin modification	P	1	1	1	100	100	1	1	1	100	100	4.335	0.058	1		0	1	1	0	100	0	1	1	0	100	-0.188	1	1		0	1	1	0	100	0	1	1	0	100	-0.233	1	1		0	1	1	0	100
30166	proteoglycan biosynthesis	P	0	1	3	0	33.3333	3	9	16	33.3333	56.25	3.876	0.013	1		0	1	3	0	33.3333	0	9	16	0	56.25	-0.564	1	1		0	1	3	0	33.3333	1	9	16	11.1111	56.25	0.814	0.356	1		0	1	3	0	33.3333
30203	glycosaminoglycan metabolism	P	0	7	7	0	100	3	21	37	14.2857	56.7568	1.934	0.09	1		0	7	7	0	100	0	21	37	0	56.7568	-0.862	0.636	1		0	7	7	0	100	2	21	37	9.52381	56.7568	0.914	0.606	1		0	7	7	0	100
30204	chondroitin sulfate metabolism	P	0	0	0	0	0	3	5	7	60	71.4286	5.611	0.001	0.826		0	0	0	0	0	0	5	7	0	71.4286	-0.42	1	1		0	0	0	0	0	1	5	7	20	71.4286	1.508	0.204	1		0	0	0	0	0
30206	chondroitin sulfate biosynthesis	P	3	4	6	75	66.6667	3	5	7	60	71.4286	5.611	0.001	0.826		0	4	6	0	66.6667	0	5	7	0	71.4286	-0.42	1	1		1	4	6	25	66.6667	1	5	7	20	71.4286	1.508	0.204	1		0	4	6	0	66.6667
30280	structural constituent of epidermis	F	1	2	7	50	28.5714	1	2	7	50	28.5714	2.903	0.095	1		0	2	7	0	28.5714	0	2	7	0	28.5714	-0.266	1	1		0	2	7	0	28.5714	0	2	7	0	28.5714	-0.329	1	1		0	2	7	0	28.5714
30345	structural constituent of tooth enamel	F	1	2	6	50	33.3333	1	2	6	50	33.3333	2.903	0.1	1		0	2	6	0	33.3333	0	2	6	0	33.3333	-0.266	1	1		0	2	6	0	33.3333	0	2	6	0	33.3333	-0.329	1	1		0	2	6	0	33.3333
30510	regulation of BMP signaling pathway	P	0	0	0	0	0	1	1	1	100	100	4.335	0.059	1		0	0	0	0	0	0	1	1	0	100	-0.188	1	1		0	0	0	0	0	0	1	1	0	100	-0.233	1	1		0	0	0	0	0
30514	negative regulation of BMP signaling pathway	P	1	1	1	100	100	1	1	1	100	100	4.335	0.059	1		0	1	1	0	100	0	1	1	0	100	-0.188	1	1		0	1	1	0	100	0	1	1	0	100	-0.233	1	1		0	1	1	0	100
30676	Rac guanyl-nucleotide exchange factor activity	F	1	1	2	100	50	1	1	2	100	50	4.335	0.044	1		0	1	2	0	50	0	1	2	0	50	-0.188	1	1		0	1	2	0	50	0	1	2	0	50	-0.233	1	1		0	1	2	0	50
30913	paranodal junction assembly	P	1	1	1	100	100	1	1	1	100	100	4.335	0.042	1		0	1	1	0	100	0	1	1	0	100	-0.188	1	1		0	1	1	0	100	0	1	1	0	100	-0.233	1	1		0	1	1	0	100
30947	regulation of vascular endothelial growth factor receptor signaling pathway	P	0	0	0	0	0	1	1	1	100	100	4.335	0.052	1		0	0	0	0	0	0	1	1	0	100	-0.188	1	1		0	0	0	0	0	0	1	1	0	100	-0.233	1	1		0	0	0	0	0
30949	positive regulation of vascular endothelial growth factor receptor signaling pathway	P	1	1	1	100	100	1	1	1	100	100	4.335	0.052	1		0	1	1	0	100	0	1	1	0	100	-0.188	1	1		0	1	1	0	100	0	1	1	0	100	-0.233	1	1		0	1	1	0	100
31109	microtubule polymerization or depolymerization	P	0	0	0	0	0	2	8	9	25	88.8889	2.577	0.044	1		0	0	0	0	0	0	8	9	0	88.8889	-0.532	1	1		0	0	0	0	0	1	8	9	12.5	88.8889	0.945	0.336	1		0	0	0	0	0
31110	regulation of microtubule polymerization or depolymerization	P	0	0	0	0	0	2	6	7	33.3333	85.7143	3.164	0.028	1		0	0	0	0	0	0	6	7	0	85.7143	-0.46	1	1		0	0	0	0	0	1	6	7	16.6667	85.7143	1.281	0.262	1		0	0	0	0	0
31111	negative regulation of microtubule polymerization or depolymerization	P	0	0	0	0	0	2	6	7	33.3333	85.7143	3.164	0.028	1		0	0	0	0	0	0	6	7	0	85.7143	-0.46	1	1		0	0	0	0	0	1	6	7	16.6667	85.7143	1.281	0.262	1		0	0	0	0	0
31114	regulation of microtubule depolymerization	P	0	0	0	0	0	2	6	7	33.3333	85.7143	3.164	0.028	1		0	0	0	0	0	0	6	7	0	85.7143	-0.46	1	1		0	0	0	0	0	1	6	7	16.6667	85.7143	1.281	0.262	1		0	0	0	0	0
35091	phosphoinositide binding	F	0	0	0	0	0	2	10	13	20	76.9231	2.159	0.086	1		0	0	0	0	0	0	10	13	0	76.9231	-0.594	1	1		0	0	0	0	0	0	10	13	0	76.9231	-0.736	0.675	1		0	0	0	0	0
42168	heme metabolism	P	0	0	0	0	0	3	12	14	25	85.7143	3.157	0.018	1		0	0	0	0	0	0	12	14	0	85.7143	-0.651	1	1		0	0	0	0	0	1	12	14	8.33333	85.7143	0.503	1	1		0	0	0	0	0
42306	regulation of protein import into nucleus	P	0	0	0	0	0	2	9	14	22.2222	64.2857	2.353	0.081	1		0	0	0	0	0	1	9	14	11.1111	64.2857	1.274	0.294	1		0	0	0	0	0	1	9	14	11.1111	64.2857	0.814	0.4	1		0	0	0	0	0
42308	negative regulation of protein import into nucleus	P	0	0	0	0	0	2	8	10	25	80	2.577	0.064	1		0	0	0	0	0	1	8	10	12.5	80	1.418	0.263	1		0	0	0	0	0	1	8	10	12.5	80	0.945	0.367	1		0	0	0	0	0
42345	regulation of NF-kappaB import into nucleus	P	0	0	0	0	0	2	5	9	40	55.5556	3.569	0.026	1		0	0	0	0	0	0	5	9	0	55.5556	-0.42	1	1		0	0	0	0	0	1	5	9	20	55.5556	1.508	0.25	1		0	0	0	0	0
42347	negative regulation of NF-kappaB import into nucleus	P	0	0	0	0	0	2	4	5	50	80	4.105	0.014	1		0	0	0	0	0	0	4	5	0	80	-0.376	1	1		0	0	0	0	0	1	4	5	25	80	1.802	0.211	1		0	0	0	0	0
42348	NF-kappaB import into nucleus	P	0	0	0	0	0	2	5	9	40	55.5556	3.569	0.026	1		0	0	0	0	0	0	5	9	0	55.5556	-0.42	1	1		0	0	0	0	0	1	5	9	20	55.5556	1.508	0.25	1		0	0	0	0	0
42440	pigment metabolism	P	0	0	0	0	0	3	21	30	14.2857	70	1.934	0.085	1		0	0	0	0	0	0	21	30	0	70	-0.862	0.641	1		0	0	0	0	0	2	21	30	9.52381	70	0.914	0.623	1		0	0	0	0	0
42517	positive regulation of tyrosine phosphorylation of Stat3 protein	P	1	1	3	100	33.3333	1	1	3	100	33.3333	4.335	0.049	1		0	1	3	0	33.3333	0	1	3	0	33.3333	-0.188	1	1		0	1	3	0	33.3333	0	1	3	0	33.3333	-0.233	1	1		0	1	3	0	33.3333
42531	positive regulation of tyrosine phosphorylation of STAT protein	P	0	0	0	0	0	1	1	3	100	33.3333	4.335	0.049	1		0	0	0	0	0	0	1	3	0	33.3333	-0.188	1	1		0	0	0	0	0	0	1	3	0	33.3333	-0.233	1	1		0	0	0	0	0
42551	neuron maturation	P	0	0	0	0	0	2	6	16	33.3333	37.5	3.164	0.023	1		0	0	0	0	0	0	6	16	0	37.5	-0.46	1	1		0	0	0	0	0	0	6	16	0	37.5	-0.57	1	1		0	0	0	0	0
42552	myelination	P	1	2	5	50	40	1	2	5	50	40	2.903	0.098	1		0	2	5	0	40	0	2	5	0	40	-0.266	1	1		0	2	5	0	40	0	2	5	0	40	-0.329	1	1		0	2	5	0	40
42553	cellular nerve ensheathment	P	0	0	0	0	0	1	2	5	50	40	2.903	0.098	1		0	0	0	0	0	0	2	5	0	40	-0.266	1	1		0	0	0	0	0	0	2	5	0	40	-0.329	1	1		0	0	0	0	0
42990	regulation of transcription factor import into nucleus	P	0	0	0	0	0	2	9	14	22.2222	64.2857	2.353	0.081	1		0	0	0	0	0	1	9	14	11.1111	64.2857	1.274	0.294	1		0	0	0	0	0	1	9	14	11.1111	64.2857	0.814	0.4	1		0	0	0	0	0
42991	transcription factor import into nucleus	P	0	0	0	0	0	2	9	14	22.2222	64.2857	2.353	0.081	1		0	0	0	0	0	1	9	14	11.1111	64.2857	1.274	0.294	1		0	0	0	0	0	1	9	14	11.1111	64.2857	0.814	0.4	1		0	0	0	0	0
42992	negative regulation of transcription factor import into nucleus	P	0	0	0	0	0	2	8	10	25	80	2.577	0.064	1		0	0	0	0	0	1	8	10	12.5	80	1.418	0.263	1		0	0	0	0	0	1	8	10	12.5	80	0.945	0.367	1		0	0	0	0	0
42994	cytoplasmic sequestering of transcription factor	P	0	4	5	0	80	2	8	10	25	80	2.577	0.064	1		1	4	5	25	80	1	8	10	12.5	80	1.418	0.263	1		0	4	5	0	80	1	8	10	12.5	80	0.945	0.367	1		0	4	5	0	80
43028	caspase regulator activity	F	0	0	0	0	0	2	10	13	20	76.9231	2.159	0.072	1		0	0	0	0	0	0	10	13	0	76.9231	-0.594	1	1		0	0	0	0	0	1	10	13	10	76.9231	0.699	1	1		0	0	0	0	0
43122	regulation of I-kappaB kinase/NF-kappaB cascade	P	0	0	1	0	0	9	77	84	11.6883	91.6667	2.67	0.014	1		0	0	1	0	0	4	77	84	5.1948	91.6667	0.868	0.525	1		0	0	1	0	0	4	77	84	5.1948	91.6667	0.026	1	1		0	0	1	0	0
43123	positive regulation of I-kappaB kinase/NF-kappaB cascade	P	8	74	79	10.8108	93.6709	8	74	79	10.8108	93.6709	2.271	0.031	1		4	74	79	5.40541	93.6709	4	74	79	5.40541	93.6709	0.951	0.519	1		3	74	79	4.05405	93.6709	3	74	79	4.05405	93.6709	-0.421	0.803	1		3	74	79	4.05405	93.6709
44272	sulfur compound biosynthesis	P	0	0	0	0	0	4	19	29	21.0526	65.5172	3.188	0.012	1		0	0	0	0	0	0	19	29	0	65.5172	-0.82	0.656	1		0	0	0	0	0	1	19	29	5.26316	65.5172	0.026	1	1		0	0	0	0	0
45026	plasma membrane fusion	P	0	0	0	0	0	1	1	7	100	14.2857	4.335	0.042	1		0	0	0	0	0	0	1	7	0	14.2857	-0.188	1	1		0	0	0	0	0	0	1	7	0	14.2857	-0.233	1	1		0	0	0	0	0
45159	myosin II binding	F	1	1	1	100	100	1	1	1	100	100	4.335	0.058	1		0	1	1	0	100	0	1	1	0	100	-0.188	1	1		0	1	1	0	100	0	1	1	0	100	-0.233	1	1		0	1	1	0	100
45185	maintenance of protein localization	P	0	0	0	0	0	2	10	14	20	71.4286	2.159	0.099	1		0	0	0	0	0	1	10	14	10	71.4286	1.149	0.316	1		0	0	0	0	0	1	10	14	10	71.4286	0.699	1	1		0	0	0	0	0
45569	TRAIL binding	F	2	2	2	100	100	2	2	2	100	100	6.132	0.002	0.793		0	2	2	0	100	0	2	2	0	100	-0.266	1	1		0	2	2	0	100	0	2	2	0	100	-0.329	1	1		0	2	2	0	100
46068	cGMP metabolism	P	0	0	0	0	0	1	1	9	100	11.1111	4.335	0.047	1		0	0	0	0	0	0	1	9	0	11.1111	-0.188	1	1		0	0	0	0	0	0	1	9	0	11.1111	-0.233	1	1		0	0	0	0	0
46427	positive regulation of JAK-STAT cascade	P	0	0	0	0	0	1	1	3	100	33.3333	4.335	0.049	1		0	0	0	0	0	0	1	3	0	33.3333	-0.188	1	1		0	0	0	0	0	0	1	3	0	33.3333	-0.233	1	1		0	0	0	0	0
46823	negative regulation of nucleocytoplasmic transport	P	0	0	0	0	0	2	9	11	22.2222	81.8182	2.353	0.084	1		0	0	0	0	0	1	9	11	11.1111	81.8182	1.274	0.293	1		0	0	0	0	0	1	9	11	11.1111	81.8182	0.814	0.396	1		0	0	0	0	0
46906	tetrapyrrole binding	F	0	0	0	0	0	5	27	87	18.5185	31.0345	3.2	0.011	1		0	0	0	0	0	1	27	87	3.7037	31.0345	0.085	1	1		0	0	0	0	0	1	27	87	3.7037	31.0345	-0.336	1	1		0	0	0	0	0
46942	carboxylic acid transport	P	0	0	1	0	0	5	46	75	10.8696	61.3333	1.806	0.08	1		0	0	1	0	0	2	46	75	4.34783	61.3333	0.352	1	1		0	0	1	0	0	4	46	75	8.69565	61.3333	1.099	0.293	1		0	0	1	0	0
47499	calcium-independent phospholipase A2 activity	F	1	1	2	100	50	1	1	2	100	50	4.335	0.062	1		0	1	2	0	50	0	1	2	0	50	-0.188	1	1		0	1	2	0	50	0	1	2	0	50	-0.233	1	1		0	1	2	0	50
47756	chondroitin 4-sulfotransferase activity	F	1	2	3	50	66.6667	1	2	3	50	66.6667	2.903	0.093	1		0	2	3	0	66.6667	0	2	3	0	66.6667	-0.266	1	1		0	2	3	0	66.6667	0	2	3	0	66.6667	-0.329	1	1		0	2	3	0	66.6667
48010	vascular endothelial growth factor receptor signaling pathway	P	0	0	0	0	0	1	1	1	100	100	4.335	0.052	1		0	0	0	0	0	0	1	1	0	100	-0.188	1	1		0	0	0	0	0	0	1	1	0	100	-0.233	1	1		0	0	0	0	0
48333	mesodermal cell differentiation	P	0	0	0	0	0	1	2	5	50	40	2.903	0.09	1		0	0	0	0	0	0	2	5	0	40	-0.266	1	1		0	0	0	0	0	0	2	5	0	40	-0.329	1	1		0	0	0	0	0
48365	Rac GTPase binding	F	1	2	2	50	100	1	2	2	50	100	2.903	0.087	1		0	2	2	0	100	0	2	2	0	100	-0.266	1	1		0	2	2	0	100	0	2	2	0	100	-0.329	1	1		0	2	2	0	100
48469	cell maturation	P	0	0	1	0	0	2	7	23	28.5714	30.4348	2.842	0.037	1		0	0	1	0	0	0	7	23	0	30.4348	-0.497	1	1		0	0	1	0	0	0	7	23	0	30.4348	-0.615	1	1		0	0	1	0	0
48609	reproductive organismal physiological process	P	0	0	0	0	0	4	23	59	17.3913	38.983	2.705	0.025	1		0	0	0	0	0	1	23	59	4.34783	38.983	0.249	1	1		0	0	0	0	0	2	23	59	8.69565	38.983	0.776	0.648	1		0	0	0	0	0
50650	chondroitin sulfate proteoglycan biosynthesis	P	0	0	0	0	0	3	6	8	50	75	5.029	0.006	0.868		0	0	0	0	0	0	6	8	0	75	-0.46	1	1		0	0	0	0	0	1	6	8	16.6667	75	1.281	0.243	1		0	0	0	0	0
50654	chondroitin sulfate proteoglycan metabolism	P	0	0	0	0	0	3	7	9	42.8571	77.7778	4.569	0.009	0.988		0	0	0	0	0	0	7	9	0	77.7778	-0.497	1	1		0	0	0	0	0	1	7	9	14.2857	77.7778	1.099	0.284	1		0	0	0	0	0
50840	extracellular matrix binding	F	1	1	1	100	100	1	1	2	100	50	4.335	0.052	1		0	1	1	0	100	0	1	2	0	50	-0.188	1	1		0	1	1	0	100	0	1	2	0	50	-0.233	1	1		0	1	1	0	100
50876	reproductive physiological process	P	0	0	0	0	0	4	23	59	17.3913	38.983	2.705	0.025	1		0	0	0	0	0	1	23	59	4.34783	38.983	0.249	1	1		0	0	0	0	0	2	23	59	8.69565	38.983	0.776	0.648	1		0	0	0	0	0
50918	positive chemotaxis	P	0	0	0	0	0	1	2	4	50	50	2.903	0.097	1		0	0	0	0	0	0	2	4	0	50	-0.266	1	1		0	0	0	0	0	0	2	4	0	50	-0.329	1	1		0	0	0	0	0
50926	regulation of positive chemotaxis	P	0	0	0	0	0	1	2	4	50	50	2.903	0.097	1		0	0	0	0	0	0	2	4	0	50	-0.266	1	1		0	0	0	0	0	0	2	4	0	50	-0.329	1	1		0	0	0	0	0
50927	positive regulation of positive chemotaxis	P	0	0	0	0	0	1	2	4	50	50	2.903	0.097	1		0	0	0	0	0	0	2	4	0	50	-0.266	1	1		0	0	0	0	0	0	2	4	0	50	-0.329	1	1		0	0	0	0	0
50930	induction of positive chemotaxis	P	1	2	4	50	50	1	2	4	50	50	2.903	0.097	1		0	2	4	0	50	0	2	4	0	50	-0.266	1	1		0	2	4	0	50	0	2	4	0	50	-0.329	1	1		0	2	4	0	50
51017	actin filament bundle formation	P	2	4	5	50	80	2	4	6	50	66.6667	4.105	0.011	1		0	4	5	0	80	0	4	6	0	66.6667	-0.376	1	1		0	4	5	0	80	0	4	6	0	66.6667	-0.465	1	1		0	4	5	0	80
51129	negative regulation of cell organization and biogenesis	P	0	0	0	0	0	3	20	30	15	66.6667	2.034	0.081	1		0	0	0	0	0	0	20	30	0	66.6667	-0.841	0.651	1		0	0	0	0	0	2	20	30	10	66.6667	0.988	0.613	1		0	0	0	0	0
51220	cytoplasmic sequestering of protein	P	0	0	0	0	0	2	9	11	22.2222	81.8182	2.353	0.082	1		0	0	0	0	0	1	9	11	11.1111	81.8182	1.274	0.29	1		0	0	0	0	0	1	9	11	11.1111	81.8182	0.814	0.407	1		0	0	0	0	0
51235	maintenance of localization	P	0	0	0	0	0	3	12	16	25	75	3.157	0.025	1		0	0	0	0	0	1	12	16	8.33333	75	0.941	0.361	1		0	0	0	0	0	2	12	16	16.6667	75	1.813	0.123	1		0	0	0	0	0
51242	positive regulation of cellular physiological process	P	0	0	0	0	0	21	254	377	8.26772	67.374	2.374	0.013	1		0	0	0	0	0	6	254	377	2.3622	67.374	-0.932	0.386	1		0	0	0	0	0	11	254	377	4.33071	67.374	-0.585	0.565	1		0	0	0	0	0
51261	protein depolymerization	P	0	0	0	0	0	3	20	30	15	66.6667	2.034	0.073	1		0	0	0	0	0	0	20	30	0	66.6667	-0.841	0.651	1		0	0	0	0	0	2	20	30	10	66.6667	0.988	0.618	1		0	0	0	0	0
51706	physiological interaction between organisms	P	0	0	0	0	0	4	21	53	19.0476	39.6226	2.932	0.018	1		0	0	0	0	0	1	21	53	4.7619	39.6226	0.342	1	1		0	0	0	0	0	2	21	53	9.52381	39.6226	0.914	0.651	1		0	0	0	0	0
51766	inositol trisphosphate kinase activity	F	0	0	0	0	0	2	4	7	50	57.1429	4.105	0.015	1		0	0	0	0	0	0	4	7	0	57.1429	-0.376	1	1		0	0	0	0	0	0	4	7	0	57.1429	-0.465	1	1		0	0	0	0	0
6928	cell motility	P	7	70	108	10	64.8148	10	127	204	7.87402	62.2549	1.463	0.156	1		6	70	108	8.57143	64.8148	11	127	204	8.66142	62.2549	3.286	0.001	1		7	70	108	10	64.8148	12	127	204	9.44882	62.2549	2.222	0.049	1		6	70	108	8.57143	64.8148
40011	locomotion	P	0	0	0	0	0	10	127	204	7.87402	62.2549	1.463	0.156	1		0	0	0	0	0	11	127	204	8.66142	62.2549	3.286	0.001	1		0	0	0	0	0	12	127	204	9.44882	62.2549	2.222	0.049	1		0	0	0	0	0
51674	localization of cell	P	0	0	0	0	0	10	127	204	7.87402	62.2549	1.463	0.156	1		0	0	0	0	0	11	127	204	8.66142	62.2549	3.286	0.001	1		0	0	0	0	0	12	127	204	9.44882	62.2549	2.222	0.049	1		0	0	0	0	0
16477	cell migration	P	1	8	13	12.5	61.5385	4	54	80	7.40741	67.5	0.793	0.53	1		0	8	13	0	61.5385	5	54	80	9.25926	67.5	2.377	0.037	1		0	8	13	0	61.5385	5	54	80	9.25926	67.5	1.38	0.195	1		3	8	13	37.5	61.5385
7605	sensory perception of sound	P	1	46	96	2.17391	47.9167	1	47	97	2.12766	48.4536	-0.918	0.52	1		5	46	96	10.8696	47.9167	5	47	97	10.6383	48.4536	2.739	0.026	1		5	46	96	10.8696	47.9167	5	47	97	10.6383	48.4536	1.716	0.097	1		5	46	96	10.8696	47.9167
50954	sensory perception of mechanical stimulus	P	0	0	0	0	0	1	47	97	2.12766	48.4536	-0.918	0.52	1		0	0	0	0	0	5	47	97	10.6383	48.4536	2.739	0.026	1		0	0	0	0	0	5	47	97	10.6383	48.4536	1.716	0.097	1		0	0	0	0	0
1501	skeletal development	P	2	34	80	5.88235	42.5	5	61	140	8.19672	43.5714	1.125	0.384	1		3	34	80	8.82353	42.5	6	61	140	9.83606	43.5714	2.776	0.017	1		3	34	80	8.82353	42.5	4	61	140	6.55738	43.5714	0.507	0.771	1		5	34	80	14.7059	42.5
1503	ossification	P	1	12	27	8.33333	44.4444	3	28	55	10.7143	50.9091	1.37	0.17	1		1	12	27	8.33333	44.4444	4	28	55	14.2857	50.9091	3.177	0.011	1		0	12	27	0	44.4444	0	28	55	0	50.9091	-1.232	0.399	1		3	12	27	25	44.4444
1574	ganglioside biosynthesis	P	0	1	1	0	100	0	1	1	0	100	-0.231	1	1		1	1	1	100	100	1	1	1	100	100	5.323	0.034	1		0	1	1	0	100	0	1	1	0	100	-0.233	1	1		1	1	1	100	100
4513	neolactotetraosylceramide alpha-2\,3-sialyltransferase activity	F	0	1	1	0	100	0	1	1	0	100	-0.231	1	1		1	1	1	100	100	1	1	1	100	100	5.323	0.034	1		0	1	1	0	100	0	1	1	0	100	-0.233	1	1		1	1	1	100	100
4953	icosanoid receptor activity	F	0	0	0	0	0	0	3	9	0	33.3333	-0.4	1	1		0	0	0	0	0	1	3	9	33.3333	33.3333	2.857	0.093	1		0	0	0	0	0	0	3	9	0	33.3333	-0.403	1	1		0	0	0	0	0
4954	prostanoid receptor activity	F	0	0	0	0	0	0	3	9	0	33.3333	-0.4	1	1		0	0	0	0	0	1	3	9	33.3333	33.3333	2.857	0.093	1		0	0	0	0	0	0	3	9	0	33.3333	-0.403	1	1		0	0	0	0	0
4955	prostaglandin receptor activity	F	0	0	0	0	0	0	3	7	0	42.8571	-0.4	1	1		0	0	0	0	0	1	3	7	33.3333	42.8571	2.857	0.093	1		0	0	0	0	0	0	3	7	0	42.8571	-0.403	1	1		0	0	0	0	0
5126	hematopoietin/interferon-class (D200-domain) cytokine receptor binding	F	1	1	9	100	11.1111	1	8	43	12.5	18.6046	0.962	0.343	1		0	1	9	0	11.1111	2	8	43	25	18.6046	3.367	0.026	1		0	1	9	0	11.1111	0	8	43	0	18.6046	-0.658	1	1		0	1	9	0	11.1111
5515	protein binding	F	72	1617	2244	4.45269	72.0588	136	2520	3828	5.39682	65.8307	0.932	0.372	1		56	1617	2244	3.4632	72.0588	100	2520	3828	3.96825	65.8307	1.825	0.082	1		61	1617	2244	3.77242	72.0588	103	2520	3828	4.0873	65.8307	-2.794	0.006	1		75	1617	2244	4.63822	72.0588
7262	STAT protein nuclear translocation	P	0	2	3	0	66.6667	0	2	3	0	66.6667	-0.326	1	1		1	2	3	50	66.6667	1	2	3	50	66.6667	3.632	0.064	1		0	2	3	0	66.6667	0	2	3	0	66.6667	-0.329	1	1		1	2	3	50	66.6667
7596	blood coagulation	P	3	32	65	9.375	49.2308	4	39	81	10.2564	48.1482	1.487	0.143	1		5	32	65	15.625	49.2308	5	39	81	12.8205	48.1482	3.246	0.012	1		3	32	65	9.375	49.2308	3	39	81	7.69231	48.1482	0.727	0.741	1		3	32	65	9.375	49.2308
7599	hemostasis	P	0	3	6	0	50	4	42	87	9.52381	48.2759	1.326	0.263	1		0	3	6	0	50	5	42	87	11.9048	48.2759	3.042	0.018	1		0	3	6	0	50	3	42	87	7.14286	48.2759	0.593	0.758	1		0	3	6	0	50
7626	locomotory behavior	P	0	2	5	0	40	5	50	126	10	39.6825	1.602	0.172	1		1	2	5	50	40	4	50	126	8	39.6825	1.794	0.088	1		0	2	5	0	40	3	50	126	6	39.6825	0.28	1	1		1	2	5	50	40
8285	negative regulation of cell proliferation	P	6	86	136	6.97674	63.2353	6	88	140	6.81818	62.8571	0.76	0.472	1		9	86	136	10.4651	63.2353	9	88	140	10.2273	62.8571	3.542	0.002	1		6	86	136	6.97674	63.2353	7	88	140	7.95455	62.8571	1.207	0.336	1		10	86	136	11.6279	63.2353
9725	response to hormone stimulus	P	0	3	3	0	100	0	7	11	0	63.6364	-0.61	1	1		1	3	3	33.3333	100	2	7	11	28.5714	63.6364	3.67	0.017	1		0	3	3	0	100	0	7	11	0	63.6364	-0.615	1	1		2	3	3	66.6667	100
15057	thrombin receptor activity	F	0	2	5	0	40	0	2	5	0	40	-0.326	1	1		2	2	5	100	40	2	2	5	100	40	7.529	0	0.494		0	2	5	0	40	0	2	5	0	40	-0.329	1	1		2	2	5	100	40
30334	regulation of cell migration	P	0	9	11	0	81.8182	0	12	17	0	70.5882	-0.8	0.648	1		2	9	11	22.2222	81.8182	2	12	17	16.6667	70.5882	2.533	0.062	1		1	9	11	11.1111	81.8182	1	12	17	8.33333	70.5882	0.503	1	1		3	9	11	33.3333	81.8182
31214	biomineral formation	P	0	0	0	0	0	3	28	55	10.7143	50.9091	1.37	0.17	1		0	0	0	0	0	4	28	55	14.2857	50.9091	3.177	0.011	1		0	0	0	0	0	0	28	55	0	50.9091	-1.232	0.399	1		0	0	0	0	0
40012	regulation of locomotion	P	0	0	0	0	0	0	12	17	0	70.5882	-0.8	0.648	1		0	0	0	0	0	2	12	17	16.6667	70.5882	2.533	0.062	1		0	0	0	0	0	1	12	17	8.33333	70.5882	0.503	1	1		0	0	0	0	0
42632	cholesterol homeostasis	P	0	2	2	0	100	0	2	2	0	100	-0.326	1	1		1	2	2	50	100	1	2	2	50	100	3.632	0.052	1		0	2	2	0	100	0	2	2	0	100	-0.329	1	1		1	2	2	50	100
43118	negative regulation of physiological process	P	0	0	0	0	0	24	417	587	5.7554	71.0392	0.672	0.58	1		0	0	0	0	0	28	417	587	6.71463	71.0392	3.81	0	1		0	0	0	0	0	22	417	587	5.27578	71.0392	0.139	0.895	1		0	0	0	0	0
46849	bone remodeling	P	0	0	1	0	0	3	28	57	10.7143	49.1228	1.37	0.17	1		0	0	1	0	0	4	28	57	14.2857	49.1228	3.177	0.011	1		0	0	1	0	0	0	28	57	0	49.1228	-1.232	0.399	1		0	0	1	0	0
47291	lactosylceramide alpha-2\,3-sialyltransferase activity	F	0	1	1	0	100	0	1	1	0	100	-0.231	1	1		1	1	1	100	100	1	1	1	100	100	5.323	0.034	1		0	1	1	0	100	0	1	1	0	100	-0.233	1	1		1	1	1	100	100
48513	organ development	P	0	0	0	0	0	19	269	538	7.0632	50	1.529	0.142	1		0	0	0	0	0	18	269	538	6.69145	50	3.013	0.009	1		0	0	0	0	0	15	269	538	5.57621	50	0.337	0.75	1		0	0	0	0	0
48519	negative regulation of biological process	P	0	0	0	0	0	28	472	684	5.9322	69.0058	0.897	0.409	1		0	0	0	0	0	34	472	684	7.20339	69.0058	4.668	0	1		0	0	0	0	0	24	472	684	5.08475	69.0058	-0.045	1	1		0	0	0	0	0
48523	negative regulation of cellular process	P	0	0	0	0	0	26	440	624	5.90909	70.5128	0.842	0.453	1		0	0	0	0	0	29	440	624	6.59091	70.5128	3.772	0	1		0	0	0	0	0	21	440	624	4.77273	70.5128	-0.348	0.739	1		0	0	0	0	0
48771	tissue remodeling	P	0	0	0	0	0	3	28	57	10.7143	49.1228	1.37	0.17	1		0	0	0	0	0	4	28	57	14.2857	49.1228	3.177	0.011	1		0	0	0	0	0	0	28	57	0	49.1228	-1.232	0.399	1		0	0	0	0	0
50817	coagulation	P	0	0	0	0	0	4	40	85	10	47.0588	1.432	0.26	1		0	0	0	0	0	5	40	85	12.5	47.0588	3.176	0.014	1		0	0	0	0	0	3	40	85	7.5	47.0588	0.681	0.736	1		0	0	0	0	0
50878	regulation of body fluids	P	0	0	0	0	0	4	47	98	8.51064	47.9592	1.086	0.301	1		0	0	0	0	0	5	47	98	10.6383	47.9592	2.739	0.029	1		0	0	0	0	0	3	47	98	6.38298	47.9592	0.391	0.754	1		0	0	0	0	0
51046	regulation of secretion	P	0	0	0	0	0	0	11	19	0	57.8947	-0.765	0.664	1		0	0	0	0	0	2	11	19	18.1818	57.8947	2.702	0.054	1		0	0	0	0	0	1	11	19	9.09091	57.8947	0.596	1	1		0	0	0	0	0
51243	negative regulation of cellular physiological process	P	0	0	0	0	0	23	406	561	5.66502	72.3708	0.577	0.642	1		0	0	0	0	0	26	406	561	6.40394	72.3708	3.404	0	1		0	0	0	0	0	19	406	561	4.6798	72.3708	-0.42	0.728	1		0	0	0	0	0
51270	regulation of cell motility	P	0	0	0	0	0	0	12	17	0	70.5882	-0.8	0.648	1		0	0	0	0	0	2	12	17	16.6667	70.5882	2.533	0.062	1		0	0	0	0	0	1	12	17	8.33333	70.5882	0.503	1	1		0	0	0	0	0
42592	homeostasis	P	1	4	5	25	80	7	80	170	8.75	47.0588	1.517	0.176	1		0	4	5	0	80	6	80	170	7.5	47.0588	2.026	0.051	1		0	4	5	0	80	12	80	170	15	47.0588	4.02	0	1		2	4	5	50	80
7417	central nervous system development	P	3	29	72	10.3448	40.2778	4	46	108	8.69565	42.5926	1.131	0.289	1		3	29	72	10.3448	40.2778	4	46	108	8.69565	42.5926	1.981	0.079	1		2	29	72	6.89655	40.2778	2	46	108	4.34783	42.5926	-0.241	1	1		3	29	72	10.3448	40.2778
4498	calcidiol 1-monooxygenase activity	F	0	1	1	0	100	0	1	1	0	100	-0.231	1	1		1	1	1	100	100	1	1	1	100	100	5.323	0.028	1		0	1	1	0	100	0	1	1	0	100	-0.233	1	1		0	1	1	0	100
5337	nucleoside transporter activity	F	0	2	5	0	40	0	2	9	0	22.2222	-0.326	1	1		1	2	5	50	40	1	2	9	50	22.2222	3.632	0.063	1		0	2	5	0	40	0	2	9	0	22.2222	-0.329	1	1		0	2	5	0	40
8195	phosphatidate phosphatase activity	F	0	3	3	0	100	0	3	3	0	100	-0.4	1	1		1	3	3	33.3333	100	1	3	3	33.3333	100	2.857	0.098	1		1	3	3	33.3333	100	1	3	3	33.3333	100	2.215	0.151	1		0	3	3	0	100
9064	glutamine family amino acid metabolism	P	0	0	0	0	0	1	29	41	3.44828	70.7317	-0.395	1	1		0	0	0	0	0	3	29	41	10.3448	70.7317	2.062	0.058	1		0	0	0	0	0	3	29	41	10.3448	70.7317	1.275	0.189	1		0	0	0	0	0
15858	nucleoside transport	P	0	2	3	0	66.6667	0	2	5	0	40	-0.326	1	1		1	2	3	50	66.6667	1	2	5	50	40	3.632	0.063	1		0	2	3	0	66.6667	0	2	5	0	40	-0.329	1	1		0	2	3	0	66.6667
15932	nucleobase\, nucleoside\, nucleotide and nucleic acid transporter activity	F	0	0	0	0	0	0	7	16	0	43.75	-0.61	1	1		0	0	0	0	0	2	7	16	28.5714	43.75	3.67	0.015	1		0	0	0	0	0	1	7	16	14.2857	43.75	1.099	0.319	1		0	0	0	0	0
16439	tRNA-pseudouridine synthase activity	F	0	1	1	0	100	0	1	1	0	100	-0.231	1	1		1	1	1	100	100	1	1	1	100	100	5.323	0.029	1		0	1	1	0	100	0	1	1	0	100	-0.233	1	1		0	1	1	0	100
82	G1/S transition of mitotic cell cycle	P	0	15	17	0	88.2353	0	15	18	0	83.3333	-0.894	0.613	1		2	15	17	13.3333	88.2353	2	15	18	13.3333	83.3333	2.12	0.092	1		1	15	17	6.66667	88.2353	1	15	18	6.66667	83.3333	0.27	1	1		0	15	17	0	88.2353
4722	protein serine/threonine phosphatase activity	F	1	19	22	5.26316	86.3636	2	30	34	6.66667	88.2353	0.405	1	1		4	19	22	21.0526	86.3636	6	30	34	20	88.2353	5.016	0.001	1		0	19	22	0	86.3636	0	30	34	0	88.2353	-1.276	0.258	1		0	19	22	0	86.3636
6464	protein modification	P	6	84	112	7.14286	75	68	1139	1580	5.97015	72.0886	1.514	0.139	1		1	84	112	1.19048	75	54	1139	1580	4.741	72.0886	2.652	0.007	1		3	84	112	3.57143	75	31	1139	1580	2.72169	72.0886	-3.941	0	1		2	84	112	2.38095	75
6916	anti-apoptosis	P	3	59	82	5.08475	71.9512	3	67	91	4.47761	73.6264	-0.215	1	1		7	59	82	11.8644	71.9512	7	67	91	10.4478	73.6264	3.187	0.007	1		0	59	82	0	71.9512	0	67	91	0	73.6264	-1.91	0.07	1		3	59	82	5.08475	71.9512
43412	biopolymer modification	P	0	0	0	0	0	69	1178	1627	5.85739	72.4032	1.354	0.189	1		0	0	0	0	0	54	1178	1627	4.58404	72.4032	2.385	0.015	1		0	0	0	0	0	34	1178	1627	2.88625	72.4032	-3.743	0	1		0	0	0	0	0
46875	ephrin receptor binding	F	0	3	6	0	50	0	3	6	0	50	-0.4	1	1		3	3	6	100	50	3	3	6	100	50	9.221	0	0.011		0	3	6	0	50	0	3	6	0	50	-0.403	1	1		0	3	6	0	50
46883	regulation of hormone secretion	P	0	1	1	0	100	0	4	9	0	44.4444	-0.461	1	1		1	1	1	100	100	2	4	9	50	44.4444	5.136	0.001	1		0	1	1	0	100	0	4	9	0	44.4444	-0.465	1	1		0	1	1	0	100
1609	adenosine receptor activity\, G-protein coupled	F	0	0	0	0	0	0	1	4	0	25	-0.231	1	1		0	0	0	0	0	1	1	4	100	25	5.323	0.032	1		0	0	0	0	0	1	1	4	100	25	4.301	0.054	1		0	0	0	0	0
1612	A2B adenosine receptor activity\, G-protein coupled	F	0	1	1	0	100	0	1	1	0	100	-0.231	1	1		1	1	1	100	100	1	1	1	100	100	5.323	0.032	1		1	1	1	100	100	1	1	1	100	100	4.301	0.054	1		0	1	1	0	100
1659	thermoregulation	P	0	0	1	0	0	1	2	3	50	66.6667	2.903	0.116	1		0	0	1	0	0	1	2	3	50	66.6667	3.632	0.047	1		0	0	1	0	0	1	2	3	50	66.6667	2.877	0.097	1		0	0	1	0	0
1660	fever	P	1	2	2	50	100	1	2	2	50	100	2.903	0.116	1		1	2	2	50	100	1	2	2	50	100	3.632	0.047	1		1	2	2	50	100	1	2	2	50	100	2.877	0.097	1		0	2	2	0	100
3878	ATP citrate synthase activity	F	0	1	1	0	100	0	1	1	0	100	-0.231	1	1		1	1	1	100	100	1	1	1	100	100	5.323	0.034	1		1	1	1	100	100	1	1	1	100	100	4.301	0.05	1		0	1	1	0	100
6195	purine nucleotide catabolism	P	0	0	0	0	0	0	2	2	0	100	-0.326	1	1		0	0	0	0	0	2	2	2	100	100	7.529	0	0.494		0	0	0	0	0	1	2	2	50	100	2.877	0.098	1		0	0	0	0	0
6200	ATP catabolism	P	0	1	1	0	100	0	1	1	0	100	-0.231	1	1		1	1	1	100	100	1	1	1	100	100	5.323	0.034	1		1	1	1	100	100	1	1	1	100	100	4.301	0.05	1		0	1	1	0	100
9143	nucleoside triphosphate catabolism	P	0	0	0	0	0	0	1	1	0	100	-0.231	1	1		0	0	0	0	0	1	1	1	100	100	5.323	0.034	1		0	0	0	0	0	1	1	1	100	100	4.301	0.05	1		0	0	0	0	0
9146	purine nucleoside triphosphate catabolism	P	0	0	0	0	0	0	1	1	0	100	-0.231	1	1		0	0	0	0	0	1	1	1	100	100	5.323	0.034	1		0	0	0	0	0	1	1	1	100	100	4.301	0.05	1		0	0	0	0	0
9154	purine ribonucleotide catabolism	P	0	0	0	0	0	0	2	2	0	100	-0.326	1	1		0	0	0	0	0	2	2	2	100	100	7.529	0	0.494		0	0	0	0	0	1	2	2	50	100	2.877	0.098	1		0	0	0	0	0
9166	nucleotide catabolism	P	0	2	3	0	66.6667	0	8	9	0	88.8889	-0.653	1	1		0	2	3	0	66.6667	2	8	9	25	88.8889	3.367	0.031	1		1	2	3	50	66.6667	2	8	9	25	88.8889	2.549	0.068	1		0	2	3	0	66.6667
9203	ribonucleoside triphosphate catabolism	P	0	0	0	0	0	0	1	1	0	100	-0.231	1	1		0	0	0	0	0	1	1	1	100	100	5.323	0.034	1		0	0	0	0	0	1	1	1	100	100	4.301	0.05	1		0	0	0	0	0
9207	purine ribonucleoside triphosphate catabolism	P	0	0	0	0	0	0	1	1	0	100	-0.231	1	1		0	0	0	0	0	1	1	1	100	100	5.323	0.034	1		0	0	0	0	0	1	1	1	100	100	4.301	0.05	1		0	0	0	0	0
9346	citrate lyase complex	C	0	2	2	0	100	0	2	2	0	100	-0.326	1	1		1	2	2	50	100	1	2	2	50	100	3.632	0.069	1		2	2	2	100	100	2	2	2	100	100	6.082	0.001	0.818		0	2	2	0	100
31649	heat generation	P	0	0	0	0	0	1	2	2	50	100	2.903	0.116	1		0	0	0	0	0	1	2	2	50	100	3.632	0.047	1		0	0	0	0	0	1	2	2	50	100	2.877	0.097	1		0	0	0	0	0
1502	cartilage condensation	P	0	2	8	0	25	0	2	8	0	25	-0.326	1	1		1	2	8	50	25	1	2	8	50	25	3.632	0.062	1		0	2	8	0	25	0	2	8	0	25	-0.329	1	1		1	2	8	50	25
1573	ganglioside metabolism	P	0	0	0	0	0	0	2	2	0	100	-0.326	1	1		0	0	0	0	0	1	2	2	50	100	3.632	0.078	1		0	0	0	0	0	0	2	2	0	100	-0.329	1	1		0	0	0	0	0
1584	rhodopsin-like receptor activity	F	5	45	272	11.1111	16.5441	7	77	753	9.09091	10.2258	1.625	0.108	1		5	45	272	11.1111	16.5441	6	77	753	7.79221	10.2258	2.129	0.046	1		3	45	272	6.66667	16.5441	4	77	753	5.1948	10.2258	0.026	1	1		5	45	272	11.1111	16.5441
1649	osteoblast differentiation	P	0	0	0	0	0	1	11	18	9.09091	61.1111	0.612	1	1		0	0	0	0	0	2	11	18	18.1818	61.1111	2.702	0.054	1		0	0	0	0	0	0	11	18	0	61.1111	-0.772	0.676	1		0	0	0	0	0
1709	cell fate determination	P	0	7	7	0	100	1	11	14	9.09091	78.5714	0.612	1	1		2	7	7	28.5714	100	2	11	14	18.1818	78.5714	2.702	0.054	1		0	7	7	0	100	0	11	14	0	78.5714	-0.772	0.676	1		3	7	7	42.8571	100
3829	beta-1\,3-galactosyl-O-glycosyl-glycoprotein beta-1\,6-N-acetylglucosaminyltransferase activity	F	0	1	1	0	100	0	1	1	0	100	-0.231	1	1		1	1	1	100	100	1	1	1	100	100	5.323	0.032	1		0	1	1	0	100	0	1	1	0	100	-0.233	1	1		1	1	1	100	100
4684	calmodulin-dependent protein kinase I activity	F	0	1	1	0	100	0	1	1	0	100	-0.231	1	1		1	1	1	100	100	1	1	1	100	100	5.323	0.041	1		0	1	1	0	100	0	1	1	0	100	-0.233	1	1		1	1	1	100	100
4957	prostaglandin E receptor activity	F	0	2	4	0	50	0	2	4	0	50	-0.326	1	1		1	2	4	50	50	1	2	4	50	50	3.632	0.064	1		0	2	4	0	50	0	2	4	0	50	-0.329	1	1		1	2	4	50	50
4974	leukotriene receptor activity	F	0	2	4	0	50	0	2	4	0	50	-0.326	1	1		1	2	4	50	50	1	2	4	50	50	3.632	0.067	1		0	2	4	0	50	0	2	4	0	50	-0.329	1	1		1	2	4	50	50
5112	Notch binding	F	1	6	8	16.6667	75	1	6	8	16.6667	75	1.299	0.254	1		2	6	8	33.3333	75	2	6	8	33.3333	75	4.041	0.02	1		0	6	8	0	75	0	6	8	0	75	-0.57	1	1		2	6	8	33.3333	75
5138	interleukin-6 receptor binding	F	0	2	3	0	66.6667	0	2	3	0	66.6667	-0.326	1	1		1	2	3	50	66.6667	1	2	3	50	66.6667	3.632	0.065	1		0	2	3	0	66.6667	0	2	3	0	66.6667	-0.329	1	1		1	2	3	50	66.6667
6975	DNA damage induced protein phosphorylation	P	0	2	2	0	100	0	2	2	0	100	-0.326	1	1		1	2	2	50	100	1	2	2	50	100	3.632	0.058	1		0	2	2	0	100	0	2	2	0	100	-0.329	1	1		1	2	2	50	100
7050	cell cycle arrest	P	2	46	63	4.34783	73.0159	2	46	63	4.34783	73.0159	-0.219	1	1		5	46	63	10.8696	73.0159	5	46	63	10.8696	73.0159	2.796	0.024	1		0	46	63	0	73.0159	0	46	63	0	73.0159	-1.581	0.181	1		4	46	63	8.69565	73.0159
7612	learning	P	0	1	2	0	50	0	1	2	0	50	-0.231	1	1		1	1	2	100	50	1	1	2	100	50	5.323	0.037	1		0	1	2	0	50	0	1	2	0	50	-0.233	1	1		1	1	2	100	50
7631	feeding behavior	P	0	2	18	0	11.1111	0	2	19	0	10.5263	-0.326	1	1		1	2	18	50	11.1111	1	2	19	50	10.5263	3.632	0.073	1		0	2	18	0	11.1111	0	2	19	0	10.5263	-0.329	1	1		1	2	18	50	11.1111
8434	vitamin D3 receptor activity	F	0	1	1	0	100	0	1	1	0	100	-0.231	1	1		1	1	1	100	100	1	1	1	100	100	5.323	0.035	1		0	1	1	0	100	0	1	1	0	100	-0.233	1	1		1	1	1	100	100
9411	response to UV	P	0	4	4	0	100	1	7	7	14.2857	100	1.116	0.283	1		2	4	4	50	100	2	7	7	28.5714	100	3.67	0.016	1		0	4	4	0	100	0	7	7	0	100	-0.615	1	1		1	4	4	25	100
9720	detection of hormone stimulus	P	0	1	1	0	100	0	1	1	0	100	-0.231	1	1		1	1	1	100	100	1	1	1	100	100	5.323	0.025	1		0	1	1	0	100	0	1	1	0	100	-0.233	1	1		1	1	1	100	100
9726	detection of endogenous stimulus	P	0	0	0	0	0	0	1	1	0	100	-0.231	1	1		0	0	0	0	0	1	1	1	100	100	5.323	0.025	1		0	0	0	0	0	0	1	1	0	100	-0.233	1	1		0	0	0	0	0
9912	auditory receptor cell fate commitment	P	0	2	2	0	100	0	2	2	0	100	-0.326	1	1		1	2	2	50	100	1	2	2	50	100	3.632	0.049	1		0	2	2	0	100	0	2	2	0	100	-0.329	1	1		2	2	2	100	100
9913	epidermal cell differentiation	P	0	0	0	0	0	0	2	3	0	66.6667	-0.326	1	1		0	0	0	0	0	1	2	3	50	66.6667	3.632	0.049	1		0	0	0	0	0	0	2	3	0	66.6667	-0.329	1	1		0	0	0	0	0
15173	aromatic amino acid transporter activity	F	0	0	0	0	0	0	1	2	0	50	-0.231	1	1		0	0	0	0	0	1	1	2	100	50	5.323	0.025	1		0	0	0	0	0	0	1	2	0	50	-0.233	1	1		0	0	0	0	0
15196	L-tryptophan transporter activity	F	0	1	1	0	100	0	1	1	0	100	-0.231	1	1		1	1	1	100	100	1	1	1	100	100	5.323	0.025	1		0	1	1	0	100	0	1	1	0	100	-0.233	1	1		1	1	1	100	100
15215	nucleotide transporter activity	F	0	0	0	0	0	0	2	2	0	100	-0.326	1	1		0	0	0	0	0	1	2	2	50	100	3.632	0.059	1		0	0	0	0	0	0	2	2	0	100	-0.329	1	1		0	0	0	0	0
15216	purine nucleotide transporter activity	F	0	1	1	0	100	0	1	1	0	100	-0.231	1	1		1	1	1	100	100	1	1	1	100	100	5.323	0.025	1		0	1	1	0	100	0	1	1	0	100	-0.233	1	1		1	1	1	100	100
15646	permease activity	F	0	1	1	0	100	0	1	1	0	100	-0.231	1	1		1	1	1	100	100	1	1	1	100	100	5.323	0.025	1		0	1	1	0	100	0	1	1	0	100	-0.233	1	1		1	1	1	100	100
15695	organic cation transport	P	0	2	5	0	40	0	2	7	0	28.5714	-0.326	1	1		1	2	5	50	40	1	2	7	50	28.5714	3.632	0.074	1		0	2	5	0	40	0	2	7	0	28.5714	-0.329	1	1		1	2	5	50	40
16327	apicolateral plasma membrane	C	0	0	0	0	0	3	28	56	10.7143	50	1.37	0.175	1		0	0	0	0	0	3	28	56	10.7143	50	2.134	0.058	1		0	0	0	0	0	1	28	56	3.57143	50	-0.374	1	1		0	0	0	0	0
16337	cell-cell adhesion	P	0	16	35	0	45.7143	3	61	170	4.91803	35.8824	-0.048	1	1		2	16	35	12.5	45.7143	6	61	170	9.83606	35.8824	2.776	0.012	1		0	16	35	0	45.7143	4	61	170	6.55738	35.8824	0.507	0.76	1		3	16	35	18.75	45.7143
16528	sarcoplasm	C	0	0	0	0	0	0	3	7	0	42.8571	-0.4	1	1		0	0	0	0	0	2	3	7	66.6667	42.8571	6.039	0.004	0.823		0	0	0	0	0	0	3	7	0	42.8571	-0.403	1	1		0	0	0	0	0
16529	sarcoplasmic reticulum	C	0	3	7	0	42.8571	0	3	7	0	42.8571	-0.4	1	1		2	3	7	66.6667	42.8571	2	3	7	66.6667	42.8571	6.039	0.004	0.823		0	3	7	0	42.8571	0	3	7	0	42.8571	-0.403	1	1		2	3	7	66.6667	42.8571
19003	GDP binding	F	0	2	2	0	100	0	2	2	0	100	-0.326	1	1		1	2	2	50	100	1	2	2	50	100	3.632	0.059	1		0	2	2	0	100	0	2	2	0	100	-0.329	1	1		1	2	2	50	100
19229	regulation of vasoconstriction	P	0	2	6	0	33.3333	0	2	6	0	33.3333	-0.326	1	1		1	2	6	50	33.3333	1	2	6	50	33.3333	3.632	0.087	1		0	2	6	0	33.3333	0	2	6	0	33.3333	-0.329	1	1		1	2	6	50	33.3333
30097	hemopoiesis	P	0	13	19	0	68.421	1	35	74	2.85714	47.2973	-0.594	0.725	1		3	13	19	23.0769	68.421	6	35	74	17.1429	47.2973	4.487	0	1		0	13	19	0	68.421	1	35	74	2.85714	47.2973	-0.611	0.718	1		2	13	19	15.3846	68.421
30098	lymphocyte differentiation	P	0	0	0	0	0	1	10	30	10	33.3333	0.715	1	1		0	0	0	0	0	2	10	30	20	33.3333	2.893	0.05	1		0	0	0	0	0	1	10	30	10	33.3333	0.699	1	1		0	0	0	0	0
30162	regulation of proteolysis	P	0	4	5	0	80	0	6	7	0	85.7143	-0.565	1	1		2	4	5	50	80	2	6	7	33.3333	85.7143	4.041	0.012	1		1	4	5	25	80	1	6	7	16.6667	85.7143	1.281	0.253	1		1	4	5	25	80
30504	inorganic diphosphate transporter activity	F	0	1	1	0	100	0	1	1	0	100	-0.231	1	1		1	1	1	100	100	1	1	1	100	100	5.323	0.034	1		0	1	1	0	100	0	1	1	0	100	-0.233	1	1		1	1	1	100	100
35315	hair cell differentiation	P	0	0	0	0	0	0	2	2	0	100	-0.326	1	1		0	0	0	0	0	1	2	2	50	100	3.632	0.049	1		0	0	0	0	0	0	2	2	0	100	-0.329	1	1		0	0	0	0	0
42490	mechanoreceptor differentiation	P	0	0	0	0	0	0	2	2	0	100	-0.326	1	1		0	0	0	0	0	1	2	2	50	100	3.632	0.049	1		0	0	0	0	0	0	2	2	0	100	-0.329	1	1		0	0	0	0	0
42491	auditory receptor cell differentiation	P	0	0	0	0	0	0	2	2	0	100	-0.326	1	1		0	0	0	0	0	1	2	2	50	100	3.632	0.049	1		0	0	0	0	0	0	2	2	0	100	-0.329	1	1		0	0	0	0	0
43296	apical junction complex	C	0	0	0	0	0	3	28	56	10.7143	50	1.37	0.175	1		0	0	0	0	0	3	28	56	10.7143	50	2.134	0.058	1		0	0	0	0	0	1	28	56	3.57143	50	-0.374	1	1		0	0	0	0	0
45061	thymic T cell selection	P	0	1	1	0	100	0	1	2	0	50	-0.231	1	1		1	1	1	100	100	1	1	2	100	50	5.323	0.021	1		0	1	1	0	100	0	1	2	0	50	-0.233	1	1		1	1	1	100	100
45165	cell fate commitment	P	0	0	0	0	0	1	11	18	9.09091	61.1111	0.612	1	1		0	0	0	0	0	2	11	18	18.1818	61.1111	2.702	0.054	1		0	0	0	0	0	0	11	18	0	61.1111	-0.772	0.676	1		0	0	0	0	0
48534	hemopoietic or lymphoid organ development	P	0	0	0	0	0	1	35	74	2.85714	47.2973	-0.594	0.725	1		0	0	0	0	0	6	35	74	17.1429	47.2973	4.487	0	1		0	0	0	0	0	1	35	74	2.85714	47.2973	-0.611	0.718	1		0	0	0	0	0
48730	epidermis morphogenesis	P	0	0	0	0	0	0	2	3	0	66.6667	-0.326	1	1		0	0	0	0	0	1	2	3	50	66.6667	3.632	0.049	1		0	0	0	0	0	0	2	3	0	66.6667	-0.329	1	1		0	0	0	0	0
50659	N-acetylgalactosamine 4-sulfate 6-O-sulfotransferase activity	F	0	1	1	0	100	0	1	1	0	100	-0.231	1	1		1	1	1	100	100	1	1	1	100	100	5.323	0.037	1		0	1	1	0	100	0	1	1	0	100	-0.233	1	1		1	1	1	100	100
120	RNA polymerase I transcription factor complex	C	0	1	1	0	100	0	1	1	0	100	-0.231	1	1		1	1	1	100	100	1	1	1	100	100	5.323	0.036	1		0	1	1	0	100	0	1	1	0	100	-0.233	1	1		0	1	1	0	100
163	protein phosphatase type 1 activity	F	0	1	2	0	50	0	1	2	0	50	-0.231	1	1		1	1	2	100	50	1	1	2	100	50	5.323	0.025	1		0	1	2	0	50	0	1	2	0	50	-0.233	1	1		0	1	2	0	50
165	MAPKKK cascade	P	1	11	13	9.09091	84.6154	2	63	92	3.1746	68.4783	-0.683	0.576	1		0	11	13	0	84.6154	5	63	92	7.93651	68.4783	1.988	0.06	1		0	11	13	0	84.6154	2	63	92	3.1746	68.4783	-0.706	0.575	1		0	11	13	0	84.6154
188	inactivation of MAPK activity	P	0	11	16	0	68.75	0	12	17	0	70.5882	-0.8	0.669	1		2	11	16	18.1818	68.75	2	12	17	16.6667	70.5882	2.533	0.064	1		0	11	16	0	68.75	0	12	17	0	70.5882	-0.806	0.671	1		0	11	16	0	68.75
774	adenyl-nucleotide exchange factor activity	F	0	2	2	0	100	0	2	2	0	100	-0.326	1	1		1	2	2	50	100	1	2	2	50	100	3.632	0.051	1		1	2	2	50	100	1	2	2	50	100	2.877	0.101	1		0	2	2	0	100
3714	transcription corepressor activity	F	4	72	88	5.55556	81.8182	4	72	88	5.55556	81.8182	0.196	1	1		7	72	88	9.72222	81.8182	7	72	88	9.72222	81.8182	2.964	0.009	1		4	72	88	5.55556	81.8182	4	72	88	5.55556	81.8182	0.165	1	1		3	72	88	4.16667	81.8182
3876	AMP deaminase activity	F	0	2	3	0	66.6667	0	2	3	0	66.6667	-0.326	1	1		1	2	3	50	66.6667	1	2	3	50	66.6667	3.632	0.064	1		0	2	3	0	66.6667	0	2	3	0	66.6667	-0.329	1	1		0	2	3	0	66.6667
3963	RNA-3’-phosphate cyclase activity	F	0	2	2	0	100	0	2	2	0	100	-0.326	1	1		1	2	2	50	100	1	2	2	50	100	3.632	0.068	1		0	2	2	0	100	0	2	2	0	100	-0.329	1	1		0	2	2	0	100
3977	UDP-N-acetylglucosamine diphosphorylase activity	F	0	1	1	0	100	0	1	1	0	100	-0.231	1	1		1	1	1	100	100	1	1	1	100	100	5.323	0.045	1		0	1	1	0	100	0	1	1	0	100	-0.233	1	1		0	1	1	0	100
4356	glutamate-ammonia ligase activity	F	0	2	3	0	66.6667	0	2	3	0	66.6667	-0.326	1	1		2	2	3	100	66.6667	2	2	3	100	66.6667	7.529	0	0.494		1	2	3	50	66.6667	1	2	3	50	66.6667	2.877	0.109	1		0	2	3	0	66.6667
4421	hydroxymethylglutaryl-CoA synthase activity	F	0	2	2	0	100	0	2	2	0	100	-0.326	1	1		1	2	2	50	100	1	2	2	50	100	3.632	0.076	1		0	2	2	0	100	0	2	2	0	100	-0.329	1	1		0	2	2	0	100
4478	methionine adenosyltransferase activity	F	0	1	2	0	50	0	1	2	0	50	-0.231	1	1		1	1	2	100	50	1	1	2	100	50	5.323	0.038	1		0	1	2	0	50	0	1	2	0	50	-0.233	1	1		0	1	2	0	50
4597	peptide-aspartate beta-dioxygenase activity	F	0	3	4	0	75	0	3	4	0	75	-0.4	1	1		1	3	4	33.3333	75	1	3	4	33.3333	75	2.857	0.093	1		0	3	4	0	75	0	3	4	0	75	-0.403	1	1		0	3	4	0	75
4683	calmodulin regulated protein kinase activity	F	0	0	0	0	0	2	15	21	13.3333	71.4286	1.466	0.174	1		0	0	0	0	0	2	15	21	13.3333	71.4286	2.12	0.089	1		0	0	0	0	0	2	15	21	13.3333	71.4286	1.441	0.169	1		0	0	0	0	0
4721	phosphoprotein phosphatase activity	F	1	32	39	3.125	82.0513	8	116	160	6.89655	72.5	0.913	0.395	1		3	32	39	9.375	82.0513	13	116	160	11.2069	72.5	4.659	0	1		1	32	39	3.125	82.0513	3	116	160	2.58621	72.5	-1.25	0.292	1		0	32	39	0	82.0513
4723	calcium-dependent protein serine/threonine phosphatase activity	F	1	2	2	50	100	1	2	2	50	100	2.903	0.106	1		1	2	2	50	100	1	2	2	50	100	3.632	0.073	1		0	2	2	0	100	0	2	2	0	100	-0.329	1	1		0	2	2	0	100
4725	protein tyrosine phosphatase activity	F	3	40	62	7.5	64.5161	5	52	79	9.61538	65.8228	1.507	0.192	1		5	40	62	12.5	64.5161	5	52	79	9.61538	65.8228	2.474	0.035	1		1	40	62	2.5	64.5161	1	52	79	1.92308	65.8228	-1.051	0.384	1		4	40	62	10	64.5161
4735	pyrroline-5-carboxylate reductase activity	F	0	3	4	0	75	0	3	4	0	75	-0.4	1	1		1	3	4	33.3333	75	1	3	4	33.3333	75	2.857	0.082	1		0	3	4	0	75	0	3	4	0	75	-0.403	1	1		0	3	4	0	75
4740	[pyruvate dehydrogenase (lipoamide)] kinase activity	F	0	2	4	0	50	0	2	4	0	50	-0.326	1	1		1	2	4	50	50	1	2	4	50	50	3.632	0.069	1		0	2	4	0	50	0	2	4	0	50	-0.329	1	1		0	2	4	0	50
4741	[pyruvate dehydrogenase (lipoamide)] phosphatase activity	F	0	2	2	0	100	0	2	2	0	100	-0.326	1	1		1	2	2	50	100	1	2	2	50	100	3.632	0.066	1		0	2	2	0	100	0	2	2	0	100	-0.329	1	1		0	2	2	0	100
4751	ribose-5-phosphate isomerase activity	F	0	1	1	0	100	0	1	1	0	100	-0.231	1	1		1	1	1	100	100	1	1	1	100	100	5.323	0.044	1		0	1	1	0	100	0	1	1	0	100	-0.233	1	1		0	1	1	0	100
4816	asparagine-tRNA ligase activity	F	0	2	2	0	100	0	2	2	0	100	-0.326	1	1		1	2	2	50	100	1	2	2	50	100	3.632	0.084	1		0	2	2	0	100	0	2	2	0	100	-0.329	1	1		0	2	2	0	100
4825	methionine-tRNA ligase activity	F	0	2	2	0	100	0	2	2	0	100	-0.326	1	1		1	2	2	50	100	1	2	2	50	100	3.632	0.062	1		1	2	2	50	100	1	2	2	50	100	2.877	0.117	1		0	2	2	0	100
4857	enzyme inhibitor activity	F	0	12	22	0	54.5455	8	117	231	6.83761	50.6493	0.888	0.411	1		1	12	22	8.33333	54.5455	8	117	231	6.83761	50.6493	2.058	0.045	1		1	12	22	8.33333	54.5455	10	117	231	8.54701	50.6493	1.687	0.14	1		0	12	22	0	54.5455
5003	ephrin receptor activity	F	2	9	13	22.2222	69.2308	2	12	17	16.6667	70.5882	1.838	0.132	1		2	9	13	22.2222	69.2308	2	12	17	16.6667	70.5882	2.533	0.049	1		1	9	13	11.1111	69.2308	1	12	17	8.33333	70.5882	0.503	1	1		0	9	13	0	69.2308
5125	cytokine activity	F	2	34	88	5.88235	38.6364	6	73	212	8.21918	34.434	1.241	0.293	1		3	34	88	8.82353	38.6364	6	73	212	8.21918	34.434	2.274	0.026	1		0	34	88	0	38.6364	1	73	212	1.36986	34.434	-1.462	0.192	1		1	34	88	2.94118	38.6364
5131	growth hormone receptor binding	F	0	1	2	0	50	0	1	2	0	50	-0.231	1	1		1	1	2	100	50	1	1	2	100	50	5.323	0.047	1		0	1	2	0	50	0	1	2	0	50	-0.233	1	1		0	1	2	0	50
5148	prolactin receptor binding	F	0	1	2	0	50	0	1	2	0	50	-0.231	1	1		1	1	2	100	50	1	1	2	100	50	5.323	0.047	1		0	1	2	0	50	0	1	2	0	50	-0.233	1	1		0	1	2	0	50
5179	hormone activity	F	1	23	84	4.34783	27.3809	1	27	109	3.7037	24.7706	-0.32	1	1		3	23	84	13.0435	27.3809	3	27	109	11.1111	24.7706	2.209	0.07	1		0	23	84	0	27.3809	0	27	109	0	24.7706	-1.21	0.39	1		2	23	84	8.69565	27.3809
5517	calmodulin inhibitor activity	F	0	1	1	0	100	0	1	1	0	100	-0.231	1	1		1	1	1	100	100	1	1	1	100	100	5.323	0.036	1		0	1	1	0	100	0	1	1	0	100	-0.233	1	1		0	1	1	0	100
5638	lamin filament	C	0	2	2	0	100	0	2	2	0	100	-0.326	1	1		1	2	2	50	100	1	2	2	50	100	3.632	0.078	1		0	2	2	0	100	0	2	2	0	100	-0.329	1	1		0	2	2	0	100
5811	lipid particle	C	0	2	3	0	66.6667	0	2	3	0	66.6667	-0.326	1	1		1	2	3	50	66.6667	1	2	3	50	66.6667	3.632	0.066	1		1	2	3	50	66.6667	1	2	3	50	66.6667	2.877	0.112	1		0	2	3	0	66.6667
5883	neurofilament	C	0	3	6	0	50	0	3	6	0	50	-0.4	1	1		1	3	6	33.3333	50	1	3	6	33.3333	50	2.857	0.085	1		0	3	6	0	50	0	3	6	0	50	-0.403	1	1		0	3	6	0	50
5941	unlocalized protein complex	C	0	0	0	0	0	3	44	54	6.81818	81.4815	0.536	0.74	1		0	0	0	0	0	4	44	54	9.09091	81.4815	2.082	0.064	1		0	0	0	0	0	4	44	54	9.09091	81.4815	1.194	0.264	1		0	0	0	0	0
6042	glucosamine biosynthesis	P	0	0	0	0	0	0	1	1	0	100	-0.231	1	1		0	0	0	0	0	1	1	1	100	100	5.323	0.045	1		0	0	0	0	0	0	1	1	0	100	-0.233	1	1		0	0	0	0	0
6044	N-acetylglucosamine metabolism	P	1	9	11	11.1111	81.8182	1	15	22	6.66667	68.1818	0.286	1	1		1	9	11	11.1111	81.8182	2	15	22	13.3333	68.1818	2.12	0.098	1		1	9	11	11.1111	81.8182	1	15	22	6.66667	68.1818	0.27	1	1		0	9	11	0	81.8182
6045	N-acetylglucosamine biosynthesis	P	0	0	0	0	0	0	1	1	0	100	-0.231	1	1		0	0	0	0	0	1	1	1	100	100	5.323	0.045	1		0	0	0	0	0	0	1	1	0	100	-0.233	1	1		0	0	0	0	0
6048	UDP-N-acetylglucosamine biosynthesis	P	0	1	1	0	100	0	1	1	0	100	-0.231	1	1		1	1	1	100	100	1	1	1	100	100	5.323	0.045	1		0	1	1	0	100	0	1	1	0	100	-0.233	1	1		0	1	1	0	100
6101	citrate metabolism	P	0	2	2	0	100	0	2	2	0	100	-0.326	1	1		1	2	2	50	100	1	2	2	50	100	3.632	0.074	1		1	2	2	50	100	1	2	2	50	100	2.877	0.104	1		0	2	2	0	100
6196	AMP catabolism	P	0	1	1	0	100	0	1	1	0	100	-0.231	1	1		1	1	1	100	100	1	1	1	100	100	5.323	0.032	1		0	1	1	0	100	0	1	1	0	100	-0.233	1	1		0	1	1	0	100
6421	asparaginyl-tRNA aminoacylation	P	0	2	2	0	100	0	2	2	0	100	-0.326	1	1		1	2	2	50	100	1	2	2	50	100	3.632	0.084	1		0	2	2	0	100	0	2	2	0	100	-0.329	1	1		0	2	2	0	100
6431	methionyl-tRNA aminoacylation	P	0	2	2	0	100	0	2	2	0	100	-0.326	1	1		1	2	2	50	100	1	2	2	50	100	3.632	0.062	1		1	2	2	50	100	1	2	2	50	100	2.877	0.117	1		0	2	2	0	100
6467	protein thiol-disulfide exchange	P	0	1	1	0	100	0	1	1	0	100	-0.231	1	1		1	1	1	100	100	1	1	1	100	100	5.323	0.027	1		0	1	1	0	100	0	1	1	0	100	-0.233	1	1		0	1	1	0	100
6469	negative regulation of protein kinase activity	P	0	9	11	0	81.8182	0	25	33	0	75.7576	-1.155	0.404	1		1	9	11	11.1111	81.8182	3	25	33	12	75.7576	2.371	0.055	1		0	9	11	0	81.8182	0	25	33	0	75.7576	-1.164	0.408	1		0	9	11	0	81.8182
6470	protein amino acid dephosphorylation	P	6	93	131	6.45161	70.9924	6	93	131	6.45161	70.9924	0.62	0.636	1		10	93	131	10.7527	70.9924	10	93	131	10.7527	70.9924	3.923	0.001	1		2	93	131	2.15054	70.9924	2	93	131	2.15054	70.9924	-1.309	0.226	1		3	93	131	3.22581	70.9924
6541	glutamine metabolism	P	0	10	11	0	90.9091	0	13	15	0	86.6667	-0.832	0.663	1		0	10	11	0	90.9091	2	13	15	15.3846	86.6667	2.381	0.068	1		1	10	11	10	90.9091	2	13	15	15.3846	86.6667	1.677	0.146	1		0	10	11	0	90.9091
6542	glutamine biosynthesis	P	0	2	3	0	66.6667	0	2	3	0	66.6667	-0.326	1	1		2	2	3	100	66.6667	2	2	3	100	66.6667	7.529	0	0.494		1	2	3	50	66.6667	1	2	3	50	66.6667	2.877	0.109	1		0	2	3	0	66.6667
7156	homophilic cell adhesion	P	2	30	94	6.66667	31.9149	2	30	94	6.66667	31.9149	0.405	1	1		3	30	94	10	31.9149	3	30	94	10	31.9149	1.993	0.082	1		1	30	94	3.33333	31.9149	1	30	94	3.33333	31.9149	-0.447	0.728	1		3	30	94	10	31.9149
7188	G-protein signaling\, coupled to cAMP nucleotide second messenger	P	1	4	20	25	20	2	15	61	13.3333	24.5902	1.466	0.183	1		1	4	20	25	20	2	15	61	13.3333	24.5902	2.12	0.085	1		0	4	20	0	20	1	15	61	6.66667	24.5902	0.27	1	1		1	4	20	25	20
8107	galactoside 2-alpha-L-fucosyltransferase activity	F	0	1	2	0	50	0	1	2	0	50	-0.231	1	1		1	1	2	100	50	1	1	2	100	50	5.323	0.042	1		0	1	2	0	50	0	1	2	0	50	-0.233	1	1		0	1	2	0	50
8111	alpha-methylacyl-CoA racemase activity	F	0	1	1	0	100	0	1	1	0	100	-0.231	1	1		1	1	1	100	100	1	1	1	100	100	5.323	0.033	1		0	1	1	0	100	0	1	1	0	100	-0.233	1	1		0	1	1	0	100
8138	protein tyrosine/serine/threonine phosphatase activity	F	0	22	32	0	68.75	2	30	42	6.66667	71.4286	0.405	1	1		2	22	32	9.09091	68.75	6	30	42	20	71.4286	5.016	0.002	1		0	22	32	0	68.75	1	30	42	3.33333	71.4286	-0.447	0.743	1		0	22	32	0	68.75
8268	receptor signaling protein tyrosine kinase signaling protein activity	F	0	0	0	0	0	0	1	1	0	100	-0.231	1	1		0	0	0	0	0	1	1	1	100	100	5.323	0.047	1		0	0	0	0	0	0	1	1	0	100	-0.233	1	1		0	0	0	0	0
8269	JAK pathway signal transduction adaptor activity	F	0	1	1	0	100	0	1	1	0	100	-0.231	1	1		1	1	1	100	100	1	1	1	100	100	5.323	0.047	1		0	1	1	0	100	0	1	1	0	100	-0.233	1	1		0	1	1	0	100
8287	protein serine/threonine phosphatase complex	C	0	10	11	0	90.9091	1	29	31	3.44828	93.5484	-0.395	1	1		2	10	11	20	90.9091	3	29	31	10.3448	93.5484	2.062	0.078	1		0	10	11	0	90.9091	0	29	31	0	93.5484	-1.254	0.395	1		0	10	11	0	90.9091
8354	germ cell migration	P	0	3	3	0	100	0	3	3	0	100	-0.4	1	1		1	3	3	33.3333	100	1	3	3	33.3333	100	2.857	0.083	1		0	3	3	0	100	0	3	3	0	100	-0.403	1	1		0	3	3	0	100
8373	sialyltransferase activity	F	0	5	12	0	41.6667	0	12	20	0	60	-0.8	0.662	1		1	5	12	20	41.6667	2	12	20	16.6667	60	2.533	0.07	1		1	5	12	20	41.6667	1	12	20	8.33333	60	0.503	1	1		0	5	12	0	41.6667
8478	pyridoxal kinase activity	F	0	1	1	0	100	0	1	1	0	100	-0.231	1	1		1	1	1	100	100	1	1	1	100	100	5.323	0.026	1		0	1	1	0	100	0	1	1	0	100	-0.233	1	1		0	1	1	0	100
8518	reduced folate carrier activity	F	0	2	4	0	50	0	2	4	0	50	-0.326	1	1		1	2	4	50	50	1	2	4	50	50	3.632	0.077	1		0	2	4	0	50	0	2	4	0	50	-0.329	1	1		0	2	4	0	50
8794	arsenate reductase (glutaredoxin) activity	F	0	1	1	0	100	0	1	1	0	100	-0.231	1	1		1	1	1	100	100	1	1	1	100	100	5.323	0.027	1		0	1	1	0	100	0	1	1	0	100	-0.233	1	1		0	1	1	0	100
9052	pentose-phosphate shunt\, non-oxidative branch	P	0	1	1	0	100	0	1	1	0	100	-0.231	1	1		1	1	1	100	100	1	1	1	100	100	5.323	0.044	1		0	1	1	0	100	0	1	1	0	100	-0.233	1	1		0	1	1	0	100
9053	electron donor activity	F	0	2	2	0	100	0	2	2	0	100	-0.326	1	1		1	2	2	50	100	1	2	2	50	100	3.632	0.062	1		0	2	2	0	100	0	2	2	0	100	-0.329	1	1		0	2	2	0	100
9084	glutamine family amino acid biosynthesis	P	0	0	0	0	0	0	12	19	0	63.1579	-0.8	0.666	1		0	0	0	0	0	3	12	19	25	63.1579	4.125	0.006	1		0	0	0	0	0	1	12	19	8.33333	63.1579	0.503	1	1		0	0	0	0	0
9125	nucleoside monophosphate catabolism	P	0	0	0	0	0	0	1	1	0	100	-0.231	1	1		0	0	0	0	0	1	1	1	100	100	5.323	0.032	1		0	0	0	0	0	0	1	1	0	100	-0.233	1	1		0	0	0	0	0
9128	purine nucleoside monophosphate catabolism	P	0	0	0	0	0	0	1	1	0	100	-0.231	1	1		0	0	0	0	0	1	1	1	100	100	5.323	0.032	1		0	0	0	0	0	0	1	1	0	100	-0.233	1	1		0	0	0	0	0
9158	ribonucleoside monophosphate catabolism	P	0	0	0	0	0	0	1	1	0	100	-0.231	1	1		0	0	0	0	0	1	1	1	100	100	5.323	0.032	1		0	0	0	0	0	0	1	1	0	100	-0.233	1	1		0	0	0	0	0
9169	purine ribonucleoside monophosphate catabolism	P	0	0	0	0	0	0	1	1	0	100	-0.231	1	1		0	0	0	0	0	1	1	1	100	100	5.323	0.032	1		0	0	0	0	0	0	1	1	0	100	-0.233	1	1		0	0	0	0	0
9261	ribonucleotide catabolism	P	0	0	0	0	0	0	4	4	0	100	-0.461	1	1		0	0	0	0	0	2	4	4	50	100	5.136	0.004	1		0	0	0	0	0	1	4	4	25	100	1.802	0.196	1		0	0	0	0	0
9268	response to pH	P	0	1	1	0	100	0	1	1	0	100	-0.231	1	1		1	1	1	100	100	1	1	1	100	100	5.323	0.027	1		0	1	1	0	100	0	1	1	0	100	-0.233	1	1		0	1	1	0	100
9301	snRNA transcription	P	0	3	3	0	100	0	3	3	0	100	-0.4	1	1		1	3	3	33.3333	100	1	3	3	33.3333	100	2.857	0.1	1		0	3	3	0	100	0	3	3	0	100	-0.403	1	1		0	3	3	0	100
9649	entrainment of circadian clock	P	0	2	2	0	100	0	2	2	0	100	-0.326	1	1		2	2	2	100	100	2	2	2	100	100	7.529	0.002	0.494		0	2	2	0	100	0	2	2	0	100	-0.329	1	1		0	2	2	0	100
9991	response to extracellular stimulus	P	0	0	1	0	0	1	11	22	9.09091	50	0.612	1	1		0	0	1	0	0	2	11	22	18.1818	50	2.702	0.063	1		0	0	1	0	0	1	11	22	9.09091	50	0.596	1	1		0	0	1	0	0
10033	response to organic substance	P	0	7	8	0	87.5	0	8	14	0	57.1429	-0.653	1	1		2	7	8	28.5714	87.5	2	8	14	25	57.1429	3.367	0.023	1		0	7	8	0	87.5	0	8	14	0	57.1429	-0.658	1	1		1	7	8	14.2857	87.5
15037	peptide disulfide oxidoreductase activity	F	0	0	0	0	0	0	3	3	0	100	-0.4	1	1		0	0	0	0	0	1	3	3	33.3333	100	2.857	0.098	1		0	0	0	0	0	0	3	3	0	100	-0.403	1	1		0	0	0	0	0
15038	glutathione disulfide oxidoreductase activity	F	0	2	2	0	100	0	3	3	0	100	-0.4	1	1		1	2	2	50	100	1	3	3	33.3333	100	2.857	0.098	1		0	2	2	0	100	0	3	3	0	100	-0.403	1	1		0	2	2	0	100
15114	phosphate transporter activity	F	0	0	0	0	0	1	3	13	33.3333	23.0769	2.237	0.141	1		0	0	0	0	0	1	3	13	33.3333	23.0769	2.857	0.096	1		0	0	0	0	0	0	3	13	0	23.0769	-0.403	1	1		0	0	0	0	0
15179	L-amino acid transporter activity	F	0	0	0	0	0	1	11	21	9.09091	52.3809	0.612	1	1		0	0	0	0	0	2	11	21	18.1818	52.3809	2.702	0.05	1		0	0	0	0	0	1	11	21	9.09091	52.3809	0.596	1	1		0	0	0	0	0
15234	thiamin transporter activity	F	0	1	1	0	100	0	1	1	0	100	-0.231	1	1		1	1	1	100	100	1	1	1	100	100	5.323	0.037	1		0	1	1	0	100	0	1	1	0	100	-0.233	1	1		0	1	1	0	100
15888	thiamin transport	P	0	1	1	0	100	0	1	1	0	100	-0.231	1	1		1	1	1	100	100	1	1	1	100	100	5.323	0.037	1		0	1	1	0	100	0	1	1	0	100	-0.233	1	1		0	1	1	0	100
16149	translation release factor activity\, codon specific	F	0	1	1	0	100	0	1	1	0	100	-0.231	1	1		1	1	1	100	100	1	1	1	100	100	5.323	0.037	1		0	1	1	0	100	0	1	1	0	100	-0.233	1	1		0	1	1	0	100
16211	ammonia ligase activity	F	0	0	1	0	0	0	2	4	0	50	-0.326	1	1		0	0	1	0	0	2	2	4	100	50	7.529	0	0.494		0	0	1	0	0	1	2	4	50	50	2.877	0.109	1		0	0	1	0	0
16311	dephosphorylation	P	0	3	3	0	100	6	102	140	5.88235	72.8571	0.385	0.83	1		0	3	3	0	100	10	102	140	9.80392	72.8571	3.58	0.004	1		0	3	3	0	100	2	102	140	1.96078	72.8571	-1.459	0.161	1		0	3	3	0	100
16564	transcriptional repressor activity	F	1	45	57	2.22222	78.9474	5	117	149	4.2735	78.5235	-0.387	0.829	1		2	45	57	4.44444	78.9474	8	117	149	6.83761	78.5235	2.058	0.039	1		5	45	57	11.1111	78.9474	9	117	149	7.69231	78.5235	1.265	0.284	1		2	45	57	4.44444	78.9474
16791	phosphoric monoester hydrolase activity	F	0	6	7	0	85.7143	11	167	227	6.58683	73.5683	0.914	0.365	1		0	6	7	0	85.7143	13	167	227	7.78443	73.5683	3.146	0.006	1		0	6	7	0	85.7143	5	167	227	2.99401	73.5683	-1.263	0.232	1		0	6	7	0	85.7143
16880	acid-ammonia (or amide) ligase activity	F	0	0	0	0	0	0	2	4	0	50	-0.326	1	1		0	0	0	0	0	2	2	4	100	50	7.529	0	0.494		0	0	0	0	0	1	2	4	50	50	2.877	0.109	1		0	0	0	0	0
17106	activin inhibitor activity	F	0	2	3	0	66.6667	0	2	3	0	66.6667	-0.326	1	1		1	2	3	50	66.6667	1	2	3	50	66.6667	3.632	0.066	1		0	2	3	0	66.6667	0	2	3	0	66.6667	-0.329	1	1		0	2	3	0	66.6667
17154	semaphorin receptor activity	F	0	3	3	0	100	0	3	3	0	100	-0.4	1	1		1	3	3	33.3333	100	1	3	3	33.3333	100	2.857	0.081	1		0	3	3	0	100	0	3	3	0	100	-0.403	1	1		1	3	3	33.3333	100
19933	cAMP-mediated signaling	P	0	1	1	0	100	2	16	62	12.5	25.8065	1.362	0.205	1		0	1	1	0	100	2	16	62	12.5	25.8065	2.006	0.095	1		0	1	1	0	100	1	16	62	6.25	25.8065	0.203	1	1		0	1	1	0	100
19992	diacylglycerol binding	F	1	33	49	3.0303	67.3469	1	33	49	3.0303	67.3469	-0.531	0.745	1		3	33	49	9.09091	67.3469	3	33	49	9.09091	67.3469	1.802	0.099	1		1	33	49	3.0303	67.3469	1	33	49	3.0303	67.3469	-0.548	0.724	1		3	33	49	9.09091	67.3469
30057	desmosome	C	1	2	4	50	50	1	2	4	50	50	2.903	0.105	1		1	2	4	50	50	1	2	4	50	50	3.632	0.07	1		0	2	4	0	50	0	2	4	0	50	-0.329	1	1		0	2	4	0	50
30150	protein import into mitochondrial matrix	P	0	2	2	0	100	0	2	2	0	100	-0.326	1	1		1	2	2	50	100	1	2	2	50	100	3.632	0.056	1		1	2	2	50	100	1	2	2	50	100	2.877	0.107	1		0	2	2	0	100
30217	T cell differentiation	P	0	2	5	0	40	0	3	13	0	23.0769	-0.4	1	1		1	2	5	50	40	1	3	13	33.3333	23.0769	2.857	0.087	1		0	2	5	0	40	0	3	13	0	23.0769	-0.403	1	1		1	2	5	50	40
30314	junctional membrane complex	C	0	1	1	0	100	0	1	1	0	100	-0.231	1	1		1	1	1	100	100	1	1	1	100	100	5.323	0.034	1		0	1	1	0	100	0	1	1	0	100	-0.233	1	1		0	1	1	0	100
30500	regulation of bone mineralization	P	0	2	3	0	66.6667	0	3	6	0	50	-0.4	1	1		1	2	3	50	66.6667	1	3	6	33.3333	50	2.857	0.091	1		0	2	3	0	66.6667	0	3	6	0	50	-0.403	1	1		1	2	3	50	66.6667
30503	regulation of cell redox homeostasis	P	0	3	4	0	75	0	3	4	0	75	-0.4	1	1		1	3	4	33.3333	75	1	3	4	33.3333	75	2.857	0.087	1		0	3	4	0	75	0	3	4	0	75	-0.403	1	1		0	3	4	0	75
30611	arsenate reductase activity	F	0	0	0	0	0	0	2	2	0	100	-0.326	1	1		0	0	0	0	0	1	2	2	50	100	3.632	0.056	1		0	0	0	0	0	0	2	2	0	100	-0.329	1	1		0	0	0	0	0
30613	oxidoreductase activity\, acting on phosphorus or arsenic in donors	F	0	0	0	0	0	0	1	1	0	100	-0.231	1	1		0	0	0	0	0	1	1	1	100	100	5.323	0.027	1		0	0	0	0	0	0	1	1	0	100	-0.233	1	1		0	0	0	0	0
30614	oxidoreductase activity\, acting on phosphorus or arsenic in donors\, with disulfide as acceptor	F	0	0	0	0	0	0	1	1	0	100	-0.231	1	1		0	0	0	0	0	1	1	1	100	100	5.323	0.027	1		0	0	0	0	0	0	1	1	0	100	-0.233	1	1		0	0	0	0	0
31127	alpha(1\,2)-fucosyltransferase activity	F	0	0	0	0	0	0	1	2	0	50	-0.231	1	1		0	0	0	0	0	1	1	2	100	50	5.323	0.042	1		0	0	0	0	0	0	1	2	0	50	-0.233	1	1		0	0	0	0	0
35264	body growth	P	0	0	0	0	0	0	1	1	0	100	-0.231	1	1		0	0	0	0	0	1	1	1	100	100	5.323	0.047	1		0	0	0	0	0	0	1	1	0	100	-0.233	1	1		0	0	0	0	0
40014	regulation of body size	P	0	1	1	0	100	0	1	1	0	100	-0.231	1	1		1	1	1	100	100	1	1	1	100	100	5.323	0.047	1		0	1	1	0	100	0	1	1	0	100	-0.233	1	1		0	1	1	0	100
42262	DNA protection	P	0	1	1	0	100	0	1	1	0	100	-0.231	1	1		1	1	1	100	100	1	1	1	100	100	5.323	0.027	1		0	1	1	0	100	0	1	1	0	100	-0.233	1	1		0	1	1	0	100
42542	response to hydrogen peroxide	P	0	1	1	0	100	0	2	6	0	33.3333	-0.326	1	1		1	1	1	100	100	1	2	6	50	33.3333	3.632	0.064	1		0	1	1	0	100	0	2	6	0	33.3333	-0.329	1	1		0	1	1	0	100
43066	negative regulation of apoptosis	P	2	9	12	22.2222	75	5	76	103	6.57895	73.7864	0.611	0.568	1		0	9	12	0	75	7	76	103	9.21053	73.7864	2.799	0.014	1		0	9	12	0	75	0	76	103	0	73.7864	-2.036	0.05	1		0	9	12	0	75
43069	negative regulation of programmed cell death	P	0	1	1	0	100	5	78	105	6.41026	74.2857	0.55	0.573	1		1	1	1	100	100	8	78	105	10.2564	74.2857	3.348	0.004	1		0	1	1	0	100	0	78	105	0	74.2857	-2.062	0.028	1		0	1	1	0	100
43086	negative regulation of enzyme activity	P	0	2	2	0	100	1	32	53	3.125	60.3774	-0.498	0.731	1		1	2	2	50	100	4	32	53	12.5	60.3774	2.839	0.025	1		0	2	2	0	100	0	32	53	0	60.3774	-1.318	0.264	1		0	2	2	0	100
43405	regulation of MAPK activity	P	0	0	0	0	0	0	32	49	0	65.3061	-1.307	0.26	1		0	0	0	0	0	4	32	49	12.5	65.3061	2.839	0.021	1		0	0	0	0	0	1	32	49	3.125	65.3061	-0.515	0.696	1		0	0	0	0	0
43407	negative regulation of MAPK activity	P	0	0	0	0	0	0	12	17	0	70.5882	-0.8	0.669	1		0	0	0	0	0	2	12	17	16.6667	70.5882	2.533	0.064	1		0	0	0	0	0	0	12	17	0	70.5882	-0.806	0.671	1		0	0	0	0	0
45666	positive regulation of neuron differentiation	P	0	1	1	0	100	0	1	1	0	100	-0.231	1	1		1	1	1	100	100	1	1	1	100	100	5.323	0.047	1		0	1	1	0	100	0	1	1	0	100	-0.233	1	1		0	1	1	0	100
45860	positive regulation of protein kinase activity	P	0	1	1	0	100	2	33	52	6.06061	63.4615	0.265	1	1		0	1	1	0	100	3	33	52	9.09091	63.4615	1.802	0.1	1		0	1	1	0	100	1	33	52	3.0303	63.4615	-0.548	0.721	1		0	1	1	0	100
46033	AMP metabolism	P	0	0	0	0	0	0	2	2	0	100	-0.326	1	1		0	0	0	0	0	1	2	2	50	100	3.632	0.059	1		0	0	0	0	0	0	2	2	0	100	-0.329	1	1		0	0	0	0	0
46349	amino sugar biosynthesis	P	0	0	0	0	0	0	1	1	0	100	-0.231	1	1		0	0	0	0	0	1	1	1	100	100	5.323	0.045	1		0	0	0	0	0	0	1	1	0	100	-0.233	1	1		0	0	0	0	0
46879	hormone secretion	P	0	0	0	0	0	1	6	13	16.6667	46.1538	1.299	0.267	1		0	0	0	0	0	2	6	13	33.3333	46.1538	4.041	0.013	1		0	0	0	0	0	0	6	13	0	46.1538	-0.57	1	1		0	0	0	0	0
46880	regulation of follicle-stimulating hormone secretion	P	0	0	0	0	0	0	2	4	0	50	-0.326	1	1		0	0	0	0	0	1	2	4	50	50	3.632	0.066	1		0	0	0	0	0	0	2	4	0	50	-0.329	1	1		0	0	0	0	0
46882	negative regulation of follicle-stimulating hormone secretion	P	0	2	4	0	50	0	2	4	0	50	-0.326	1	1		1	2	4	50	50	1	2	4	50	50	3.632	0.066	1		0	2	4	0	50	0	2	4	0	50	-0.329	1	1		0	2	4	0	50
46884	follicle-stimulating hormone secretion	P	0	0	0	0	0	0	2	4	0	50	-0.326	1	1		0	0	0	0	0	1	2	4	50	50	3.632	0.066	1		0	0	0	0	0	0	2	4	0	50	-0.329	1	1		0	0	0	0	0
46888	negative regulation of hormone secretion	P	0	0	0	0	0	0	2	5	0	40	-0.326	1	1		0	0	0	0	0	1	2	5	50	40	3.632	0.066	1		0	0	0	0	0	0	2	5	0	40	-0.329	1	1		0	0	0	0	0
46912	transferase activity\, transferring acyl groups\, acyl groups converted into alkyl on transfer	F	0	0	0	0	0	0	4	4	0	100	-0.461	1	1		0	0	0	0	0	2	4	4	50	100	5.136	0.009	1		0	0	0	0	0	1	4	4	25	100	1.802	0.185	1		0	0	0	0	0
51348	negative regulation of transferase activity	P	0	0	0	0	0	0	25	33	0	75.7576	-1.155	0.404	1		0	0	0	0	0	3	25	33	12	75.7576	2.371	0.055	1		0	0	0	0	0	0	25	33	0	75.7576	-1.164	0.408	1		0	0	0	0	0
50877	neurophysiological process	P	0	0	0	0	0	12	214	853	5.60748	25.0879	0.376	0.739	1		0	0	0	0	0	8	214	853	3.73832	25.0879	0.269	0.856	1		0	0	0	0	0	17	214	853	7.94393	25.0879	1.889	0.064	1		0	0	0	0	0
7200	G-protein signaling\, coupled to IP3 second messenger (phospholipase C activating)	P	2	8	19	25	42.1053	2	27	60	7.40741	45	0.56	0.648	1		1	8	19	12.5	42.1053	2	27	60	7.40741	45	1.147	0.242	1		1	8	19	12.5	42.1053	1	27	60	3.7037	45	-0.336	1	1		2	8	19	25	42.1053
6664	glycolipid metabolism	P	0	2	2	0	100	0	14	21	0	66.6667	-0.864	0.647	1		0	2	2	0	100	1	14	21	7.14286	66.6667	0.771	0.401	1		1	2	2	50	100	2	14	21	14.2857	66.6667	1.554	0.16	1		0	2	2	0	100
6687	glycosphingolipid metabolism	P	0	3	5	0	60	0	9	16	0	56.25	-0.692	1	1		0	3	5	0	60	1	9	16	11.1111	56.25	1.274	0.293	1		1	3	5	33.3333	60	1	9	16	11.1111	56.25	0.814	0.385	1		0	3	5	0	60
6873	cell ion homeostasis	P	1	3	5	33.3333	60	4	45	113	8.88889	39.823	1.178	0.291	1		0	3	5	0	60	3	45	113	6.66667	39.823	1.208	0.405	1		1	3	5	33.3333	60	8	45	113	17.7778	39.823	3.856	0	1		0	3	5	0	60
6875	metal ion homeostasis	P	0	0	3	0	0	3	38	100	7.89474	38	0.802	0.453	1		0	0	3	0	0	3	38	100	7.89474	38	1.527	0.151	1		0	0	3	0	0	7	38	100	18.4211	38	3.722	0.005	1		0	0	3	0	0
30003	cation homeostasis	P	0	0	0	0	0	3	42	107	7.14286	39.2523	0.62	0.724	1		0	0	0	0	0	3	42	107	7.14286	39.2523	1.337	0.189	1		0	0	0	0	0	7	42	107	16.6667	39.2523	3.397	0.01	1		0	0	0	0	0
51179	localization	P	0	0	0	0	0	78	1583	2666	4.92735	59.3773	-0.249	0.856	1		0	0	0	0	0	44	1584	2666	2.77778	59.4149	-1.524	0.145	1		0	0	0	0	0	96	1584	2666	6.06061	59.4149	1.851	0.061	1		0	0	0	0	0
51234	establishment of localization	P	0	0	0	0	0	78	1574	2653	4.95553	59.3291	-0.192	0.855	1		0	0	0	0	0	44	1575	2653	2.79365	59.3668	-1.48	0.14	1		0	0	0	0	0	96	1575	2653	6.09524	59.3668	1.913	0.052	1		0	0	0	0	0
41	transition metal ion transport	P	0	0	0	0	0	3	22	46	13.6364	47.8261	1.841	0.104	1		0	0	0	0	0	0	22	46	0	47.8261	-0.882	0.628	1		0	0	0	0	0	5	22	46	22.7273	47.8261	3.746	0.005	1		0	0	0	0	0
250	lanosterol synthase activity	F	0	1	1	0	100	0	1	1	0	100	-0.231	1	1		0	1	1	0	100	0	1	1	0	100	-0.188	1	1		1	1	1	100	100	1	1	1	100	100	4.301	0.061	1		0	1	1	0	100
702	oxidized base lesion DNA N-glycosylase activity	F	0	0	0	0	0	0	1	1	0	100	-0.231	1	1		0	0	0	0	0	0	1	1	0	100	-0.188	1	1		0	0	0	0	0	1	1	1	100	100	4.301	0.056	1		0	0	0	0	0
1505	regulation of neurotransmitter levels	P	0	1	2	0	50	1	17	43	5.88235	39.5349	0.157	1	1		1	1	2	100	50	1	17	43	5.88235	39.5349	0.563	1	1		1	1	2	100	50	3	17	43	17.6471	39.5349	2.342	0.072	1		0	1	2	0	50
1764	neuron migration	P	0	1	1	0	100	0	1	1	0	100	-0.231	1	1		0	1	1	0	100	0	1	1	0	100	-0.188	1	1		1	1	1	100	100	1	1	1	100	100	4.301	0.045	1		0	1	1	0	100
3806	coagulation factor XIIa activity	F	0	1	1	0	100	0	1	1	0	100	-0.231	1	1		0	1	1	0	100	0	1	1	0	100	-0.188	1	1		1	1	1	100	100	1	1	1	100	100	4.301	0.05	1		0	1	1	0	100
4017	adenylate kinase activity	F	0	5	7	0	71.4286	0	5	7	0	71.4286	-0.516	1	1		1	5	7	20	71.4286	1	5	7	20	71.4286	2.045	0.14	1		2	5	7	40	71.4286	2	5	7	40	71.4286	3.535	0.013	1		0	5	7	0	71.4286
4033	aldo-keto reductase activity	F	1	3	6	33.3333	50	1	7	10	14.2857	70	1.116	0.316	1		0	3	6	0	50	0	7	10	0	70	-0.497	1	1		2	3	6	66.6667	50	3	7	10	42.8571	70	4.526	0.005	0.989		0	3	6	0	50
4089	carbonate dehydratase activity	F	0	6	18	0	33.3333	0	6	18	0	33.3333	-0.565	1	1		0	6	18	0	33.3333	0	6	18	0	33.3333	-0.46	1	1		3	6	18	50	33.3333	3	6	18	50	33.3333	4.984	0.004	0.889		0	6	18	0	33.3333
4111	creatine kinase activity	F	0	2	5	0	40	0	2	5	0	40	-0.326	1	1		0	2	5	0	40	0	2	5	0	40	-0.266	1	1		2	2	5	100	40	2	2	5	100	40	6.082	0.003	0.818		0	2	5	0	40
4306	ethanolamine-phosphate cytidylyltransferase activity	F	0	1	1	0	100	0	1	1	0	100	-0.231	1	1		0	1	1	0	100	0	1	1	0	100	-0.188	1	1		1	1	1	100	100	1	1	1	100	100	4.301	0.044	1		0	1	1	0	100
4352	glutamate dehydrogenase activity	F	0	1	1	0	100	0	1	1	0	100	-0.231	1	1		0	1	1	0	100	0	1	1	0	100	-0.188	1	1		1	1	1	100	100	1	1	1	100	100	4.301	0.054	1		0	1	1	0	100
4353	glutamate dehydrogenase [NAD(P)+] activity	F	0	2	2	0	100	0	2	2	0	100	-0.326	1	1		0	2	2	0	100	0	2	2	0	100	-0.266	1	1		1	2	2	50	100	1	2	2	50	100	2.877	0.09	1		0	2	2	0	100
4450	isocitrate dehydrogenase (NADP+) activity	F	1	2	3	50	66.6667	1	2	3	50	66.6667	2.903	0.113	1		0	2	3	0	66.6667	0	2	3	0	66.6667	-0.266	1	1		1	2	3	50	66.6667	1	2	3	50	66.6667	2.877	0.088	1		0	2	3	0	66.6667
4466	long-chain-acyl-CoA dehydrogenase activity	F	0	1	2	0	50	0	1	2	0	50	-0.231	1	1		0	1	2	0	50	0	1	2	0	50	-0.188	1	1		1	1	2	100	50	1	1	2	100	50	4.301	0.043	1		0	1	2	0	50
5215	transporter activity	F	8	139	307	5.7554	45.2769	30	625	1265	4.8	49.4071	-0.298	0.767	1		3	139	307	2.15827	45.2769	14	625	1265	2.24	49.4071	-1.669	0.122	1		12	139	307	8.63309	45.2769	43	625	1265	6.88	49.4071	2.057	0.043	1		7	139	307	5.03597	45.2769
5216	ion channel activity	F	2	31	124	6.45161	25	6	103	345	5.82524	29.8551	0.361	0.802	1		1	31	124	3.22581	25	2	103	345	1.94175	29.8551	-0.825	0.44	1		5	31	124	16.129	25	10	103	345	9.70874	29.8551	2.119	0.035	1		0	31	124	0	25
5217	intracellular ligand-gated ion channel activity	F	0	0	0	0	0	1	2	11	50	18.1818	2.903	0.103	1		0	0	0	0	0	0	2	11	0	18.1818	-0.266	1	1		0	0	0	0	0	2	2	11	100	18.1818	6.082	0.002	0.818		0	0	0	0	0
5220	inositol 1\,4\,5-triphosphate-sensitive calcium-release channel activity	F	0	1	2	0	50	0	1	2	0	50	-0.231	1	1		0	1	2	0	50	0	1	2	0	50	-0.188	1	1		1	1	2	100	50	1	1	2	100	50	4.301	0.037	1		0	1	2	0	50
5272	sodium channel activity	F	0	0	2	0	0	1	8	23	12.5	34.7826	0.962	0.364	1		0	0	2	0	0	0	8	23	0	34.7826	-0.532	1	1		0	0	2	0	0	2	8	23	25	34.7826	2.549	0.063	1		0	0	2	0	0
5489	electron transporter activity	F	7	119	180	5.88235	66.1111	7	119	180	5.88235	66.1111	0.417	0.827	1		2	119	180	1.68067	66.1111	2	119	180	1.68067	66.1111	-1.046	0.341	1		14	119	180	11.7647	66.1111	14	119	180	11.7647	66.1111	3.303	0.001	1		5	119	180	4.20168	66.1111
5739	mitochondrion	C	10	467	523	2.14133	89.2925	11	523	598	2.10325	87.4582	-3.172	0.003	1		10	467	523	2.14133	89.2925	12	523	598	2.29446	87.4582	-1.447	0.171	1		40	467	523	8.56531	89.2925	45	523	598	8.60421	87.4582	3.712	0	1		3	467	523	0.642398	89.2925
5740	mitochondrial envelope	C	0	7	12	0	58.3333	2	131	159	1.52672	82.3899	-1.856	0.071	1		0	7	12	0	58.3333	4	131	159	3.05343	82.3899	-0.226	1	1		0	7	12	0	58.3333	14	131	159	10.687	82.3899	2.905	0.005	1		0	7	12	0	58.3333
6066	alcohol metabolism	P	1	4	7	25	57.1429	13	160	245	8.125	65.3061	1.791	0.12	1		0	4	7	0	57.1429	7	160	245	4.375	65.3061	0.68	0.527	1		1	4	7	25	57.1429	20	160	245	12.5	65.3061	4.264	0	1		0	4	7	0	57.1429
6071	glycerol metabolism	P	1	6	8	16.6667	75	1	11	16	9.09091	68.75	0.612	1	1		0	6	8	0	75	0	11	16	0	68.75	-0.623	1	1		1	6	8	16.6667	75	2	11	16	18.1818	68.75	1.964	0.097	1		0	6	8	0	75
6091	generation of precursor metabolites and energy	P	1	42	65	2.38095	64.6154	15	389	597	3.85604	65.1591	-1.101	0.281	1		0	42	65	0	64.6154	7	389	597	1.79949	65.1591	-1.788	0.078	1		3	42	65	7.14286	64.6154	32	389	597	8.22622	65.1591	2.831	0.006	1		1	42	65	2.38095	64.6154
6097	glyoxylate cycle	P	1	2	2	50	100	1	2	2	50	100	2.903	0.113	1		0	2	2	0	100	0	2	2	0	100	-0.266	1	1		1	2	2	50	100	1	2	2	50	100	2.877	0.088	1		0	2	2	0	100
6519	amino acid and derivative metabolism	P	0	2	2	0	100	5	180	258	2.77778	69.7674	-1.407	0.179	1		0	2	2	0	100	6	180	258	3.33333	69.7674	-0.056	1	1		0	2	2	0	100	15	180	258	8.33333	69.7674	1.968	0.064	1		0	2	2	0	100
6575	amino acid derivative metabolism	P	0	1	1	0	100	3	27	50	11.1111	54	1.44	0.147	1		0	1	1	0	100	0	27	50	0	54	-0.978	0.646	1		0	1	1	0	100	6	27	50	22.2222	54	4.032	0.003	1		0	1	1	0	100
6626	protein targeting to mitochondrion	P	0	10	10	0	100	0	18	19	0	94.7368	-0.98	0.619	1		0	10	10	0	100	2	18	19	11.1111	94.7368	1.803	0.12	1		3	10	10	30	100	6	18	19	33.3333	94.7368	5.43	0.001	0.856		0	10	10	0	100
6725	aromatic compound metabolism	P	1	19	27	5.26316	70.3704	5	63	100	7.93651	63	1.049	0.375	1		1	19	27	5.26316	70.3704	2	63	100	3.1746	63	-0.103	1	1		3	19	27	15.7895	70.3704	12	63	100	19.0476	63	5.025	0	0.861		0	19	27	0	70.3704
6730	one-carbon compound metabolism	P	0	17	31	0	54.8387	0	21	35	0	60	-1.058	0.447	1		1	17	31	5.88235	54.8387	1	21	35	4.7619	60	0.342	1	1		3	17	31	17.6471	54.8387	3	21	35	14.2857	60	1.904	0.082	1		1	17	31	5.88235	54.8387
6807	nitrogen compound metabolism	P	0	9	14	0	64.2857	8	231	344	3.4632	67.1512	-1.117	0.296	1		2	9	14	22.2222	64.2857	8	231	344	3.4632	67.1512	0.046	1	1		2	9	14	22.2222	64.2857	18	231	344	7.79221	67.1512	1.859	0.065	1		0	9	14	0	64.2857
6811	ion transport	P	5	106	299	4.71698	35.4515	18	287	706	6.27178	40.6516	0.959	0.346	1		3	106	299	2.83019	35.4515	7	287	706	2.43902	40.6516	-0.92	0.408	1		8	106	299	7.54717	35.4515	25	287	706	8.7108	40.6516	2.795	0.01	1		4	106	299	3.77359	35.4515
6826	iron ion transport	P	2	12	26	16.6667	46.1538	2	12	26	16.6667	46.1538	1.838	0.118	1		0	12	26	0	46.1538	0	12	26	0	46.1538	-0.651	1	1		5	12	26	41.6667	46.1538	5	12	26	41.6667	46.1538	5.741	0	0.826		0	12	26	0	46.1538
6892	post-Golgi vesicle-mediated transport	P	1	4	7	25	57.1429	2	12	16	16.6667	75	1.838	0.125	1		0	4	7	0	57.1429	0	12	16	0	75	-0.651	1	1		0	4	7	0	57.1429	3	12	16	25	75	3.122	0.023	1		0	4	7	0	57.1429
6893	Golgi to plasma membrane transport	P	1	4	4	25	100	1	4	4	25	100	1.822	0.208	1		0	4	4	0	100	0	4	4	0	100	-0.376	1	1		3	4	4	75	100	3	4	4	75	100	6.336	0	0.16		0	4	4	0	100
6909	phagocytosis	P	2	6	11	33.3333	54.5455	2	11	22	18.1818	50	1.99	0.108	1		0	6	11	0	54.5455	0	11	22	0	50	-0.623	1	1		2	6	11	33.3333	54.5455	3	11	22	27.2727	50	3.331	0.022	1		0	6	11	0	54.5455
7141	male meiosis I	P	0	1	1	0	100	0	1	1	0	100	-0.231	1	1		0	1	1	0	100	0	1	1	0	100	-0.188	1	1		1	1	1	100	100	1	1	1	100	100	4.301	0.053	1		0	1	1	0	100
7215	glutamate signaling pathway	P	0	1	11	0	9.09091	0	5	16	0	31.25	-0.516	1	1		0	1	11	0	9.09091	0	5	16	0	31.25	-0.42	1	1		0	1	11	0	9.09091	2	5	16	40	31.25	3.535	0.034	1		0	1	11	0	9.09091
7216	metabotropic glutamate receptor signaling pathway	P	0	3	3	0	100	0	4	5	0	80	-0.461	1	1		0	3	3	0	100	0	4	5	0	80	-0.376	1	1		2	3	3	66.6667	100	2	4	5	50	80	4.069	0.022	1		0	3	3	0	100
7268	synaptic transmission	P	3	46	172	6.52174	26.7442	4	69	221	5.7971	31.2217	0.284	0.773	1		0	46	172	0	26.7442	1	69	221	1.44928	31.2217	-0.9	0.514	1		4	46	172	8.69565	26.7442	7	69	221	10.1449	31.2217	1.896	0.094	1		3	46	172	6.52174	26.7442
7338	fertilization (sensu Metazoa)	P	1	10	26	10	38.4615	2	12	44	16.6667	27.2727	1.838	0.101	1		0	10	26	0	38.4615	0	12	44	0	27.2727	-0.651	1	1		3	10	26	30	38.4615	3	12	44	25	27.2727	3.122	0.027	1		0	10	26	0	38.4615
7585	respiratory gaseous exchange	P	0	8	23	0	34.7826	0	8	23	0	34.7826	-0.653	1	1		0	8	23	0	34.7826	0	8	23	0	34.7826	-0.532	1	1		2	8	23	25	34.7826	2	8	23	25	34.7826	2.549	0.066	1		0	8	23	0	34.7826
8171	O-methyltransferase activity	F	0	4	4	0	100	0	8	9	0	88.8889	-0.653	1	1		0	4	4	0	100	0	8	9	0	88.8889	-0.532	1	1		2	4	4	50	100	2	8	9	25	88.8889	2.549	0.053	1		0	4	4	0	100
8199	ferric iron binding	F	1	6	17	16.6667	35.2941	1	6	17	16.6667	35.2941	1.299	0.279	1		0	6	17	0	35.2941	0	6	17	0	35.2941	-0.46	1	1		3	6	17	50	35.2941	3	6	17	50	35.2941	4.984	0.003	0.889		0	6	17	0	35.2941
8299	isoprenoid biosynthesis	P	1	7	12	14.2857	58.3333	1	8	13	12.5	61.5385	0.962	0.347	1		0	7	12	0	58.3333	0	8	13	0	61.5385	-0.532	1	1		2	7	12	28.5714	58.3333	2	8	13	25	61.5385	2.549	0.051	1		0	7	12	0	58.3333
8369	obsolete molecular function	F	0	0	0	0	0	7	119	180	5.88235	66.1111	0.417	0.827	1		0	0	0	0	0	2	119	180	1.68067	66.1111	-1.046	0.341	1		0	0	0	0	0	14	119	180	11.7647	66.1111	3.303	0.001	1		0	0	0	0	0
8534	purine-specific oxidized base lesion DNA N-glycosylase activity	F	0	1	1	0	100	0	1	1	0	100	-0.231	1	1		0	1	1	0	100	0	1	1	0	100	-0.188	1	1		1	1	1	100	100	1	1	1	100	100	4.301	0.056	1		0	1	1	0	100
8610	lipid biosynthesis	P	0	8	11	0	72.7273	10	140	198	7.14286	70.7071	1.139	0.334	1		1	8	11	12.5	72.7273	3	140	198	2.14286	70.7071	-0.832	0.495	1		2	8	11	25	72.7273	15	140	198	10.7143	70.7071	3.019	0.004	1		0	8	11	0	72.7273
9056	catabolism	P	0	2	2	0	100	18	366	532	4.91803	68.797	-0.119	1	1		0	2	2	0	100	8	366	532	2.18579	68.797	-1.316	0.21	1		0	2	2	0	100	27	366	532	7.37705	68.797	1.99	0.061	1		0	2	2	0	100
9267	cellular response to starvation	P	0	1	2	0	50	0	1	2	0	50	-0.231	1	1		0	1	2	0	50	0	1	2	0	50	-0.188	1	1		1	1	2	100	50	1	1	2	100	50	4.301	0.057	1		0	1	2	0	50
9308	amine metabolism	P	1	1	3	100	33.3333	8	218	322	3.66973	67.7019	-0.943	0.366	1		0	1	3	0	33.3333	8	218	322	3.66973	67.7019	0.215	0.862	1		1	1	3	100	33.3333	17	218	322	7.79817	67.7019	1.808	0.075	1		0	1	3	0	33.3333
9566	fertilization	P	0	1	2	0	50	2	13	46	15.3846	28.2609	1.702	0.114	1		0	1	2	0	50	0	13	46	0	28.2609	-0.678	1	1		0	1	2	0	50	3	13	46	23.0769	28.2609	2.935	0.033	1		0	1	2	0	50
15018	galactosylgalactosylxylosylprotein 3-beta-glucuronosyltransferase activity	F	0	1	3	0	33.3333	0	1	3	0	33.3333	-0.231	1	1		0	1	3	0	33.3333	0	1	3	0	33.3333	-0.188	1	1		1	1	3	100	33.3333	1	1	3	100	33.3333	4.301	0.058	1		0	1	3	0	33.3333
15267	channel or pore class transporter activity	F	0	2	9	0	22.2222	6	123	395	4.87805	31.1392	-0.089	1	1		0	2	9	0	22.2222	2	123	395	1.62602	31.1392	-1.097	0.322	1		0	2	9	0	22.2222	12	123	395	9.7561	31.1392	2.342	0.023	1		0	2	9	0	22.2222
15268	alpha-type channel activity	F	0	0	0	0	0	6	110	375	5.45455	29.3333	0.194	1	1		0	0	0	0	0	2	110	375	1.81818	29.3333	-0.925	0.426	1		0	0	0	0	0	12	110	375	10.9091	29.3333	2.765	0.008	1		0	0	0	0	0
15276	ligand-gated ion channel activity	F	0	0	4	0	0	2	13	97	15.3846	13.4021	1.702	0.148	1		0	0	4	0	0	0	13	97	0	13.4021	-0.678	1	1		0	0	4	0	0	4	13	97	30.7692	13.4021	4.194	0.003	1		0	0	4	0	0
15278	calcium-release channel activity	F	1	1	3	100	33.3333	1	2	5	50	40	2.903	0.103	1		0	1	3	0	33.3333	0	2	5	0	40	-0.266	1	1		1	1	3	100	33.3333	2	2	5	100	40	6.082	0.002	0.818		0	1	3	0	33.3333
15280	amiloride-sensitive sodium channel activity	F	1	3	7	33.3333	42.8571	1	3	7	33.3333	42.8571	2.237	0.159	1		0	3	7	0	42.8571	0	3	7	0	42.8571	-0.325	1	1		2	3	7	66.6667	42.8571	2	3	7	66.6667	42.8571	4.832	0.011	0.984		0	3	7	0	42.8571
15718	monocarboxylic acid transport	P	0	3	5	0	60	1	7	11	14.2857	63.6364	1.116	0.315	1		0	3	5	0	60	0	7	11	0	63.6364	-0.497	1	1		1	3	5	33.3333	60	2	7	11	28.5714	63.6364	2.813	0.052	1		0	3	5	0	60
15980	energy derivation by oxidation of organic compounds	P	0	3	4	0	75	4	106	148	3.77359	71.6216	-0.604	0.658	1		0	3	4	0	75	3	106	148	2.83019	71.6216	-0.33	0.822	1		1	3	4	33.3333	75	11	106	148	10.3774	71.6216	2.464	0.016	1		0	3	4	0	75
16052	carbohydrate catabolism	P	0	0	0	0	0	4	61	99	6.55738	61.6162	0.539	0.786	1		0	0	0	0	0	2	61	99	3.27869	61.6162	-0.056	1	1		0	0	0	0	0	7	61	99	11.4754	61.6162	2.254	0.035	1		0	0	0	0	0
16126	sterol biosynthesis	P	0	3	4	0	75	3	24	27	12.5	88.8889	1.668	0.114	1		0	3	4	0	75	1	24	27	4.16667	88.8889	0.205	1	1		1	3	4	33.3333	75	6	24	27	25	88.8889	4.419	0	0.989		0	3	4	0	75
16206	catechol O-methyltransferase activity	F	0	1	1	0	100	0	1	1	0	100	-0.231	1	1		0	1	1	0	100	0	1	1	0	100	-0.188	1	1		1	1	1	100	100	1	1	1	100	100	4.301	0.05	1		0	1	1	0	100
16491	oxidoreductase activity	F	16	318	445	5.03145	71.4607	26	431	655	6.03248	65.8015	0.953	0.349	1		3	318	445	0.943396	71.4607	7	431	655	1.62413	65.8015	-2.092	0.043	1		30	318	445	9.43396	71.4607	38	431	655	8.81671	65.8015	3.556	0	1		4	318	445	1.25786	71.4607
16614	oxidoreductase activity\, acting on CH-OH group of donors	F	0	0	0	0	0	7	72	105	9.72222	68.5714	1.817	0.103	1		0	0	0	0	0	1	72	105	1.38889	68.5714	-0.948	0.514	1		0	0	0	0	0	10	72	105	13.8889	68.5714	3.383	0.003	1		0	0	0	0	0
16627	oxidoreductase activity\, acting on the CH-CH group of donors	F	0	1	1	0	100	2	35	42	5.71429	83.3333	0.179	1	1		0	1	1	0	100	0	35	42	0	83.3333	-1.113	0.44	1		0	1	1	0	100	8	35	42	22.8571	83.3333	4.763	0.002	0.984		0	1	1	0	100
16628	oxidoreductase activity\, acting on the CH-CH group of donors\, NAD or NADP as acceptor	F	0	0	0	0	0	2	14	15	14.2857	93.3333	1.579	0.16	1		0	0	0	0	0	0	14	15	0	93.3333	-0.703	1	1		0	0	0	0	0	5	14	15	35.7143	93.3333	5.191	0.001	0.859		0	0	0	0	0
16638	oxidoreductase activity\, acting on the CH-NH2 group of donors	F	0	0	0	0	0	2	11	17	18.1818	64.7059	1.99	0.123	1		0	0	0	0	0	0	11	17	0	64.7059	-0.623	1	1		0	0	0	0	0	3	11	17	27.2727	64.7059	3.331	0.019	1		0	0	0	0	0
16639	oxidoreductase activity\, acting on the CH-NH2 group of donors\, NAD or NADP as acceptor	F	0	0	0	0	0	0	2	2	0	100	-0.326	1	1		0	0	0	0	0	0	2	2	0	100	-0.266	1	1		0	0	0	0	0	1	2	2	50	100	2.877	0.09	1		0	0	0	0	0
19433	triacylglycerol catabolism	P	0	1	1	0	100	0	1	1	0	100	-0.231	1	1		0	1	1	0	100	0	1	1	0	100	-0.188	1	1		1	1	1	100	100	1	1	1	100	100	4.301	0.058	1		0	1	1	0	100
19725	cell homeostasis	P	0	2	3	0	66.6667	5	62	137	8.06452	45.2555	1.087	0.37	1		0	2	3	0	66.6667	4	62	137	6.45161	45.2555	1.325	0.274	1		0	2	3	0	66.6667	10	62	137	16.129	45.2555	3.94	0.001	1		0	2	3	0	66.6667
19751	polyol metabolism	P	0	0	0	0	0	1	12	17	8.33333	70.5882	0.519	1	1		0	0	0	0	0	0	12	17	0	70.5882	-0.651	1	1		0	0	0	0	0	3	12	17	25	70.5882	3.122	0.02	1		0	0	0	0	0
30001	metal ion transport	P	0	19	22	0	86.3636	10	129	352	7.75194	36.6477	1.41	0.218	1		0	19	22	0	86.3636	3	129	352	2.32558	36.6477	-0.683	0.616	1		2	19	22	10.5263	86.3636	12	129	352	9.30232	36.6477	2.164	0.05	1		0	19	22	0	86.3636
30005	di-\, tri-valent inorganic cation homeostasis	P	0	0	0	0	0	3	37	95	8.10811	38.9474	0.851	0.445	1		0	0	0	0	0	3	37	95	8.10811	38.9474	1.579	0.145	1		0	0	0	0	0	7	37	95	18.9189	38.9474	3.81	0.004	1		0	0	0	0	0
30139	endocytic vesicle	C	1	3	4	33.3333	75	1	8	11	12.5	72.7273	0.962	0.335	1		0	3	4	0	75	0	8	11	0	72.7273	-0.532	1	1		2	3	4	66.6667	75	2	8	11	25	72.7273	2.549	0.07	1		0	3	4	0	75
30290	sphingolipid activator protein activity	F	0	1	1	0	100	0	1	1	0	100	-0.231	1	1		0	1	1	0	100	0	1	1	0	100	-0.188	1	1		1	1	1	100	100	1	1	1	100	100	4.301	0.059	1		0	1	1	0	100
30595	immune cell chemotaxis	P	0	2	4	0	50	0	7	13	0	53.8462	-0.61	1	1		0	2	4	0	50	1	7	13	14.2857	53.8462	1.587	0.261	1		0	2	4	0	50	2	7	13	28.5714	53.8462	2.813	0.076	1		0	2	4	0	50
30729	acetoacetate-CoA ligase activity	F	0	1	1	0	100	0	1	1	0	100	-0.231	1	1		0	1	1	0	100	0	1	1	0	100	-0.188	1	1		1	1	1	100	100	1	1	1	100	100	4.301	0.048	1		0	1	1	0	100
30731	guanidinoacetate N-methyltransferase activity	F	0	1	1	0	100	0	1	1	0	100	-0.231	1	1		0	1	1	0	100	0	1	1	0	100	-0.188	1	1		1	1	1	100	100	1	1	1	100	100	4.301	0.051	1		0	1	1	0	100
31074	nucleocytoplasmic shuttling complex	C	0	0	0	0	0	0	1	1	0	100	-0.231	1	1		0	0	0	0	0	0	1	1	0	100	-0.188	1	1		0	0	0	0	0	1	1	1	100	100	4.301	0.051	1		0	0	0	0	0
31559	oxidosqualene cyclase activity	F	0	0	0	0	0	0	1	1	0	100	-0.231	1	1		0	0	0	0	0	0	1	1	0	100	-0.188	1	1		0	0	0	0	0	1	1	1	100	100	4.301	0.061	1		0	0	0	0	0
31668	cellular response to extracellular stimulus	P	0	0	0	0	0	0	1	2	0	50	-0.231	1	1		0	0	0	0	0	0	1	2	0	50	-0.188	1	1		0	0	0	0	0	1	1	2	100	50	4.301	0.057	1		0	0	0	0	0
31669	cellular response to nutrient levels	P	0	0	0	0	0	0	1	2	0	50	-0.231	1	1		0	0	0	0	0	0	1	2	0	50	-0.188	1	1		0	0	0	0	0	1	1	2	100	50	4.301	0.057	1		0	0	0	0	0
31968	organelle outer membrane	C	0	0	0	0	0	2	24	31	8.33333	77.4194	0.735	0.609	1		0	0	0	0	0	0	24	31	0	77.4194	-0.921	0.639	1		0	0	0	0	0	4	24	31	16.6667	77.4194	2.565	0.033	1		0	0	0	0	0
42133	neurotransmitter metabolism	P	0	3	4	0	75	1	7	18	14.2857	38.8889	1.116	0.327	1		0	3	4	0	75	0	7	18	0	38.8889	-0.497	1	1		0	3	4	0	75	2	7	18	28.5714	38.8889	2.813	0.051	1		0	3	4	0	75
42135	neurotransmitter catabolism	P	1	3	5	33.3333	60	1	3	5	33.3333	60	2.237	0.152	1		0	3	5	0	60	0	3	5	0	60	-0.325	1	1		2	3	5	66.6667	60	2	3	5	66.6667	60	4.832	0.009	0.984		0	3	5	0	60
42564	NLS-dependent protein nuclear import complex	C	0	1	1	0	100	0	1	1	0	100	-0.231	1	1		0	1	1	0	100	0	1	1	0	100	-0.188	1	1		1	1	1	100	100	1	1	1	100	100	4.301	0.051	1		0	1	1	0	100
42594	response to starvation	P	0	0	2	0	0	0	1	4	0	25	-0.231	1	1		0	0	2	0	0	0	1	4	0	25	-0.188	1	1		0	0	2	0	0	1	1	4	100	25	4.301	0.057	1		0	0	2	0	0
43129	surfactant homeostasis	P	0	1	1	0	100	0	1	1	0	100	-0.231	1	1		0	1	1	0	100	0	1	1	0	100	-0.188	1	1		1	1	1	100	100	1	1	1	100	100	4.301	0.058	1		0	1	1	0	100
44255	cellular lipid metabolism	P	0	0	0	0	0	21	288	438	7.29167	65.7534	1.764	0.103	1		0	0	0	0	0	8	288	438	2.77778	65.7534	-0.6	0.589	1		0	0	0	0	0	25	288	438	8.68056	65.7534	2.777	0.007	1		0	0	0	0	0
44269	glycerol ether catabolism	P	0	0	0	0	0	0	1	1	0	100	-0.231	1	1		0	0	0	0	0	0	1	1	0	100	-0.188	1	1		0	0	0	0	0	1	1	1	100	100	4.301	0.058	1		0	0	0	0	0
44275	cellular carbohydrate catabolism	P	0	0	0	0	0	4	61	99	6.55738	61.6162	0.539	0.786	1		0	0	0	0	0	2	61	99	3.27869	61.6162	-0.056	1	1		0	0	0	0	0	7	61	99	11.4754	61.6162	2.254	0.035	1		0	0	0	0	0
45085	negative regulation of interleukin-2 biosynthesis	P	0	1	1	0	100	0	1	1	0	100	-0.231	1	1		0	1	1	0	100	0	1	1	0	100	-0.188	1	1		1	1	1	100	100	1	1	1	100	100	4.301	0.058	1		0	1	1	0	100
46461	neutral lipid catabolism	P	0	0	0	0	0	0	1	1	0	100	-0.231	1	1		0	0	0	0	0	0	1	1	0	100	-0.188	1	1		0	0	0	0	0	1	1	1	100	100	4.301	0.058	1		0	0	0	0	0
46464	acylglycerol catabolism	P	0	0	0	0	0	0	1	1	0	100	-0.231	1	1		0	0	0	0	0	0	1	1	0	100	-0.188	1	1		0	0	0	0	0	1	1	1	100	100	4.301	0.058	1		0	0	0	0	0
46487	glyoxylate metabolism	P	0	0	0	0	0	1	2	2	50	100	2.903	0.113	1		0	0	0	0	0	0	2	2	0	100	-0.266	1	1		0	0	0	0	0	1	2	2	50	100	2.877	0.088	1		0	0	0	0	0
46503	glycerolipid catabolism	P	0	0	0	0	0	0	1	1	0	100	-0.231	1	1		0	0	0	0	0	0	1	1	0	100	-0.188	1	1		0	0	0	0	0	1	1	1	100	100	4.301	0.058	1		0	0	0	0	0
46916	transition metal ion homeostasis	P	0	0	0	0	0	2	15	28	13.3333	53.5714	1.466	0.188	1		0	0	0	0	0	1	15	28	6.66667	53.5714	0.696	1	1		0	0	0	0	0	5	15	28	33.3333	53.5714	4.956	0.001	0.892		0	0	0	0	0
47026	3-alpha-hydroxysteroid dehydrogenase (A-specific) activity	F	1	2	2	50	100	1	2	2	50	100	2.903	0.107	1		0	2	2	0	100	0	2	2	0	100	-0.266	1	1		2	2	2	100	100	2	2	2	100	100	6.082	0.004	0.818		0	2	2	0	100
47290	(alpha-N-acetylneuraminyl-2\,3-beta-galactosyl-1\,3)-N-acetyl-galactosaminide 6-alpha-sialyltransferase activity	F	0	1	1	0	100	0	1	1	0	100	-0.231	1	1		0	1	1	0	100	0	1	1	0	100	-0.188	1	1		1	1	1	100	100	1	1	1	100	100	4.301	0.048	1		0	1	1	0	100
47598	7-dehydrocholesterol reductase activity	F	0	1	1	0	100	0	1	1	0	100	-0.231	1	1		0	1	1	0	100	0	1	1	0	100	-0.188	1	1		1	1	1	100	100	1	1	1	100	100	4.301	0.052	1		0	1	1	0	100
48286	alveolus development	P	0	1	1	0	100	0	1	1	0	100	-0.231	1	1		0	1	1	0	100	0	1	1	0	100	-0.188	1	1		1	1	1	100	100	1	1	1	100	100	4.301	0.058	1		0	1	1	0	100
50613	delta14-sterol reductase activity	F	0	1	1	0	100	0	1	1	0	100	-0.231	1	1		0	1	1	0	100	0	1	1	0	100	-0.188	1	1		1	1	1	100	100	1	1	1	100	100	4.301	0.048	1		0	1	1	0	100
50801	ion homeostasis	P	0	0	0	0	0	4	51	126	7.84314	40.4762	0.913	0.512	1		0	0	0	0	0	3	51	126	5.88235	40.4762	0.976	0.393	1		0	0	0	0	0	8	51	126	15.6863	40.4762	3.427	0.002	1		0	0	0	0	0
50900	immune cell migration	P	0	0	0	0	0	0	7	13	0	53.8462	-0.61	1	1		0	0	0	0	0	1	7	13	14.2857	53.8462	1.587	0.261	1		0	0	0	0	0	2	7	13	28.5714	53.8462	2.813	0.076	1		0	0	0	0	0
51014	actin filament severing	P	0	1	2	0	50	0	1	2	0	50	-0.231	1	1		0	1	2	0	50	0	1	2	0	50	-0.188	1	1		1	1	2	100	50	1	1	2	100	50	4.301	0.05	1		0	1	2	0	50
51186	cofactor metabolism	P	0	0	0	0	0	7	139	173	5.03597	80.3468	-0.008	1	1		0	0	0	0	0	6	139	173	4.31655	80.3468	0.595	0.664	1		0	0	0	0	0	12	139	173	8.63309	80.3468	1.887	0.075	1		0	0	0	0	0
51264	mono-olein transacylation activity	F	0	1	1	0	100	0	1	1	0	100	-0.231	1	1		0	1	1	0	100	0	1	1	0	100	-0.188	1	1		1	1	1	100	100	1	1	1	100	100	4.301	0.058	1		0	1	1	0	100
51265	diolein transacylation activity	F	0	1	1	0	100	0	1	1	0	100	-0.231	1	1		0	1	1	0	100	0	1	1	0	100	-0.188	1	1		1	1	1	100	100	1	1	1	100	100	4.301	0.058	1		0	1	1	0	100
51716	cellular response to stimulus	P	0	0	0	0	0	0	1	2	0	50	-0.231	1	1		0	0	0	0	0	0	1	2	0	50	-0.188	1	1		0	0	0	0	0	1	1	2	100	50	4.301	0.057	1		0	0	0	0	0
5001	transmembrane receptor protein tyrosine phosphatase activity	F	0	8	19	0	42.1053	0	8	19	0	42.1053	-0.653	1	1		0	8	19	0	42.1053	0	8	19	0	42.1053	-0.532	1	1		0	8	19	0	42.1053	0	8	19	0	42.1053	-0.658	1	1		2	8	19	25	42.1053
9063	amino acid catabolism	P	0	0	0	0	0	0	36	55	0	65.4545	-1.387	0.252	1		0	0	0	0	0	0	36	55	0	65.4545	-1.129	0.417	1		0	0	0	0	0	3	36	55	8.33333	65.4545	0.873	0.41	1		0	0	0	0	0
9310	amine catabolism	P	0	0	0	0	0	0	37	57	0	64.9123	-1.406	0.253	1		0	0	0	0	0	0	37	57	0	64.9123	-1.145	0.414	1		0	0	0	0	0	3	37	57	8.10811	64.9123	0.823	0.416	1		0	0	0	0	0
15290	electrochemical potential-driven transporter activity	F	0	1	1	0	100	8	102	200	7.84314	51	1.295	0.251	1		0	1	1	0	100	6	102	200	5.88235	51	1.385	0.163	1		0	1	1	0	100	4	102	200	3.92157	51	-0.556	0.688	1		0	1	1	0	100
15291	porter activity	F	0	0	0	0	0	8	101	199	7.92079	50.7538	1.324	0.25	1		0	0	0	0	0	6	101	199	5.94059	50.7538	1.41	0.159	1		0	0	0	0	0	4	101	199	3.9604	50.7538	-0.536	0.686	1		0	0	0	0	0
19198	transmembrane receptor protein phosphatase activity	F	0	0	0	0	0	0	8	19	0	42.1053	-0.653	1	1		0	0	0	0	0	0	8	19	0	42.1053	-0.532	1	1		0	0	0	0	0	0	8	19	0	42.1053	-0.658	1	1		0	0	0	0	0
44270	nitrogen compound catabolism	P	0	0	0	0	0	0	39	59	0	66.1017	-1.444	0.254	1		0	0	0	0	0	0	39	59	0	66.1017	-1.176	0.405	1		0	0	0	0	0	3	39	59	7.69231	66.1017	0.727	0.705	1		0	0	0	0	0
45595	regulation of cell differentiation	P	2	7	9	28.5714	77.7778	3	27	45	11.1111	60	1.44	0.153	1		0	7	9	0	77.7778	1	27	45	3.7037	60	0.085	1	1		1	7	9	14.2857	77.7778	1	27	45	3.7037	60	-0.336	1	1		0	7	9	0	77.7778
4	biological process unknown	P	20	409	705	4.88998	58.0142	20	409	705	4.88998	58.0142	-0.153	0.903	1		8	409	705	1.95599	58.0142	8	409	705	1.95599	58.0142	-1.657	0.106	1		26	409	705	6.35697	58.0142	26	409	705	6.35697	58.0142	1.152	0.242	1		13	409	705	3.17848	58.0142
247	C-8 sterol isomerase activity	F	0	1	1	0	100	0	1	1	0	100	-0.231	1	1		0	1	1	0	100	0	1	1	0	100	-0.188	1	1		0	1	1	0	100	0	1	1	0	100	-0.233	1	1		0	1	1	0	100
272	polysaccharide catabolism	P	0	0	2	0	0	0	6	12	0	50	-0.565	1	1		0	0	2	0	0	0	6	12	0	50	-0.46	1	1		0	0	2	0	0	1	6	12	16.6667	50	1.281	0.279	1		0	0	2	0	0
1516	prostaglandin biosynthesis	P	0	5	9	0	55.5556	1	6	10	16.6667	60	1.299	0.255	1		0	5	9	0	55.5556	0	6	10	0	60	-0.46	1	1		0	5	9	0	55.5556	0	6	10	0	60	-0.57	1	1		0	5	9	0	55.5556
3680	AT DNA binding	F	0	1	1	0	100	0	1	1	0	100	-0.231	1	1		0	1	1	0	100	0	1	1	0	100	-0.188	1	1		0	1	1	0	100	0	1	1	0	100	-0.233	1	1		0	1	1	0	100
3824	catalytic activity	F	9	201	313	4.47761	64.2173	157	3368	4973	4.66152	67.7257	-1.306	0.213	1		9	201	313	4.47761	64.2173	99	3368	4973	2.93943	67.7257	-1.896	0.065	1		12	201	313	5.97015	64.2173	181	3368	4973	5.37411	67.7257	0.814	0.425	1		3	201	313	1.49254	64.2173
3865	3-oxo-5-alpha-steroid 4-dehydrogenase activity	F	0	1	2	0	50	0	1	2	0	50	-0.231	1	1		0	1	2	0	50	0	1	2	0	50	-0.188	1	1		0	1	2	0	50	0	1	2	0	50	-0.233	1	1		0	1	2	0	50
3899	DNA-directed RNA polymerase activity	F	1	34	42	2.94118	80.9524	1	36	44	2.77778	81.8182	-0.624	0.721	1		1	34	42	2.94118	80.9524	1	36	44	2.77778	81.8182	-0.209	1	1		2	34	42	5.88235	80.9524	2	36	44	5.55556	81.8182	0.116	1	1		0	34	42	0	80.9524
3951	NAD+ kinase activity	F	0	1	2	0	50	0	1	2	0	50	-0.231	1	1		0	1	2	0	50	0	1	2	0	50	-0.188	1	1		0	1	2	0	50	0	1	2	0	50	-0.233	1	1		0	1	2	0	50
3952	NAD+ synthase (glutamine-hydrolyzing) activity	F	0	1	1	0	100	0	1	1	0	100	-0.231	1	1		0	1	1	0	100	0	1	1	0	100	-0.188	1	1		0	1	1	0	100	0	1	1	0	100	-0.233	1	1		0	1	1	0	100
3958	NADPH-hemoprotein reductase activity	F	0	1	1	0	100	0	1	1	0	100	-0.231	1	1		0	1	1	0	100	0	1	1	0	100	-0.188	1	1		0	1	1	0	100	0	1	1	0	100	-0.233	1	1		0	1	1	0	100
3978	UDP-glucose 4-epimerase activity	F	0	1	1	0	100	0	1	1	0	100	-0.231	1	1		0	1	1	0	100	0	1	1	0	100	-0.188	1	1		0	1	1	0	100	0	1	1	0	100	-0.233	1	1		0	1	1	0	100
4014	adenosylmethionine decarboxylase activity	F	0	1	1	0	100	0	1	1	0	100	-0.231	1	1		0	1	1	0	100	0	1	1	0	100	-0.188	1	1		0	1	1	0	100	0	1	1	0	100	-0.233	1	1		0	1	1	0	100
4047	aminomethyltransferase activity	F	0	6	8	0	75	0	6	8	0	75	-0.565	1	1		0	6	8	0	75	0	6	8	0	75	-0.46	1	1		0	6	8	0	75	0	6	8	0	75	-0.57	1	1		1	6	8	16.6667	75
4143	diacylglycerol kinase activity	F	0	9	14	0	64.2857	0	9	14	0	64.2857	-0.692	1	1		1	9	14	11.1111	64.2857	1	9	14	11.1111	64.2857	1.274	0.276	1		0	9	14	0	64.2857	0	9	14	0	64.2857	-0.698	1	1		0	9	14	0	64.2857
4185	serine carboxypeptidase activity	F	0	3	3	0	100	0	5	5	0	100	-0.516	1	1		0	3	3	0	100	0	5	5	0	100	-0.42	1	1		0	3	3	0	100	0	5	5	0	100	-0.52	1	1		0	3	3	0	100
4187	carboxypeptidase D activity	F	0	1	1	0	100	0	1	1	0	100	-0.231	1	1		0	1	1	0	100	0	1	1	0	100	-0.188	1	1		0	1	1	0	100	0	1	1	0	100	-0.233	1	1		0	1	1	0	100
4198	calpain activity	F	1	8	14	12.5	57.1429	1	8	14	12.5	57.1429	0.962	0.331	1		0	8	14	0	57.1429	0	8	14	0	57.1429	-0.532	1	1		1	8	14	12.5	57.1429	1	8	14	12.5	57.1429	0.945	0.34	1		1	8	14	12.5	57.1429
4326	tetrahydrofolylpolyglutamate synthase activity	F	0	1	1	0	100	0	1	1	0	100	-0.231	1	1		0	1	1	0	100	0	1	1	0	100	-0.188	1	1		0	1	1	0	100	0	1	1	0	100	-0.233	1	1		0	1	1	0	100
4367	glycerol-3-phosphate dehydrogenase (NAD+) activity	F	0	1	2	0	50	0	1	2	0	50	-0.231	1	1		0	1	2	0	50	0	1	2	0	50	-0.188	1	1		0	1	2	0	50	0	1	2	0	50	-0.233	1	1		0	1	2	0	50
4373	glycogen (starch) synthase activity	F	0	1	2	0	50	0	1	2	0	50	-0.231	1	1		0	1	2	0	50	0	1	2	0	50	-0.188	1	1		0	1	2	0	50	0	1	2	0	50	-0.233	1	1		0	1	2	0	50
4448	isocitrate dehydrogenase activity	F	0	0	0	0	0	1	5	6	20	83.3333	1.527	0.236	1		0	0	0	0	0	1	5	6	20	83.3333	2.045	0.182	1		0	0	0	0	0	1	5	6	20	83.3333	1.508	0.226	1		0	0	0	0	0
4645	phosphorylase activity	F	0	2	2	0	100	0	3	4	0	75	-0.4	1	1		0	2	2	0	100	0	3	4	0	75	-0.325	1	1		0	2	2	0	100	0	3	4	0	75	-0.403	1	1		0	2	2	0	100
4711	ribosomal protein S6 kinase activity	F	0	1	1	0	100	0	1	1	0	100	-0.231	1	1		0	1	1	0	100	0	1	1	0	100	-0.188	1	1		0	1	1	0	100	0	1	1	0	100	-0.233	1	1		0	1	1	0	100
4731	purine-nucleoside phosphorylase activity	F	0	1	1	0	100	0	1	1	0	100	-0.231	1	1		0	1	1	0	100	0	1	1	0	100	-0.188	1	1		0	1	1	0	100	0	1	1	0	100	-0.233	1	1		0	1	1	0	100
4806	triacylglycerol lipase activity	F	0	3	10	0	30	0	3	10	0	30	-0.4	1	1		0	3	10	0	30	0	3	10	0	30	-0.325	1	1		1	3	10	33.3333	30	1	3	10	33.3333	30	2.215	0.138	1		0	3	10	0	30
4852	uroporphyrinogen-III synthase activity	F	0	1	1	0	100	0	1	1	0	100	-0.231	1	1		0	1	1	0	100	0	1	1	0	100	-0.188	1	1		0	1	1	0	100	0	1	1	0	100	-0.233	1	1		0	1	1	0	100
5386	carrier activity	F	0	8	13	0	61.5385	10	188	326	5.31915	57.6687	0.169	0.87	1		2	8	13	25	61.5385	7	188	326	3.7234	57.6687	0.241	0.861	1		1	8	13	12.5	61.5385	9	188	326	4.78723	57.6687	-0.215	0.867	1		0	8	13	0	61.5385
5452	inorganic anion exchanger activity	F	1	5	10	20	50	1	5	10	20	50	1.527	0.231	1		0	5	10	0	50	0	5	10	0	50	-0.42	1	1		0	5	10	0	50	0	5	10	0	50	-0.52	1	1		0	5	10	0	50
5501	retinoid binding	F	0	1	2	0	50	1	4	12	25	33.3333	1.822	0.203	1		0	1	2	0	50	0	4	12	0	33.3333	-0.376	1	1		0	1	2	0	50	1	4	12	25	33.3333	1.802	0.204	1		0	1	2	0	50
5527	macrolide binding	F	0	0	0	0	0	0	5	7	0	71.4286	-0.516	1	1		0	0	0	0	0	0	5	7	0	71.4286	-0.42	1	1		0	0	0	0	0	1	5	7	20	71.4286	1.508	0.25	1		0	0	0	0	0
5528	FK506 binding	F	0	5	7	0	71.4286	0	5	7	0	71.4286	-0.516	1	1		0	5	7	0	71.4286	0	5	7	0	71.4286	-0.42	1	1		1	5	7	20	71.4286	1	5	7	20	71.4286	1.508	0.25	1		0	5	7	0	71.4286
5548	phospholipid transporter activity	F	0	0	0	0	0	2	16	23	12.5	69.5652	1.362	0.193	1		0	0	0	0	0	0	16	23	0	69.5652	-0.752	0.663	1		0	0	0	0	0	1	16	23	6.25	69.5652	0.203	1	1		0	0	0	0	0
5590	collagen type VII	C	0	1	1	0	100	0	1	1	0	100	-0.231	1	1		0	1	1	0	100	0	1	1	0	100	-0.188	1	1		0	1	1	0	100	0	1	1	0	100	-0.233	1	1		0	1	1	0	100
5666	DNA-directed RNA polymerase III complex	C	0	6	7	0	85.7143	0	6	7	0	85.7143	-0.565	1	1		0	6	7	0	85.7143	0	6	7	0	85.7143	-0.46	1	1		1	6	7	16.6667	85.7143	1	6	7	16.6667	85.7143	1.281	0.283	1		0	6	7	0	85.7143
5677	chromatin silencing complex	C	0	7	7	0	100	0	7	7	0	100	-0.61	1	1		0	7	7	0	100	0	7	7	0	100	-0.497	1	1		1	7	7	14.2857	100	1	7	7	14.2857	100	1.099	0.296	1		0	7	7	0	100
5960	glycine cleavage complex	C	0	3	3	0	100	0	3	3	0	100	-0.4	1	1		0	3	3	0	100	0	3	3	0	100	-0.325	1	1		0	3	3	0	100	0	3	3	0	100	-0.403	1	1		0	3	3	0	100
5975	carbohydrate metabolism	P	6	155	235	3.87097	65.9574	12	293	451	4.09556	64.9667	-0.76	0.495	1		4	155	235	2.58065	65.9574	9	293	451	3.07167	64.9667	-0.323	0.86	1		8	155	235	5.16129	65.9574	21	293	451	7.16723	64.9667	1.608	0.125	1		7	155	235	4.51613	65.9574
5976	polysaccharide metabolism	P	1	1	2	100	50	1	32	49	3.125	65.3061	-0.498	0.746	1		0	1	2	0	50	0	32	49	0	65.3061	-1.064	0.403	1		1	1	2	100	50	3	32	49	9.375	65.3061	1.091	0.397	1		0	1	2	0	50
5977	glycogen metabolism	P	0	10	15	0	66.6667	0	20	28	0	71.4286	-1.033	0.43	1		0	10	15	0	66.6667	0	20	28	0	71.4286	-0.841	0.638	1		0	10	15	0	66.6667	2	20	28	10	71.4286	0.988	0.621	1		0	10	15	0	66.6667
5978	glycogen biosynthesis	P	0	6	9	0	66.6667	0	6	9	0	66.6667	-0.565	1	1		0	6	9	0	66.6667	0	6	9	0	66.6667	-0.46	1	1		1	6	9	16.6667	66.6667	1	6	9	16.6667	66.6667	1.281	0.256	1		0	6	9	0	66.6667
5980	glycogen catabolism	P	0	4	4	0	100	0	4	4	0	100	-0.461	1	1		0	4	4	0	100	0	4	4	0	100	-0.376	1	1		1	4	4	25	100	1	4	4	25	100	1.802	0.196	1		0	4	4	0	100
6073	glucan metabolism	P	0	0	0	0	0	0	20	29	0	68.9655	-1.033	0.43	1		0	0	0	0	0	0	20	29	0	68.9655	-0.841	0.638	1		0	0	0	0	0	2	20	29	10	68.9655	0.988	0.621	1		0	0	0	0	0
6082	organic acid metabolism	P	0	0	0	0	0	12	287	420	4.18119	68.3333	-0.684	0.574	1		0	0	0	0	0	8	287	420	2.78746	68.3333	-0.589	0.628	1		0	0	0	0	0	17	287	420	5.92335	68.3333	0.62	0.605	1		0	0	0	0	0
6084	acetyl-CoA metabolism	P	0	4	4	0	100	1	26	27	3.84615	96.2963	-0.281	1	1		1	4	4	25	100	2	26	27	7.69231	96.2963	1.206	0.24	1		0	4	4	0	100	3	26	27	11.5385	96.2963	1.484	0.128	1		0	4	4	0	100
6099	tricarboxylic acid cycle	P	1	21	22	4.7619	95.4545	1	21	22	4.7619	95.4545	-0.061	1	1		1	21	22	4.7619	95.4545	1	21	22	4.7619	95.4545	0.342	1	1		2	21	22	9.52381	95.4545	2	21	22	9.52381	95.4545	0.914	0.633	1		0	21	22	0	95.4545
6112	energy reserve metabolism	P	0	2	6	0	33.3333	0	22	35	0	62.8571	-1.083	0.408	1		0	2	6	0	33.3333	0	22	35	0	62.8571	-0.882	0.635	1		0	2	6	0	33.3333	2	22	35	9.09091	62.8571	0.843	0.628	1		0	2	6	0	33.3333
6338	chromatin remodeling	P	0	20	24	0	83.3333	0	31	35	0	88.5714	-1.286	0.234	1		0	20	24	0	83.3333	0	31	35	0	88.5714	-1.048	0.43	1		0	20	24	0	83.3333	1	31	35	3.22581	88.5714	-0.481	0.751	1		0	20	24	0	83.3333
6342	chromatin silencing	P	0	7	9	0	77.7778	0	8	10	0	80	-0.653	1	1		0	7	9	0	77.7778	0	8	10	0	80	-0.532	1	1		1	7	9	14.2857	77.7778	1	8	10	12.5	80	0.945	0.326	1		0	7	9	0	77.7778
6536	glutamate metabolism	P	1	1	1	100	100	1	5	9	20	55.5556	1.527	0.232	1		0	1	1	0	100	0	5	9	0	55.5556	-0.42	1	1		0	1	1	0	100	1	5	9	20	55.5556	1.508	0.225	1		0	1	1	0	100
6538	glutamate catabolism	P	0	2	2	0	100	0	3	4	0	75	-0.4	1	1		0	2	2	0	100	0	3	4	0	75	-0.325	1	1		1	2	2	50	100	1	3	4	33.3333	75	2.215	0.132	1		0	2	2	0	100
6546	glycine catabolism	P	0	6	8	0	75	0	6	8	0	75	-0.565	1	1		0	6	8	0	75	0	6	8	0	75	-0.46	1	1		0	6	8	0	75	0	6	8	0	75	-0.57	1	1		1	6	8	16.6667	75
6595	polyamine metabolism	P	0	2	2	0	100	0	10	10	0	100	-0.73	0.668	1		0	2	2	0	100	0	10	10	0	100	-0.594	1	1		0	2	2	0	100	1	10	10	10	100	0.699	1	1		0	2	2	0	100
6596	polyamine biosynthesis	P	0	4	4	0	100	0	7	7	0	100	-0.61	1	1		0	4	4	0	100	0	7	7	0	100	-0.497	1	1		0	4	4	0	100	1	7	7	14.2857	100	1.099	0.315	1		0	4	4	0	100
6597	spermine biosynthesis	P	0	1	1	0	100	0	1	1	0	100	-0.231	1	1		0	1	1	0	100	0	1	1	0	100	-0.188	1	1		0	1	1	0	100	0	1	1	0	100	-0.233	1	1		0	1	1	0	100
6643	membrane lipid metabolism	P	0	2	2	0	100	1	88	117	1.13636	75.2137	-1.685	0.14	1		0	2	2	0	100	1	88	117	1.13636	75.2137	-1.18	0.366	1		0	2	2	0	100	5	88	117	5.68182	75.2137	0.236	1	1		0	2	2	0	100
6650	glycerophospholipid metabolism	P	0	2	2	0	100	0	26	31	0	83.871	-1.178	0.385	1		0	2	2	0	100	0	26	31	0	83.871	-0.959	0.631	1		0	2	2	0	100	1	26	31	3.84615	83.871	-0.297	1	1		0	2	2	0	100
6670	sphingosine metabolism	P	0	1	1	0	100	0	1	1	0	100	-0.231	1	1		0	1	1	0	100	0	1	1	0	100	-0.188	1	1		0	1	1	0	100	0	1	1	0	100	-0.233	1	1		0	1	1	0	100
6692	prostanoid metabolism	P	0	0	0	0	0	2	11	18	18.1818	61.1111	1.99	0.106	1		0	0	0	0	0	0	11	18	0	61.1111	-0.623	1	1		0	0	0	0	0	2	11	18	18.1818	61.1111	1.964	0.107	1		0	0	0	0	0
6693	prostaglandin metabolism	P	1	5	8	20	62.5	2	11	18	18.1818	61.1111	1.99	0.106	1		0	5	8	0	62.5	0	11	18	0	61.1111	-0.623	1	1		2	5	8	40	62.5	2	11	18	18.1818	61.1111	1.964	0.107	1		0	5	8	0	62.5
6696	ergosterol biosynthesis	P	0	1	1	0	100	0	1	1	0	100	-0.231	1	1		0	1	1	0	100	0	1	1	0	100	-0.188	1	1		0	1	1	0	100	0	1	1	0	100	-0.233	1	1		0	1	1	0	100
6810	transport	P	16	286	515	5.59441	55.534	66	1445	2446	4.56747	59.076	-0.917	0.418	1		9	286	515	3.14685	55.534	34	1446	2446	2.35131	59.1169	-2.418	0.021	1		22	286	515	7.69231	55.534	85	1446	2446	5.87828	59.1169	1.409	0.158	1		7	286	515	2.44755	55.534
6812	cation transport	P	3	53	159	5.66038	33.3333	11	204	475	5.39216	42.9474	0.225	0.881	1		0	53	159	0	33.3333	4	204	475	1.96078	42.9474	-1.153	0.339	1		3	53	159	5.66038	33.3333	15	204	475	7.35294	42.9474	1.456	0.159	1		3	53	159	5.66038	33.3333
6897	endocytosis	P	4	62	74	6.45161	83.7838	6	100	135	6	74.0741	0.435	0.825	1		0	62	74	0	83.7838	1	100	135	1	74.0741	-1.335	0.279	1		3	62	74	4.83871	83.7838	7	100	135	7	74.0741	0.853	0.496	1		2	62	74	3.22581	83.7838
6940	regulation of smooth muscle contraction	P	1	3	7	33.3333	42.8571	1	4	9	25	44.4444	1.822	0.217	1		0	3	7	0	42.8571	0	4	9	0	44.4444	-0.376	1	1		0	3	7	0	42.8571	0	4	9	0	44.4444	-0.465	1	1		0	3	7	0	42.8571
7140	male meiosis	P	0	2	3	0	66.6667	0	3	4	0	75	-0.4	1	1		0	2	3	0	66.6667	0	3	4	0	75	-0.325	1	1		0	2	3	0	66.6667	1	3	4	33.3333	75	2.215	0.132	1		0	2	3	0	66.6667
7205	protein kinase C activation	P	0	13	23	0	56.5217	0	13	23	0	56.5217	-0.832	0.644	1		1	13	23	7.69231	56.5217	1	13	23	7.69231	56.5217	0.852	0.365	1		0	13	23	0	56.5217	0	13	23	0	56.5217	-0.839	0.645	1		1	13	23	7.69231	56.5217
7586	digestion	P	2	16	50	12.5	32	2	16	56	12.5	28.5714	1.362	0.206	1		0	16	50	0	32	0	16	56	0	28.5714	-0.752	0.679	1		1	16	50	6.25	32	1	16	56	6.25	28.5714	0.203	1	1		1	16	50	6.25	32
7602	phototransduction	P	1	4	16	25	25	1	4	22	25	18.1818	1.822	0.209	1		0	4	16	0	25	0	4	22	0	18.1818	-0.376	1	1		0	4	16	0	25	0	4	22	0	18.1818	-0.465	1	1		0	4	16	0	25
7622	rhythmic behavior	P	0	0	0	0	0	0	1	1	0	100	-0.231	1	1		0	0	0	0	0	0	1	1	0	100	-0.188	1	1		0	0	0	0	0	0	1	1	0	100	-0.233	1	1		0	0	0	0	0
8144	drug binding	F	0	3	4	0	75	0	15	18	0	83.3333	-0.894	0.655	1		0	3	4	0	75	0	15	18	0	83.3333	-0.728	0.677	1		0	3	4	0	75	1	15	18	6.66667	83.3333	0.27	1	1		0	3	4	0	75
8194	UDP-glycosyltransferase activity	F	0	0	0	0	0	2	48	92	4.16667	52.1739	-0.281	1	1		0	0	0	0	0	2	48	92	4.16667	52.1739	0.29	1	1		0	0	0	0	0	2	48	92	4.16667	52.1739	-0.303	1	1		0	0	0	0	0
8204	ergosterol metabolism	P	0	0	0	0	0	0	1	1	0	100	-0.231	1	1		0	0	0	0	0	0	1	1	0	100	-0.188	1	1		0	0	0	0	0	0	1	1	0	100	-0.233	1	1		0	0	0	0	0
8215	spermine metabolism	P	0	0	0	0	0	0	1	1	0	100	-0.231	1	1		0	0	0	0	0	0	1	1	0	100	-0.188	1	1		0	0	0	0	0	0	1	1	0	100	-0.233	1	1		0	0	0	0	0
8216	spermidine metabolism	P	0	0	0	0	0	0	4	4	0	100	-0.461	1	1		0	0	0	0	0	0	4	4	0	100	-0.376	1	1		0	0	0	0	0	1	4	4	25	100	1.802	0.202	1		0	0	0	0	0
8295	spermidine biosynthesis	P	0	3	3	0	100	0	3	3	0	100	-0.4	1	1		0	3	3	0	100	0	3	3	0	100	-0.325	1	1		1	3	3	33.3333	100	1	3	3	33.3333	100	2.215	0.162	1		0	3	3	0	100
8324	cation transporter activity	F	0	11	20	0	55	13	233	525	5.5794	44.3809	0.373	0.768	1		0	11	20	0	55	4	233	525	1.71674	44.3809	-1.442	0.205	1		1	11	20	9.09091	55	12	233	525	5.15022	44.3809	0.015	1	1		0	11	20	0	55
8454	alpha-1\,3-mannosylglycoprotein 4-beta-N-acetylglucosaminyltransferase activity	F	0	1	3	0	33.3333	0	1	3	0	33.3333	-0.231	1	1		0	1	3	0	33.3333	0	1	3	0	33.3333	-0.188	1	1		0	1	3	0	33.3333	0	1	3	0	33.3333	-0.233	1	1		0	1	3	0	33.3333
8457	beta-galactosyl-N-acetylglucosaminylgalactosylglucosyl-ceramide beta-1\,3-acetylglucosaminyltransferase activity	F	0	1	1	0	100	0	1	1	0	100	-0.231	1	1		0	1	1	0	100	0	1	1	0	100	-0.188	1	1		0	1	1	0	100	0	1	1	0	100	-0.233	1	1		0	1	1	0	100
8493	tetracycline transporter activity	F	0	1	1	0	100	0	5	8	0	62.5	-0.516	1	1		0	1	1	0	100	0	5	8	0	62.5	-0.42	1	1		0	1	1	0	100	0	5	8	0	62.5	-0.52	1	1		0	1	1	0	100
8526	phosphatidylinositol transporter activity	F	1	5	6	20	83.3333	1	5	6	20	83.3333	1.527	0.224	1		0	5	6	0	83.3333	0	5	6	0	83.3333	-0.42	1	1		1	5	6	20	83.3333	1	5	6	20	83.3333	1.508	0.223	1		0	5	6	0	83.3333
8654	phospholipid biosynthesis	P	1	21	23	4.7619	91.3043	1	41	44	2.43902	93.1818	-0.766	0.523	1		0	21	23	0	91.3043	0	41	44	0	93.1818	-1.206	0.402	1		3	21	23	14.2857	91.3043	3	41	44	7.31707	93.1818	0.636	0.714	1		0	21	23	0	91.3043
8783	agmatinase activity	F	0	1	1	0	100	0	1	1	0	100	-0.231	1	1		0	1	1	0	100	0	1	1	0	100	-0.188	1	1		0	1	1	0	100	0	1	1	0	100	-0.233	1	1		0	1	1	0	100
8889	glycerophosphodiester phosphodiesterase activity	F	1	5	7	20	71.4286	1	5	7	20	71.4286	1.527	0.243	1		0	5	7	0	71.4286	0	5	7	0	71.4286	-0.42	1	1		1	5	7	20	71.4286	1	5	7	20	71.4286	1.508	0.245	1		0	5	7	0	71.4286
8970	phospholipase A1 activity	F	0	1	2	0	50	0	1	2	0	50	-0.231	1	1		0	1	2	0	50	0	1	2	0	50	-0.188	1	1		0	1	2	0	50	0	1	2	0	50	-0.233	1	1		0	1	2	0	50
9065	glutamine family amino acid catabolism	P	0	0	0	0	0	0	11	15	0	73.3333	-0.765	0.674	1		0	0	0	0	0	0	11	15	0	73.3333	-0.623	1	1		0	0	0	0	0	1	11	15	9.09091	73.3333	0.596	1	1		0	0	0	0	0
9071	serine family amino acid catabolism	P	0	0	0	0	0	0	7	9	0	77.7778	-0.61	1	1		0	0	0	0	0	0	7	9	0	77.7778	-0.497	1	1		0	0	0	0	0	0	7	9	0	77.7778	-0.615	1	1		0	0	0	0	0
9109	coenzyme catabolism	P	0	0	0	0	0	1	22	23	4.54545	95.6522	-0.109	1	1		0	0	0	0	0	1	22	23	4.54545	95.6522	0.294	1	1		0	0	0	0	0	2	22	23	9.09091	95.6522	0.843	0.627	1		0	0	0	0	0
9250	glucan biosynthesis	P	0	0	0	0	0	0	6	9	0	66.6667	-0.565	1	1		0	0	0	0	0	0	6	9	0	66.6667	-0.46	1	1		0	0	0	0	0	1	6	9	16.6667	66.6667	1.281	0.256	1		0	0	0	0	0
9251	glucan catabolism	P	0	0	0	0	0	0	4	5	0	80	-0.461	1	1		0	0	0	0	0	0	4	5	0	80	-0.376	1	1		0	0	0	0	0	1	4	5	25	80	1.802	0.196	1		0	0	0	0	0
9309	amine biosynthesis	P	1	1	1	100	100	1	44	67	2.27273	65.6716	-0.844	0.522	1		0	1	1	0	100	3	44	67	6.81818	65.6716	1.249	0.191	1		1	1	1	100	100	3	44	67	6.81818	65.6716	0.509	0.713	1		0	1	1	0	100
9445	putrescine metabolism	P	0	0	0	0	0	0	1	1	0	100	-0.231	1	1		0	0	0	0	0	0	1	1	0	100	-0.188	1	1		0	0	0	0	0	0	1	1	0	100	-0.233	1	1		0	0	0	0	0
9446	putrescine biosynthesis	P	0	1	1	0	100	0	1	1	0	100	-0.231	1	1		0	1	1	0	100	0	1	1	0	100	-0.188	1	1		0	1	1	0	100	0	1	1	0	100	-0.233	1	1		0	1	1	0	100
9583	detection of light stimulus	P	0	0	0	0	0	1	5	23	20	21.7391	1.527	0.247	1		0	0	0	0	0	0	5	23	0	21.7391	-0.42	1	1		0	0	0	0	0	0	5	23	0	21.7391	-0.52	1	1		0	0	0	0	0
15075	ion transporter activity	F	0	7	14	0	50	14	289	671	4.84429	43.0701	-0.164	0.901	1		1	7	14	14.2857	50	5	289	671	1.7301	43.0701	-1.598	0.139	1		0	7	14	0	50	20	289	671	6.92042	43.0701	1.403	0.18	1		1	7	14	14.2857	50
15103	inorganic anion transporter activity	F	0	0	0	0	0	2	12	35	16.6667	34.2857	1.838	0.118	1		0	0	0	0	0	1	12	35	8.33333	34.2857	0.941	0.354	1		0	0	0	0	0	1	12	35	8.33333	34.2857	0.503	1	1		0	0	0	0	0
15106	bicarbonate transporter activity	F	0	0	0	0	0	1	5	10	20	50	1.527	0.231	1		0	0	0	0	0	0	5	10	0	50	-0.42	1	1		0	0	0	0	0	0	5	10	0	50	-0.52	1	1		0	0	0	0	0
15108	chloride transporter activity	F	0	0	2	0	0	1	5	12	20	41.6667	1.527	0.231	1		0	0	2	0	0	0	5	12	0	41.6667	-0.42	1	1		0	0	2	0	0	0	5	12	0	41.6667	-0.52	1	1		0	0	2	0	0
15238	drug transporter activity	F	0	2	4	0	50	0	10	16	0	62.5	-0.73	0.724	1		0	2	4	0	50	0	10	16	0	62.5	-0.594	1	1		1	2	4	50	50	1	10	16	10	62.5	0.699	1	1		0	2	4	0	50
15245	fatty acid transporter activity	F	0	1	1	0	100	0	1	1	0	100	-0.231	1	1		0	1	1	0	100	0	1	1	0	100	-0.188	1	1		0	1	1	0	100	0	1	1	0	100	-0.233	1	1		0	1	1	0	100
15294	solute\:cation symporter activity	F	0	1	1	0	100	2	18	44	11.1111	40.9091	1.175	0.223	1		0	1	1	0	100	1	18	44	5.55556	40.9091	0.503	1	1		0	1	1	0	100	0	18	44	0	40.9091	-0.987	0.629	1		0	1	1	0	100
15297	antiporter activity	F	0	9	22	0	40.9091	1	24	45	4.16667	53.3333	-0.198	1	1		0	9	22	0	40.9091	0	24	45	0	53.3333	-0.921	0.649	1		0	9	22	0	40.9091	0	24	45	0	53.3333	-1.141	0.419	1		0	9	22	0	40.9091
15301	anion\:anion antiporter activity	F	0	0	0	0	0	1	6	11	16.6667	54.5455	1.299	0.277	1		0	0	0	0	0	0	6	11	0	54.5455	-0.46	1	1		0	0	0	0	0	0	6	11	0	54.5455	-0.57	1	1		0	0	0	0	0
15350	methotrexate transporter activity	F	0	1	1	0	100	0	1	1	0	100	-0.231	1	1		0	1	1	0	100	0	1	1	0	100	-0.188	1	1		0	1	1	0	100	0	1	1	0	100	-0.233	1	1		0	1	1	0	100
15370	solute\:sodium symporter activity	F	0	0	0	0	0	2	16	40	12.5	40	1.362	0.186	1		0	0	0	0	0	1	16	40	6.25	40	0.627	1	1		0	0	0	0	0	0	16	40	0	40	-0.931	0.631	1		0	0	0	0	0
15380	anion exchanger activity	F	0	0	0	0	0	1	5	10	20	50	1.527	0.231	1		0	0	0	0	0	0	5	10	0	50	-0.42	1	1		0	0	0	0	0	0	5	10	0	50	-0.52	1	1		0	0	0	0	0
15926	glucosidase activity	F	0	1	4	0	25	1	6	12	16.6667	50	1.299	0.257	1		0	1	4	0	25	0	6	12	0	50	-0.46	1	1		0	1	4	0	25	1	6	12	16.6667	50	1.281	0.288	1		0	1	4	0	25
16042	lipid catabolism	P	3	23	57	13.0435	40.3509	3	37	80	8.10811	46.25	0.851	0.434	1		0	23	57	0	40.3509	0	37	80	0	46.25	-1.145	0.425	1		3	23	57	13.0435	40.3509	4	37	80	10.8108	46.25	1.57	0.114	1		1	23	57	4.34783	40.3509
16411	acylglycerol O-acyltransferase activity	F	0	0	0	0	0	1	8	10	12.5	80	0.962	0.366	1		0	0	0	0	0	0	8	10	0	80	-0.532	1	1		0	0	0	0	0	1	8	10	12.5	80	0.945	0.33	1		0	0	0	0	0
16530	metallochaperone activity	F	0	0	0	0	0	0	1	1	0	100	-0.231	1	1		0	0	0	0	0	0	1	1	0	100	-0.188	1	1		0	0	0	0	0	0	1	1	0	100	-0.233	1	1		0	0	0	0	0
16531	copper chaperone activity	F	0	1	1	0	100	0	1	1	0	100	-0.231	1	1		0	1	1	0	100	0	1	1	0	100	-0.188	1	1		0	1	1	0	100	0	1	1	0	100	-0.233	1	1		0	1	1	0	100
16533	cyclin-dependent protein kinase 5 activator complex	C	0	1	2	0	50	0	1	2	0	50	-0.231	1	1		0	1	2	0	50	0	1	2	0	50	-0.188	1	1		0	1	2	0	50	0	1	2	0	50	-0.233	1	1		0	1	2	0	50
16534	cyclin-dependent protein kinase 5 activator activity	F	0	1	2	0	50	0	1	2	0	50	-0.231	1	1		0	1	2	0	50	0	1	2	0	50	-0.188	1	1		0	1	2	0	50	0	1	2	0	50	-0.233	1	1		0	1	2	0	50
16652	oxidoreductase activity\, acting on NADH or NADPH\, NAD or NADP as acceptor	F	0	0	0	0	0	0	6	8	0	75	-0.565	1	1		0	0	0	0	0	0	6	8	0	75	-0.46	1	1		0	0	0	0	0	0	6	8	0	75	-0.57	1	1		0	0	0	0	0
16740	transferase activity	F	36	733	999	4.91132	73.3734	54	1098	1575	4.91803	69.7143	-0.216	0.878	1		30	732	999	4.09836	73.2733	41	1098	1575	3.73406	69.7143	0.635	0.529	1		44	732	999	6.01093	73.2733	60	1098	1575	5.46448	69.7143	0.537	0.63	1		30	732	999	4.09836	73.2733
16758	transferase activity\, transferring hexosyl groups	F	0	9	22	0	40.9091	2	81	144	2.46914	56.25	-1.066	0.362	1		0	9	22	0	40.9091	3	81	144	3.7037	56.25	0.147	1	1		1	9	22	11.1111	40.9091	2	81	144	2.46914	56.25	-1.09	0.326	1		1	9	22	11.1111	40.9091
16765	transferase activity\, transferring alkyl or aryl (other than methyl) groups	F	0	0	0	0	0	0	34	46	0	73.913	-1.347	0.266	1		0	0	0	0	0	1	34	46	2.94118	73.913	-0.15	1	1		0	0	0	0	0	3	34	46	8.82353	73.913	0.978	0.44	1		0	0	0	0	0
16813	hydrolase activity\, acting on carbon-nitrogen (but not peptide) bonds\, in linear amidines	F	0	0	0	0	0	1	6	10	16.6667	60	1.299	0.271	1		0	0	0	0	0	0	6	10	0	60	-0.46	1	1		0	0	0	0	0	1	6	10	16.6667	60	1.281	0.278	1		0	0	0	0	0
16829	lyase activity	F	0	63	90	0	70	2	98	149	2.04082	65.7718	-1.368	0.235	1		1	63	90	1.5873	70	2	98	149	2.04082	65.7718	-0.75	0.584	1		6	63	90	9.52381	70	7	98	149	7.14286	65.7718	0.908	0.492	1		0	63	90	0	70
16835	carbon-oxygen lyase activity	F	0	0	0	0	0	0	44	59	0	74.5763	-1.534	0.168	1		0	0	0	0	0	1	44	59	2.27273	74.5763	-0.416	1	1		0	0	0	0	0	4	44	59	9.09091	74.5763	1.194	0.291	1		0	0	0	0	0
16836	hydro-lyase activity	F	0	1	1	0	100	0	36	50	0	72	-1.387	0.259	1		0	1	1	0	100	1	36	50	2.77778	72	-0.209	1	1		0	1	1	0	100	3	36	50	8.33333	72	0.873	0.433	1		0	1	1	0	100
17050	D-erythro-sphingosine kinase activity	F	0	1	1	0	100	0	1	1	0	100	-0.231	1	1		0	1	1	0	100	0	1	1	0	100	-0.188	1	1		0	1	1	0	100	0	1	1	0	100	-0.233	1	1		0	1	1	0	100
17061	S-methyl-5-thioadenosine phosphorylase activity	F	0	1	1	0	100	0	1	1	0	100	-0.231	1	1		0	1	1	0	100	0	1	1	0	100	-0.188	1	1		0	1	1	0	100	0	1	1	0	100	-0.233	1	1		0	1	1	0	100
17137	Rab GTPase binding	F	0	8	15	0	53.3333	0	8	15	0	53.3333	-0.653	1	1		1	8	15	12.5	53.3333	1	8	15	12.5	53.3333	1.418	0.244	1		0	8	15	0	53.3333	0	8	15	0	53.3333	-0.658	1	1		0	8	15	0	53.3333
19226	transmission of nerve impulse	P	0	0	3	0	0	5	71	230	7.04225	30.8696	0.769	0.583	1		0	0	3	0	0	1	71	230	1.40845	30.8696	-0.932	0.513	1		0	0	3	0	0	7	71	230	9.85915	30.8696	1.814	0.103	1		0	0	3	0	0
19563	glycerol catabolism	P	0	0	0	0	0	0	1	2	0	50	-0.231	1	1		0	0	0	0	0	0	1	2	0	50	-0.188	1	1		0	0	0	0	0	0	1	2	0	50	-0.233	1	1		0	0	0	0	0
19752	carboxylic acid metabolism	P	0	0	0	0	0	12	285	418	4.21053	68.1818	-0.659	0.58	1		0	0	0	0	0	8	285	418	2.80702	68.1818	-0.569	0.625	1		0	0	0	0	0	17	285	418	5.96491	68.1818	0.65	0.608	1		0	0	0	0	0
19840	isoprenoid binding	F	0	0	0	0	0	1	4	12	25	33.3333	1.822	0.203	1		0	0	0	0	0	0	4	12	0	33.3333	-0.376	1	1		0	0	0	0	0	1	4	12	25	33.3333	1.802	0.204	1		0	0	0	0	0
19898	extrinsic to membrane	C	1	2	10	50	20	2	22	50	9.09091	44	0.866	0.625	1		0	2	10	0	20	0	22	50	0	44	-0.882	0.617	1		1	2	10	50	20	1	22	50	4.54545	44	-0.124	1	1		0	2	10	0	20
30138	ER to Golgi transport vesicle	C	0	1	1	0	100	0	1	1	0	100	-0.231	1	1		0	1	1	0	100	0	1	1	0	100	-0.188	1	1		0	1	1	0	100	0	1	1	0	100	-0.233	1	1		0	1	1	0	100
30149	sphingolipid catabolism	P	0	2	2	0	100	0	6	7	0	85.7143	-0.565	1	1		0	2	2	0	100	0	6	7	0	85.7143	-0.46	1	1		1	2	2	50	100	1	6	7	16.6667	85.7143	1.281	0.286	1		0	2	2	0	100
30374	ligand-dependent nuclear receptor transcription coactivator activity	F	1	12	15	8.33333	80	1	13	16	7.69231	81.25	0.435	1	1		0	12	15	0	80	0	13	16	0	81.25	-0.678	1	1		2	12	15	16.6667	80	2	13	16	15.3846	81.25	1.677	0.15	1		1	12	15	8.33333	80
30377	U-plasminogen activator receptor activity	F	0	1	1	0	100	0	1	1	0	100	-0.231	1	1		0	1	1	0	100	0	1	1	0	100	-0.188	1	1		0	1	1	0	100	0	1	1	0	100	-0.233	1	1		0	1	1	0	100
30934	anchoring collagen	C	0	0	0	0	0	1	5	9	20	55.5556	1.527	0.226	1		0	0	0	0	0	0	5	9	0	55.5556	-0.42	1	1		0	0	0	0	0	1	5	9	20	55.5556	1.508	0.223	1		0	0	0	0	0
31507	heterochromatin formation	P	0	0	0	0	0	0	8	10	0	80	-0.653	1	1		0	0	0	0	0	0	8	10	0	80	-0.532	1	1		0	0	0	0	0	1	8	10	12.5	80	0.945	0.326	1		0	0	0	0	0
35251	UDP-glucosyltransferase activity	F	0	0	0	0	0	0	7	8	0	87.5	-0.61	1	1		0	0	0	0	0	0	7	8	0	87.5	-0.497	1	1		0	0	0	0	0	1	7	8	14.2857	87.5	1.099	0.29	1		0	0	0	0	0
40029	regulation of gene expression\, epigenetic	P	0	1	1	0	100	1	33	40	3.0303	82.5	-0.531	0.708	1		0	1	1	0	100	0	33	40	0	82.5	-1.081	0.437	1		0	1	1	0	100	3	33	40	9.09091	82.5	1.033	0.412	1		0	1	1	0	100
42398	amino acid derivative biosynthesis	P	0	0	0	0	0	0	13	24	0	54.1667	-0.832	0.633	1		0	0	0	0	0	0	13	24	0	54.1667	-0.678	1	1		0	0	0	0	0	2	13	24	15.3846	54.1667	1.677	0.137	1		0	0	0	0	0
42401	biogenic amine biosynthesis	P	0	0	0	0	0	0	10	21	0	47.6191	-0.73	0.663	1		0	0	0	0	0	0	10	21	0	47.6191	-0.594	1	1		0	0	0	0	0	1	10	21	10	47.6191	0.699	1	1		0	0	0	0	0
42745	circadian sleep/wake cycle	P	0	0	0	0	0	0	1	1	0	100	-0.231	1	1		0	0	0	0	0	0	1	1	0	100	-0.188	1	1		0	0	0	0	0	0	1	1	0	100	-0.233	1	1		0	0	0	0	0
42749	regulation of circadian sleep/wake cycle	P	0	0	0	0	0	0	1	1	0	100	-0.231	1	1		0	0	0	0	0	0	1	1	0	100	-0.188	1	1		0	0	0	0	0	0	1	1	0	100	-0.233	1	1		0	0	0	0	0
42895	antibiotic transporter activity	F	0	0	0	0	0	0	5	8	0	62.5	-0.516	1	1		0	0	0	0	0	0	5	8	0	62.5	-0.42	1	1		0	0	0	0	0	0	5	8	0	62.5	-0.52	1	1		0	0	0	0	0
42975	peroxisome proliferator activated receptor binding	F	0	1	1	0	100	0	1	1	0	100	-0.231	1	1		0	1	1	0	100	0	1	1	0	100	-0.188	1	1		0	1	1	0	100	0	1	1	0	100	-0.233	1	1		0	1	1	0	100
42982	amyloid precursor protein metabolism	P	1	1	2	100	50	1	8	9	12.5	88.8889	0.962	0.333	1		0	1	2	0	50	0	8	9	0	88.8889	-0.532	1	1		0	1	2	0	50	1	8	9	12.5	88.8889	0.945	0.311	1		0	1	2	0	50
44242	cellular lipid catabolism	P	0	0	0	0	0	0	17	27	0	62.963	-0.952	0.634	1		0	0	0	0	0	0	17	27	0	62.963	-0.775	0.677	1		0	0	0	0	0	2	17	27	11.7647	62.963	1.241	0.222	1		0	0	0	0	0
44247	cellular polysaccharide catabolism	P	0	0	0	0	0	0	6	12	0	50	-0.565	1	1		0	0	0	0	0	0	6	12	0	50	-0.46	1	1		0	0	0	0	0	1	6	12	16.6667	50	1.281	0.279	1		0	0	0	0	0
44271	nitrogen compound biosynthesis	P	0	0	0	0	0	1	44	67	2.27273	65.6716	-0.844	0.522	1		0	0	0	0	0	3	44	67	6.81818	65.6716	1.249	0.191	1		0	0	0	0	0	3	44	67	6.81818	65.6716	0.509	0.713	1		0	0	0	0	0
45187	regulation of circadian sleep/wake cycle\, sleep	P	0	1	1	0	100	0	1	1	0	100	-0.231	1	1		0	1	1	0	100	0	1	1	0	100	-0.188	1	1		0	1	1	0	100	0	1	1	0	100	-0.233	1	1		0	1	1	0	100
45454	cell redox homeostasis	P	1	9	11	11.1111	81.8182	1	12	15	8.33333	80	0.519	1	1		0	9	11	0	81.8182	1	12	15	8.33333	80	0.941	0.323	1		2	9	11	22.2222	81.8182	2	12	15	16.6667	80	1.813	0.111	1		0	9	11	0	81.8182
45807	positive regulation of endocytosis	P	0	1	1	0	100	1	3	7	33.3333	42.8571	2.237	0.151	1		0	1	1	0	100	0	3	7	0	42.8571	-0.325	1	1		0	1	1	0	100	1	3	7	33.3333	42.8571	2.215	0.153	1		1	1	1	100	100
45931	positive regulation of progression through mitotic cell cycle	P	0	1	1	0	100	0	1	1	0	100	-0.231	1	1		0	1	1	0	100	0	1	1	0	100	-0.188	1	1		0	1	1	0	100	0	1	1	0	100	-0.233	1	1		0	1	1	0	100
45933	positive regulation of muscle contraction	P	0	0	0	0	0	0	1	2	0	50	-0.231	1	1		0	0	0	0	0	0	1	2	0	50	-0.188	1	1		0	0	0	0	0	0	1	2	0	50	-0.233	1	1		0	0	0	0	0
45987	positive regulation of smooth muscle contraction	P	0	1	2	0	50	0	1	2	0	50	-0.231	1	1		0	1	2	0	50	0	1	2	0	50	-0.188	1	1		0	1	2	0	50	0	1	2	0	50	-0.233	1	1		0	1	2	0	50
46168	glycerol-3-phosphate catabolism	P	0	1	2	0	50	0	1	2	0	50	-0.231	1	1		0	1	2	0	50	0	1	2	0	50	-0.188	1	1		0	1	2	0	50	0	1	2	0	50	-0.233	1	1		0	1	2	0	50
46174	polyol catabolism	P	0	0	0	0	0	0	1	2	0	50	-0.231	1	1		0	0	0	0	0	0	1	2	0	50	-0.188	1	1		0	0	0	0	0	0	1	2	0	50	-0.233	1	1		0	0	0	0	0
46356	acetyl-CoA catabolism	P	0	0	0	0	0	1	21	22	4.7619	95.4545	-0.061	1	1		0	0	0	0	0	1	21	22	4.7619	95.4545	0.342	1	1		0	0	0	0	0	2	21	22	9.52381	95.4545	0.914	0.633	1		0	0	0	0	0
46456	icosanoid biosynthesis	P	0	1	1	0	100	2	11	23	18.1818	47.8261	1.99	0.11	1		0	1	1	0	100	0	11	23	0	47.8261	-0.623	1	1		1	1	1	100	100	1	11	23	9.09091	47.8261	0.596	1	1		0	1	1	0	100
46457	prostanoid biosynthesis	P	0	0	0	0	0	1	6	10	16.6667	60	1.299	0.255	1		0	0	0	0	0	0	6	10	0	60	-0.46	1	1		0	0	0	0	0	0	6	10	0	60	-0.57	1	1		0	0	0	0	0
46466	membrane lipid catabolism	P	0	0	0	0	0	0	9	14	0	64.2857	-0.692	1	1		0	0	0	0	0	0	9	14	0	64.2857	-0.564	1	1		0	0	0	0	0	1	9	14	11.1111	64.2857	0.814	0.393	1		0	0	0	0	0
46467	membrane lipid biosynthesis	P	0	0	0	0	0	1	49	57	2.04082	85.9649	-0.965	0.521	1		0	0	0	0	0	1	49	57	2.04082	85.9649	-0.529	0.716	1		0	0	0	0	0	3	49	57	6.12245	85.9649	0.316	1	1		0	0	0	0	0
46474	glycerophospholipid biosynthesis	P	0	0	0	0	0	0	21	22	0	95.4545	-1.058	0.406	1		0	0	0	0	0	0	21	22	0	95.4545	-0.862	0.632	1		0	0	0	0	0	1	21	22	4.7619	95.4545	-0.076	1	1		0	0	0	0	0
46527	glucosyltransferase activity	F	0	0	0	0	0	0	7	8	0	87.5	-0.61	1	1		0	0	0	0	0	0	7	8	0	87.5	-0.497	1	1		0	0	0	0	0	1	7	8	14.2857	87.5	1.099	0.29	1		0	0	0	0	0
48273	mitogen-activated protein kinase p38 binding	F	0	1	1	0	100	0	1	1	0	100	-0.231	1	1		0	1	1	0	100	0	1	1	0	100	-0.188	1	1		0	1	1	0	100	0	1	1	0	100	-0.233	1	1		0	1	1	0	100
48512	circadian behavior	P	0	0	0	0	0	0	1	1	0	100	-0.231	1	1		0	0	0	0	0	0	1	1	0	100	-0.188	1	1		0	0	0	0	0	0	1	1	0	100	-0.233	1	1		0	0	0	0	0
50220	prostaglandin-E synthase activity	F	1	3	3	33.3333	100	1	3	3	33.3333	100	2.237	0.156	1		0	3	3	0	100	0	3	3	0	100	-0.325	1	1		1	3	3	33.3333	100	1	3	3	33.3333	100	2.215	0.157	1		0	3	3	0	100
50333	thiamin-triphosphatase activity	F	0	1	1	0	100	0	1	1	0	100	-0.231	1	1		0	1	1	0	100	0	1	1	0	100	-0.188	1	1		0	1	1	0	100	0	1	1	0	100	-0.233	1	1		0	1	1	0	100
50764	regulation of phagocytosis	P	0	0	0	0	0	1	2	4	50	50	2.903	0.105	1		0	0	0	0	0	0	2	4	0	50	-0.266	1	1		0	0	0	0	0	1	2	4	50	50	2.877	0.111	1		0	0	0	0	0
50766	positive regulation of phagocytosis	P	1	2	4	50	50	1	2	4	50	50	2.903	0.105	1		0	2	4	0	50	0	2	4	0	50	-0.266	1	1		1	2	4	50	50	1	2	4	50	50	2.877	0.111	1		0	2	4	0	50
50802	circadian sleep/wake cycle\, sleep	P	0	0	0	0	0	0	1	1	0	100	-0.231	1	1		0	0	0	0	0	0	1	1	0	100	-0.188	1	1		0	0	0	0	0	0	1	1	0	100	-0.233	1	1		0	0	0	0	0
50872	white fat cell differentiation	P	0	1	1	0	100	0	1	1	0	100	-0.231	1	1		0	1	1	0	100	0	1	1	0	100	-0.188	1	1		0	1	1	0	100	0	1	1	0	100	-0.233	1	1		0	1	1	0	100
51019	mitogen-activated protein kinase binding	F	0	0	0	0	0	0	1	1	0	100	-0.231	1	1		0	0	0	0	0	0	1	1	0	100	-0.188	1	1		0	0	0	0	0	0	1	1	0	100	-0.233	1	1		0	0	0	0	0
51050	positive regulation of transport	P	0	0	0	0	0	1	6	13	16.6667	46.1538	1.299	0.267	1		0	0	0	0	0	0	6	13	0	46.1538	-0.46	1	1		0	0	0	0	0	1	6	13	16.6667	46.1538	1.281	0.271	1		0	0	0	0	0
51184	cofactor transporter activity	F	0	0	0	0	0	0	8	10	0	80	-0.653	1	1		0	0	0	0	0	1	8	10	12.5	80	1.418	0.255	1		0	0	0	0	0	0	8	10	0	80	-0.658	1	1		0	0	0	0	0
51187	cofactor catabolism	P	0	0	0	0	0	3	25	27	12	92.5926	1.588	0.133	1		0	0	0	0	0	1	25	27	4	92.5926	0.163	1	1		0	0	0	0	0	3	25	27	12	92.5926	1.559	0.12	1		0	0	0	0	0
51287	NAD binding	F	0	13	15	0	86.6667	0	13	15	0	86.6667	-0.832	0.666	1		0	13	15	0	86.6667	0	13	15	0	86.6667	-0.678	1	1		0	13	15	0	86.6667	0	13	15	0	86.6667	-0.839	0.677	1		0	13	15	0	86.6667
60	protein import into nucleus\, translocation	P	0	5	6	0	83.3333	0	8	10	0	80	-0.653	1	1		0	5	6	0	83.3333	1	8	10	12.5	80	1.418	0.255	1		0	5	6	0	83.3333	0	8	10	0	80	-0.658	1	1		1	5	6	20	83.3333
77	DNA damage checkpoint	P	1	6	6	16.6667	100	1	9	10	11.1111	90	0.83	0.4	1		0	6	6	0	100	0	9	10	0	90	-0.564	1	1		0	6	6	0	100	0	9	10	0	90	-0.698	1	1		0	6	6	0	100
278	mitotic cell cycle	P	0	2	2	0	100	7	158	181	4.43038	87.2928	-0.36	0.859	1		0	2	2	0	100	3	158	181	1.89873	87.2928	-1.055	0.379	1		0	2	2	0	100	5	158	181	3.16456	87.2928	-1.129	0.292	1		1	2	2	50	100
1527	microfibril	C	0	2	3	0	66.6667	0	2	3	0	66.6667	-0.326	1	1		0	2	3	0	66.6667	0	2	3	0	66.6667	-0.266	1	1		0	2	3	0	66.6667	0	2	3	0	66.6667	-0.329	1	1		1	2	3	50	66.6667
1540	beta-amyloid binding	F	0	3	6	0	50	0	3	6	0	50	-0.4	1	1		0	3	6	0	50	0	3	6	0	50	-0.325	1	1		0	3	6	0	50	0	3	6	0	50	-0.403	1	1		1	3	6	33.3333	50
1568	blood vessel development	P	0	0	1	0	0	4	37	57	10.8108	64.9123	1.603	0.118	1		0	0	1	0	0	2	37	57	5.40541	64.9123	0.671	0.626	1		0	0	1	0	0	0	37	57	0	64.9123	-1.417	0.257	1		0	0	1	0	0
1664	G-protein-coupled receptor binding	F	0	2	4	0	50	0	12	57	0	21.0526	-0.8	0.655	1		0	2	4	0	50	0	12	57	0	21.0526	-0.651	1	1		0	2	4	0	50	1	12	57	8.33333	21.0526	0.503	1	1		1	2	4	50	50
1871	pattern binding	F	0	0	0	0	0	3	46	93	6.52174	49.4624	0.456	0.739	1		0	0	0	0	0	3	46	93	6.52174	49.4624	1.167	0.402	1		0	0	0	0	0	2	46	93	4.34783	49.4624	-0.241	1	1		0	0	0	0	0
1944	vasculature development	P	0	0	0	0	0	4	37	57	10.8108	64.9123	1.603	0.118	1		0	0	0	0	0	2	37	57	5.40541	64.9123	0.671	0.626	1		0	0	0	0	0	0	37	57	0	64.9123	-1.417	0.257	1		0	0	0	0	0
4386	helicase activity	F	0	43	51	0	84.3137	0	118	136	0	86.7647	-2.522	0.025	1		1	43	51	2.32558	84.3137	3	118	136	2.54237	86.7647	-0.522	0.642	1		1	43	51	2.32558	84.3137	5	118	136	4.23729	86.7647	-0.442	0.668	1		5	43	51	11.6279	84.3137
4714	transmembrane receptor protein tyrosine kinase activity	F	0	9	18	0	50	4	41	67	9.7561	61.194	1.379	0.271	1		0	9	18	0	50	2	41	67	4.87805	61.194	0.52	0.63	1		0	9	18	0	50	3	41	67	7.31707	61.194	0.636	0.718	1		1	9	18	11.1111	50
4910	interleukin-1\, Type II\, blocking receptor activity	F	0	1	2	0	50	0	1	2	0	50	-0.231	1	1		0	1	2	0	50	0	1	2	0	50	-0.188	1	1		0	1	2	0	50	0	1	2	0	50	-0.233	1	1		1	1	2	100	50
5201	extracellular matrix structural constituent	F	3	35	77	8.57143	45.4545	4	38	85	10.5263	44.7059	1.544	0.122	1		1	35	77	2.85714	45.4545	1	38	85	2.63158	44.7059	-0.264	1	1		2	35	77	5.71429	45.4545	2	38	85	5.26316	44.7059	0.037	1	1		7	35	77	20	45.4545
5319	lipid transporter activity	F	0	16	38	0	42.1053	3	38	69	7.89474	55.0725	0.802	0.433	1		0	16	38	0	42.1053	0	38	69	0	55.0725	-1.16	0.397	1		0	16	38	0	42.1053	1	38	69	2.63158	55.0725	-0.699	0.764	1		3	16	38	18.75	42.1053
5355	glucose transporter activity	F	0	7	12	0	58.3333	0	7	14	0	50	-0.61	1	1		1	7	12	14.2857	58.3333	1	7	14	14.2857	50	1.587	0.214	1		0	7	12	0	58.3333	0	7	14	0	50	-0.615	1	1		3	7	12	42.8571	58.3333
5509	calcium ion binding	F	22	375	819	5.86667	45.7875	22	375	819	5.86667	45.7875	0.736	0.468	1		18	375	819	4.8	45.7875	18	375	819	4.8	45.7875	1.517	0.16	1		24	375	819	6.4	45.7875	24	375	819	6.4	45.7875	1.139	0.278	1		29	375	819	7.73333	45.7875
5518	collagen binding	F	0	9	16	0	56.25	0	9	16	0	56.25	-0.692	1	1		0	9	16	0	56.25	0	9	16	0	56.25	-0.564	1	1		0	9	16	0	56.25	0	9	16	0	56.25	-0.698	1	1		3	9	16	33.3333	56.25
5520	insulin-like growth factor binding	F	2	12	20	16.6667	60	2	12	20	16.6667	60	1.838	0.119	1		1	12	20	8.33333	60	1	12	20	8.33333	60	0.941	0.336	1		2	12	20	16.6667	60	2	12	20	16.6667	60	1.813	0.11	1		4	12	20	33.3333	60
5539	glycosaminoglycan binding	F	0	2	5	0	40	2	42	82	4.7619	51.2195	-0.086	1	1		0	2	5	0	40	3	42	82	7.14286	51.2195	1.337	0.165	1		0	2	5	0	40	1	42	82	2.38095	51.2195	-0.809	0.545	1		0	2	5	0	40
5578	extracellular matrix (sensu Metazoa)	C	9	81	195	11.1111	41.5385	9	117	262	7.69231	44.6565	1.313	0.242	1		4	81	195	4.93827	41.5385	4	117	262	3.4188	44.6565	0.006	1	1		7	81	195	8.64198	41.5385	7	117	262	5.98291	44.6565	0.421	0.82	1		11	81	195	13.5802	41.5385
5581	collagen	C	1	12	22	8.33333	54.5455	2	17	32	11.7647	53.125	1.265	0.22	1		0	12	22	0	54.5455	0	17	32	0	53.125	-0.775	0.641	1		0	12	22	0	54.5455	1	17	32	5.88235	53.125	0.141	1	1		3	12	22	25	54.5455
5588	collagen type V	C	0	1	2	0	50	0	1	2	0	50	-0.231	1	1		0	1	2	0	50	0	1	2	0	50	-0.188	1	1		0	1	2	0	50	0	1	2	0	50	-0.233	1	1		1	1	2	100	50
5604	basement membrane	C	1	17	22	5.88235	77.2727	1	29	45	3.44828	64.4444	-0.395	1	1		0	17	22	0	77.2727	0	29	45	0	64.4444	-1.013	0.628	1		1	17	22	5.88235	77.2727	1	29	45	3.44828	64.4444	-0.411	1	1		3	17	22	17.6471	77.2727
5605	basal lamina	C	0	3	6	0	50	1	14	24	7.14286	58.3333	0.358	1	1		0	3	6	0	50	0	14	24	0	58.3333	-0.703	1	1		0	3	6	0	50	1	14	24	7.14286	58.3333	0.342	1	1		1	3	6	33.3333	50
5792	microsome	C	5	55	111	9.09091	49.5496	5	55	111	9.09091	49.5496	1.372	0.204	1		0	55	111	0	49.5496	0	55	111	0	49.5496	-1.397	0.275	1		5	55	111	9.09091	49.5496	5	55	111	9.09091	49.5496	1.336	0.206	1		6	55	111	10.9091	49.5496
5819	spindle	C	1	10	11	10	90.9091	2	26	29	7.69231	89.6552	0.616	0.633	1		0	10	11	0	90.9091	0	26	29	0	89.6552	-0.959	0.626	1		0	10	11	0	90.9091	0	26	29	0	89.6552	-1.187	0.403	1		2	10	11	20	90.9091
6809	nitric oxide biosynthesis	P	0	7	11	0	63.6364	0	9	15	0	60	-0.692	1	1		0	7	11	0	63.6364	0	9	15	0	60	-0.564	1	1		0	7	11	0	63.6364	0	9	15	0	60	-0.698	1	1		1	7	11	14.2857	63.6364
6953	acute-phase response	P	1	10	24	10	41.6667	1	10	24	10	41.6667	0.715	1	1		1	10	24	10	41.6667	1	10	24	10	41.6667	1.149	0.298	1		0	10	24	0	41.6667	0	10	24	0	41.6667	-0.736	0.667	1		3	10	24	30	41.6667
7049	cell cycle	P	10	221	264	4.52489	83.7121	29	531	653	5.46139	81.317	0.444	0.695	1		5	221	264	2.26244	83.7121	19	531	653	3.57815	81.317	0.222	0.901	1		8	221	264	3.61991	83.7121	20	531	653	3.76648	81.317	-1.467	0.153	1		10	221	264	4.52489	83.7121
7163	establishment and/or maintenance of cell polarity	P	0	6	12	0	50	0	11	18	0	61.1111	-0.765	0.66	1		0	6	12	0	50	0	11	18	0	61.1111	-0.623	1	1		0	6	12	0	50	0	11	18	0	61.1111	-0.772	0.656	1		2	6	12	33.3333	50
7259	JAK-STAT cascade	P	1	17	22	5.88235	77.2727	1	23	30	4.34783	76.6667	-0.154	1	1		1	17	22	5.88235	77.2727	2	23	30	8.69565	76.6667	1.399	0.165	1		0	17	22	0	77.2727	0	23	30	0	76.6667	-1.117	0.408	1		2	17	22	11.7647	77.2727
8009	chemokine activity	F	0	9	49	0	18.3673	0	9	49	0	18.3673	-0.692	1	1		0	9	49	0	18.3673	0	9	49	0	18.3673	-0.564	1	1		0	9	49	0	18.3673	0	9	49	0	18.3673	-0.698	1	1		2	9	49	22.2222	18.3673
8201	heparin binding	F	2	34	62	5.88235	54.8387	2	34	62	5.88235	54.8387	0.222	1	1		3	34	62	8.82353	54.8387	3	34	62	8.82353	54.8387	1.743	0.103	1		1	34	62	2.94118	54.8387	1	34	62	2.94118	54.8387	-0.579	0.728	1		6	34	62	17.6471	54.8387
8326	site-specific DNA-methyltransferase (cytosine-specific) activity	F	0	1	1	0	100	0	1	1	0	100	-0.231	1	1		0	1	1	0	100	0	1	1	0	100	-0.188	1	1		0	1	1	0	100	0	1	1	0	100	-0.233	1	1		1	1	1	100	100
8361	regulation of cell size	P	0	0	0	0	0	6	101	141	5.94059	71.6312	0.41	0.845	1		0	0	0	0	0	4	101	141	3.9604	71.6312	0.307	0.772	1		0	0	0	0	0	5	101	141	4.9505	71.6312	-0.082	1	1		0	0	0	0	0
8643	carbohydrate transport	P	1	10	16	10	62.5	1	23	34	4.34783	67.6471	-0.154	1	1		1	10	16	10	62.5	1	23	34	4.34783	67.6471	0.249	1	1		0	10	16	0	62.5	1	23	34	4.34783	67.6471	-0.17	1	1		3	10	16	30	62.5
8645	hexose transport	P	0	0	0	0	0	0	11	17	0	64.7059	-0.765	0.654	1		0	0	0	0	0	0	11	17	0	64.7059	-0.623	1	1		0	0	0	0	0	1	11	17	9.09091	64.7059	0.596	1	1		0	0	0	0	0
9615	response to virus	P	1	34	63	2.94118	53.9682	1	35	65	2.85714	53.8462	-0.594	0.72	1		1	34	63	2.94118	53.9682	1	35	65	2.85714	53.8462	-0.18	1	1		1	34	63	2.94118	53.9682	1	35	65	2.85714	53.8462	-0.611	0.707	1		7	34	63	20.5882	53.9682
9887	organ morphogenesis	P	1	32	60	3.125	53.3333	8	99	179	8.08081	55.3073	1.384	0.253	1		3	32	60	9.375	53.3333	5	99	179	5.05051	55.3073	0.905	0.372	1		2	32	60	6.25	53.3333	5	99	179	5.05051	55.3073	-0.036	1	1		4	32	60	12.5	53.3333
10008	endosome membrane	C	0	5	5	0	100	0	5	5	0	100	-0.516	1	1		0	5	5	0	100	0	5	5	0	100	-0.42	1	1		0	5	5	0	100	0	5	5	0	100	-0.52	1	1		2	5	5	40	100
12507	ER to Golgi transport vesicle membrane	C	0	0	0	0	0	0	7	7	0	100	-0.61	1	1		0	0	0	0	0	0	7	7	0	100	-0.497	1	1		0	0	0	0	0	1	7	7	14.2857	100	1.099	0.305	1		0	0	0	0	0
15145	monosaccharide transporter activity	F	0	0	0	0	0	0	8	15	0	53.3333	-0.653	1	1		0	0	0	0	0	1	8	15	12.5	53.3333	1.418	0.241	1		0	0	0	0	0	1	8	15	12.5	53.3333	0.945	0.332	1		0	0	0	0	0
15149	hexose transporter activity	F	0	0	0	0	0	0	8	15	0	53.3333	-0.653	1	1		0	0	0	0	0	1	8	15	12.5	53.3333	1.418	0.241	1		0	0	0	0	0	1	8	15	12.5	53.3333	0.945	0.332	1		0	0	0	0	0
15749	monosaccharide transport	P	0	0	0	0	0	0	11	17	0	64.7059	-0.765	0.654	1		0	0	0	0	0	0	11	17	0	64.7059	-0.623	1	1		0	0	0	0	0	1	11	17	9.09091	64.7059	0.596	1	1		0	0	0	0	0
15758	glucose transport	P	0	7	13	0	53.8462	0	10	16	0	62.5	-0.73	0.658	1		0	7	13	0	53.8462	0	10	16	0	62.5	-0.594	1	1		0	7	13	0	53.8462	0	10	16	0	62.5	-0.736	0.688	1		3	7	13	42.8571	53.8462
16043	cell organization and biogenesis	P	0	9	14	0	64.2857	43	1042	1450	4.12668	71.8621	-1.45	0.148	1		1	9	14	11.1111	64.2857	21	1042	1450	2.01536	71.8621	-2.635	0.004	1		0	9	14	0	64.2857	54	1042	1450	5.18234	71.8621	0.082	0.949	1		1	9	14	11.1111	64.2857
16049	cell growth	P	1	24	33	4.16667	72.7273	6	101	141	5.94059	71.6312	0.41	0.845	1		0	24	33	0	72.7273	4	101	141	3.9604	71.6312	0.307	0.772	1		0	24	33	0	72.7273	5	101	141	4.9505	71.6312	-0.082	1	1		3	24	33	12.5	72.7273
18108	peptidyl-tyrosine phosphorylation	P	0	0	0	0	0	1	8	14	12.5	57.1429	0.962	0.342	1		0	0	0	0	0	1	8	14	12.5	57.1429	1.418	0.235	1		0	0	0	0	0	0	8	14	0	57.1429	-0.658	1	1		0	0	0	0	0
19968	interleukin-1\, Type II\, blocking binding	F	0	0	0	0	0	0	1	2	0	50	-0.231	1	1		0	0	0	0	0	0	1	2	0	50	-0.188	1	1		0	0	0	0	0	0	1	2	0	50	-0.233	1	1		0	0	0	0	0
30127	COPII vesicle coat	C	0	7	7	0	100	0	7	7	0	100	-0.61	1	1		0	7	7	0	100	0	7	7	0	100	-0.497	1	1		1	7	7	14.2857	100	1	7	7	14.2857	100	1.099	0.305	1		2	7	7	28.5714	100
30134	ER to Golgi transport vesicle	C	0	2	2	0	100	0	9	9	0	100	-0.692	1	1		0	2	2	0	100	0	9	9	0	100	-0.564	1	1		0	2	2	0	100	1	9	9	11.1111	100	0.814	0.392	1		0	2	2	0	100
30155	regulation of cell adhesion	P	0	12	13	0	92.3077	0	23	31	0	74.1936	-1.108	0.416	1		0	12	13	0	92.3077	1	23	31	4.34783	74.1936	0.249	1	1		0	12	13	0	92.3077	0	23	31	0	74.1936	-1.117	0.431	1		3	12	13	25	92.3077
30168	platelet activation	P	1	5	14	20	35.7143	1	5	14	20	35.7143	1.527	0.274	1		0	5	14	0	35.7143	0	5	14	0	35.7143	-0.42	1	1		0	5	14	0	35.7143	0	5	14	0	35.7143	-0.52	1	1		2	5	14	40	35.7143
30246	carbohydrate binding	F	0	1	2	0	50	4	95	239	4.21053	39.749	-0.376	0.823	1		0	1	2	0	50	6	95	239	6.31579	39.749	1.57	0.128	1		0	1	2	0	50	6	95	239	6.31579	39.749	0.527	0.642	1		0	1	2	0	50
30247	polysaccharide binding	F	0	0	0	0	0	2	43	85	4.65116	50.5882	-0.12	1	1		0	0	0	0	0	3	43	85	6.97674	50.5882	1.293	0.168	1		0	0	0	0	0	1	43	85	2.32558	50.5882	-0.835	0.543	1		0	0	0	0	0
30426	growth cone	C	0	2	4	0	50	0	2	4	0	50	-0.326	1	1		0	2	4	0	50	0	2	4	0	50	-0.266	1	1		0	2	4	0	50	0	2	4	0	50	-0.329	1	1		1	2	4	50	50
30427	site of polarized growth	C	0	0	0	0	0	0	3	5	0	60	-0.4	1	1		0	0	0	0	0	0	3	5	0	60	-0.325	1	1		0	0	0	0	0	0	3	5	0	60	-0.403	1	1		0	0	0	0	0
31012	extracellular matrix	C	0	4	10	0	40	9	120	268	7.5	44.7761	1.233	0.329	1		0	4	10	0	40	4	120	268	3.33333	44.7761	-0.046	1	1		0	4	10	0	40	7	120	268	5.83333	44.7761	0.352	0.808	1		0	4	10	0	40
35257	nuclear hormone receptor binding	F	0	1	1	0	100	2	38	44	5.26316	86.3636	0.06	1	1		0	1	1	0	100	1	38	44	2.63158	86.3636	-0.264	1	1		0	1	1	0	100	4	38	44	10.5263	86.3636	1.511	0.135	1		0	1	1	0	100
35258	steroid hormone receptor binding	F	0	0	0	0	0	1	20	25	5	80	-0.011	1	1		0	0	0	0	0	1	20	25	5	80	0.393	1	1		0	0	0	0	0	2	20	25	10	80	0.988	0.625	1		0	0	0	0	0
40007	growth	P	1	8	20	12.5	40	9	120	177	7.5	67.7966	1.233	0.298	1		0	8	20	0	40	4	120	177	3.33333	67.7966	-0.046	1	1		0	8	20	0	40	5	120	177	4.16667	67.7966	-0.481	0.695	1		0	8	20	0	40
42379	chemokine receptor binding	F	0	0	0	0	0	0	9	49	0	18.3673	-0.692	1	1		0	0	0	0	0	0	9	49	0	18.3673	-0.564	1	1		0	0	0	0	0	0	9	49	0	18.3673	-0.698	1	1		0	0	0	0	0
42692	muscle cell differentiation	P	0	1	2	0	50	1	8	12	12.5	66.6667	0.962	0.334	1		0	1	2	0	50	1	8	12	12.5	66.6667	1.418	0.24	1		0	1	2	0	50	0	8	12	0	66.6667	-0.658	1	1		0	1	2	0	50
43205	fibril	C	0	0	0	0	0	0	2	3	0	66.6667	-0.326	1	1		0	0	0	0	0	0	2	3	0	66.6667	-0.266	1	1		0	0	0	0	0	0	2	3	0	66.6667	-0.329	1	1		0	0	0	0	0
45445	myoblast differentiation	P	0	3	3	0	100	1	7	10	14.2857	70	1.116	0.294	1		1	3	3	33.3333	100	1	7	10	14.2857	70	1.587	0.217	1		0	3	3	0	100	0	7	10	0	70	-0.615	1	1		0	3	3	0	100
46209	nitric oxide metabolism	P	0	0	0	0	0	0	9	15	0	60	-0.692	1	1		0	0	0	0	0	0	9	15	0	60	-0.564	1	1		0	0	0	0	0	0	9	15	0	60	-0.698	1	1		0	0	0	0	0
48015	phosphoinositide-mediated signaling	P	1	20	28	5	71.4286	3	47	89	6.38298	52.809	0.418	0.742	1		0	20	28	0	71.4286	2	47	89	4.25532	52.809	0.321	1	1		1	20	28	5	71.4286	2	47	89	4.25532	52.809	-0.272	1	1		1	20	28	5	71.4286
48514	blood vessel morphogenesis	P	0	0	0	0	0	4	37	57	10.8108	64.9123	1.603	0.118	1		0	0	0	0	0	2	37	57	5.40541	64.9123	0.671	0.626	1		0	0	0	0	0	0	37	57	0	64.9123	-1.417	0.257	1		0	0	0	0	0
48598	embryonic morphogenesis	P	0	0	0	0	0	0	5	9	0	55.5556	-0.516	1	1		0	0	0	0	0	1	5	9	20	55.5556	2.045	0.141	1		0	0	0	0	0	1	5	9	20	55.5556	1.508	0.224	1		0	0	0	0	0
48637	skeletal muscle development	P	0	0	0	0	0	1	14	17	7.14286	82.3529	0.358	1	1		0	0	0	0	0	1	14	17	7.14286	82.3529	0.771	0.384	1		0	0	0	0	0	0	14	17	0	82.3529	-0.871	0.639	1		0	0	0	0	0
48741	skeletal muscle fiber development	P	0	0	0	0	0	1	14	17	7.14286	82.3529	0.358	1	1		0	0	0	0	0	1	14	17	7.14286	82.3529	0.771	0.384	1		0	0	0	0	0	0	14	17	0	82.3529	-0.871	0.639	1		0	0	0	0	0
48747	muscle fiber development	P	0	0	0	0	0	1	14	17	7.14286	82.3529	0.358	1	1		0	0	0	0	0	1	14	17	7.14286	82.3529	0.771	0.384	1		0	0	0	0	0	0	14	17	0	82.3529	-0.871	0.639	1		0	0	0	0	0
51015	actin filament binding	F	0	9	11	0	81.8182	0	9	11	0	81.8182	-0.692	1	1		1	9	11	11.1111	81.8182	1	9	11	11.1111	81.8182	1.274	0.267	1		0	9	11	0	81.8182	0	9	11	0	81.8182	-0.698	1	1		3	9	11	33.3333	81.8182
51094	positive regulation of development	P	0	0	0	0	0	1	11	18	9.09091	61.1111	0.612	1	1		0	0	0	0	0	1	11	18	9.09091	61.1111	1.039	0.325	1		0	0	0	0	0	0	11	18	0	61.1111	-0.772	0.656	1		0	0	0	0	0
51301	cell division	P	4	118	138	3.38983	85.5072	4	133	158	3.00752	84.1772	-1.084	0.335	1		3	118	138	2.54237	85.5072	3	133	158	2.25564	84.1772	-0.738	0.494	1		4	118	138	3.38983	85.5072	5	133	158	3.7594	84.1772	-0.722	0.554	1		8	118	138	6.77966	85.5072
51427	hormone receptor binding	F	0	0	0	0	0	2	38	44	5.26316	86.3636	0.06	1	1		0	0	0	0	0	1	38	44	2.63158	86.3636	-0.264	1	1		0	0	0	0	0	4	38	44	10.5263	86.3636	1.511	0.135	1		0	0	0	0	0
70	mitotic sister chromatid segregation	P	0	5	6	0	83.3333	0	12	16	0	75	-0.8	0.664	1		0	5	6	0	83.3333	0	12	16	0	75	-0.651	1	1		0	5	6	0	83.3333	0	12	16	0	75	-0.806	0.642	1		0	5	6	0	83.3333
75	cell cycle checkpoint	P	0	12	12	0	100	1	35	36	2.85714	97.2222	-0.594	0.744	1		0	12	12	0	100	0	35	36	0	97.2222	-1.113	0.394	1		0	12	12	0	100	0	35	36	0	97.2222	-1.378	0.276	1		0	12	12	0	100
87	M phase of mitotic cell cycle	P	1	3	3	33.3333	100	5	117	132	4.2735	88.6364	-0.387	0.819	1		0	3	3	0	100	1	117	132	0.854701	88.6364	-1.532	0.204	1		0	3	3	0	100	4	117	132	3.4188	88.6364	-0.844	0.437	1		0	3	3	0	100
279	M phase	P	0	1	1	0	100	5	144	173	3.47222	83.237	-0.872	0.429	1		0	1	1	0	100	1	144	173	0.694444	83.237	-1.809	0.108	1		1	1	1	100	100	5	144	173	3.47222	83.237	-0.909	0.456	1		0	1	1	0	100
302	response to reactive oxygen species	P	0	1	2	0	50	0	5	10	0	50	-0.516	1	1		0	1	2	0	50	1	5	10	20	50	2.045	0.156	1		0	1	2	0	50	0	5	10	0	50	-0.52	1	1		0	1	2	0	50
318	protein-methionine-R-oxide reductase activity	F	0	2	2	0	100	0	2	2	0	100	-0.326	1	1		0	2	2	0	100	0	2	2	0	100	-0.266	1	1		0	2	2	0	100	0	2	2	0	100	-0.329	1	1		0	2	2	0	100
785	chromatin	C	2	52	70	3.84615	74.2857	2	110	202	1.81818	54.4554	-1.558	0.12	1		0	52	70	0	74.2857	0	110	202	0	54.4554	-1.982	0.056	1		2	52	70	3.84615	74.2857	5	110	202	4.54545	54.4554	-0.279	0.827	1		3	52	70	5.76923	74.2857
786	nucleosome	C	0	37	104	0	35.5769	0	37	104	0	35.5769	-1.406	0.235	1		0	37	104	0	35.5769	0	37	104	0	35.5769	-1.145	0.408	1		2	37	104	5.40541	35.5769	2	37	104	5.40541	35.5769	0.076	1	1		2	37	104	5.40541	35.5769
819	sister chromatid segregation	P	0	0	1	0	0	0	12	17	0	70.5882	-0.8	0.664	1		0	0	1	0	0	0	12	17	0	70.5882	-0.651	1	1		0	0	1	0	0	0	12	17	0	70.5882	-0.806	0.642	1		0	0	1	0	0
922	spindle pole	C	0	7	8	0	87.5	0	11	13	0	84.6154	-0.765	0.682	1		0	7	8	0	87.5	0	11	13	0	84.6154	-0.623	1	1		0	7	8	0	87.5	0	11	13	0	84.6154	-0.772	0.65	1		0	7	8	0	87.5
1669	acrosome	C	0	1	1	0	100	0	1	1	0	100	-0.231	1	1		0	1	1	0	100	0	1	1	0	100	-0.188	1	1		0	1	1	0	100	0	1	1	0	100	-0.233	1	1		0	1	1	0	100
1675	acrosome formation	P	0	1	1	0	100	0	1	1	0	100	-0.231	1	1		0	1	1	0	100	0	1	1	0	100	-0.188	1	1		0	1	1	0	100	0	1	1	0	100	-0.233	1	1		0	1	1	0	100
3678	DNA helicase activity	F	0	8	8	0	100	0	25	26	0	96.1539	-1.155	0.387	1		1	8	8	12.5	100	1	25	26	4	96.1539	0.163	1	1		1	8	8	12.5	100	1	25	26	4	96.1539	-0.256	1	1		0	8	8	0	100
3690	double-stranded DNA binding	F	0	18	20	0	90	0	19	22	0	86.3636	-1.006	0.625	1		2	18	20	11.1111	90	2	19	22	10.5263	86.3636	1.712	0.131	1		0	18	20	0	90	0	19	22	0	86.3636	-1.015	0.612	1		2	18	20	11.1111	90
3725	double-stranded RNA binding	F	0	26	30	0	86.6667	0	26	30	0	86.6667	-1.178	0.41	1		0	26	30	0	86.6667	0	26	30	0	86.6667	-0.959	0.632	1		1	26	30	3.84615	86.6667	1	26	30	3.84615	86.6667	-0.297	1	1		1	26	30	3.84615	86.6667
3774	motor activity	F	1	47	79	2.12766	59.4937	3	89	167	3.37079	53.2934	-0.728	0.638	1		2	47	79	4.25532	59.4937	2	89	167	2.24719	53.2934	-0.607	0.611	1		1	47	79	2.12766	59.4937	4	89	167	4.49438	53.2934	-0.273	0.813	1		0	47	79	0	59.4937
3777	microtubule motor activity	F	2	38	76	5.26316	50	2	39	77	5.12821	50.6493	0.022	1	1		0	38	76	0	50	0	39	77	0	50.6493	-1.176	0.374	1		3	38	76	7.89474	50	3	39	77	7.69231	50.6493	0.727	0.717	1		2	38	76	5.26316	50
3779	actin binding	F	9	123	203	7.31707	60.5911	10	131	213	7.63359	61.5023	1.359	0.221	1		5	123	203	4.06504	60.5911	6	131	213	4.58015	61.5023	0.744	0.463	1		7	123	203	5.69106	60.5911	8	131	213	6.10687	61.5023	0.511	0.686	1		4	123	203	3.25203	60.5911
3810	protein-glutamine gamma-glutamyltransferase activity	F	0	3	8	0	37.5	0	3	8	0	37.5	-0.4	1	1		1	3	8	33.3333	37.5	1	3	8	33.3333	37.5	2.857	0.104	1		0	3	8	0	37.5	0	3	8	0	37.5	-0.403	1	1		0	3	8	0	37.5
3950	NAD+ ADP-ribosyltransferase activity	F	0	20	23	0	86.9565	0	20	23	0	86.9565	-1.033	0.434	1		1	20	23	5	86.9565	1	20	23	5	86.9565	0.393	1	1		1	20	23	5	86.9565	1	20	23	5	86.9565	-0.026	1	1		2	20	23	10	86.9565
3998	acylphosphatase activity	F	0	3	3	0	100	0	3	3	0	100	-0.4	1	1		0	3	3	0	100	0	3	3	0	100	-0.325	1	1		0	3	3	0	100	0	3	3	0	100	-0.403	1	1		0	3	3	0	100
4000	adenosine deaminase activity	F	0	3	5	0	60	0	5	8	0	62.5	-0.516	1	1		0	3	5	0	60	0	5	8	0	62.5	-0.42	1	1		0	3	5	0	60	0	5	8	0	62.5	-0.52	1	1		0	3	5	0	60
4003	ATP-dependent DNA helicase activity	F	0	17	18	0	94.4444	0	18	19	0	94.7368	-0.98	0.635	1		0	17	18	0	94.4444	0	18	19	0	94.7368	-0.798	0.646	1		0	17	18	0	94.4444	1	18	19	5.55556	94.7368	0.082	1	1		1	17	18	5.88235	94.4444
4385	guanylate kinase activity	F	0	8	11	0	72.7273	0	8	11	0	72.7273	-0.653	1	1		0	8	11	0	72.7273	0	8	11	0	72.7273	-0.532	1	1		0	8	11	0	72.7273	0	8	11	0	72.7273	-0.658	1	1		1	8	11	12.5	72.7273
4691	cAMP-dependent protein kinase activity	F	0	5	7	0	71.4286	0	5	7	0	71.4286	-0.516	1	1		0	5	7	0	71.4286	0	5	7	0	71.4286	-0.42	1	1		0	5	7	0	71.4286	0	5	7	0	71.4286	-0.52	1	1		0	5	7	0	71.4286
4719	protein-L-isoaspartate (D-aspartate) O-methyltransferase activity	F	0	3	3	0	100	0	3	3	0	100	-0.4	1	1		0	3	3	0	100	0	3	3	0	100	-0.325	1	1		0	3	3	0	100	0	3	3	0	100	-0.403	1	1		0	3	3	0	100
4799	thymidylate synthase activity	F	0	1	1	0	100	0	1	1	0	100	-0.231	1	1		0	1	1	0	100	0	1	1	0	100	-0.188	1	1		0	1	1	0	100	0	1	1	0	100	-0.233	1	1		0	1	1	0	100
4903	growth hormone receptor activity	F	0	1	1	0	100	0	1	1	0	100	-0.231	1	1		0	1	1	0	100	0	1	1	0	100	-0.188	1	1		0	1	1	0	100	0	1	1	0	100	-0.233	1	1		0	1	1	0	100
4908	interleukin-1 receptor activity	F	0	1	3	0	33.3333	0	3	7	0	42.8571	-0.4	1	1		0	1	3	0	33.3333	0	3	7	0	42.8571	-0.325	1	1		0	1	3	0	33.3333	0	3	7	0	42.8571	-0.403	1	1		0	1	3	0	33.3333
4926	non-G-protein coupled 7TM receptor activity	F	0	4	5	0	80	0	4	5	0	80	-0.461	1	1		0	4	5	0	80	0	4	5	0	80	-0.376	1	1		0	4	5	0	80	0	4	5	0	80	-0.465	1	1		0	4	5	0	80
5062	hematopoietin/interferon-class (D200-domain) cytokine receptor signal transducer activity	F	0	4	4	0	100	0	4	4	0	100	-0.461	1	1		0	4	4	0	100	0	4	4	0	100	-0.376	1	1		0	4	4	0	100	0	4	4	0	100	-0.465	1	1		0	4	4	0	100
5071	transmembrane receptor protein serine/threonine kinase signaling protein activity	F	0	0	1	0	0	1	4	6	25	66.6667	1.822	0.184	1		0	0	1	0	0	1	4	6	25	66.6667	2.38	0.133	1		0	0	1	0	0	0	4	6	0	66.6667	-0.465	1	1		0	0	1	0	0
5072	transforming growth factor beta receptor\, cytoplasmic mediator activity	F	0	2	3	0	66.6667	1	4	5	25	80	1.822	0.184	1		0	2	3	0	66.6667	1	4	5	25	80	2.38	0.133	1		0	2	3	0	66.6667	0	4	5	0	80	-0.465	1	1		0	2	3	0	66.6667
5076	receptor signaling protein serine/threonine kinase signaling protein activity	F	1	2	2	50	100	1	4	5	25	80	1.822	0.187	1		1	2	2	50	100	1	4	5	25	80	2.38	0.131	1		0	2	2	0	100	0	4	5	0	80	-0.465	1	1		1	2	2	50	100
5099	Ras GTPase activator activity	F	1	7	10	14.2857	70	1	7	10	14.2857	70	1.116	0.315	1		0	7	10	0	70	0	7	10	0	70	-0.497	1	1		0	7	10	0	70	0	7	10	0	70	-0.615	1	1		0	7	10	0	70
5178	integrin binding	F	0	13	29	0	44.8276	0	13	29	0	44.8276	-0.832	0.673	1		0	13	29	0	44.8276	0	13	29	0	44.8276	-0.678	1	1		1	13	29	7.69231	44.8276	1	13	29	7.69231	44.8276	0.419	1	1		1	13	29	7.69231	44.8276
5488	binding	F	15	369	507	4.06504	72.7811	286	5869	9436	4.87306	62.198	-1.058	0.314	1		9	369	507	2.43902	72.7811	201	5870	9436	3.42419	62.2086	0.113	0.96	1		19	369	507	5.14905	72.7811	255	5870	9436	4.34412	62.2086	-4.621	0	0.984		10	369	507	2.71003	72.7811
5523	tropomyosin binding	F	0	5	12	0	41.6667	0	5	12	0	41.6667	-0.516	1	1		0	5	12	0	41.6667	0	5	12	0	41.6667	-0.42	1	1		0	5	12	0	41.6667	0	5	12	0	41.6667	-0.52	1	1		0	5	12	0	41.6667
5524	ATP binding	F	39	862	1204	4.52436	71.5947	39	862	1204	4.52436	71.5947	-0.743	0.467	1		29	862	1204	3.36427	71.5947	29	862	1204	3.36427	71.5947	-0.075	1	1		35	862	1204	4.06032	71.5947	35	862	1204	4.06032	71.5947	-1.496	0.131	1		39	862	1204	4.52436	71.5947
5543	phospholipid binding	F	2	15	24	13.3333	62.5	4	37	58	10.8108	63.7931	1.603	0.12	1		1	15	24	6.66667	62.5	2	37	58	5.40541	63.7931	0.671	0.591	1		1	15	24	6.66667	62.5	2	37	58	5.40541	63.7931	0.076	1	1		1	15	24	6.66667	62.5
5547	phosphatidylinositol-3\,4\,5-triphosphate binding	F	1	2	2	50	100	1	2	2	50	100	2.903	0.111	1		0	2	2	0	100	0	2	2	0	100	-0.266	1	1		0	2	2	0	100	0	2	2	0	100	-0.329	1	1		0	2	2	0	100
5583	fibrillar collagen	C	0	0	1	0	0	0	4	9	0	44.4444	-0.461	1	1		0	0	1	0	0	0	4	9	0	44.4444	-0.376	1	1		0	0	1	0	0	0	4	9	0	44.4444	-0.465	1	1		0	0	1	0	0
5665	DNA-directed RNA polymerase II\, core complex	C	0	14	16	0	87.5	0	14	16	0	87.5	-0.864	0.64	1		0	14	16	0	87.5	0	14	16	0	87.5	-0.703	1	1		0	14	16	0	87.5	0	14	16	0	87.5	-0.871	0.6	1		0	14	16	0	87.5
5694	chromosome	C	0	45	93	0	48.3871	2	196	304	1.02041	64.4737	-2.605	0.012	1		0	45	93	0	48.3871	0	196	304	0	64.4737	-2.659	0.007	1		2	45	93	4.44444	48.3871	8	196	304	4.08163	64.4737	-0.672	0.498	1		1	45	93	2.22222	48.3871
5856	cytoskeleton	C	14	199	300	7.03518	66.3333	28	472	764	5.9322	61.7801	0.897	0.397	1		10	199	300	5.02513	66.3333	19	472	764	4.02542	61.7801	0.759	0.493	1		8	199	300	4.0201	66.3333	23	472	764	4.87288	61.7801	-0.259	0.822	1		9	199	300	4.52261	66.3333
5871	kinesin complex	C	1	11	13	9.09091	84.6154	1	13	15	7.69231	86.6667	0.435	1	1		0	11	13	0	84.6154	0	13	15	0	86.6667	-0.678	1	1		0	11	13	0	84.6154	0	13	15	0	86.6667	-0.839	0.627	1		0	11	13	0	84.6154
5874	microtubule	C	4	110	160	3.63636	68.75	5	118	168	4.23729	70.2381	-0.407	0.824	1		2	110	160	1.81818	68.75	2	118	168	1.69491	70.2381	-1.033	0.308	1		5	110	160	4.54545	68.75	5	118	168	4.23729	70.2381	-0.442	0.684	1		3	110	160	2.72727	68.75
6231	dTMP biosynthesis	P	0	1	1	0	100	0	1	1	0	100	-0.231	1	1		0	1	1	0	100	0	1	1	0	100	-0.188	1	1		0	1	1	0	100	0	1	1	0	100	-0.233	1	1		0	1	1	0	100
6310	DNA recombination	P	0	32	40	0	80	0	51	99	0	51.5151	-1.652	0.117	1		0	32	40	0	80	0	51	99	0	51.5151	-1.345	0.285	1		1	32	40	3.125	80	1	51	99	1.96078	51.5151	-1.029	0.363	1		1	32	40	3.125	80
6312	mitotic recombination	P	0	3	3	0	100	0	5	5	0	100	-0.516	1	1		0	3	3	0	100	0	5	5	0	100	-0.42	1	1		0	3	3	0	100	0	5	5	0	100	-0.52	1	1		0	3	3	0	100
6333	chromatin assembly or disassembly	P	0	28	34	0	82.3529	0	87	166	0	52.4096	-2.162	0.044	1		0	28	34	0	82.3529	0	87	166	0	52.4096	-1.761	0.125	1		0	28	34	0	82.3529	3	87	166	3.44828	52.4096	-0.714	0.616	1		2	28	34	7.14286	82.3529
6334	nucleosome assembly	P	0	43	115	0	37.3913	0	45	117	0	38.4615	-1.551	0.159	1		0	43	115	0	37.3913	0	45	117	0	38.4615	-1.263	0.282	1		2	43	115	4.65116	37.3913	2	45	117	4.44444	38.4615	-0.209	1	1		3	43	115	6.97674	37.3913
6461	protein complex assembly	P	0	87	112	0	77.6786	1	171	289	0.584795	59.1696	-2.693	0.011	1		3	87	112	3.44828	77.6786	3	171	289	1.75439	59.1696	-1.203	0.292	1		3	87	112	3.44828	77.6786	5	171	289	2.92398	59.1696	-1.32	0.212	1		4	87	112	4.5977	77.6786
6665	sphingolipid metabolism	P	0	8	10	0	80	0	32	45	0	71.1111	-1.307	0.248	1		0	8	10	0	80	1	32	45	3.125	71.1111	-0.089	1	1		0	8	10	0	80	1	32	45	3.125	71.1111	-0.515	0.74	1		0	8	10	0	80
6672	ceramide metabolism	P	0	9	11	0	81.8182	0	14	16	0	87.5	-0.864	0.63	1		0	9	11	0	81.8182	1	14	16	7.14286	87.5	0.771	0.37	1		0	9	11	0	81.8182	0	14	16	0	87.5	-0.871	0.631	1		0	9	11	0	81.8182
6677	glycosylceramide metabolism	P	0	0	0	0	0	0	3	3	0	100	-0.4	1	1		0	0	0	0	0	0	3	3	0	100	-0.325	1	1		0	0	0	0	0	0	3	3	0	100	-0.403	1	1		0	0	0	0	0
6678	glucosylceramide metabolism	P	0	0	0	0	0	0	2	2	0	100	-0.326	1	1		0	0	0	0	0	0	2	2	0	100	-0.266	1	1		0	0	0	0	0	0	2	2	0	100	-0.329	1	1		0	0	0	0	0
6679	glucosylceramide biosynthesis	P	0	1	1	0	100	0	2	2	0	100	-0.326	1	1		0	1	1	0	100	0	2	2	0	100	-0.266	1	1		0	1	1	0	100	0	2	2	0	100	-0.329	1	1		0	1	1	0	100
6688	glycosphingolipid biosynthesis	P	0	4	9	0	44.4444	0	5	10	0	50	-0.516	1	1		0	4	9	0	44.4444	1	5	10	20	50	2.045	0.163	1		0	4	9	0	44.4444	0	5	10	0	50	-0.52	1	1		0	4	9	0	44.4444
6805	xenobiotic metabolism	P	1	5	24	20	20.8333	1	6	26	16.6667	23.0769	1.299	0.252	1		0	5	24	0	20.8333	0	6	26	0	23.0769	-0.46	1	1		1	5	24	20	20.8333	1	6	26	16.6667	23.0769	1.281	0.268	1		1	5	24	20	20.8333
6936	muscle contraction	P	1	30	71	3.33333	42.2535	2	54	142	3.7037	38.0282	-0.454	0.795	1		1	30	71	3.33333	42.2535	1	54	142	1.85185	38.0282	-0.632	0.708	1		2	30	71	6.66667	42.2535	2	54	142	3.7037	38.0282	-0.476	0.766	1		2	30	71	6.66667	42.2535
6978	DNA damage response\, signal transduction by p53 class mediator resulting in transcription of p21 class mediator	P	0	1	1	0	100	0	1	1	0	100	-0.231	1	1		0	1	1	0	100	0	1	1	0	100	-0.188	1	1		0	1	1	0	100	0	1	1	0	100	-0.233	1	1		0	1	1	0	100
6996	organelle organization and biogenesis	P	0	2	4	0	50	21	540	779	3.88889	69.3196	-1.272	0.224	1		0	2	4	0	50	7	540	779	1.2963	69.3196	-2.79	0.007	1		0	2	4	0	50	31	540	779	5.74074	69.3196	0.664	0.526	1		1	2	4	50	50
7001	chromosome organization and biogenesis (sensu Eukaryota)	P	0	52	117	0	44.4444	1	191	300	0.52356	63.6667	-2.888	0.006	1		0	52	117	0	44.4444	1	191	300	0.52356	63.6667	-2.221	0.03	1		3	52	117	5.76923	44.4444	9	191	300	4.71204	63.6667	-0.264	0.853	1		3	52	117	5.76923	44.4444
7059	chromosome segregation	P	0	11	13	0	84.6154	0	24	32	0	75	-1.131	0.383	1		0	11	13	0	84.6154	0	24	32	0	75	-0.921	0.644	1		1	11	13	9.09091	84.6154	1	24	32	4.16667	75	-0.214	1	1		0	11	13	0	84.6154
7067	mitosis	P	3	80	88	3.75	90.9091	4	115	130	3.47826	88.4615	-0.775	0.526	1		1	80	88	1.25	90.9091	1	115	130	0.869565	88.4615	-1.51	0.202	1		3	80	88	3.75	90.9091	4	115	130	3.47826	88.4615	-0.808	0.538	1		7	80	88	8.75	90.9091
7076	mitotic chromosome condensation	P	0	5	7	0	71.4286	0	5	7	0	71.4286	-0.516	1	1		0	5	7	0	71.4286	0	5	7	0	71.4286	-0.42	1	1		0	5	7	0	71.4286	0	5	7	0	71.4286	-0.52	1	1		1	5	7	20	71.4286
7088	regulation of mitosis	P	0	12	12	0	100	0	34	37	0	91.8919	-1.347	0.273	1		0	12	12	0	100	0	34	37	0	91.8919	-1.097	0.431	1		0	12	12	0	100	1	34	37	2.94118	91.8919	-0.579	0.733	1		0	12	12	0	100
7093	mitotic checkpoint	P	0	7	7	0	100	0	12	12	0	100	-0.8	0.645	1		0	7	7	0	100	0	12	12	0	100	-0.651	1	1		0	7	7	0	100	0	12	12	0	100	-0.806	0.622	1		0	7	7	0	100
7094	mitotic spindle checkpoint	P	0	4	4	0	100	0	4	4	0	100	-0.461	1	1		0	4	4	0	100	0	4	4	0	100	-0.376	1	1		0	4	4	0	100	0	4	4	0	100	-0.465	1	1		0	4	4	0	100
7099	centriole replication	P	0	0	0	0	0	0	1	1	0	100	-0.231	1	1		0	0	0	0	0	0	1	1	0	100	-0.188	1	1		0	0	0	0	0	0	1	1	0	100	-0.233	1	1		0	0	0	0	0
7126	meiosis	P	0	18	29	0	62.069	0	31	45	0	68.8889	-1.286	0.275	1		0	18	29	0	62.069	0	31	45	0	68.8889	-1.048	0.445	1		1	18	29	5.55556	62.069	1	31	45	3.22581	68.8889	-0.481	0.703	1		0	18	29	0	62.069
7127	meiosis I	P	0	0	0	0	0	0	16	22	0	72.7273	-0.923	0.614	1		0	0	0	0	0	0	16	22	0	72.7273	-0.752	0.687	1		0	0	0	0	0	0	16	22	0	72.7273	-0.931	0.632	1		0	0	0	0	0
7131	meiotic recombination	P	0	14	19	0	73.6842	0	14	19	0	73.6842	-0.864	0.633	1		0	14	19	0	73.6842	0	14	19	0	73.6842	-0.703	1	1		0	14	19	0	73.6842	0	14	19	0	73.6842	-0.871	0.633	1		0	14	19	0	73.6842
7160	cell-matrix adhesion	P	1	36	65	2.77778	55.3846	1	39	69	2.5641	56.5217	-0.711	0.759	1		1	36	65	2.77778	55.3846	1	39	69	2.5641	56.5217	-0.291	1	1		1	36	65	2.77778	55.3846	1	39	69	2.5641	56.5217	-0.728	0.505	1		2	36	65	5.55556	55.3846
7173	epidermal growth factor receptor signaling pathway	P	1	11	14	9.09091	78.5714	1	15	18	6.66667	83.3333	0.286	1	1		0	11	14	0	78.5714	0	15	18	0	83.3333	-0.728	0.686	1		0	11	14	0	78.5714	0	15	18	0	83.3333	-0.901	0.609	1		1	11	14	9.09091	78.5714
7270	nerve-nerve synaptic transmission	P	0	1	2	0	50	0	5	10	0	50	-0.516	1	1		0	1	2	0	50	0	5	10	0	50	-0.42	1	1		0	1	2	0	50	0	5	10	0	50	-0.52	1	1		0	1	2	0	50
7271	synaptic transmission\, cholinergic	P	0	4	7	0	57.1429	0	4	8	0	50	-0.461	1	1		0	4	7	0	57.1429	0	4	8	0	50	-0.376	1	1		0	4	7	0	57.1429	0	4	8	0	50	-0.465	1	1		0	4	7	0	57.1429
7286	spermatid development	P	0	3	8	0	37.5	0	4	11	0	36.3636	-0.461	1	1		0	3	8	0	37.5	0	4	11	0	36.3636	-0.376	1	1		0	3	8	0	37.5	0	4	11	0	36.3636	-0.465	1	1		1	3	8	33.3333	37.5
7517	muscle development	P	4	64	120	6.25	53.3333	5	89	154	5.61798	57.7922	0.245	0.813	1		2	64	120	3.125	53.3333	4	89	154	4.49438	57.7922	0.567	0.79	1		4	64	120	6.25	53.3333	5	89	154	5.61798	57.7922	0.21	1	1		2	64	120	3.125	53.3333
7600	sensory perception	P	6	70	472	8.57143	14.8305	7	146	634	4.79452	23.0284	-0.143	1	1		2	70	472	2.85714	14.8305	7	146	634	4.79452	23.0284	0.931	0.352	1		3	70	472	4.28571	14.8305	10	146	634	6.84931	23.0284	0.95	0.339	1		3	70	472	4.28571	14.8305
7611	learning and/or memory	P	1	2	13	50	15.3846	1	4	17	25	23.5294	1.822	0.17	1		0	2	13	0	15.3846	1	4	17	25	23.5294	2.38	0.132	1		0	2	13	0	15.3846	0	4	17	0	23.5294	-0.465	1	1		0	2	13	0	15.3846
8015	circulation	P	2	16	46	12.5	34.7826	4	34	106	11.7647	32.0755	1.791	0.103	1		1	16	46	6.25	34.7826	2	34	106	5.88235	32.0755	0.796	0.644	1		0	16	46	0	34.7826	0	34	106	0	32.0755	-1.358	0.236	1		2	16	46	12.5	34.7826
8026	ATP-dependent helicase activity	F	0	57	67	0	85.0746	0	82	94	0	87.234	-2.098	0.049	1		1	57	67	1.75439	85.0746	1	82	94	1.21951	87.234	-1.097	0.385	1		1	57	67	1.75439	85.0746	4	82	94	4.87805	87.234	-0.104	1	1		3	57	67	5.26316	85.0746
8061	chitin binding	F	0	1	3	0	33.3333	0	1	3	0	33.3333	-0.231	1	1		0	1	3	0	33.3333	0	1	3	0	33.3333	-0.188	1	1		0	1	3	0	33.3333	0	1	3	0	33.3333	-0.233	1	1		0	1	3	0	33.3333
8092	cytoskeletal protein binding	F	2	25	32	8	78.125	14	201	302	6.96517	66.5563	1.253	0.25	1		2	25	32	8	78.125	8	201	302	3.9801	66.5563	0.452	0.686	1		1	25	32	4	78.125	9	201	302	4.47761	66.5563	-0.424	0.742	1		1	25	32	4	78.125
8112	nicotinamide N-methyltransferase activity	F	0	1	1	0	100	0	1	1	0	100	-0.231	1	1		0	1	1	0	100	0	1	1	0	100	-0.188	1	1		0	1	1	0	100	0	1	1	0	100	-0.233	1	1		0	1	1	0	100
8537	proteasome activator complex	C	0	3	3	0	100	0	3	3	0	100	-0.4	1	1		0	3	3	0	100	0	3	3	0	100	-0.325	1	1		0	3	3	0	100	0	3	3	0	100	-0.403	1	1		0	3	3	0	100
8538	proteasome activator activity	F	0	3	3	0	100	0	3	3	0	100	-0.4	1	1		0	3	3	0	100	0	3	3	0	100	-0.325	1	1		0	3	3	0	100	0	3	3	0	100	-0.403	1	1		0	3	3	0	100
8603	cAMP-dependent protein kinase regulator activity	F	0	5	11	0	45.4545	0	5	11	0	45.4545	-0.516	1	1		1	5	11	20	45.4545	1	5	11	20	45.4545	2.045	0.163	1		0	5	11	0	45.4545	0	5	11	0	45.4545	-0.52	1	1		1	5	11	20	45.4545
9157	deoxyribonucleoside monophosphate biosynthesis	P	0	1	1	0	100	0	1	1	0	100	-0.231	1	1		0	1	1	0	100	0	1	1	0	100	-0.188	1	1		0	1	1	0	100	0	1	1	0	100	-0.233	1	1		0	1	1	0	100
9162	deoxyribonucleoside monophosphate metabolism	P	0	0	0	0	0	0	1	1	0	100	-0.231	1	1		0	0	0	0	0	0	1	1	0	100	-0.188	1	1		0	0	0	0	0	0	1	1	0	100	-0.233	1	1		0	0	0	0	0
9176	pyrimidine deoxyribonucleoside monophosphate metabolism	P	0	0	0	0	0	0	1	1	0	100	-0.231	1	1		0	0	0	0	0	0	1	1	0	100	-0.188	1	1		0	0	0	0	0	0	1	1	0	100	-0.233	1	1		0	0	0	0	0
9177	pyrimidine deoxyribonucleoside monophosphate biosynthesis	P	0	0	0	0	0	0	1	1	0	100	-0.231	1	1		0	0	0	0	0	0	1	1	0	100	-0.188	1	1		0	0	0	0	0	0	1	1	0	100	-0.233	1	1		0	0	0	0	0
9247	glycolipid biosynthesis	P	0	1	1	0	100	0	7	12	0	58.3333	-0.61	1	1		0	1	1	0	100	1	7	12	14.2857	58.3333	1.587	0.213	1		0	1	1	0	100	0	7	12	0	58.3333	-0.615	1	1		0	1	1	0	100
9410	response to xenobiotic stimulus	P	0	1	3	0	33.3333	1	7	29	14.2857	24.1379	1.116	0.288	1		0	1	3	0	33.3333	0	7	29	0	24.1379	-0.497	1	1		0	1	3	0	33.3333	1	7	29	14.2857	24.1379	1.099	0.312	1		0	1	3	0	33.3333
9592	detection of mechanical stimulus during sensory perception of sound	P	0	1	1	0	100	0	1	1	0	100	-0.231	1	1		0	1	1	0	100	0	1	1	0	100	-0.188	1	1		0	1	1	0	100	0	1	1	0	100	-0.233	1	1		0	1	1	0	100
15197	peptide transporter activity	F	0	1	1	0	100	0	5	7	0	71.4286	-0.516	1	1		0	1	1	0	100	0	5	7	0	71.4286	-0.42	1	1		0	1	1	0	100	0	5	7	0	71.4286	-0.52	1	1		0	1	1	0	100
15248	sterol transporter activity	F	1	3	3	33.3333	100	1	5	7	20	71.4286	1.527	0.206	1		0	3	3	0	100	0	5	7	0	71.4286	-0.42	1	1		0	3	3	0	100	0	5	7	0	71.4286	-0.52	1	1		1	3	3	33.3333	100
15630	microtubule cytoskeleton	C	0	5	5	0	100	8	170	242	4.70588	70.2479	-0.208	0.86	1		0	5	5	0	100	2	170	242	1.17647	70.2479	-1.619	0.12	1		0	5	5	0	100	6	170	242	3.52941	70.2479	-0.955	0.386	1		0	5	5	0	100
16011	dystroglycan complex	C	0	0	0	0	0	0	3	6	0	50	-0.4	1	1		0	0	0	0	0	0	3	6	0	50	-0.325	1	1		0	0	0	0	0	0	3	6	0	50	-0.403	1	1		0	0	0	0	0
16012	sarcoglycan complex	C	0	3	6	0	50	0	3	6	0	50	-0.4	1	1		0	3	6	0	50	0	3	6	0	50	-0.325	1	1		0	3	6	0	50	0	3	6	0	50	-0.403	1	1		0	3	6	0	50
16054	organic acid catabolism	P	0	0	0	0	0	0	4	7	0	57.1429	-0.461	1	1		0	0	0	0	0	0	4	7	0	57.1429	-0.376	1	1		0	0	0	0	0	0	4	7	0	57.1429	-0.465	1	1		0	0	0	0	0
16208	AMP binding	F	0	2	2	0	100	0	4	13	0	30.7692	-0.461	1	1		0	2	2	0	100	0	4	13	0	30.7692	-0.376	1	1		1	2	2	50	100	1	4	13	25	30.7692	1.802	0.193	1		0	2	2	0	100
16303	phosphatidylinositol 3-kinase activity	F	0	10	12	0	83.3333	0	10	12	0	83.3333	-0.73	0.661	1		0	10	12	0	83.3333	0	10	12	0	83.3333	-0.594	1	1		0	10	12	0	83.3333	0	10	12	0	83.3333	-0.736	0.704	1		0	10	12	0	83.3333
16459	myosin	C	1	35	65	2.85714	53.8462	1	37	69	2.7027	53.6232	-0.654	0.744	1		3	35	65	8.57143	53.8462	3	37	69	8.10811	53.6232	1.579	0.132	1		1	35	65	2.85714	53.8462	1	37	69	2.7027	53.6232	-0.67	0.732	1		1	35	65	2.85714	53.8462
16461	unconventional myosin	C	0	3	4	0	75	0	3	4	0	75	-0.4	1	1		0	3	4	0	75	0	3	4	0	75	-0.325	1	1		0	3	4	0	75	0	3	4	0	75	-0.403	1	1		0	3	4	0	75
16671	oxidoreductase activity\, acting on sulfur group of donors\, disulfide as acceptor	F	0	0	0	0	0	0	3	3	0	100	-0.4	1	1		0	0	0	0	0	0	3	3	0	100	-0.325	1	1		0	0	0	0	0	0	3	3	0	100	-0.403	1	1		0	0	0	0	0
16706	oxidoreductase activity\, acting on paired donors\, with incorporation or reduction of molecular oxygen\, 2-oxoglutarate as one donor\, and incorporation of one atom each of oxygen into both donors	F	1	9	9	11.1111	100	1	19	21	5.26316	90.4762	0.042	1	1		0	9	9	0	100	1	19	21	5.26316	90.4762	0.446	1	1		0	9	9	0	100	0	19	21	0	90.4762	-1.015	0.625	1		1	9	9	11.1111	100
16712	oxidoreductase activity\, acting on paired donors\, with incorporation or reduction of molecular oxygen\, reduced flavin or flavoprotein as one donor\, and incorporation of one atom of oxygen	F	0	4	15	0	26.6667	1	9	32	11.1111	28.125	0.83	0.366	1		0	4	15	0	26.6667	0	9	32	0	28.125	-0.564	1	1		0	4	15	0	26.6667	0	9	32	0	28.125	-0.698	1	1		0	4	15	0	26.6667
16804	prolyl aminopeptidase activity	F	0	1	1	0	100	0	1	1	0	100	-0.231	1	1		0	1	1	0	100	0	1	1	0	100	-0.188	1	1		0	1	1	0	100	0	1	1	0	100	-0.233	1	1		0	1	1	0	100
16817	hydrolase activity\, acting on acid anhydrides	F	0	0	0	0	0	8	394	532	2.03046	74.0601	-2.8	0.003	1		0	0	0	0	0	5	394	532	1.26904	74.0601	-2.393	0.019	1		0	0	0	0	0	11	394	532	2.79188	74.0601	-2.151	0.028	1		0	0	0	0	0
16818	hydrolase activity\, acting on acid anhydrides\, in phosphorus-containing anhydrides	F	0	5	6	0	83.3333	8	393	530	2.03562	74.1509	-2.791	0.003	1		0	5	6	0	83.3333	5	393	530	1.27226	74.1509	-2.386	0.019	1		0	5	6	0	83.3333	11	393	530	2.79898	74.1509	-2.141	0.028	1		0	5	6	0	83.3333
16887	ATPase activity	F	1	58	90	1.72414	64.4444	3	217	295	1.38249	73.5593	-2.498	0.016	1		1	58	90	1.72414	64.4444	2	217	295	0.921659	73.5593	-2.044	0.059	1		2	58	90	3.44828	64.4444	8	217	295	3.68664	73.5593	-0.975	0.344	1		3	58	90	5.17241	64.4444
17022	myosin binding	F	0	2	3	0	66.6667	1	3	4	33.3333	75	2.237	0.147	1		0	2	3	0	66.6667	0	3	4	0	75	-0.325	1	1		0	2	3	0	66.6667	0	3	4	0	75	-0.403	1	1		0	2	3	0	66.6667
17076	purine nucleotide binding	F	0	3	3	0	100	47	1109	1568	4.23805	70.727	-1.321	0.192	1		0	3	3	0	100	40	1110	1568	3.6036	70.7908	0.383	0.725	1		0	3	3	0	100	47	1110	1568	4.23423	70.7908	-1.444	0.159	1		0	3	3	0	100
17134	fibroblast growth factor binding	F	0	4	4	0	100	0	4	4	0	100	-0.461	1	1		0	4	4	0	100	0	4	4	0	100	-0.376	1	1		0	4	4	0	100	0	4	4	0	100	-0.465	1	1		0	4	4	0	100
18149	peptide cross-linking	P	0	3	9	0	33.3333	0	3	9	0	33.3333	-0.4	1	1		1	3	9	33.3333	33.3333	1	3	9	33.3333	33.3333	2.857	0.104	1		0	3	9	0	33.3333	0	3	9	0	33.3333	-0.403	1	1		0	3	9	0	33.3333
19883	antigen presentation\, endogenous antigen	P	0	7	11	0	63.6364	1	10	14	10	71.4286	0.715	1	1		0	7	11	0	63.6364	0	10	14	0	71.4286	-0.594	1	1		0	7	11	0	63.6364	1	10	14	10	71.4286	0.699	1	1		0	7	11	0	63.6364
19885	antigen processing\, endogenous antigen via MHC class I	P	0	12	15	0	80	0	12	15	0	80	-0.8	0.659	1		0	12	15	0	80	0	12	15	0	80	-0.651	1	1		0	12	15	0	80	0	12	15	0	80	-0.806	0.654	1		1	12	15	8.33333	80
19966	interleukin-1 binding	F	0	1	2	0	50	0	4	9	0	44.4444	-0.461	1	1		0	1	2	0	50	0	4	9	0	44.4444	-0.376	1	1		0	1	2	0	50	0	4	9	0	44.4444	-0.465	1	1		0	1	2	0	50
30027	lamellipodium	C	0	10	15	0	66.6667	0	10	15	0	66.6667	-0.73	0.667	1		1	10	15	10	66.6667	1	10	15	10	66.6667	1.149	0.314	1		0	10	15	0	66.6667	0	10	15	0	66.6667	-0.736	0.682	1		1	10	15	10	66.6667
30048	actin filament-based movement	P	0	7	12	0	58.3333	0	7	12	0	58.3333	-0.61	1	1		0	7	12	0	58.3333	0	7	12	0	58.3333	-0.497	1	1		0	7	12	0	58.3333	0	7	12	0	58.3333	-0.615	1	1		1	7	12	14.2857	58.3333
30091	protein repair	P	0	3	3	0	100	0	3	3	0	100	-0.4	1	1		0	3	3	0	100	0	3	3	0	100	-0.325	1	1		0	3	3	0	100	0	3	3	0	100	-0.403	1	1		0	3	3	0	100
30148	sphingolipid biosynthesis	P	0	0	0	0	0	0	9	15	0	60	-0.692	1	1		0	0	0	0	0	1	9	15	11.1111	60	1.274	0.264	1		0	0	0	0	0	0	9	15	0	60	-0.698	1	1		0	0	0	0	0
30261	chromosome condensation	P	1	1	2	100	50	1	7	10	14.2857	70	1.116	0.314	1		0	1	2	0	50	0	7	10	0	70	-0.497	1	1		0	1	2	0	50	0	7	10	0	70	-0.615	1	1		0	1	2	0	50
30330	DNA damage response\, signal transduction by p53 class mediator	P	0	0	0	0	0	0	3	4	0	75	-0.4	1	1		0	0	0	0	0	0	3	4	0	75	-0.325	1	1		0	0	0	0	0	0	3	4	0	75	-0.403	1	1		0	0	0	0	0
30333	antigen processing	P	0	1	2	0	50	0	17	39	0	43.5897	-0.952	0.626	1		0	1	2	0	50	0	17	39	0	43.5897	-0.775	0.655	1		0	1	2	0	50	0	17	39	0	43.5897	-0.96	0.627	1		0	1	2	0	50
30554	adenyl nucleotide binding	F	0	0	0	0	0	40	883	1238	4.53001	71.3247	-0.745	0.456	1		0	0	0	0	0	31	883	1238	3.51076	71.3247	0.176	0.929	1		0	0	0	0	0	38	883	1238	4.30351	71.3247	-1.171	0.254	1		0	0	0	0	0
30705	cytoskeleton-dependent intracellular transport	P	0	0	0	0	0	2	58	104	3.44828	55.7692	-0.559	0.757	1		0	0	0	0	0	1	58	104	1.72414	55.7692	-0.709	0.711	1		0	0	0	0	0	3	58	104	5.17241	55.7692	0.015	1	1		0	0	0	0	0
30935	sheet-forming collagen	C	0	0	0	0	0	0	4	5	0	80	-0.461	1	1		0	0	0	0	0	0	4	5	0	80	-0.376	1	1		0	0	0	0	0	0	4	5	0	80	-0.465	1	1		0	0	0	0	0
31497	chromatin assembly	P	0	0	0	0	0	0	53	126	0	42.0635	-1.684	0.104	1		0	0	0	0	0	0	53	126	0	42.0635	-1.372	0.259	1		0	0	0	0	0	3	53	126	5.66038	42.0635	0.176	1	1		0	0	0	0	0
31577	spindle checkpoint	P	0	0	0	0	0	0	4	4	0	100	-0.461	1	1		0	0	0	0	0	0	4	4	0	100	-0.376	1	1		0	0	0	0	0	0	4	4	0	100	-0.465	1	1		0	0	0	0	0
31589	cell-substrate adhesion	P	0	0	0	0	0	1	39	69	2.5641	56.5217	-0.711	0.759	1		0	0	0	0	0	1	39	69	2.5641	56.5217	-0.291	1	1		0	0	0	0	0	1	39	69	2.5641	56.5217	-0.728	0.505	1		0	0	0	0	0
35023	regulation of Rho protein signal transduction	P	1	1	1	100	100	1	3	4	33.3333	75	2.237	0.143	1		0	1	1	0	100	0	3	4	0	75	-0.325	1	1		0	1	1	0	100	0	3	4	0	75	-0.403	1	1		0	1	1	0	100
35088	establishment and/or maintenance of apical/basal cell polarity	P	0	0	0	0	0	0	3	4	0	75	-0.4	1	1		0	0	0	0	0	0	3	4	0	75	-0.325	1	1		0	0	0	0	0	0	3	4	0	75	-0.403	1	1		0	0	0	0	0
42083	5\,10-methylenetetrahydrofolate-dependent methyltransferase activity	F	0	0	0	0	0	0	1	1	0	100	-0.231	1	1		0	0	0	0	0	0	1	1	0	100	-0.188	1	1		0	0	0	0	0	0	1	1	0	100	-0.233	1	1		0	0	0	0	0
42476	odontogenesis	P	1	4	6	25	66.6667	1	5	8	20	62.5	1.527	0.229	1		0	4	6	0	66.6667	0	5	8	0	62.5	-0.42	1	1		0	4	6	0	66.6667	0	5	8	0	62.5	-0.52	1	1		0	4	6	0	66.6667
42623	ATPase activity\, coupled	F	0	13	17	0	76.4706	2	191	259	1.04712	73.7452	-2.554	0.013	1		0	13	17	0	76.4706	2	191	259	1.04712	73.7452	-1.818	0.066	1		0	13	17	0	76.4706	7	191	259	3.66492	73.7452	-0.927	0.4	1		0	13	17	0	76.4706
42770	DNA damage response\, signal transduction	P	0	1	1	0	100	2	16	18	12.5	88.8889	1.362	0.207	1		0	1	1	0	100	0	16	18	0	88.8889	-0.752	0.685	1		0	1	1	0	100	0	16	18	0	88.8889	-0.931	0.623	1		0	1	1	0	100
42772	DNA damage response\, signal transduction resulting in transcription	P	0	0	0	0	0	0	1	1	0	100	-0.231	1	1		0	0	0	0	0	0	1	1	0	100	-0.188	1	1		0	0	0	0	0	0	1	1	0	100	-0.233	1	1		0	0	0	0	0
43067	regulation of programmed cell death	P	0	0	0	0	0	13	201	278	6.46766	72.3021	0.927	0.412	1		0	0	0	0	0	10	201	278	4.97512	72.3021	1.238	0.225	1		0	0	0	0	0	4	201	278	1.99005	72.3021	-2.04	0.042	1		0	0	0	0	0
43228	non-membrane-bound organelle	C	0	0	0	0	0	32	907	1422	3.52812	63.7834	-2.209	0.039	1		0	0	0	0	0	21	907	1422	2.31533	63.7834	-1.913	0.057	1		0	0	0	0	0	41	907	1422	4.5204	63.7834	-0.877	0.365	1		0	0	0	0	0
43232	intracellular non-membrane-bound organelle	C	0	0	0	0	0	32	907	1422	3.52812	63.7834	-2.209	0.039	1		0	0	0	0	0	21	907	1422	2.31533	63.7834	-1.913	0.057	1		0	0	0	0	0	41	907	1422	4.5204	63.7834	-0.877	0.365	1		0	0	0	0	0
43325	phosphatidylinositol-3\,4-bisphosphate binding	F	1	2	2	50	100	1	2	2	50	100	2.903	0.111	1		0	2	2	0	100	0	2	2	0	100	-0.266	1	1		0	2	2	0	100	0	2	2	0	100	-0.329	1	1		0	2	2	0	100
43543	protein amino acid acylation	P	0	0	0	0	0	0	15	17	0	88.2353	-0.894	0.618	1		0	0	0	0	0	0	15	17	0	88.2353	-0.728	0.694	1		0	0	0	0	0	0	15	17	0	88.2353	-0.901	0.593	1		0	0	0	0	0
44403	symbiosis\, encompassing mutualism through parasitism	P	0	0	0	0	0	0	12	25	0	48	-0.8	0.668	1		0	0	0	0	0	1	12	25	8.33333	48	0.941	0.325	1		0	0	0	0	0	0	12	25	0	48	-0.806	0.637	1		0	0	0	0	0
44419	interspecies interaction between organisms	P	0	0	0	0	0	0	14	27	0	51.8518	-0.864	0.647	1		0	0	0	0	0	1	14	27	7.14286	51.8518	0.771	0.368	1		0	0	0	0	0	0	14	27	0	51.8518	-0.871	0.617	1		0	0	0	0	0
45197	establishment and/or maintenance of epithelial cell polarity	P	0	3	3	0	100	0	3	4	0	75	-0.4	1	1		0	3	3	0	100	0	3	4	0	75	-0.325	1	1		0	3	3	0	100	0	3	4	0	75	-0.403	1	1		0	3	3	0	100
45296	cadherin binding	F	0	3	5	0	60	0	3	5	0	60	-0.4	1	1		0	3	5	0	60	0	3	5	0	60	-0.325	1	1		0	3	5	0	60	0	3	5	0	60	-0.403	1	1		0	3	5	0	60
45739	positive regulation of DNA repair	P	0	1	1	0	100	0	1	1	0	100	-0.231	1	1		0	1	1	0	100	0	1	1	0	100	-0.188	1	1		0	1	1	0	100	0	1	1	0	100	-0.233	1	1		0	1	1	0	100
45785	positive regulation of cell adhesion	P	0	3	4	0	75	0	4	5	0	80	-0.461	1	1		1	3	4	33.3333	75	1	4	5	25	80	2.38	0.177	1		0	3	4	0	75	0	4	5	0	80	-0.465	1	1		1	3	4	33.3333	75
46073	dTMP metabolism	P	0	0	0	0	0	0	1	1	0	100	-0.231	1	1		0	0	0	0	0	0	1	1	0	100	-0.188	1	1		0	0	0	0	0	0	1	1	0	100	-0.233	1	1		0	0	0	0	0
46395	carboxylic acid catabolism	P	0	0	0	0	0	0	4	7	0	57.1429	-0.461	1	1		0	0	0	0	0	0	4	7	0	57.1429	-0.376	1	1		0	0	0	0	0	0	4	7	0	57.1429	-0.465	1	1		0	0	0	0	0
46476	glycosylceramide biosynthesis	P	0	0	0	0	0	0	2	2	0	100	-0.326	1	1		0	0	0	0	0	0	2	2	0	100	-0.266	1	1		0	0	0	0	0	0	2	2	0	100	-0.329	1	1		0	0	0	0	0
46513	ceramide biosynthesis	P	0	0	0	0	0	0	2	2	0	100	-0.326	1	1		0	0	0	0	0	0	2	2	0	100	-0.266	1	1		0	0	0	0	0	0	2	2	0	100	-0.329	1	1		0	0	0	0	0
46519	sphingoid metabolism	P	0	0	0	0	0	0	16	18	0	88.8889	-0.923	0.612	1		0	0	0	0	0	1	16	18	6.25	88.8889	0.627	1	1		0	0	0	0	0	0	16	18	0	88.8889	-0.931	0.629	1		0	0	0	0	0
46520	sphingoid biosynthesis	P	0	0	0	0	0	0	3	3	0	100	-0.4	1	1		0	0	0	0	0	0	3	3	0	100	-0.325	1	1		0	0	0	0	0	0	3	3	0	100	-0.403	1	1		0	0	0	0	0
46578	regulation of Ras protein signal transduction	P	0	0	0	0	0	0	5	7	0	71.4286	-0.516	1	1		0	0	0	0	0	0	5	7	0	71.4286	-0.42	1	1		0	0	0	0	0	0	5	7	0	71.4286	-0.52	1	1		0	0	0	0	0
46580	negative regulation of Ras protein signal transduction	P	0	4	5	0	80	0	4	5	0	80	-0.461	1	1		0	4	5	0	80	0	4	5	0	80	-0.376	1	1		0	4	5	0	80	0	4	5	0	80	-0.465	1	1		0	4	5	0	80
46599	regulation of centriole replication	P	0	0	0	0	0	0	1	1	0	100	-0.231	1	1		0	0	0	0	0	0	1	1	0	100	-0.188	1	1		0	0	0	0	0	0	1	1	0	100	-0.233	1	1		0	0	0	0	0
46600	negative regulation of centriole replication	P	0	1	1	0	100	0	1	1	0	100	-0.231	1	1		0	1	1	0	100	0	1	1	0	100	-0.188	1	1		0	1	1	0	100	0	1	1	0	100	-0.233	1	1		0	1	1	0	100
46605	regulation of centrosome cycle	P	0	0	0	0	0	0	1	1	0	100	-0.231	1	1		0	0	0	0	0	0	1	1	0	100	-0.188	1	1		0	0	0	0	0	0	1	1	0	100	-0.233	1	1		0	0	0	0	0
46606	negative regulation of centrosome cycle	P	0	0	0	0	0	0	1	1	0	100	-0.231	1	1		0	0	0	0	0	0	1	1	0	100	-0.188	1	1		0	0	0	0	0	0	1	1	0	100	-0.233	1	1		0	0	0	0	0
47273	galactosylgalactosylglucosylceramide beta-D-acetylgalactosaminyltransferase activity	F	0	1	1	0	100	0	1	1	0	100	-0.231	1	1		0	1	1	0	100	0	1	1	0	100	-0.188	1	1		0	1	1	0	100	0	1	1	0	100	-0.233	1	1		0	1	1	0	100
48156	tau protein binding	F	0	1	2	0	50	0	1	2	0	50	-0.231	1	1		0	1	2	0	50	0	1	2	0	50	-0.188	1	1		0	1	2	0	50	0	1	2	0	50	-0.233	1	1		0	1	2	0	50
48515	spermatid differentiation	P	0	1	1	0	100	0	5	12	0	41.6667	-0.516	1	1		0	1	1	0	100	0	5	12	0	41.6667	-0.42	1	1		0	1	1	0	100	0	5	12	0	41.6667	-0.52	1	1		0	1	1	0	100
50381	unspecific monooxygenase activity	F	1	7	25	14.2857	28	1	7	25	14.2857	28	1.116	0.296	1		0	7	25	0	28	0	7	25	0	28	-0.497	1	1		0	7	25	0	28	0	7	25	0	28	-0.615	1	1		0	7	25	0	28
50749	apolipoprotein E receptor binding	F	0	1	1	0	100	0	1	1	0	100	-0.231	1	1		0	1	1	0	100	0	1	1	0	100	-0.188	1	1		0	1	1	0	100	0	1	1	0	100	-0.233	1	1		0	1	1	0	100
50767	regulation of neurogenesis	P	0	0	0	0	0	0	6	10	0	60	-0.565	1	1		0	0	0	0	0	0	6	10	0	60	-0.46	1	1		0	0	0	0	0	0	6	10	0	60	-0.57	1	1		0	0	0	0	0
50769	positive regulation of neurogenesis	P	0	1	1	0	100	0	3	5	0	60	-0.4	1	1		0	1	1	0	100	0	3	5	0	60	-0.325	1	1		0	1	1	0	100	0	3	5	0	60	-0.403	1	1		0	1	1	0	100
50770	regulation of axonogenesis	P	0	0	1	0	0	0	4	7	0	57.1429	-0.461	1	1		0	0	1	0	0	0	4	7	0	57.1429	-0.376	1	1		0	0	1	0	0	0	4	7	0	57.1429	-0.465	1	1		0	0	1	0	0
50839	cell adhesion molecule binding	F	0	0	0	0	0	0	3	5	0	60	-0.4	1	1		0	0	0	0	0	0	3	5	0	60	-0.325	1	1		0	0	0	0	0	0	3	5	0	60	-0.403	1	1		0	0	0	0	0
50906	detection of stimulus during sensory perception	P	0	0	2	0	0	0	1	3	0	33.3333	-0.231	1	1		0	0	2	0	0	0	1	3	0	33.3333	-0.188	1	1		0	0	2	0	0	0	1	3	0	33.3333	-0.233	1	1		0	0	2	0	0
50974	detection of mechanical stimulus during sensory perception	P	0	0	0	0	0	0	1	1	0	100	-0.231	1	1		0	0	0	0	0	0	1	1	0	100	-0.188	1	1		0	0	0	0	0	0	1	1	0	100	-0.233	1	1		0	0	0	0	0
50982	detection of mechanical stimulus	P	0	0	0	0	0	0	1	1	0	100	-0.231	1	1		0	0	0	0	0	0	1	1	0	100	-0.188	1	1		0	0	0	0	0	0	1	1	0	100	-0.233	1	1		0	0	0	0	0
51056	regulation of small GTPase mediated signal transduction	P	0	0	0	0	0	1	9	12	11.1111	75	0.83	0.377	1		0	0	0	0	0	0	9	12	0	75	-0.564	1	1		0	0	0	0	0	0	9	12	0	75	-0.698	1	1		0	0	0	0	0
51058	negative regulation of small GTPase mediated signal transduction	P	0	0	0	0	0	0	5	6	0	83.3333	-0.516	1	1		0	0	0	0	0	0	5	6	0	83.3333	-0.42	1	1		0	0	0	0	0	0	5	6	0	83.3333	-0.52	1	1		0	0	0	0	0
51239	regulation of organismal physiological process	P	0	0	0	0	0	3	53	130	5.66038	40.7692	0.203	1	1		0	0	0	0	0	2	53	130	3.77359	40.7692	0.147	1	1		0	0	0	0	0	2	53	130	3.77359	40.7692	-0.449	0.764	1		0	0	0	0	0
51276	chromosome organization and biogenesis	P	0	4	5	0	80	2	200	312	1	64.1026	-2.646	0.012	1		0	4	5	0	80	1	200	312	0.5	64.1026	-2.292	0.03	1		0	4	5	0	80	9	200	312	4.5	64.1026	-0.408	0.731	1		0	4	5	0	80
51321	meiotic cell cycle	P	0	0	0	0	0	0	32	46	0	69.5652	-1.307	0.266	1		0	0	0	0	0	0	32	46	0	69.5652	-1.064	0.445	1		0	0	0	0	0	1	32	46	3.125	69.5652	-0.515	0.703	1		0	0	0	0	0
51327	M phase of meiotic cell cycle	P	0	0	0	0	0	0	31	45	0	68.8889	-1.286	0.275	1		0	0	0	0	0	0	31	45	0	68.8889	-1.048	0.445	1		0	0	0	0	0	1	31	45	3.22581	68.8889	-0.481	0.703	1		0	0	0	0	0
51701	interaction with host	P	0	0	0	0	0	0	9	16	0	56.25	-0.692	1	1		0	0	0	0	0	0	9	16	0	56.25	-0.564	1	1		0	0	0	0	0	0	9	16	0	56.25	-0.698	1	1		0	0	0	0	0
2	mitochondrial genome maintenance	P	0	2	2	0	100	0	2	2	0	100	-0.326	1	1		0	2	2	0	100	0	2	2	0	100	-0.266	1	1		1	2	2	50	100	1	2	2	50	100	2.877	0.1	1		0	2	2	0	100
3	reproduction	P	0	0	1	0	0	6	113	270	5.30973	41.8518	0.126	1	1		0	0	1	0	0	4	113	270	3.53982	41.8518	0.077	1	1		0	0	1	0	0	11	113	270	9.73451	41.8518	2.233	0.033	1		0	0	1	0	0
64	L-ornithine transporter activity	F	0	1	2	0	50	0	1	2	0	50	-0.231	1	1		0	1	2	0	50	0	1	2	0	50	-0.188	1	1		1	1	2	100	50	1	1	2	100	50	4.301	0.037	1		0	1	2	0	50
66	mitochondrial ornithine transport	P	0	1	2	0	50	0	1	2	0	50	-0.231	1	1		0	1	2	0	50	0	1	2	0	50	-0.188	1	1		1	1	2	100	50	1	1	2	100	50	4.301	0.037	1		0	1	2	0	50
314	organellar small ribosomal subunit	C	0	0	0	0	0	0	13	13	0	100	-0.832	0.672	1		0	0	0	0	0	0	13	13	0	100	-0.678	1	1		0	0	0	0	0	3	13	13	23.0769	100	2.935	0.029	1		0	0	0	0	0
1510	RNA methylation	P	0	1	1	0	100	0	1	1	0	100	-0.231	1	1		0	1	1	0	100	0	1	1	0	100	-0.188	1	1		1	1	1	100	100	1	1	1	100	100	4.301	0.043	1		0	1	1	0	100
3711	transcriptional elongation regulator activity	F	1	6	8	16.6667	75	1	10	13	10	76.9231	0.715	1	1		0	6	8	0	75	0	10	13	0	76.9231	-0.594	1	1		1	6	8	16.6667	75	2	10	13	20	76.9231	2.133	0.08	1		0	6	8	0	75
3721	telomeric template RNA reverse transcriptase activity	F	0	1	1	0	100	0	1	1	0	100	-0.231	1	1		0	1	1	0	100	0	1	1	0	100	-0.188	1	1		1	1	1	100	100	1	1	1	100	100	4.301	0.059	1		0	1	1	0	100
3805	coagulation factor XIa activity	F	0	2	2	0	100	0	2	2	0	100	-0.326	1	1		0	2	2	0	100	0	2	2	0	100	-0.266	1	1		1	2	2	50	100	1	2	2	50	100	2.877	0.093	1		0	2	2	0	100
3883	CTP synthase activity	F	0	2	2	0	100	0	2	2	0	100	-0.326	1	1		0	2	2	0	100	0	2	2	0	100	-0.266	1	1		2	2	2	100	100	2	2	2	100	100	6.082	0.001	0.818		0	2	2	0	100
3939	L-iditol 2-dehydrogenase activity	F	0	1	1	0	100	0	1	1	0	100	-0.231	1	1		0	1	1	0	100	0	1	1	0	100	-0.188	1	1		1	1	1	100	100	1	1	1	100	100	4.301	0.054	1		0	1	1	0	100
3955	NAD(P)H dehydrogenase (quinone) activity	F	0	2	2	0	100	0	2	2	0	100	-0.326	1	1		0	2	2	0	100	0	2	2	0	100	-0.266	1	1		1	2	2	50	100	1	2	2	50	100	2.877	0.084	1		0	2	2	0	100
3959	NADPH dehydrogenase activity	F	0	0	0	0	0	0	1	1	0	100	-0.231	1	1		0	0	0	0	0	0	1	1	0	100	-0.188	1	1		0	0	0	0	0	1	1	1	100	100	4.301	0.051	1		0	0	0	0	0
4155	6\,7-dihydropteridine reductase activity	F	0	1	1	0	100	0	1	1	0	100	-0.231	1	1		0	1	1	0	100	0	1	1	0	100	-0.188	1	1		1	1	1	100	100	1	1	1	100	100	4.301	0.049	1		0	1	1	0	100
4214	dipeptidyl-peptidase I activity	F	0	1	1	0	100	0	1	1	0	100	-0.231	1	1		0	1	1	0	100	0	1	1	0	100	-0.188	1	1		1	1	1	100	100	1	1	1	100	100	4.301	0.056	1		0	1	1	0	100
4334	fumarylacetoacetase activity	F	0	1	1	0	100	0	1	1	0	100	-0.231	1	1		0	1	1	0	100	0	1	1	0	100	-0.188	1	1		1	1	1	100	100	1	1	1	100	100	4.301	0.059	1		0	1	1	0	100
4368	glycerol-3-phosphate dehydrogenase activity	F	0	2	2	0	100	0	2	2	0	100	-0.326	1	1		0	2	2	0	100	0	2	2	0	100	-0.266	1	1		1	2	2	50	100	1	2	2	50	100	2.877	0.093	1		0	2	2	0	100
4372	glycine hydroxymethyltransferase activity	F	0	2	2	0	100	0	7	9	0	77.7778	-0.61	1	1		0	2	2	0	100	0	7	9	0	77.7778	-0.497	1	1		0	2	2	0	100	2	7	9	28.5714	77.7778	2.813	0.043	1		0	2	2	0	100
4396	hexokinase activity	F	1	2	5	50	40	1	2	5	50	40	2.903	0.111	1		0	2	5	0	40	0	2	5	0	40	-0.266	1	1		1	2	5	50	40	1	2	5	50	40	2.877	0.091	1		0	2	5	0	40
4479	methionyl-tRNA formyltransferase activity	F	0	2	2	0	100	0	2	2	0	100	-0.326	1	1		0	2	2	0	100	0	2	2	0	100	-0.266	1	1		1	2	2	50	100	1	2	2	50	100	2.877	0.081	1		0	2	2	0	100
4536	deoxyribonuclease activity	F	0	4	5	0	80	0	19	22	0	86.3636	-1.006	0.621	1		0	4	5	0	80	0	19	22	0	86.3636	-0.82	0.672	1		2	4	5	50	80	5	19	22	26.3158	86.3636	4.191	0	1		0	4	5	0	80
4537	caspase-activated deoxyribonuclease activity	F	0	2	2	0	100	0	2	2	0	100	-0.326	1	1		0	2	2	0	100	0	2	2	0	100	-0.266	1	1		1	2	2	50	100	1	2	2	50	100	2.877	0.094	1		0	2	2	0	100
4637	phosphoribosylamine-glycine ligase activity	F	0	1	1	0	100	0	1	1	0	100	-0.231	1	1		0	1	1	0	100	0	1	1	0	100	-0.188	1	1		1	1	1	100	100	1	1	1	100	100	4.301	0.059	1		0	1	1	0	100
4641	phosphoribosylformylglycinamidine cyclo-ligase activity	F	0	1	1	0	100	0	1	1	0	100	-0.231	1	1		0	1	1	0	100	0	1	1	0	100	-0.188	1	1		1	1	1	100	100	1	1	1	100	100	4.301	0.059	1		0	1	1	0	100
4644	phosphoribosylglycinamide formyltransferase activity	F	0	1	1	0	100	0	1	1	0	100	-0.231	1	1		0	1	1	0	100	0	1	1	0	100	-0.188	1	1		1	1	1	100	100	1	1	1	100	100	4.301	0.059	1		0	1	1	0	100
4742	dihydrolipoyllysine-residue acetyltransferase activity	F	0	1	1	0	100	0	1	1	0	100	-0.231	1	1		0	1	1	0	100	0	1	1	0	100	-0.188	1	1		1	1	1	100	100	1	1	1	100	100	4.301	0.05	1		0	1	1	0	100
4769	steroid delta-isomerase activity	F	0	1	3	0	33.3333	0	1	3	0	33.3333	-0.231	1	1		0	1	3	0	33.3333	0	1	3	0	33.3333	-0.188	1	1		1	1	3	100	33.3333	1	1	3	100	33.3333	4.301	0.049	1		0	1	3	0	33.3333
4817	cysteine-tRNA ligase activity	F	0	2	2	0	100	0	2	2	0	100	-0.326	1	1		0	2	2	0	100	0	2	2	0	100	-0.266	1	1		1	2	2	50	100	1	2	2	50	100	2.877	0.096	1		0	2	2	0	100
4850	uridine phosphorylase activity	F	0	1	2	0	50	0	1	2	0	50	-0.231	1	1		0	1	2	0	50	0	1	2	0	50	-0.188	1	1		1	1	2	100	50	1	1	2	100	50	4.301	0.041	1		0	1	2	0	50
4856	xylulokinase activity	F	0	1	1	0	100	0	1	1	0	100	-0.231	1	1		0	1	1	0	100	0	1	1	0	100	-0.188	1	1		1	1	1	100	100	1	1	1	100	100	4.301	0.054	1		0	1	1	0	100
5243	gap-junction forming channel activity	F	0	0	0	0	0	0	6	20	0	30	-0.565	1	1		0	0	0	0	0	0	6	20	0	30	-0.46	1	1		0	0	0	0	0	2	6	20	33.3333	30	3.133	0.034	1		0	0	0	0	0
5253	anion channel activity	F	0	0	1	0	0	0	20	36	0	55.5556	-1.033	0.432	1		0	0	1	0	0	0	20	36	0	55.5556	-0.841	0.645	1		0	0	1	0	0	4	20	36	20	55.5556	3.018	0.017	1		0	0	1	0	0
5254	chloride channel activity	F	0	3	4	0	75	0	15	29	0	51.7241	-0.894	0.619	1		0	3	4	0	75	0	15	29	0	51.7241	-0.728	0.684	1		1	3	4	33.3333	75	3	15	29	20	51.7241	2.613	0.038	1		0	3	4	0	75
5496	steroid binding	F	1	10	28	10	35.7143	1	18	48	5.55556	37.5	0.098	1	1		0	10	28	0	35.7143	0	18	48	0	37.5	-0.798	0.654	1		2	10	28	20	35.7143	3	18	48	16.6667	37.5	2.221	0.054	1		1	10	28	10	35.7143
5618	cell wall	C	0	2	2	0	100	0	2	2	0	100	-0.326	1	1		0	2	2	0	100	0	2	2	0	100	-0.266	1	1		1	2	2	50	100	1	2	2	50	100	2.877	0.096	1		0	2	2	0	100
5737	cytoplasm	C	42	653	888	6.43185	73.536	93	2278	3067	4.08253	74.2745	-2.443	0.019	1		23	653	888	3.52221	73.536	55	2278	3067	2.4144	74.2745	-3.025	0.003	1		40	653	888	6.12557	73.536	134	2278	3067	5.88235	74.2745	1.885	0.055	1		29	653	888	4.44104	73.536
5741	mitochondrial outer membrane	C	2	20	24	10	83.3333	2	22	27	9.09091	81.4815	0.866	0.593	1		0	20	24	0	83.3333	0	22	27	0	81.4815	-0.882	0.646	1		2	20	24	10	83.3333	3	22	27	13.6364	81.4815	1.811	0.097	1		0	20	24	0	83.3333
5743	mitochondrial inner membrane	C	0	58	68	0	85.2941	0	102	120	0	85	-2.343	0.018	1		3	58	68	5.17241	85.2941	4	102	120	3.92157	85	0.287	0.772	1		8	58	68	13.7931	85.2941	11	102	120	10.7843	85	2.604	0.014	1		0	58	68	0	85.2941
5744	mitochondrial inner membrane presequence translocase complex	C	0	8	9	0	88.8889	0	8	9	0	88.8889	-0.653	1	1		0	8	9	0	88.8889	0	8	9	0	88.8889	-0.532	1	1		3	8	9	37.5	88.8889	3	8	9	37.5	88.8889	4.152	0.004	1		0	8	9	0	88.8889
5763	mitochondrial small ribosomal subunit	C	0	13	13	0	100	0	13	13	0	100	-0.832	0.672	1		0	13	13	0	100	0	13	13	0	100	-0.678	1	1		3	13	13	23.0769	100	3	13	13	23.0769	100	2.935	0.029	1		0	13	13	0	100
5769	early endosome	C	1	17	18	5.88235	94.4444	1	17	18	5.88235	94.4444	0.157	1	1		0	17	18	0	94.4444	0	17	18	0	94.4444	-0.775	0.65	1		3	17	18	17.6471	94.4444	3	17	18	17.6471	94.4444	2.342	0.06	1		0	17	18	0	94.4444
5921	gap junction	C	0	2	5	0	40	0	8	25	0	32	-0.653	1	1		0	2	5	0	40	0	8	25	0	32	-0.532	1	1		0	2	5	0	40	2	8	25	25	32	2.549	0.073	1		0	2	5	0	40
5922	connexon complex	C	0	6	20	0	30	0	6	20	0	30	-0.565	1	1		0	6	20	0	30	0	6	20	0	30	-0.46	1	1		2	6	20	33.3333	30	2	6	20	33.3333	30	3.133	0.034	1		1	6	20	16.6667	30
6007	glucose catabolism	P	0	1	2	0	50	3	43	62	6.97674	69.3548	0.578	0.72	1		0	1	2	0	50	1	43	62	2.32558	69.3548	-0.392	1	1		0	1	2	0	50	5	43	62	11.6279	69.3548	1.936	0.061	1		0	1	2	0	50
6059	hexitol metabolism	P	0	0	0	0	0	0	1	1	0	100	-0.231	1	1		0	0	0	0	0	0	1	1	0	100	-0.188	1	1		0	0	0	0	0	1	1	1	100	100	4.301	0.054	1		0	0	0	0	0
6060	sorbitol metabolism	P	0	1	1	0	100	0	1	1	0	100	-0.231	1	1		0	1	1	0	100	0	1	1	0	100	-0.188	1	1		1	1	1	100	100	1	1	1	100	100	4.301	0.054	1		0	1	1	0	100
6085	acetyl-CoA biosynthesis	P	0	2	2	0	100	0	2	2	0	100	-0.326	1	1		0	2	2	0	100	0	2	2	0	100	-0.266	1	1		1	2	2	50	100	1	2	2	50	100	2.877	0.098	1		0	2	2	0	100
6092	main pathways of carbohydrate metabolism	P	0	1	2	0	50	4	73	101	5.47945	72.2772	0.168	1	1		0	1	2	0	50	3	73	101	4.10959	72.2772	0.331	0.74	1		0	1	2	0	50	8	73	101	10.9589	72.2772	2.267	0.03	1		0	1	2	0	50
6096	glycolysis	P	2	31	46	6.45161	67.3913	2	35	52	5.71429	67.3077	0.179	1	1		0	31	46	0	67.3913	0	35	52	0	67.3077	-1.113	0.417	1		4	31	46	12.9032	67.3913	4	35	52	11.4286	67.3077	1.693	0.099	1		1	31	46	3.22581	67.3913
6118	electron transport	P	10	212	343	4.71698	61.8076	10	231	366	4.329	63.1148	-0.508	0.649	1		4	212	343	1.88679	61.8076	4	231	366	1.7316	63.1148	-1.423	0.19	1		17	212	343	8.01887	61.8076	18	231	366	7.79221	63.1148	1.859	0.065	1		7	212	343	3.30189	61.8076
6125	thioredoxin pathway	P	0	1	2	0	50	0	1	2	0	50	-0.231	1	1		0	1	2	0	50	0	1	2	0	50	-0.188	1	1		1	1	2	100	50	1	1	2	100	50	4.301	0.045	1		0	1	2	0	50
6163	purine nucleotide metabolism	P	0	1	1	0	100	0	69	90	0	76.6667	-1.923	0.092	1		0	1	1	0	100	2	69	90	2.89855	76.6667	-0.234	1	1		0	1	1	0	100	8	69	90	11.5942	76.6667	2.444	0.031	1		0	1	1	0	100
6221	pyrimidine nucleotide biosynthesis	P	0	5	5	0	100	0	16	22	0	72.7273	-0.923	0.634	1		0	5	5	0	100	0	16	22	0	72.7273	-0.752	0.673	1		2	5	5	40	100	3	16	22	18.75	72.7273	2.472	0.05	1		0	5	5	0	100
6278	RNA-dependent DNA replication	P	0	1	11	0	9.09091	0	1	11	0	9.09091	-0.231	1	1		0	1	11	0	9.09091	0	1	11	0	9.09091	-0.188	1	1		1	1	11	100	9.09091	1	1	11	100	9.09091	4.301	0.059	1		0	1	11	0	9.09091
6308	DNA catabolism	P	0	3	4	0	75	0	8	11	0	72.7273	-0.653	1	1		0	3	4	0	75	0	8	11	0	72.7273	-0.532	1	1		1	3	4	33.3333	75	2	8	11	25	72.7273	2.549	0.049	1		0	3	4	0	75
6354	RNA elongation	P	1	5	6	20	83.3333	1	12	13	8.33333	92.3077	0.519	1	1		0	5	6	0	83.3333	0	12	13	0	92.3077	-0.651	1	1		2	5	6	40	83.3333	4	12	13	33.3333	92.3077	4.432	0.002	0.989		0	5	6	0	83.3333
6358	regulation of global transcription from RNA polymerase II promoter	P	0	1	1	0	100	0	2	2	0	100	-0.326	1	1		0	1	1	0	100	0	2	2	0	100	-0.266	1	1		0	1	1	0	100	1	2	2	50	100	2.877	0.097	1		0	1	1	0	100
6368	RNA elongation from RNA polymerase II promoter	P	0	7	7	0	100	0	7	7	0	100	-0.61	1	1		0	7	7	0	100	0	7	7	0	100	-0.497	1	1		2	7	7	28.5714	100	2	7	7	28.5714	100	2.813	0.047	1		0	7	7	0	100
6423	cysteinyl-tRNA aminoacylation	P	0	2	2	0	100	0	2	2	0	100	-0.326	1	1		0	2	2	0	100	0	2	2	0	100	-0.266	1	1		1	2	2	50	100	1	2	2	50	100	2.877	0.096	1		0	2	2	0	100
6478	peptidyl-tyrosine sulfation	P	1	2	2	50	100	1	2	2	50	100	2.903	0.104	1		0	2	2	0	100	0	2	2	0	100	-0.266	1	1		1	2	2	50	100	1	2	2	50	100	2.877	0.098	1		0	2	2	0	100
6558	L-phenylalanine metabolism	P	0	0	0	0	0	0	6	10	0	60	-0.565	1	1		0	0	0	0	0	0	6	10	0	60	-0.46	1	1		0	0	0	0	0	2	6	10	33.3333	60	3.133	0.044	1		0	0	0	0	0
6559	L-phenylalanine catabolism	P	0	6	10	0	60	0	6	10	0	60	-0.565	1	1		0	6	10	0	60	0	6	10	0	60	-0.46	1	1		2	6	10	33.3333	60	2	6	10	33.3333	60	3.133	0.044	1		0	6	10	0	60
6720	isoprenoid metabolism	P	0	0	0	0	0	1	9	16	11.1111	56.25	0.83	0.382	1		0	0	0	0	0	0	9	16	0	56.25	-0.564	1	1		0	0	0	0	0	2	9	16	22.2222	56.25	2.326	0.067	1		0	0	0	0	0
6777	Mo-molybdopterin cofactor biosynthesis	P	1	5	5	20	100	1	5	5	20	100	1.527	0.225	1		1	5	5	20	100	1	5	5	20	100	2.045	0.17	1		2	5	5	40	100	2	5	5	40	100	3.535	0.021	1		0	5	5	0	100
6821	chloride transport	P	1	19	44	5.26316	43.1818	1	19	44	5.26316	43.1818	0.042	1	1		0	19	44	0	43.1818	0	19	44	0	43.1818	-0.82	0.663	1		3	19	44	15.7895	43.1818	3	19	44	15.7895	43.1818	2.109	0.06	1		0	19	44	0	43.1818
6839	mitochondrial transport	P	0	14	16	0	87.5	0	17	20	0	85	-0.952	0.643	1		1	14	16	7.14286	87.5	1	17	20	5.88235	85	0.563	1	1		2	14	16	14.2857	87.5	3	17	20	17.6471	85	2.342	0.047	1		0	14	16	0	87.5
6880	intracellular sequestering of iron ion	P	1	2	2	50	100	1	2	2	50	100	2.903	0.103	1		0	2	2	0	100	0	2	2	0	100	-0.266	1	1		1	2	2	50	100	1	2	2	50	100	2.877	0.095	1		0	2	2	0	100
7005	mitochondrion organization and biogenesis	P	0	1	3	0	33.3333	0	13	16	0	81.25	-0.832	0.647	1		0	1	3	0	33.3333	1	13	16	7.69231	81.25	0.852	0.368	1		0	1	3	0	33.3333	3	13	16	23.0769	81.25	2.935	0.019	1		0	1	3	0	33.3333
7006	mitochondrial membrane organization and biogenesis	P	0	1	1	0	100	0	8	9	0	88.8889	-0.653	1	1		0	1	1	0	100	1	8	9	12.5	88.8889	1.418	0.245	1		0	1	1	0	100	2	8	9	25	88.8889	2.549	0.053	1		0	1	1	0	100
7007	inner mitochondrial membrane organization and biogenesis	P	0	1	1	0	100	0	6	7	0	85.7143	-0.565	1	1		0	1	1	0	100	1	6	7	16.6667	85.7143	1.79	0.189	1		0	1	1	0	100	2	6	7	33.3333	85.7143	3.133	0.027	1		0	1	1	0	100
7157	heterophilic cell adhesion	P	0	2	6	0	33.3333	0	9	20	0	45	-0.692	1	1		1	2	6	50	33.3333	1	9	20	11.1111	45	1.274	0.278	1		1	2	6	50	33.3333	2	9	20	22.2222	45	2.326	0.078	1		0	2	6	0	33.3333
7422	peripheral nervous system development	P	0	3	11	0	27.2727	1	5	13	20	38.4615	1.527	0.236	1		0	3	11	0	27.2727	0	5	13	0	38.4615	-0.42	1	1		1	3	11	33.3333	27.2727	2	5	13	40	38.4615	3.535	0.021	1		0	3	11	0	27.2727
7617	mating behavior	P	0	0	1	0	0	0	1	5	0	20	-0.231	1	1		0	0	1	0	0	0	1	5	0	20	-0.188	1	1		0	0	1	0	0	1	1	5	100	20	4.301	0.05	1		0	0	1	0	0
7618	mating	P	0	0	0	0	0	0	1	1	0	100	-0.231	1	1		0	0	0	0	0	0	1	1	0	100	-0.188	1	1		0	0	0	0	0	1	1	1	100	100	4.301	0.05	1		0	0	0	0	0
7620	copulation	P	0	1	1	0	100	0	1	1	0	100	-0.231	1	1		0	1	1	0	100	0	1	1	0	100	-0.188	1	1		1	1	1	100	100	1	1	1	100	100	4.301	0.05	1		0	1	1	0	100
8023	transcription elongation factor complex	C	1	5	5	20	100	1	5	5	20	100	1.527	0.23	1		0	5	5	0	100	0	5	5	0	100	-0.42	1	1		3	5	5	60	100	3	5	5	60	100	5.563	0.001	0.855		0	5	5	0	100
8043	ferritin complex	C	1	2	2	50	100	1	2	2	50	100	2.903	0.109	1		0	2	2	0	100	0	2	2	0	100	-0.266	1	1		2	2	2	100	100	2	2	2	100	100	6.082	0.004	0.818		0	2	2	0	100
8142	oxysterol binding	F	0	2	2	0	100	0	2	2	0	100	-0.326	1	1		0	2	2	0	100	0	2	2	0	100	-0.266	1	1		1	2	2	50	100	1	2	2	50	100	2.877	0.091	1		0	2	2	0	100
8174	mRNA methyltransferase activity	F	0	0	0	0	0	0	2	2	0	100	-0.326	1	1		0	0	0	0	0	0	2	2	0	100	-0.266	1	1		0	0	0	0	0	1	2	2	50	100	2.877	0.085	1		0	0	0	0	0
8177	succinate dehydrogenase (ubiquinone) activity	F	0	2	2	0	100	0	2	2	0	100	-0.326	1	1		0	2	2	0	100	0	2	2	0	100	-0.266	1	1		1	2	2	50	100	1	2	2	50	100	2.877	0.097	1		0	2	2	0	100
8372	cellular component unknown	C	28	456	768	6.14035	59.375	28	456	768	6.14035	59.375	1.089	0.307	1		8	456	768	1.75439	59.375	8	456	768	1.75439	59.375	-1.998	0.048	1		32	456	768	7.01754	59.375	32	456	768	7.01754	59.375	1.876	0.065	1		16	456	768	3.50877	59.375
8466	glycogenin glucosyltransferase activity	F	0	2	2	0	100	0	2	2	0	100	-0.326	1	1		0	2	2	0	100	0	2	2	0	100	-0.266	1	1		1	2	2	50	100	1	2	2	50	100	2.877	0.091	1		0	2	2	0	100
8476	protein-tyrosine sulfotransferase activity	F	1	2	2	50	100	1	2	2	50	100	2.903	0.104	1		0	2	2	0	100	0	2	2	0	100	-0.266	1	1		1	2	2	50	100	1	2	2	50	100	2.877	0.098	1		0	2	2	0	100
8722	ATP-dependent 5’ to 3’ DNA helicase activity	F	0	2	2	0	100	0	2	2	0	100	-0.326	1	1		0	2	2	0	100	0	2	2	0	100	-0.266	1	1		1	2	2	50	100	1	2	2	50	100	2.877	0.099	1		0	2	2	0	100
8753	NADPH dehydrogenase (quinone) activity	F	0	1	1	0	100	0	1	1	0	100	-0.231	1	1		0	1	1	0	100	0	1	1	0	100	-0.188	1	1		1	1	1	100	100	1	1	1	100	100	4.301	0.051	1		0	1	1	0	100
8815	citrate (pro-3S)-lyase activity	F	0	1	1	0	100	0	1	1	0	100	-0.231	1	1		0	1	1	0	100	0	1	1	0	100	-0.188	1	1		1	1	1	100	100	1	1	1	100	100	4.301	0.047	1		0	1	1	0	100
8817	cob(I)yrinic acid a\,c-diamide adenosyltransferase activity	F	0	1	1	0	100	0	1	1	0	100	-0.231	1	1		0	1	1	0	100	0	1	1	0	100	-0.188	1	1		1	1	1	100	100	1	1	1	100	100	4.301	0.046	1		0	1	1	0	100
8853	exodeoxyribonuclease III activity	F	0	2	2	0	100	0	2	2	0	100	-0.326	1	1		0	2	2	0	100	0	2	2	0	100	-0.266	1	1		1	2	2	50	100	1	2	2	50	100	2.877	0.077	1		0	2	2	0	100
8934	inositol-1(or 4)-monophosphatase activity	F	0	2	3	0	66.6667	0	2	3	0	66.6667	-0.326	1	1		0	2	3	0	66.6667	0	2	3	0	66.6667	-0.266	1	1		1	2	3	50	66.6667	1	2	3	50	66.6667	2.877	0.092	1		0	2	3	0	66.6667
9072	aromatic amino acid family metabolism	P	0	2	6	0	33.3333	0	9	22	0	40.9091	-0.692	1	1		0	2	6	0	33.3333	0	9	22	0	40.9091	-0.564	1	1		1	2	6	50	33.3333	2	9	22	22.2222	40.9091	2.326	0.089	1		0	2	6	0	33.3333
9074	aromatic amino acid family catabolism	P	0	0	0	0	0	0	7	12	0	58.3333	-0.61	1	1		0	0	0	0	0	0	7	12	0	58.3333	-0.497	1	1		0	0	0	0	0	2	7	12	28.5714	58.3333	2.813	0.06	1		0	0	0	0	0
9117	nucleotide metabolism	P	0	21	31	0	67.7419	3	139	197	2.15827	70.5584	-1.57	0.109	1		1	21	31	4.7619	67.7419	4	139	197	2.8777	70.5584	-0.348	0.821	1		1	21	31	4.7619	67.7419	12	139	197	8.63309	70.5584	1.887	0.084	1		0	21	31	0	67.7419
9141	nucleoside triphosphate metabolism	P	0	0	0	0	0	0	56	78	0	71.7949	-1.731	0.103	1		0	0	0	0	0	1	56	78	1.78571	71.7949	-0.671	0.736	1		0	0	0	0	0	6	56	78	10.7143	71.7949	1.9	0.069	1		0	0	0	0	0
9144	purine nucleoside triphosphate metabolism	P	0	0	0	0	0	0	54	73	0	73.9726	-1.7	0.104	1		0	0	0	0	0	1	54	73	1.85185	73.9726	-0.632	0.736	1		0	0	0	0	0	6	54	73	11.1111	73.9726	1.999	0.064	1		0	0	0	0	0
9150	purine ribonucleotide metabolism	P	0	0	0	0	0	0	65	86	0	75.5814	-1.866	0.08	1		0	0	0	0	0	2	65	86	3.07692	75.5814	-0.148	1	1		0	0	0	0	0	7	65	86	10.7692	75.5814	2.069	0.061	1		0	0	0	0	0
9199	ribonucleoside triphosphate metabolism	P	0	0	0	0	0	0	54	73	0	73.9726	-1.7	0.104	1		0	0	0	0	0	1	54	73	1.85185	73.9726	-0.632	0.736	1		0	0	0	0	0	6	54	73	11.1111	73.9726	1.999	0.064	1		0	0	0	0	0
9205	purine ribonucleoside triphosphate metabolism	P	0	0	0	0	0	0	54	73	0	73.9726	-1.7	0.104	1		0	0	0	0	0	1	54	73	1.85185	73.9726	-0.632	0.736	1		0	0	0	0	0	6	54	73	11.1111	73.9726	1.999	0.064	1		0	0	0	0	0
9386	translational attenuation	P	0	2	2	0	100	0	2	2	0	100	-0.326	1	1		0	2	2	0	100	0	2	2	0	100	-0.266	1	1		1	2	2	50	100	1	2	2	50	100	2.877	0.098	1		0	2	2	0	100
15285	connexon channel activity	F	0	6	20	0	30	0	6	20	0	30	-0.565	1	1		0	6	20	0	30	0	6	20	0	30	-0.46	1	1		2	6	20	33.3333	30	2	6	20	33.3333	30	3.133	0.034	1		1	6	20	16.6667	30
15578	mannose transporter activity	F	0	1	1	0	100	0	1	1	0	100	-0.231	1	1		0	1	1	0	100	0	1	1	0	100	-0.188	1	1		1	1	1	100	100	1	1	1	100	100	4.301	0.054	1		0	1	1	0	100
15761	mannose transport	P	0	1	1	0	100	0	1	1	0	100	-0.231	1	1		0	1	1	0	100	0	1	1	0	100	-0.188	1	1		1	1	1	100	100	1	1	1	100	100	4.301	0.054	1		0	1	1	0	100
15822	L-ornithine transport	P	0	0	0	0	0	0	1	2	0	50	-0.231	1	1		0	0	0	0	0	0	1	2	0	50	-0.188	1	1		0	0	0	0	0	1	1	2	100	50	4.301	0.037	1		0	0	0	0	0
16019	peptidoglycan receptor activity	F	1	2	5	50	40	1	2	5	50	40	2.903	0.102	1		0	2	5	0	40	0	2	5	0	40	-0.266	1	1		1	2	5	50	40	1	2	5	50	40	2.877	0.1	1		0	2	5	0	40
16405	CoA-ligase activity	F	0	1	1	0	100	0	6	7	0	85.7143	-0.565	1	1		0	1	1	0	100	0	6	7	0	85.7143	-0.46	1	1		1	1	1	100	100	2	6	7	33.3333	85.7143	3.133	0.03	1		0	1	1	0	100
16418	S-acetyltransferase activity	F	0	0	0	0	0	0	2	2	0	100	-0.326	1	1		0	0	0	0	0	0	2	2	0	100	-0.266	1	1		0	0	0	0	0	1	2	2	50	100	2.877	0.095	1		0	0	0	0	0
16422	mRNA (2’-O-methyladenosine-N6-)-methyltransferase activity	F	0	1	1	0	100	0	1	1	0	100	-0.231	1	1		0	1	1	0	100	0	1	1	0	100	-0.188	1	1		1	1	1	100	100	1	1	1	100	100	4.301	0.043	1		0	1	1	0	100
16603	glutaminyl-peptide cyclotransferase activity	F	0	1	1	0	100	0	1	1	0	100	-0.231	1	1		0	1	1	0	100	0	1	1	0	100	-0.188	1	1		1	1	1	100	100	1	1	1	100	100	4.301	0.06	1		0	1	1	0	100
16635	oxidoreductase activity\, acting on the CH-CH group of donors\, quinone or related compound as acceptor	F	0	0	0	0	0	0	2	2	0	100	-0.326	1	1		0	0	0	0	0	0	2	2	0	100	-0.266	1	1		0	0	0	0	0	1	2	2	50	100	2.877	0.097	1		0	0	0	0	0
16742	hydroxymethyl-\, formyl- and related transferase activity	F	0	2	3	0	66.6667	0	5	7	0	71.4286	-0.516	1	1		0	2	3	0	66.6667	0	5	7	0	71.4286	-0.42	1	1		0	2	3	0	66.6667	2	5	7	40	71.4286	3.535	0.017	1		0	2	3	0	66.6667
16775	phosphotransferase activity\, nitrogenous group as acceptor	F	0	0	0	0	0	0	9	20	0	45	-0.692	1	1		0	0	0	0	0	0	9	20	0	45	-0.564	1	1		0	0	0	0	0	2	9	20	22.2222	45	2.326	0.067	1		0	0	0	0	0
16855	racemase and epimerase activity\, acting on amino acids and derivatives	F	0	2	2	0	100	0	2	2	0	100	-0.326	1	1		0	2	2	0	100	0	2	2	0	100	-0.266	1	1		1	2	2	50	100	1	2	2	50	100	2.877	0.097	1		0	2	2	0	100
16877	ligase activity\, forming carbon-sulfur bonds	F	0	0	0	0	0	1	10	15	10	66.6667	0.715	1	1		0	0	0	0	0	0	10	15	0	66.6667	-0.594	1	1		0	0	0	0	0	2	10	15	20	66.6667	2.133	0.081	1		0	0	0	0	0
16878	acid-thiol ligase activity	F	0	0	0	0	0	0	6	7	0	85.7143	-0.565	1	1		0	0	0	0	0	0	6	7	0	85.7143	-0.46	1	1		0	0	0	0	0	2	6	7	33.3333	85.7143	3.133	0.03	1		0	0	0	0	0
16944	RNA polymerase II transcription elongation factor activity	F	0	1	1	0	100	0	1	1	0	100	-0.231	1	1		0	1	1	0	100	0	1	1	0	100	-0.188	1	1		1	1	1	100	100	1	1	1	100	100	4.301	0.048	1		0	1	1	0	100
19098	reproductive behavior	P	0	0	0	0	0	0	1	5	0	20	-0.231	1	1		0	0	0	0	0	0	1	5	0	20	-0.188	1	1		0	0	0	0	0	1	1	5	100	20	4.301	0.05	1		0	0	0	0	0
19200	carbohydrate kinase activity	F	0	0	0	0	0	2	19	23	10.5263	82.6087	1.091	0.277	1		0	0	0	0	0	0	19	23	0	82.6087	-0.82	0.672	1		0	0	0	0	0	3	19	23	15.7895	82.6087	2.109	0.071	1		0	0	0	0	0
19320	hexose catabolism	P	0	0	0	0	0	3	47	72	6.38298	65.2778	0.418	0.73	1		0	0	0	0	0	2	47	72	4.25532	65.2778	0.321	1	1		0	0	0	0	0	5	47	72	10.6383	65.2778	1.716	0.086	1		0	0	0	0	0
19400	alditol metabolism	P	0	0	0	0	0	0	1	1	0	100	-0.231	1	1		0	0	0	0	0	0	1	1	0	100	-0.188	1	1		0	0	0	0	0	1	1	1	100	100	4.301	0.054	1		0	0	0	0	0
19438	aromatic compound biosynthesis	P	0	0	0	0	0	1	10	10	10	100	0.715	1	1		0	0	0	0	0	1	10	10	10	100	1.149	0.286	1		0	0	0	0	0	3	10	10	30	100	3.567	0.01	1		0	0	0	0	0
19439	aromatic compound catabolism	P	0	1	2	0	50	0	8	15	0	53.3333	-0.653	1	1		0	1	2	0	50	0	8	15	0	53.3333	-0.532	1	1		0	1	2	0	50	2	8	15	25	53.3333	2.549	0.066	1		0	1	2	0	50
19720	Mo-molybdopterin cofactor metabolism	P	0	0	0	0	0	1	5	5	20	100	1.527	0.225	1		0	0	0	0	0	1	5	5	20	100	2.045	0.17	1		0	0	0	0	0	2	5	5	40	100	3.535	0.021	1		0	0	0	0	0
19866	organelle inner membrane	C	1	35	42	2.85714	83.3333	1	126	150	0.793651	84	-2.198	0.036	1		1	35	42	2.85714	83.3333	5	126	150	3.96825	84	0.349	0.807	1		3	35	42	8.57143	83.3333	13	126	150	10.3175	84	2.658	0.011	1		0	35	42	0	83.3333
19867	outer membrane	C	0	26	35	0	74.2857	2	49	65	4.08163	75.3846	-0.311	1	1		1	26	35	3.84615	74.2857	1	49	65	2.04082	75.3846	-0.529	0.752	1		4	26	35	15.3846	74.2857	7	49	65	14.2857	75.3846	2.913	0.01	1		1	26	35	3.84615	74.2857
30190	chaperone inhibitor activity	F	0	0	0	0	0	0	1	1	0	100	-0.231	1	1		0	0	0	0	0	0	1	1	0	100	-0.188	1	1		0	0	0	0	0	1	1	1	100	100	4.301	0.073	1		0	0	0	0	0
30191	Hsp70/Hsc70 protein inhibitor activity	F	0	1	1	0	100	0	1	1	0	100	-0.231	1	1		0	1	1	0	100	0	1	1	0	100	-0.188	1	1		1	1	1	100	100	1	1	1	100	100	4.301	0.073	1		0	1	1	0	100
30324	lung development	P	0	1	1	0	100	0	2	2	0	100	-0.326	1	1		0	1	1	0	100	0	2	2	0	100	-0.266	1	1		0	1	1	0	100	1	2	2	50	100	2.877	0.097	1		0	1	1	0	100
30523	dihydrolipoamide S-acyltransferase activity	F	0	0	0	0	0	0	1	1	0	100	-0.231	1	1		0	0	0	0	0	0	1	1	0	100	-0.188	1	1		0	0	0	0	0	1	1	1	100	100	4.301	0.05	1		0	0	0	0	0
31090	organelle membrane	C	0	0	0	0	0	10	325	390	3.07692	83.3333	-1.656	0.136	1		0	0	0	0	0	8	325	390	2.46154	83.3333	-0.958	0.37	1		0	0	0	0	0	24	325	390	7.38462	83.3333	1.877	0.08	1		0	0	0	0	0
31966	mitochondrial membrane	C	0	0	0	0	0	2	123	146	1.62602	84.2466	-1.747	0.111	1		0	0	0	0	0	4	123	146	3.25203	84.2466	-0.096	1	1		0	0	0	0	0	14	123	146	11.3821	84.2466	3.165	0.003	1		0	0	0	0	0
31967	organelle envelope	C	0	0	0	0	0	4	216	257	1.85185	84.0467	-2.173	0.047	1		0	0	0	0	0	5	216	257	2.31481	84.0467	-0.897	0.463	1		0	0	0	0	0	18	216	257	8.33333	84.0467	2.161	0.043	1		0	0	0	0	0
31975	envelope	C	0	0	0	0	0	4	217	259	1.84332	83.7838	-2.184	0.05	1		0	0	0	0	0	5	217	259	2.30415	83.7838	-0.907	0.463	1		0	0	0	0	0	18	217	259	8.29493	83.7838	2.14	0.044	1		0	0	0	0	0
42558	pteridine and derivative metabolism	P	0	0	0	0	0	1	10	10	10	100	0.715	1	1		0	0	0	0	0	1	10	10	10	100	1.149	0.286	1		0	0	0	0	0	3	10	10	30	100	3.567	0.01	1		0	0	0	0	0
42559	pteridine and derivative biosynthesis	P	0	0	0	0	0	1	10	10	10	100	0.715	1	1		0	0	0	0	0	1	10	10	10	100	1.149	0.286	1		0	0	0	0	0	3	10	10	30	100	3.567	0.01	1		0	0	0	0	0
42721	mitochondrial inner membrane protein insertion complex	C	0	5	6	0	83.3333	0	5	6	0	83.3333	-0.516	1	1		1	5	6	20	83.3333	1	5	6	20	83.3333	2.045	0.16	1		2	5	6	40	83.3333	2	5	6	40	83.3333	3.535	0.018	1		0	5	6	0	83.3333
42809	vitamin D receptor binding	F	1	9	10	11.1111	90	1	9	10	11.1111	90	0.83	0.372	1		0	9	10	0	90	0	9	10	0	90	-0.564	1	1		2	9	10	22.2222	90	2	9	10	22.2222	90	2.326	0.089	1		0	9	10	0	90
43545	molybdopterin cofactor metabolism	P	0	0	0	0	0	1	5	5	20	100	1.527	0.225	1		0	0	0	0	0	1	5	5	20	100	2.045	0.17	1		0	0	0	0	0	2	5	5	40	100	3.535	0.021	1		0	0	0	0	0
44248	cellular catabolism	P	0	0	0	0	0	15	323	452	4.64396	71.4602	-0.341	0.821	1		0	0	0	0	0	8	323	452	2.47678	71.4602	-0.94	0.337	1		0	0	0	0	0	25	323	452	7.73994	71.4602	2.166	0.044	1		0	0	0	0	0
44262	cellular carbohydrate metabolism	P	0	0	0	0	0	10	201	302	4.97512	66.5563	-0.05	1	1		0	0	0	0	0	8	201	302	3.9801	66.5563	0.452	0.695	1		0	0	0	0	0	16	201	302	7.9602	66.5563	1.84	0.068	1		0	0	0	0	0
45039	protein import into mitochondrial inner membrane	P	0	5	6	0	83.3333	0	5	6	0	83.3333	-0.516	1	1		1	5	6	20	83.3333	1	5	6	20	83.3333	2.045	0.16	1		2	5	6	40	83.3333	2	5	6	40	83.3333	3.535	0.018	1		0	5	6	0	83.3333
45046	protein import into peroxisome membrane	P	0	1	1	0	100	0	1	1	0	100	-0.231	1	1		0	1	1	0	100	0	1	1	0	100	-0.188	1	1		1	1	1	100	100	1	1	1	100	100	4.301	0.032	1		0	1	1	0	100
45055	regulated secretory pathway	P	1	2	2	50	100	1	9	22	11.1111	40.9091	0.83	0.387	1		0	2	2	0	100	0	9	22	0	40.9091	-0.564	1	1		2	2	2	100	100	2	9	22	22.2222	40.9091	2.326	0.08	1		0	2	2	0	100
45087	innate immune response	P	0	6	15	0	40	1	9	23	11.1111	39.1304	0.83	0.381	1		0	6	15	0	40	0	9	23	0	39.1304	-0.564	1	1		1	6	15	16.6667	40	2	9	23	22.2222	39.1304	2.326	0.07	1		0	6	15	0	40
45817	positive regulation of global transcription from RNA polymerase II promoter	P	0	1	1	0	100	0	1	1	0	100	-0.231	1	1		0	1	1	0	100	0	1	1	0	100	-0.188	1	1		1	1	1	100	100	1	1	1	100	100	4.301	0.048	1		0	1	1	0	100
46034	ATP metabolism	P	0	2	3	0	66.6667	0	44	59	0	74.5763	-1.534	0.159	1		0	2	3	0	66.6667	1	44	59	2.27273	74.5763	-0.416	1	1		1	2	3	50	66.6667	5	44	59	11.3636	74.5763	1.879	0.082	1		0	2	3	0	66.6667
46365	monosaccharide catabolism	P	0	0	0	0	0	3	48	73	6.25	65.7534	0.38	0.731	1		0	0	0	0	0	2	48	73	4.16667	65.7534	0.29	1	1		0	0	0	0	0	5	48	73	10.4167	65.7534	1.665	0.091	1		0	0	0	0	0
46873	metal ion transporter activity	F	0	15	17	0	88.2353	2	30	54	6.66667	55.5556	0.405	1	1		0	15	17	0	88.2353	0	30	54	0	55.5556	-1.031	0.422	1		2	15	17	13.3333	88.2353	4	30	54	13.3333	55.5556	2.04	0.071	1		0	15	17	0	88.2353
47021	15-hydroxyprostaglandin dehydrogenase (NADP+) activity	F	0	1	1	0	100	0	1	1	0	100	-0.231	1	1		0	1	1	0	100	0	1	1	0	100	-0.188	1	1		1	1	1	100	100	1	1	1	100	100	4.301	0.051	1		0	1	1	0	100
50221	prostaglandin-E2 9-reductase activity	F	0	1	1	0	100	0	1	1	0	100	-0.231	1	1		0	1	1	0	100	0	1	1	0	100	-0.188	1	1		1	1	1	100	100	1	1	1	100	100	4.301	0.051	1		0	1	1	0	100
50709	negative regulation of protein secretion	P	0	2	2	0	100	0	2	2	0	100	-0.326	1	1		0	2	2	0	100	0	2	2	0	100	-0.266	1	1		1	2	2	50	100	1	2	2	50	100	2.877	0.098	1		0	2	2	0	100
50780	dopamine receptor binding	F	0	1	3	0	33.3333	0	1	3	0	33.3333	-0.231	1	1		0	1	3	0	33.3333	0	1	3	0	33.3333	-0.188	1	1		1	1	3	100	33.3333	1	1	3	100	33.3333	4.301	0.052	1		0	1	3	0	33.3333
50818	regulation of coagulation	P	0	0	0	0	0	1	8	16	12.5	50	0.962	0.35	1		0	0	0	0	0	1	8	16	12.5	50	1.418	0.255	1		0	0	0	0	0	2	8	16	25	50	2.549	0.073	1		0	0	0	0	0
50819	negative regulation of coagulation	P	0	3	6	0	50	1	8	16	12.5	50	0.962	0.35	1		1	3	6	33.3333	50	1	8	16	12.5	50	1.418	0.255	1		1	3	6	33.3333	50	2	8	16	25	50	2.549	0.073	1		0	3	6	0	50
51066	dihydrobiopterin metabolism	P	0	1	1	0	100	0	1	1	0	100	-0.231	1	1		0	1	1	0	100	0	1	1	0	100	-0.188	1	1		1	1	1	100	100	1	1	1	100	100	4.301	0.049	1		0	1	1	0	100
51238	sequestering of metal ion	P	0	0	0	0	0	1	2	2	50	100	2.903	0.103	1		0	0	0	0	0	0	2	2	0	100	-0.266	1	1		0	0	0	0	0	1	2	2	50	100	2.877	0.095	1		0	0	0	0	0
51705	behavioral interaction between organisms	P	0	0	0	0	0	0	1	5	0	20	-0.231	1	1		0	0	0	0	0	0	1	5	0	20	-0.188	1	1		0	0	0	0	0	1	1	5	100	20	4.301	0.05	1		0	0	0	0	0
72	M phase specific microtubule process	P	0	1	2	0	50	0	1	2	0	50	-0.231	1	1		0	1	2	0	50	0	1	2	0	50	-0.188	1	1		0	1	2	0	50	0	1	2	0	50	-0.233	1	1		1	1	2	100	50
74	regulation of progression through cell cycle	P	15	175	217	8.57143	80.6452	23	349	424	6.59026	82.3113	1.339	0.214	1		8	175	217	4.57143	80.6452	15	349	424	4.29799	82.3113	0.934	0.371	1		7	175	217	4	80.6452	15	349	424	4.29799	82.3113	-0.718	0.53	1		8	175	217	4.57143	80.6452
85	G2 phase of mitotic cell cycle	P	0	3	4	0	75	0	3	4	0	75	-0.4	1	1		0	3	4	0	75	0	3	4	0	75	-0.325	1	1		0	3	4	0	75	0	3	4	0	75	-0.403	1	1		2	3	4	66.6667	75
86	G2/M transition of mitotic cell cycle	P	0	9	10	0	90	0	9	10	0	90	-0.692	1	1		0	9	10	0	90	0	9	10	0	90	-0.564	1	1		0	9	10	0	90	0	9	10	0	90	-0.698	1	1		2	9	10	22.2222	90
139	Golgi membrane	C	1	28	31	3.57143	90.3226	4	67	82	5.97015	81.7073	0.345	0.761	1		1	28	31	3.57143	90.3226	2	67	82	2.98508	81.7073	-0.192	1	1		1	28	31	3.57143	90.3226	5	67	82	7.46269	81.7073	0.869	0.386	1		3	28	31	10.7143	90.3226
182	rDNA binding	F	0	1	1	0	100	0	1	1	0	100	-0.231	1	1		0	1	1	0	100	0	1	1	0	100	-0.188	1	1		0	1	1	0	100	0	1	1	0	100	-0.233	1	1		1	1	1	100	100
270	peptidoglycan metabolism	P	1	4	12	25	33.3333	1	6	19	16.6667	31.5789	1.299	0.268	1		0	4	12	0	33.3333	0	6	19	0	31.5789	-0.46	1	1		1	4	12	25	33.3333	1	6	19	16.6667	31.5789	1.281	0.253	1		2	4	12	50	33.3333
1519	peptide amidation	P	0	1	1	0	100	0	1	1	0	100	-0.231	1	1		0	1	1	0	100	0	1	1	0	100	-0.188	1	1		0	1	1	0	100	0	1	1	0	100	-0.233	1	1		1	1	1	100	100
1558	regulation of cell growth	P	4	58	78	6.89655	74.359	5	76	108	6.57895	70.3704	0.611	0.596	1		3	58	78	5.17241	74.359	4	76	108	5.26316	70.3704	0.895	0.533	1		5	58	78	8.62069	74.359	5	76	108	6.57895	70.3704	0.575	0.564	1		6	58	78	10.3448	74.359
1666	response to hypoxia	P	1	5	8	20	62.5	1	5	8	20	62.5	1.527	0.227	1		0	5	8	0	62.5	0	5	8	0	62.5	-0.42	1	1		0	5	8	0	62.5	0	5	8	0	62.5	-0.52	1	1		2	5	8	40	62.5
1701	embryonic development (sensu Mammalia)	P	1	7	11	14.2857	63.6364	1	7	11	14.2857	63.6364	1.116	0.299	1		0	7	11	0	63.6364	0	7	11	0	63.6364	-0.497	1	1		0	7	11	0	63.6364	0	7	11	0	63.6364	-0.615	1	1		2	7	11	28.5714	63.6364
3682	chromatin binding	F	0	40	51	0	78.4314	0	40	51	0	78.4314	-1.462	0.15	1		0	40	51	0	78.4314	0	40	51	0	78.4314	-1.191	0.422	1		0	40	51	0	78.4314	0	40	51	0	78.4314	-1.474	0.17	1		4	40	51	10	78.4314
3704	specific RNA polymerase II transcription factor activity	F	1	19	30	5.26316	63.3333	1	23	35	4.34783	65.7143	-0.154	1	1		2	19	30	10.5263	63.3333	2	23	35	8.69565	65.7143	1.399	0.188	1		1	19	30	5.26316	63.3333	1	23	35	4.34783	65.7143	-0.17	1	1		1	19	30	5.26316	63.3333
3706	ligand-regulated transcription factor activity	F	0	4	5	0	80	0	4	5	0	80	-0.461	1	1		0	4	5	0	80	0	4	5	0	80	-0.376	1	1		0	4	5	0	80	0	4	5	0	80	-0.465	1	1		2	4	5	50	80
3726	double-stranded RNA adenosine deaminase activity	F	0	1	2	0	50	0	1	2	0	50	-0.231	1	1		0	1	2	0	50	0	1	2	0	50	-0.188	1	1		0	1	2	0	50	0	1	2	0	50	-0.233	1	1		1	1	2	100	50
3969	RNA editase activity	F	0	0	0	0	0	0	2	3	0	66.6667	-0.326	1	1		0	0	0	0	0	0	2	3	0	66.6667	-0.266	1	1		0	0	0	0	0	0	2	3	0	66.6667	-0.329	1	1		0	0	0	0	0
4053	arginase activity	F	0	2	3	0	66.6667	0	2	3	0	66.6667	-0.326	1	1		0	2	3	0	66.6667	0	2	3	0	66.6667	-0.266	1	1		0	2	3	0	66.6667	0	2	3	0	66.6667	-0.329	1	1		1	2	3	50	66.6667
4217	cathepsin L activity	F	0	2	2	0	100	0	2	2	0	100	-0.326	1	1		0	2	2	0	100	0	2	2	0	100	-0.266	1	1		0	2	2	0	100	0	2	2	0	100	-0.329	1	1		1	2	2	50	100
4228	gelatinase A activity	F	0	1	1	0	100	0	1	1	0	100	-0.231	1	1		0	1	1	0	100	0	1	1	0	100	-0.188	1	1		0	1	1	0	100	0	1	1	0	100	-0.233	1	1		1	1	1	100	100
4402	histone acetyltransferase activity	F	0	11	13	0	84.6154	0	12	15	0	80	-0.8	0.657	1		0	11	13	0	84.6154	0	12	15	0	80	-0.651	1	1		0	11	13	0	84.6154	0	12	15	0	80	-0.806	0.651	1		2	11	13	18.1818	84.6154
4468	lysine N-acetyltransferase activity	F	0	0	0	0	0	0	12	15	0	80	-0.8	0.657	1		0	0	0	0	0	0	12	15	0	80	-0.651	1	1		0	0	0	0	0	0	12	15	0	80	-0.806	0.651	1		0	0	0	0	0
4500	dopamine beta-monooxygenase activity	F	0	1	4	0	25	0	1	4	0	25	-0.231	1	1		0	1	4	0	25	0	1	4	0	25	-0.188	1	1		0	1	4	0	25	0	1	4	0	25	-0.233	1	1		1	1	4	100	25
4504	peptidylglycine monooxygenase activity	F	0	1	1	0	100	0	1	1	0	100	-0.231	1	1		0	1	1	0	100	0	1	1	0	100	-0.188	1	1		0	1	1	0	100	0	1	1	0	100	-0.233	1	1		1	1	1	100	100
4558	alpha-glucosidase activity	F	0	2	3	0	66.6667	0	2	3	0	66.6667	-0.326	1	1		0	2	3	0	66.6667	0	2	3	0	66.6667	-0.266	1	1		0	2	3	0	66.6667	0	2	3	0	66.6667	-0.329	1	1		1	2	3	50	66.6667
4560	alpha-L-fucosidase activity	F	0	2	2	0	100	0	2	2	0	100	-0.326	1	1		0	2	2	0	100	0	2	2	0	100	-0.266	1	1		1	2	2	50	100	1	2	2	50	100	2.877	0.102	1		1	2	2	50	100
4656	procollagen-proline 4-dioxygenase activity	F	0	3	3	0	100	0	3	3	0	100	-0.4	1	1		0	3	3	0	100	0	3	3	0	100	-0.325	1	1		0	3	3	0	100	0	3	3	0	100	-0.403	1	1		1	3	3	33.3333	100
4674	protein serine/threonine kinase activity	F	20	274	387	7.29927	70.801	22	311	440	7.07395	70.6818	1.657	0.104	1		15	274	387	5.47445	70.801	15	311	440	4.82315	70.6818	1.399	0.201	1		9	274	387	3.28467	70.801	12	311	440	3.85852	70.6818	-1.034	0.396	1		16	274	387	5.83942	70.801
4675	transmembrane receptor protein serine/threonine kinase activity	F	0	0	0	0	0	1	7	13	14.2857	53.8462	1.116	0.308	1		0	0	0	0	0	0	7	13	0	53.8462	-0.497	1	1		0	0	0	0	0	0	7	13	0	53.8462	-0.615	1	1		0	0	0	0	0
4710	MAP/ERK kinase kinase activity	F	0	1	1	0	100	0	1	1	0	100	-0.231	1	1		0	1	1	0	100	0	1	1	0	100	-0.188	1	1		0	1	1	0	100	0	1	1	0	100	-0.233	1	1		1	1	1	100	100
4753	saccharopine dehydrogenase activity	F	0	0	0	0	0	0	2	2	0	100	-0.326	1	1		0	0	0	0	0	0	2	2	0	100	-0.266	1	1		0	0	0	0	0	0	2	2	0	100	-0.329	1	1		0	0	0	0	0
4879	ligand-dependent nuclear receptor activity	F	1	4	8	25	50	1	25	52	4	48.0769	-0.24	1	1		0	4	8	0	50	1	25	52	4	48.0769	0.163	1	1		0	4	8	0	50	1	25	52	4	48.0769	-0.256	1	1		0	4	8	0	50
4887	thyroid hormone receptor activity	F	0	3	6	0	50	0	3	6	0	50	-0.4	1	1		0	3	6	0	50	0	3	6	0	50	-0.325	1	1		0	3	6	0	50	0	3	6	0	50	-0.403	1	1		1	3	6	33.3333	50
4900	erythropoietin receptor activity	F	0	1	1	0	100	0	1	1	0	100	-0.231	1	1		0	1	1	0	100	0	1	1	0	100	-0.188	1	1		0	1	1	0	100	0	1	1	0	100	-0.233	1	1		1	1	1	100	100
4924	oncostatin-M receptor activity	F	0	2	2	0	100	0	2	2	0	100	-0.326	1	1		0	2	2	0	100	0	2	2	0	100	-0.266	1	1		0	2	2	0	100	0	2	2	0	100	-0.329	1	1		1	2	2	50	100
4969	histamine receptor activity	F	1	3	8	33.3333	37.5	1	3	8	33.3333	37.5	2.237	0.149	1		0	3	8	0	37.5	0	3	8	0	37.5	-0.325	1	1		0	3	8	0	37.5	0	3	8	0	37.5	-0.403	1	1		1	3	8	33.3333	37.5
5024	transforming growth factor beta receptor activity	F	1	5	11	20	45.4545	1	7	13	14.2857	53.8462	1.116	0.308	1		0	5	11	0	45.4545	0	7	13	0	53.8462	-0.497	1	1		0	5	11	0	45.4545	0	7	13	0	53.8462	-0.615	1	1		2	5	11	40	45.4545
5094	Rho GDP-dissociation inhibitor activity	F	0	2	3	0	66.6667	0	2	3	0	66.6667	-0.326	1	1		0	2	3	0	66.6667	0	2	3	0	66.6667	-0.266	1	1		0	2	3	0	66.6667	0	2	3	0	66.6667	-0.329	1	1		1	2	3	50	66.6667
5132	interferon-alpha/beta receptor binding	F	0	1	8	0	12.5	0	1	8	0	12.5	-0.231	1	1		0	1	8	0	12.5	0	1	8	0	12.5	-0.188	1	1		0	1	8	0	12.5	0	1	8	0	12.5	-0.233	1	1		1	1	8	100	12.5
5275	amine transporter activity	F	0	0	1	0	0	4	37	75	10.8108	49.3333	1.603	0.11	1		0	0	1	0	0	3	37	75	8.10811	49.3333	1.579	0.135	1		0	0	1	0	0	2	37	75	5.40541	49.3333	0.076	1	1		0	0	1	0	0
5283	sodium\:amino acid symporter activity	F	0	2	2	0	100	0	3	7	0	42.8571	-0.4	1	1		0	2	2	0	100	0	3	7	0	42.8571	-0.325	1	1		0	2	2	0	100	0	3	7	0	42.8571	-0.403	1	1		1	2	2	50	100
5294	neutral L-amino acid porter activity	F	0	0	0	0	0	0	2	3	0	66.6667	-0.326	1	1		0	0	0	0	0	0	2	3	0	66.6667	-0.266	1	1		0	0	0	0	0	0	2	3	0	66.6667	-0.329	1	1		0	0	0	0	0
5326	neurotransmitter transporter activity	F	0	0	1	0	0	0	6	20	0	30	-0.565	1	1		0	0	1	0	0	1	6	20	16.6667	30	1.79	0.189	1		0	0	1	0	0	0	6	20	0	30	-0.57	1	1		0	0	1	0	0
5328	neurotransmitter\:sodium symporter activity	F	0	5	15	0	33.3333	0	6	18	0	33.3333	-0.565	1	1		1	5	15	20	33.3333	1	6	18	16.6667	33.3333	1.79	0.189	1		0	5	15	0	33.3333	0	6	18	0	33.3333	-0.57	1	1		1	5	15	20	33.3333
5351	sugar porter activity	F	2	22	35	9.09091	62.8571	2	23	36	8.69565	63.8889	0.799	0.606	1		1	22	35	4.54545	62.8571	1	23	36	4.34783	63.8889	0.249	1	1		1	22	35	4.54545	62.8571	1	23	36	4.34783	63.8889	-0.17	1	1		3	22	35	13.6364	62.8571
5353	fructose transporter activity	F	0	1	1	0	100	0	1	1	0	100	-0.231	1	1		0	1	1	0	100	0	1	1	0	100	-0.188	1	1		0	1	1	0	100	0	1	1	0	100	-0.233	1	1		1	1	1	100	100
5368	taurine transporter activity	F	0	0	0	0	0	0	1	1	0	100	-0.231	1	1		0	0	0	0	0	0	1	1	0	100	-0.188	1	1		0	0	0	0	0	0	1	1	0	100	-0.233	1	1		0	0	0	0	0
5369	taurine\:sodium symporter activity	F	0	1	1	0	100	0	1	1	0	100	-0.231	1	1		0	1	1	0	100	0	1	1	0	100	-0.188	1	1		0	1	1	0	100	0	1	1	0	100	-0.233	1	1		1	1	1	100	100
5416	cation\:amino acid symporter activity	F	0	0	0	0	0	0	3	7	0	42.8571	-0.4	1	1		0	0	0	0	0	0	3	7	0	42.8571	-0.325	1	1		0	0	0	0	0	0	3	7	0	42.8571	-0.403	1	1		0	0	0	0	0
5575	cellular_component	C	0	0	0	0	0	360	6859	11959	5.24858	57.3543	1.525	0.158	1		0	0	0	0	0	228	6859	11959	3.3241	57.3543	-0.788	0.458	1		0	0	0	0	0	355	6859	11959	5.17568	57.3543	0.356	0.756	1		0	0	0	0	0
5606	laminin-1	C	0	5	5	0	100	0	5	5	0	100	-0.516	1	1		0	5	5	0	100	0	5	5	0	100	-0.42	1	1		0	5	5	0	100	0	5	5	0	100	-0.52	1	1		2	5	5	40	100
5608	laminin-3	C	0	1	1	0	100	0	1	1	0	100	-0.231	1	1		0	1	1	0	100	0	1	1	0	100	-0.188	1	1		0	1	1	0	100	0	1	1	0	100	-0.233	1	1		1	1	1	100	100
5765	lysosomal membrane	C	0	9	9	0	100	0	9	9	0	100	-0.692	1	1		0	9	9	0	100	0	9	9	0	100	-0.564	1	1		0	9	9	0	100	0	9	9	0	100	-0.698	1	1		2	9	9	22.2222	100
5794	Golgi apparatus	C	3	39	60	7.69231	65	13	330	426	3.93939	77.4648	-0.94	0.345	1		2	39	60	5.12821	65	10	330	426	3.0303	77.4648	-0.386	0.754	1		3	39	60	7.69231	65	14	330	426	4.24242	77.4648	-0.744	0.522	1		3	39	60	7.69231	65
5881	cytoplasmic microtubule	C	0	2	2	0	100	0	2	2	0	100	-0.326	1	1		0	2	2	0	100	0	2	2	0	100	-0.266	1	1		0	2	2	0	100	0	2	2	0	100	-0.329	1	1		1	2	2	50	100
5923	tight junction	C	2	26	51	7.69231	50.9804	2	26	51	7.69231	50.9804	0.616	0.645	1		2	26	51	7.69231	50.9804	2	26	51	7.69231	50.9804	1.206	0.217	1		1	26	51	3.84615	50.9804	1	26	51	3.84615	50.9804	-0.297	1	1		3	26	51	11.5385	50.9804
6026	aminoglycan catabolism	P	0	0	0	0	0	0	4	5	0	80	-0.461	1	1		0	0	0	0	0	0	4	5	0	80	-0.376	1	1		0	0	0	0	0	0	4	5	0	80	-0.465	1	1		0	0	0	0	0
6027	glycosaminoglycan catabolism	P	0	4	5	0	80	0	4	5	0	80	-0.461	1	1		0	4	5	0	80	0	4	5	0	80	-0.376	1	1		0	4	5	0	80	0	4	5	0	80	-0.465	1	1		2	4	5	50	80
6275	regulation of DNA replication	P	0	5	5	0	100	0	11	12	0	91.6667	-0.765	0.688	1		0	5	5	0	100	0	11	12	0	91.6667	-0.623	1	1		0	5	5	0	100	0	11	12	0	91.6667	-0.772	0.685	1		1	5	5	20	100
6493	protein amino acid O-linked glycosylation	P	1	8	16	12.5	50	1	9	18	11.1111	50	0.83	0.4	1		1	8	16	12.5	50	1	9	18	11.1111	50	1.274	0.271	1		0	8	16	0	50	0	9	18	0	50	-0.698	1	1		3	8	16	37.5	50
6518	peptide metabolism	P	0	2	3	0	66.6667	0	8	11	0	72.7273	-0.653	1	1		0	2	3	0	66.6667	0	8	11	0	72.7273	-0.532	1	1		0	2	3	0	66.6667	0	8	11	0	72.7273	-0.658	1	1		1	2	3	50	66.6667
6547	histidine metabolism	P	0	0	2	0	0	0	2	10	0	20	-0.326	1	1		0	0	2	0	0	0	2	10	0	20	-0.266	1	1		0	0	2	0	0	0	2	10	0	20	-0.329	1	1		0	0	2	0	0
6548	histidine catabolism	P	0	1	6	0	16.6667	0	1	7	0	14.2857	-0.231	1	1		0	1	6	0	16.6667	0	1	7	0	14.2857	-0.188	1	1		0	1	6	0	16.6667	0	1	7	0	14.2857	-0.233	1	1		1	1	6	100	16.6667
6553	lysine metabolism	P	0	0	0	0	0	0	1	1	0	100	-0.231	1	1		0	0	0	0	0	0	1	1	0	100	-0.188	1	1		0	0	0	0	0	0	1	1	0	100	-0.233	1	1		0	0	0	0	0
6554	lysine catabolism	P	0	1	1	0	100	0	1	1	0	100	-0.231	1	1		0	1	1	0	100	0	1	1	0	100	-0.188	1	1		0	1	1	0	100	0	1	1	0	100	-0.233	1	1		1	1	1	100	100
6789	bilirubin conjugation	P	0	1	1	0	100	0	1	1	0	100	-0.231	1	1		0	1	1	0	100	0	1	1	0	100	-0.188	1	1		0	1	1	0	100	0	1	1	0	100	-0.233	1	1		1	1	1	100	100
6816	calcium ion transport	P	2	21	73	9.52381	28.7671	2	21	73	9.52381	28.7671	0.937	0.622	1		1	21	73	4.7619	28.7671	1	21	73	4.7619	28.7671	0.342	1	1		2	21	73	9.52381	28.7671	2	21	73	9.52381	28.7671	0.914	0.609	1		3	21	73	14.2857	28.7671
6836	neurotransmitter transport	P	0	11	28	0	39.2857	0	12	35	0	34.2857	-0.8	0.675	1		1	11	28	9.09091	39.2857	1	12	35	8.33333	34.2857	0.941	0.359	1		0	11	28	0	39.2857	0	12	35	0	34.2857	-0.806	0.638	1		2	11	28	18.1818	39.2857
6869	lipid transport	P	2	38	61	5.26316	62.2951	2	44	69	4.54545	63.7681	-0.154	1	1		2	38	61	5.26316	62.2951	2	44	69	4.54545	63.7681	0.417	0.671	1		1	38	61	2.63158	62.2951	1	44	69	2.27273	63.7681	-0.861	0.567	1		3	38	61	7.89474	62.2951
6874	calcium ion homeostasis	P	1	6	26	16.6667	23.0769	1	22	67	4.54545	32.8358	-0.109	1	1		1	6	26	16.6667	23.0769	2	22	67	9.09091	32.8358	1.471	0.187	1		1	6	26	16.6667	23.0769	2	22	67	9.09091	32.8358	0.843	0.614	1		1	6	26	16.6667	23.0769
6883	sodium ion homeostasis	P	0	1	2	0	50	0	1	2	0	50	-0.231	1	1		0	1	2	0	50	0	1	2	0	50	-0.188	1	1		0	1	2	0	50	0	1	2	0	50	-0.233	1	1		1	1	2	100	50
6927	transformed cell apoptosis	P	0	1	2	0	50	0	1	2	0	50	-0.231	1	1		0	1	2	0	50	0	1	2	0	50	-0.188	1	1		0	1	2	0	50	0	1	2	0	50	-0.233	1	1		1	1	2	100	50
6935	chemotaxis	P	4	42	111	9.52381	37.8378	5	48	121	10.4167	39.6694	1.702	0.101	1		3	42	111	7.14286	37.8378	3	48	121	6.25	39.6694	1.088	0.392	1		1	42	111	2.38095	37.8378	3	48	121	6.25	39.6694	0.353	0.73	1		4	42	111	9.52381	37.8378
6977	DNA damage response\, signal transduction by p53 class mediator resulting in cell cycle arrest	P	0	2	3	0	66.6667	0	2	3	0	66.6667	-0.326	1	1		0	2	3	0	66.6667	0	2	3	0	66.6667	-0.266	1	1		0	2	3	0	66.6667	0	2	3	0	66.6667	-0.329	1	1		1	2	3	50	66.6667
7009	plasma membrane organization and biogenesis	P	0	1	1	0	100	0	2	6	0	33.3333	-0.326	1	1		0	1	1	0	100	0	2	6	0	33.3333	-0.266	1	1		0	1	1	0	100	0	2	6	0	33.3333	-0.329	1	1		0	1	1	0	100
7090	regulation of S phase of mitotic cell cycle	P	0	2	2	0	100	0	3	5	0	60	-0.4	1	1		0	2	2	0	100	0	3	5	0	60	-0.325	1	1		0	2	2	0	100	0	3	5	0	60	-0.403	1	1		0	2	2	0	100
7095	mitotic G2 checkpoint	P	0	1	1	0	100	0	1	1	0	100	-0.231	1	1		0	1	1	0	100	0	1	1	0	100	-0.188	1	1		0	1	1	0	100	0	1	1	0	100	-0.233	1	1		1	1	1	100	100
7097	nuclear migration	P	0	1	1	0	100	0	1	1	0	100	-0.231	1	1		0	1	1	0	100	0	1	1	0	100	-0.188	1	1		0	1	1	0	100	0	1	1	0	100	-0.233	1	1		1	1	1	100	100
7219	Notch signaling pathway	P	0	20	24	0	83.3333	0	26	31	0	83.871	-1.178	0.386	1		2	20	24	10	83.3333	2	26	31	7.69231	83.871	1.206	0.219	1		0	20	24	0	83.3333	1	26	31	3.84615	83.871	-0.297	1	1		4	20	24	20	83.3333
7346	regulation of progression through mitotic cell cycle	P	1	1	1	100	100	1	11	13	9.09091	84.6154	0.612	1	1		0	1	1	0	100	0	11	13	0	84.6154	-0.623	1	1		0	1	1	0	100	0	11	13	0	84.6154	-0.772	0.653	1		0	1	1	0	100
7386	compartment specification	P	0	1	1	0	100	0	3	3	0	100	-0.4	1	1		0	1	1	0	100	0	3	3	0	100	-0.325	1	1		0	1	1	0	100	1	3	3	33.3333	100	2.215	0.154	1		1	1	1	100	100
7519	striated muscle development	P	0	7	12	0	58.3333	1	25	35	4	71.4286	-0.24	1	1		1	7	12	14.2857	58.3333	2	25	35	8	71.4286	1.267	0.202	1		1	7	12	14.2857	58.3333	1	25	35	4	71.4286	-0.256	1	1		1	7	12	14.2857	58.3333
8080	N-acetyltransferase activity	F	0	13	17	0	76.4706	0	27	37	0	72.973	-1.2	0.424	1		0	13	17	0	76.4706	0	27	37	0	72.973	-0.978	0.621	1		1	13	17	7.69231	76.4706	1	27	37	3.7037	72.973	-0.336	1	1		1	13	17	7.69231	76.4706
8089	anterograde axon cargo transport	P	0	3	4	0	75	0	3	4	0	75	-0.4	1	1		0	3	4	0	75	0	3	4	0	75	-0.325	1	1		0	3	4	0	75	0	3	4	0	75	-0.403	1	1		1	3	4	33.3333	75
8356	asymmetric cell division	P	0	1	1	0	100	0	1	1	0	100	-0.231	1	1		0	1	1	0	100	0	1	1	0	100	-0.188	1	1		0	1	1	0	100	0	1	1	0	100	-0.233	1	1		1	1	1	100	100
8449	N-acetylglucosamine-6-sulfatase activity	F	0	1	1	0	100	0	1	1	0	100	-0.231	1	1		0	1	1	0	100	0	1	1	0	100	-0.188	1	1		0	1	1	0	100	0	1	1	0	100	-0.233	1	1		1	1	1	100	100
8484	sulfuric ester hydrolase activity	F	1	10	13	10	76.9231	2	13	16	15.3846	81.25	1.702	0.12	1		0	10	13	0	76.9231	0	13	16	0	81.25	-0.678	1	1		0	10	13	0	76.9231	1	13	16	7.69231	81.25	0.419	1	1		1	10	13	10	76.9231
8892	guanine deaminase activity	F	0	1	1	0	100	0	1	1	0	100	-0.231	1	1		0	1	1	0	100	0	1	1	0	100	-0.188	1	1		0	1	1	0	100	0	1	1	0	100	-0.233	1	1		1	1	1	100	100
9075	histidine family amino acid metabolism	P	0	0	0	0	0	0	2	10	0	20	-0.326	1	1		0	0	0	0	0	0	2	10	0	20	-0.266	1	1		0	0	0	0	0	0	2	10	0	20	-0.329	1	1		0	0	0	0	0
9077	histidine family amino acid catabolism	P	0	0	0	0	0	0	1	7	0	14.2857	-0.231	1	1		0	0	0	0	0	0	1	7	0	14.2857	-0.188	1	1		0	0	0	0	0	0	1	7	0	14.2857	-0.233	1	1		0	0	0	0	0
9790	embryonic development	P	1	14	21	7.14286	66.6667	3	37	59	8.10811	62.7119	0.851	0.45	1		0	14	21	0	66.6667	1	37	59	2.7027	62.7119	-0.237	1	1		1	14	21	7.14286	66.6667	2	37	59	5.40541	62.7119	0.076	1	1		1	14	21	7.14286	66.6667
9792	embryonic development (sensu Metazoa)	P	0	0	0	0	0	2	12	21	16.6667	57.1429	1.838	0.109	1		0	0	0	0	0	0	12	21	0	57.1429	-0.651	1	1		0	0	0	0	0	0	12	21	0	57.1429	-0.806	0.659	1		0	0	0	0	0
9890	negative regulation of biosynthesis	P	0	0	0	0	0	0	11	17	0	64.7059	-0.765	0.647	1		0	0	0	0	0	0	11	17	0	64.7059	-0.623	1	1		0	0	0	0	0	1	11	17	9.09091	64.7059	0.596	1	1		0	0	0	0	0
9892	negative regulation of metabolism	P	0	0	0	0	0	6	160	213	3.75	75.1174	-0.758	0.475	1		0	0	0	0	0	5	160	213	3.125	75.1174	-0.199	1	1		0	0	0	0	0	10	160	213	6.25	75.1174	0.648	0.587	1		0	0	0	0	0
10010	lysine-ketoglutarate reductase activity	F	0	1	1	0	100	0	1	1	0	100	-0.231	1	1		0	1	1	0	100	0	1	1	0	100	-0.188	1	1		0	1	1	0	100	0	1	1	0	100	-0.233	1	1		1	1	1	100	100
15144	carbohydrate transporter activity	F	0	0	0	0	0	2	27	41	7.40741	65.8537	0.56	0.629	1		0	0	0	0	0	1	27	41	3.7037	65.8537	0.085	1	1		0	0	0	0	0	2	27	41	7.40741	65.8537	0.537	0.667	1		0	0	0	0	0
15175	neutral amino acid transporter activity	F	1	5	6	20	83.3333	1	8	12	12.5	66.6667	0.962	0.324	1		1	5	6	20	83.3333	1	8	12	12.5	66.6667	1.418	0.264	1		0	5	6	0	83.3333	0	8	12	0	66.6667	-0.658	1	1		1	5	6	20	83.3333
15187	glycine transporter activity	F	0	0	0	0	0	0	1	2	0	50	-0.231	1	1		0	0	0	0	0	0	1	2	0	50	-0.188	1	1		0	0	0	0	0	0	1	2	0	50	-0.233	1	1		0	0	0	0	0
15279	store-operated calcium channel activity	F	0	1	4	0	25	0	1	4	0	25	-0.231	1	1		0	1	4	0	25	0	1	4	0	25	-0.188	1	1		0	1	4	0	25	0	1	4	0	25	-0.233	1	1		1	1	4	100	25
15375	glycine\:sodium symporter activity	F	0	1	2	0	50	0	1	2	0	50	-0.231	1	1		0	1	2	0	50	0	1	2	0	50	-0.188	1	1		0	1	2	0	50	0	1	2	0	50	-0.233	1	1		1	1	2	100	50
15755	fructose transport	P	0	1	1	0	100	0	1	1	0	100	-0.231	1	1		0	1	1	0	100	0	1	1	0	100	-0.188	1	1		0	1	1	0	100	0	1	1	0	100	-0.233	1	1		1	1	1	100	100
15928	fucosidase activity	F	0	0	0	0	0	0	2	2	0	100	-0.326	1	1		0	0	0	0	0	0	2	2	0	100	-0.266	1	1		0	0	0	0	0	1	2	2	50	100	2.877	0.102	1		0	0	0	0	0
16023	cytoplasmic membrane-bound vesicle	C	0	4	7	0	57.1429	2	91	137	2.1978	66.4234	-1.249	0.248	1		0	4	7	0	57.1429	1	91	137	1.0989	66.4234	-1.22	0.263	1		0	4	7	0	57.1429	6	91	137	6.59341	66.4234	0.636	0.624	1		1	4	7	25	57.1429
16410	N-acyltransferase activity	F	0	0	0	0	0	1	31	42	3.22581	73.8095	-0.465	0.749	1		0	0	0	0	0	0	31	42	0	73.8095	-1.048	0.445	1		0	0	0	0	0	1	31	42	3.22581	73.8095	-0.481	0.739	1		0	0	0	0	0
16501	prostacyclin receptor activity	F	0	1	1	0	100	0	1	1	0	100	-0.231	1	1		0	1	1	0	100	0	1	1	0	100	-0.188	1	1		0	1	1	0	100	0	1	1	0	100	-0.233	1	1		1	1	1	100	100
16563	transcriptional activator activity	F	5	59	76	8.47458	77.6316	9	161	218	5.59006	73.8532	0.315	0.835	1		1	59	76	1.69491	77.6316	2	161	218	1.24224	73.8532	-1.528	0.194	1		4	59	76	6.77966	77.6316	6	161	218	3.72671	73.8532	-0.814	0.481	1		4	59	76	6.77966	77.6316
16715	oxidoreductase activity\, acting on paired donors\, with incorporation or reduction of molecular oxygen\, reduced ascorbate as one donor\, and incorporation of one atom of oxygen	F	0	0	0	0	0	0	2	5	0	40	-0.326	1	1		0	0	0	0	0	0	2	5	0	40	-0.266	1	1		0	0	0	0	0	0	2	5	0	40	-0.329	1	1		0	0	0	0	0
17080	sodium channel regulator activity	F	0	1	2	0	50	0	1	2	0	50	-0.231	1	1		0	1	2	0	50	0	1	2	0	50	-0.188	1	1		0	1	2	0	50	0	1	2	0	50	-0.233	1	1		1	1	2	100	50
17121	phospholipid scrambling	P	0	1	3	0	33.3333	0	1	3	0	33.3333	-0.231	1	1		0	1	3	0	33.3333	0	1	3	0	33.3333	-0.188	1	1		0	1	3	0	33.3333	0	1	3	0	33.3333	-0.233	1	1		1	1	3	100	33.3333
17128	phospholipid scramblase activity	F	0	1	3	0	33.3333	0	1	3	0	33.3333	-0.231	1	1		0	1	3	0	33.3333	0	1	3	0	33.3333	-0.188	1	1		0	1	3	0	33.3333	0	1	3	0	33.3333	-0.233	1	1		1	1	3	100	33.3333
17148	negative regulation of protein biosynthesis	P	0	7	8	0	87.5	0	10	16	0	62.5	-0.73	0.663	1		0	7	8	0	87.5	0	10	16	0	62.5	-0.594	1	1		0	7	8	0	87.5	1	10	16	10	62.5	0.699	1	1		2	7	8	28.5714	87.5
19239	deaminase activity	F	0	1	2	0	50	1	15	24	6.66667	62.5	0.286	1	1		0	1	2	0	50	1	15	24	6.66667	62.5	0.696	1	1		0	1	2	0	50	1	15	24	6.66667	62.5	0.27	1	1		0	1	2	0	50
19722	calcium-mediated signaling	P	1	10	18	10	55.5556	1	12	21	8.33333	57.1429	0.519	1	1		1	10	18	10	55.5556	1	12	21	8.33333	57.1429	0.941	0.34	1		0	10	18	0	55.5556	0	12	21	0	57.1429	-0.806	0.644	1		1	10	18	10	55.5556
19798	procollagen-proline dioxygenase activity	F	0	0	0	0	0	0	3	3	0	100	-0.4	1	1		0	0	0	0	0	0	3	3	0	100	-0.325	1	1		0	0	0	0	0	0	3	3	0	100	-0.403	1	1		0	0	0	0	0
19827	stem cell maintenance	P	0	1	1	0	100	0	1	1	0	100	-0.231	1	1		0	1	1	0	100	0	1	1	0	100	-0.188	1	1		0	1	1	0	100	0	1	1	0	100	-0.233	1	1		1	1	1	100	100
19863	IgE binding	F	0	2	5	0	40	0	2	5	0	40	-0.326	1	1		0	2	5	0	40	0	2	5	0	40	-0.266	1	1		0	2	5	0	40	0	2	5	0	40	-0.329	1	1		1	2	5	50	40
19932	second-messenger-mediated signaling	P	0	4	4	0	100	6	80	200	7.5	40	1.004	0.426	1		0	4	4	0	100	5	80	200	6.25	40	1.407	0.181	1		0	4	4	0	100	4	80	200	5	40	-0.053	1	1		0	4	4	0	100
30104	water homeostasis	P	0	2	3	0	66.6667	0	2	3	0	66.6667	-0.326	1	1		0	2	3	0	66.6667	0	2	3	0	66.6667	-0.266	1	1		0	2	3	0	66.6667	0	2	3	0	66.6667	-0.329	1	1		1	2	3	50	66.6667
30159	receptor signaling complex scaffold activity	F	0	7	11	0	63.6364	0	10	15	0	66.6667	-0.73	0.684	1		0	7	11	0	63.6364	0	10	15	0	66.6667	-0.594	1	1		0	7	11	0	63.6364	0	10	15	0	66.6667	-0.736	0.695	1		1	7	11	14.2857	63.6364
30160	GKAP/Homer scaffold activity	F	0	1	1	0	100	0	1	1	0	100	-0.231	1	1		0	1	1	0	100	0	1	1	0	100	-0.188	1	1		0	1	1	0	100	0	1	1	0	100	-0.233	1	1		1	1	1	100	100
30308	negative regulation of cell growth	P	1	16	27	6.25	59.2593	1	16	27	6.25	59.2593	0.219	1	1		1	16	27	6.25	59.2593	1	16	27	6.25	59.2593	0.627	1	1		0	16	27	0	59.2593	0	16	27	0	59.2593	-0.931	0.631	1		4	16	27	25	59.2593
30318	melanocyte differentiation	P	0	1	1	0	100	0	1	1	0	100	-0.231	1	1		0	1	1	0	100	0	1	1	0	100	-0.188	1	1		0	1	1	0	100	0	1	1	0	100	-0.233	1	1		1	1	1	100	100
30331	estrogen receptor binding	F	0	4	5	0	80	0	4	5	0	80	-0.461	1	1		1	4	5	25	80	1	4	5	25	80	2.38	0.131	1		1	4	5	25	80	1	4	5	25	80	1.802	0.189	1		2	4	5	50	80
30335	positive regulation of cell migration	P	0	2	4	0	50	0	2	4	0	50	-0.326	1	1		0	2	4	0	50	0	2	4	0	50	-0.266	1	1		0	2	4	0	50	0	2	4	0	50	-0.329	1	1		1	2	4	50	50
30376	ribosome receptor activity	F	0	1	1	0	100	0	1	1	0	100	-0.231	1	1		0	1	1	0	100	0	1	1	0	100	-0.188	1	1		0	1	1	0	100	0	1	1	0	100	-0.233	1	1		1	1	1	100	100
30518	steroid hormone receptor signaling pathway	P	0	2	2	0	100	3	37	44	8.10811	84.0909	0.851	0.422	1		0	2	2	0	100	0	37	44	0	84.0909	-1.145	0.402	1		0	2	2	0	100	4	37	44	10.8108	84.0909	1.57	0.132	1		1	2	2	50	100
30520	estrogen receptor signaling pathway	P	0	7	9	0	77.7778	0	7	9	0	77.7778	-0.61	1	1		0	7	9	0	77.7778	0	7	9	0	77.7778	-0.497	1	1		1	7	9	14.2857	77.7778	1	7	9	14.2857	77.7778	1.099	0.348	1		2	7	9	28.5714	77.7778
30522	intracellular receptor-mediated signaling pathway	P	0	2	2	0	100	3	39	46	7.69231	84.7826	0.755	0.439	1		0	2	2	0	100	0	39	46	0	84.7826	-1.176	0.408	1		0	2	2	0	100	4	39	46	10.2564	84.7826	1.455	0.278	1		0	2	2	0	100
30574	collagen catabolism	P	1	8	18	12.5	44.4444	1	8	18	12.5	44.4444	0.962	0.323	1		0	8	18	0	44.4444	0	8	18	0	44.4444	-0.532	1	1		0	8	18	0	44.4444	0	8	18	0	44.4444	-0.658	1	1		2	8	18	25	44.4444
30902	hindbrain development	P	0	3	3	0	100	0	3	3	0	100	-0.4	1	1		0	3	3	0	100	0	3	3	0	100	-0.325	1	1		0	3	3	0	100	0	3	3	0	100	-0.403	1	1		1	3	3	33.3333	100
31179	peptide modification	P	0	0	0	0	0	0	1	1	0	100	-0.231	1	1		0	0	0	0	0	0	1	1	0	100	-0.188	1	1		0	0	0	0	0	0	1	1	0	100	-0.233	1	1		0	0	0	0	0
31324	negative regulation of cellular metabolism	P	0	0	0	0	0	3	141	181	2.12766	77.9005	-1.598	0.126	1		0	0	0	0	0	5	141	181	3.5461	77.9005	0.091	1	1		0	0	0	0	0	8	141	181	5.67376	77.9005	0.295	0.861	1		0	0	0	0	0
31327	negative regulation of cellular biosynthesis	P	0	0	0	0	0	0	11	17	0	64.7059	-0.765	0.647	1		0	0	0	0	0	0	11	17	0	64.7059	-0.623	1	1		0	0	0	0	0	1	11	17	9.09091	64.7059	0.596	1	1		0	0	0	0	0
31410	cytoplasmic vesicle	C	0	0	0	0	0	2	91	137	2.1978	66.4234	-1.249	0.248	1		0	0	0	0	0	1	91	137	1.0989	66.4234	-1.22	0.263	1		0	0	0	0	0	6	91	137	6.59341	66.4234	0.636	0.624	1		0	0	0	0	0
31543	peptidyl-proline dioxygenase activity	F	0	0	0	0	0	0	3	3	0	100	-0.4	1	1		0	0	0	0	0	0	3	3	0	100	-0.325	1	1		0	0	0	0	0	0	3	3	0	100	-0.403	1	1		0	0	0	0	0
31545	peptidyl-proline 4-dioxygenase activity	F	0	0	0	0	0	0	3	3	0	100	-0.4	1	1		0	0	0	0	0	0	3	3	0	100	-0.325	1	1		0	0	0	0	0	0	3	3	0	100	-0.403	1	1		0	0	0	0	0
31570	DNA integrity checkpoint	P	0	0	0	0	0	1	12	13	8.33333	92.3077	0.519	1	1		0	0	0	0	0	0	12	13	0	92.3077	-0.651	1	1		0	0	0	0	0	0	12	13	0	92.3077	-0.806	0.663	1		0	0	0	0	0
31571	G1 DNA damage checkpoint	P	0	0	0	0	0	0	2	3	0	66.6667	-0.326	1	1		0	0	0	0	0	0	2	3	0	66.6667	-0.266	1	1		0	0	0	0	0	0	2	3	0	66.6667	-0.329	1	1		0	0	0	0	0
31572	G2/M transition DNA damage checkpoint	P	0	0	0	0	0	0	1	1	0	100	-0.231	1	1		0	0	0	0	0	0	1	1	0	100	-0.188	1	1		0	0	0	0	0	0	1	1	0	100	-0.233	1	1		0	0	0	0	0
31576	G2/M transition checkpoint	P	0	0	0	0	0	0	1	1	0	100	-0.231	1	1		0	0	0	0	0	0	1	1	0	100	-0.188	1	1		0	0	0	0	0	0	1	1	0	100	-0.233	1	1		0	0	0	0	0
31958	corticosteroid receptor signaling pathway	P	0	0	0	0	0	0	2	2	0	100	-0.326	1	1		0	0	0	0	0	0	2	2	0	100	-0.266	1	1		0	0	0	0	0	0	2	2	0	100	-0.329	1	1		0	0	0	0	0
31982	vesicle	C	0	0	0	0	0	2	93	139	2.15054	66.9065	-1.284	0.245	1		0	0	0	0	0	1	93	139	1.07527	66.9065	-1.246	0.258	1		0	0	0	0	0	6	93	139	6.45161	66.9065	0.581	0.621	1		0	0	0	0	0
31988	membrane-bound vesicle	C	0	0	0	0	0	2	93	139	2.15054	66.9065	-1.284	0.245	1		0	0	0	0	0	1	93	139	1.07527	66.9065	-1.246	0.258	1		0	0	0	0	0	6	93	139	6.45161	66.9065	0.581	0.621	1		0	0	0	0	0
40008	regulation of growth	P	0	4	4	0	100	5	85	120	5.88235	70.8333	0.351	0.804	1		0	4	4	0	100	4	85	120	4.70588	70.8333	0.662	0.537	1		0	4	4	0	100	5	85	120	5.88235	70.8333	0.316	0.762	1		0	4	4	0	100
40017	positive regulation of locomotion	P	0	0	0	0	0	0	2	4	0	50	-0.326	1	1		0	0	0	0	0	0	2	4	0	50	-0.266	1	1		0	0	0	0	0	0	2	4	0	50	-0.329	1	1		0	0	0	0	0
40023	establishment of nucleus localization	P	0	0	0	0	0	0	1	1	0	100	-0.231	1	1		0	0	0	0	0	0	1	1	0	100	-0.188	1	1		0	0	0	0	0	0	1	1	0	100	-0.233	1	1		0	0	0	0	0
42330	taxis	P	0	0	0	0	0	5	48	121	10.4167	39.6694	1.702	0.101	1		0	0	0	0	0	3	48	121	6.25	39.6694	1.088	0.392	1		0	0	0	0	0	3	48	121	6.25	39.6694	0.353	0.73	1		0	0	0	0	0
42471	ear morphogenesis	P	0	0	0	0	0	0	1	2	0	50	-0.231	1	1		0	0	0	0	0	0	1	2	0	50	-0.188	1	1		0	0	0	0	0	0	1	2	0	50	-0.233	1	1		0	0	0	0	0
42472	inner ear morphogenesis	P	0	1	2	0	50	0	1	2	0	50	-0.231	1	1		0	1	2	0	50	0	1	2	0	50	-0.188	1	1		0	1	2	0	50	0	1	2	0	50	-0.233	1	1		1	1	2	100	50
42475	odontogenesis (sensu Vertebrata)	P	0	1	2	0	50	0	1	2	0	50	-0.231	1	1		0	1	2	0	50	0	1	2	0	50	-0.188	1	1		0	1	2	0	50	0	1	2	0	50	-0.233	1	1		1	1	2	100	50
42766	nucleosome mobilization	P	0	1	1	0	100	0	1	1	0	100	-0.231	1	1		0	1	1	0	100	0	1	1	0	100	-0.188	1	1		0	1	1	0	100	0	1	1	0	100	-0.233	1	1		1	1	1	100	100
42824	MHC class I peptide loading complex	C	0	1	1	0	100	0	2	2	0	100	-0.326	1	1		0	1	1	0	100	0	2	2	0	100	-0.266	1	1		0	1	1	0	100	0	2	2	0	100	-0.329	1	1		1	1	1	100	100
42921	glucocorticoid receptor signaling pathway	P	0	2	2	0	100	0	2	2	0	100	-0.326	1	1		0	2	2	0	100	0	2	2	0	100	-0.266	1	1		0	2	2	0	100	0	2	2	0	100	-0.329	1	1		1	2	2	50	100
42974	retinoic acid receptor binding	F	0	0	0	0	0	0	4	4	0	100	-0.461	1	1		0	0	0	0	0	0	4	4	0	100	-0.376	1	1		0	0	0	0	0	0	4	4	0	100	-0.465	1	1		0	0	0	0	0
43006	calcium-dependent phospholipase A2 activation	P	0	1	2	0	50	0	1	2	0	50	-0.231	1	1		0	1	2	0	50	0	1	2	0	50	-0.188	1	1		0	1	2	0	50	0	1	2	0	50	-0.233	1	1		1	1	2	100	50
43009	embryonic development (sensu Vertebrata)	P	0	0	0	0	0	1	7	11	14.2857	63.6364	1.116	0.299	1		0	0	0	0	0	0	7	11	0	63.6364	-0.497	1	1		0	0	0	0	0	0	7	11	0	63.6364	-0.615	1	1		0	0	0	0	0
43034	costamere	C	0	1	1	0	100	0	1	1	0	100	-0.231	1	1		0	1	1	0	100	0	1	1	0	100	-0.188	1	1		0	1	1	0	100	0	1	1	0	100	-0.233	1	1		1	1	1	100	100
43256	laminin complex	C	0	0	0	0	0	1	7	7	14.2857	100	1.116	0.299	1		0	0	0	0	0	0	7	7	0	100	-0.497	1	1		0	0	0	0	0	1	7	7	14.2857	100	1.099	0.314	1		0	0	0	0	0
43566	structure-specific DNA binding	F	0	0	0	0	0	1	41	45	2.43902	91.1111	-0.766	0.517	1		0	0	0	0	0	2	41	45	4.87805	91.1111	0.52	0.663	1		0	0	0	0	0	0	41	45	0	91.1111	-1.492	0.192	1		0	0	0	0	0
43583	ear development	P	0	0	0	0	0	0	1	2	0	50	-0.231	1	1		0	0	0	0	0	0	1	2	0	50	-0.188	1	1		0	0	0	0	0	0	1	2	0	50	-0.233	1	1		0	0	0	0	0
45428	regulation of nitric oxide biosynthesis	P	0	0	0	0	0	0	2	4	0	50	-0.326	1	1		0	0	0	0	0	0	2	4	0	50	-0.266	1	1		0	0	0	0	0	0	2	4	0	50	-0.329	1	1		0	0	0	0	0
45429	positive regulation of nitric oxide biosynthesis	P	0	2	3	0	66.6667	0	2	3	0	66.6667	-0.326	1	1		0	2	3	0	66.6667	0	2	3	0	66.6667	-0.266	1	1		0	2	3	0	66.6667	0	2	3	0	66.6667	-0.329	1	1		1	2	3	50	66.6667
45597	positive regulation of cell differentiation	P	0	1	2	0	50	1	7	12	14.2857	58.3333	1.116	0.303	1		0	1	2	0	50	1	7	12	14.2857	58.3333	1.587	0.219	1		0	1	2	0	50	0	7	12	0	58.3333	-0.615	1	1		0	1	2	0	50
45598	regulation of fat cell differentiation	P	0	0	0	0	0	0	1	1	0	100	-0.231	1	1		0	0	0	0	0	0	1	1	0	100	-0.188	1	1		0	0	0	0	0	0	1	1	0	100	-0.233	1	1		0	0	0	0	0
45600	positive regulation of fat cell differentiation	P	0	1	1	0	100	0	1	1	0	100	-0.231	1	1		0	1	1	0	100	0	1	1	0	100	-0.188	1	1		0	1	1	0	100	0	1	1	0	100	-0.233	1	1		1	1	1	100	100
45603	positive regulation of endothelial cell differentiation	P	0	1	1	0	100	0	1	1	0	100	-0.231	1	1		0	1	1	0	100	0	1	1	0	100	-0.188	1	1		0	1	1	0	100	0	1	1	0	100	-0.233	1	1		1	1	1	100	100
45749	negative regulation of S phase of mitotic cell cycle	P	0	1	3	0	33.3333	0	1	3	0	33.3333	-0.231	1	1		0	1	3	0	33.3333	0	1	3	0	33.3333	-0.188	1	1		0	1	3	0	33.3333	0	1	3	0	33.3333	-0.233	1	1		1	1	3	100	33.3333
45765	regulation of angiogenesis	P	0	2	2	0	100	0	7	16	0	43.75	-0.61	1	1		0	2	2	0	100	0	7	16	0	43.75	-0.497	1	1		0	2	2	0	100	0	7	16	0	43.75	-0.615	1	1		0	2	2	0	100
45766	positive regulation of angiogenesis	P	0	3	5	0	60	0	3	5	0	60	-0.4	1	1		0	3	5	0	60	0	3	5	0	60	-0.325	1	1		0	3	5	0	60	0	3	5	0	60	-0.403	1	1		2	3	5	66.6667	60
45786	negative regulation of progression through cell cycle	P	4	62	72	6.45161	86.1111	6	114	143	5.26316	79.7203	0.104	1	1		1	62	72	1.6129	86.1111	6	114	143	5.26316	79.7203	1.098	0.289	1		4	62	72	6.45161	86.1111	5	114	143	4.38596	79.7203	-0.362	0.834	1		5	62	72	8.06452	86.1111
45792	negative regulation of cell size	P	0	0	0	0	0	1	16	27	6.25	59.2593	0.219	1	1		0	0	0	0	0	1	16	27	6.25	59.2593	0.627	1	1		0	0	0	0	0	0	16	27	0	59.2593	-0.931	0.631	1		0	0	0	0	0
45861	negative regulation of proteolysis	P	0	1	1	0	100	0	2	2	0	100	-0.326	1	1		0	1	1	0	100	0	2	2	0	100	-0.266	1	1		0	1	1	0	100	0	2	2	0	100	-0.329	1	1		1	1	1	100	100
45926	negative regulation of growth	P	0	3	5	0	60	1	19	32	5.26316	59.375	0.042	1	1		0	3	5	0	60	1	19	32	5.26316	59.375	0.446	1	1		0	3	5	0	60	0	19	32	0	59.375	-1.015	0.618	1		0	3	5	0	60
45930	negative regulation of progression through mitotic cell cycle	P	0	0	0	0	0	0	1	3	0	33.3333	-0.231	1	1		0	0	0	0	0	0	1	3	0	33.3333	-0.188	1	1		0	0	0	0	0	0	1	3	0	33.3333	-0.233	1	1		0	0	0	0	0
45995	regulation of embryonic development	P	0	5	5	0	100	0	5	5	0	100	-0.516	1	1		0	5	5	0	100	0	5	5	0	100	-0.42	1	1		0	5	5	0	100	0	5	5	0	100	-0.52	1	1		2	5	5	40	100
46058	cAMP metabolism	P	0	1	2	0	50	1	10	17	10	58.8235	0.715	1	1		1	1	2	100	50	1	10	17	10	58.8235	1.149	0.293	1		0	1	2	0	50	0	10	17	0	58.8235	-0.736	0.669	1		1	1	2	100	50
46579	positive regulation of Ras protein signal transduction	P	0	1	2	0	50	0	1	2	0	50	-0.231	1	1		0	1	2	0	50	0	1	2	0	50	-0.188	1	1		0	1	2	0	50	0	1	2	0	50	-0.233	1	1		1	1	2	100	50
46697	decidualization	P	0	1	1	0	100	0	1	1	0	100	-0.231	1	1		0	1	1	0	100	0	1	1	0	100	-0.188	1	1		0	1	1	0	100	0	1	1	0	100	-0.233	1	1		1	1	1	100	100
46965	retinoid X receptor binding	F	0	4	4	0	100	0	4	4	0	100	-0.461	1	1		0	4	4	0	100	0	4	4	0	100	-0.376	1	1		0	4	4	0	100	0	4	4	0	100	-0.465	1	1		2	4	4	50	100
46977	TAP binding	F	0	0	0	0	0	0	2	2	0	100	-0.326	1	1		0	0	0	0	0	0	2	2	0	100	-0.266	1	1		0	0	0	0	0	0	2	2	0	100	-0.329	1	1		0	0	0	0	0
46978	TAP1 binding	F	0	2	2	0	100	0	2	2	0	100	-0.326	1	1		0	2	2	0	100	0	2	2	0	100	-0.266	1	1		0	2	2	0	100	0	2	2	0	100	-0.329	1	1		1	2	2	50	100
46979	TAP2 binding	F	0	2	2	0	100	0	2	2	0	100	-0.326	1	1		0	2	2	0	100	0	2	2	0	100	-0.266	1	1		0	2	2	0	100	0	2	2	0	100	-0.329	1	1		1	2	2	50	100
47130	saccharopine dehydrogenase (NADP+\, L-lysine-forming) activity	F	0	1	1	0	100	0	1	1	0	100	-0.231	1	1		0	1	1	0	100	0	1	1	0	100	-0.188	1	1		0	1	1	0	100	0	1	1	0	100	-0.233	1	1		1	1	1	100	100
47131	saccharopine dehydrogenase (NAD+\, L-glutamate-forming) activity	F	0	2	2	0	100	0	2	2	0	100	-0.326	1	1		0	2	2	0	100	0	2	2	0	100	-0.266	1	1		0	2	2	0	100	0	2	2	0	100	-0.329	1	1		1	2	2	50	100
48096	chromatin-mediated maintenance of transcription	P	0	2	2	0	100	0	2	2	0	100	-0.326	1	1		0	2	2	0	100	0	2	2	0	100	-0.266	1	1		0	2	2	0	100	0	2	2	0	100	-0.329	1	1		1	2	2	50	100
48155	S100 alpha binding	F	0	1	2	0	50	0	1	2	0	50	-0.231	1	1		0	1	2	0	50	0	1	2	0	50	-0.188	1	1		0	1	2	0	50	0	1	2	0	50	-0.233	1	1		1	1	2	100	50
48729	tissue morphogenesis	P	0	0	0	0	0	1	5	9	20	55.5556	1.527	0.21	1		0	0	0	0	0	1	5	9	20	55.5556	2.045	0.121	1		0	0	0	0	0	0	5	9	0	55.5556	-0.52	1	1		0	0	0	0	0
50701	interleukin-1 secretion	P	0	0	0	0	0	0	1	2	0	50	-0.231	1	1		0	0	0	0	0	0	1	2	0	50	-0.188	1	1		0	0	0	0	0	0	1	2	0	50	-0.233	1	1		0	0	0	0	0
50704	regulation of interleukin-1 secretion	P	0	0	0	0	0	0	1	2	0	50	-0.231	1	1		0	0	0	0	0	0	1	2	0	50	-0.188	1	1		0	0	0	0	0	0	1	2	0	50	-0.233	1	1		0	0	0	0	0
50708	regulation of protein secretion	P	0	2	3	0	66.6667	0	5	8	0	62.5	-0.516	1	1		0	2	3	0	66.6667	0	5	8	0	62.5	-0.42	1	1		0	2	3	0	66.6667	1	5	8	20	62.5	1.508	0.262	1		2	2	3	100	66.6667
50716	positive regulation of interleukin-1 secretion	P	0	1	1	0	100	0	1	2	0	50	-0.231	1	1		0	1	1	0	100	0	1	2	0	50	-0.188	1	1		0	1	1	0	100	0	1	2	0	50	-0.233	1	1		1	1	1	100	100
50728	negative regulation of inflammatory response	P	0	1	1	0	100	0	1	1	0	100	-0.231	1	1		0	1	1	0	100	0	1	1	0	100	-0.188	1	1		0	1	1	0	100	0	1	1	0	100	-0.233	1	1		1	1	1	100	100
50793	regulation of development	P	0	3	3	0	100	3	41	63	7.31707	65.0794	0.664	0.713	1		0	3	3	0	100	1	41	63	2.43902	65.0794	-0.343	1	1		0	3	3	0	100	1	41	63	2.43902	65.0794	-0.783	0.525	1		1	3	3	33.3333	100
50796	regulation of insulin secretion	P	0	1	3	0	33.3333	0	1	4	0	25	-0.231	1	1		0	1	3	0	33.3333	0	1	4	0	25	-0.188	1	1		0	1	3	0	33.3333	0	1	4	0	25	-0.233	1	1		1	1	3	100	33.3333
50822	peptide stabilization	P	0	0	0	0	0	0	1	1	0	100	-0.231	1	1		0	0	0	0	0	0	1	1	0	100	-0.188	1	1		0	0	0	0	0	0	1	1	0	100	-0.233	1	1		0	0	0	0	0
50823	peptide antigen stabilization	P	0	1	1	0	100	0	1	1	0	100	-0.231	1	1		0	1	1	0	100	0	1	1	0	100	-0.188	1	1		0	1	1	0	100	0	1	1	0	100	-0.233	1	1		1	1	1	100	100
50931	pigment cell differentiation	P	0	0	0	0	0	0	1	1	0	100	-0.231	1	1		0	0	0	0	0	0	1	1	0	100	-0.188	1	1		0	0	0	0	0	0	1	1	0	100	-0.233	1	1		0	0	0	0	0
50999	regulation of nitric-oxide synthase activity	P	0	1	2	0	50	0	1	3	0	33.3333	-0.231	1	1		0	1	2	0	50	0	1	3	0	33.3333	-0.188	1	1		0	1	2	0	50	0	1	3	0	33.3333	-0.233	1	1		1	1	2	100	50
51052	regulation of DNA metabolism	P	0	0	0	0	0	0	25	30	0	83.3333	-1.155	0.382	1		0	0	0	0	0	0	25	30	0	83.3333	-0.941	0.628	1		0	0	0	0	0	0	25	30	0	83.3333	-1.164	0.426	1		0	0	0	0	0
51057	positive regulation of small GTPase mediated signal transduction	P	0	0	0	0	0	0	2	4	0	50	-0.326	1	1		0	0	0	0	0	0	2	4	0	50	-0.266	1	1		0	0	0	0	0	0	2	4	0	50	-0.329	1	1		0	0	0	0	0
51119	sugar transporter activity	F	0	0	0	0	0	2	25	39	8	64.1026	0.674	0.625	1		0	0	0	0	0	1	25	39	4	64.1026	0.163	1	1		0	0	0	0	0	2	25	39	8	64.1026	0.652	0.657	1		0	0	0	0	0
51248	negative regulation of protein metabolism	P	0	0	0	0	0	3	36	56	8.33333	64.2857	0.901	0.44	1		0	0	0	0	0	0	36	56	0	64.2857	-1.129	0.425	1		0	0	0	0	0	3	36	56	8.33333	64.2857	0.873	0.434	1		0	0	0	0	0
51272	positive regulation of cell motility	P	0	0	0	0	0	0	2	4	0	50	-0.326	1	1		0	0	0	0	0	0	2	4	0	50	-0.266	1	1		0	0	0	0	0	0	2	4	0	50	-0.329	1	1		0	0	0	0	0
51319	G2 phase	P	0	0	0	0	0	0	3	4	0	75	-0.4	1	1		0	0	0	0	0	0	3	4	0	75	-0.325	1	1		0	0	0	0	0	0	3	4	0	75	-0.403	1	1		0	0	0	0	0
51325	interphase	P	0	0	0	0	0	1	44	53	2.27273	83.0189	-0.844	0.516	1		0	0	0	0	0	2	44	53	4.54545	83.0189	0.417	0.668	1		0	0	0	0	0	1	44	53	2.27273	83.0189	-0.861	0.546	1		0	0	0	0	0
51329	interphase of mitotic cell cycle	P	0	0	0	0	0	1	44	53	2.27273	83.0189	-0.844	0.516	1		0	0	0	0	0	2	44	53	4.54545	83.0189	0.417	0.668	1		0	0	0	0	0	1	44	53	2.27273	83.0189	-0.861	0.546	1		0	0	0	0	0
51341	regulation of oxidoreductase activity	P	0	0	0	0	0	0	1	3	0	33.3333	-0.231	1	1		0	0	0	0	0	0	1	3	0	33.3333	-0.188	1	1		0	0	0	0	0	0	1	3	0	33.3333	-0.233	1	1		0	0	0	0	0
51647	nucleus localization	P	0	0	0	0	0	0	1	1	0	100	-0.231	1	1		0	0	0	0	0	0	1	1	0	100	-0.188	1	1		0	0	0	0	0	0	1	1	0	100	-0.233	1	1		0	0	0	0	0
51726	regulation of cell cycle	P	0	0	0	0	0	23	349	424	6.59026	82.3113	1.339	0.214	1		0	0	0	0	0	15	349	424	4.29799	82.3113	0.934	0.371	1		0	0	0	0	0	15	349	424	4.29799	82.3113	-0.718	0.53	1		0	0	0	0	0
[truncated: 43 more columns]
