# Supplementary material for: 1,25 dihydroxyvitamin D-mediated orchestration of anticancer, transcript-level effects in the immortalized, non-transformed prostate epithelial cell line, RWPE1
Source: BMC Genomics. 2010 Jan 13;11:26. doi: 10.1186/1471-2164-11-26 (PMC2820456; doi:10.1186/1471-2164-11-26)
Supplement: Additional file 7 — Metacore summary. Metacore Maps enriched in significantly changed genes (SAM, <5%FDR). [file 1471-2164-11-26-S7.XLS]

## Sheet: Additional file 7
Metacore Maps enriched in significantly changed genes (SAM, <5%FDR).
Map	Map Folders	Cell process	6h induced p-Value	6h Induced Genes Changed	6h Induced Genes Measured	6h Suppressed p-Value	6h Suppressed Genes Changed	6h Suppressed Genes Measured	24h Induced p-Value	24h Induced Genes Changed	24h Induced Genes Measured	24h Suppressed p-Value	24h Suppressed Genes Changed	24h Suppressed Genes Measured	48h Induced p-Value	48h Induced Genes Changed	48h Induced Genes Measured	48h Suppressed p-Value	48h Suppressed Genes Changed	48h Suppressed Genes Measured	All times Induced p-Value	All times Induced Genes Changed	All times Induced Genes Measured	All times Suppressed p-Value	All times Suppressed Genes Changed	All times Suppressed Genes Measured		6 h UP	24 h UP	48 h UP	All Together UP	Any UP	All analyses UP		6 h down	24 h down	48 h down	All Together down	Any down	All analyses down	Any changed
Immune response _IL1 signaling pathway	Protein function/Cyto/chemokines Regulatory processes/Immune response	cytokine and chemokine mediated signaling pathway, immune response	2e-06	11	149	0.001603	6	149	0.02889	6	149	0.02216	5	149	0.06622	6	149	0.03493	9	149	0.001583	13	149	0.007216	13	149		1	1	0	1	1	0		1	1	1	1	1	1	1
Neurophysiological process_Receptor-mediated axon growth repulsion	Regulatory processes/Cell adhesion Regulatory processes/Cytoskeleton remodeling Regulatory processes/Development/Neurogenesis Regulatory processes/Neurophysiological process	cell adhesion, response to extracellular stimulus	0.02121	7	230	0.01291	6	230	0.06784	7	230	0.003483	8	230	0.2753	6	230	0.004029	15	230	0.02379	14	230	0.0004283	21	230		1	0	0	1	1	0		1	1	1	1	1	1	1
Development_Notch Signaling Pathway	Regulatory processes/Development/Development (common pathways)	response to extracellular stimulus	0.03978	5	156	0.04167	4	156	0.09561	5	156	0.006775	6	156	0.346	4	156	0.007292	11	156	0.0378	10	156	0.0005701	16	156		1	0	0	1	1	0		1	1	1	1	1	1	1
Development_Angiotensin signaling via STATs	Disease maps/Cardiac Hypertrophy Protein function/G-proteins/GPCR Regulatory processes/Development/Angiogenesis	G-protein coupled receptor protein signaling pathway, response to extracellular stimulus	0.04854	5	165	0.04939	4	165	0.7261	2	165	0.03244	5	165	0.8242	2	165	0.0004533	14	165	0.4774	6	165	0.001046	16	165		1	0	0	0	1	0		1	1	1	1	1	1	1
Immune response _Oncostatin M signaling via MAPK in mouse cells	Protein function/Cyto/chemokines Regulatory processes/Immune response/Immune response: organism-specific maps for Mouse, Rat and Human	cytokine and chemokine mediated signaling pathway, immune response	0.005205	6	132	NA	NA	NA	0.05482	5	132	0.0005641	7	132	0.0135	7	132	0.01762	9	132	0.01361	10	132	0.01755	11	132		1	0	1	1	1	0		0	1	1	1	1	0	1
Immune response_Oncostatin M signaling via MAPK in human cells	Protein function/Cyto/chemokines Regulatory processes/Immune response/Immune response: organism-specific maps for Mouse, Rat and Human	cytokine and chemokine mediated signaling pathway, immune response	0.005798	6	135	NA	NA	NA	0.05924	5	135	0.0006448	7	135	0.01511	7	135	0.02008	9	135	0.01572	10	135	0.02039	11	135		1	0	1	1	1	0		0	1	1	1	1	0	1
Cell adhesion_ECM remodeling	Regulatory processes/Cell adhesion	cell adhesion	0.001478	8	179	NA	NA	NA	0.02196	7	179	5.926e-07	12	179	0.256	5	179	0.04273	10	179	0.03941	11	179	0.005931	15	179		1	1	0	1	1	0		0	1	1	1	1	0	1
Development_TGF-beta receptor signaling	Protein function/Growth factors Regulatory processes/Development/Development (common pathways)	intracellular receptor-mediated signaling pathway, response to extracellular stimulus	0.001642	8	182	NA	NA	NA	0.311	4	182	0.01379	6	182	0.2668	5	182	0.0003936	15	182	0.008653	13	182	0.0004156	18	182		1	0	0	1	1	0		0	1	1	1	1	0	1
Cytoskeleton remodeling_Cytoskeleton remodeling	Regulatory processes/Cytoskeleton remodeling		0.009268	12	455	0.5234	4	455	0.7071	6	455	0.02543	10	455	0.5004	9	455	0.002798	25	455	0.1339	20	455	0.001722	32	455		1	0	0	0	1	0		0	1	1	1	1	0	1
Immune response _Signaling pathway mediated by IL-6 and IL-1	Protein function/Cyto/chemokines Regulatory processes/Immune response	cytokine and chemokine mediated signaling pathway, immune response	0.009345	5	107	0.06003	3	107	NA	NA	NA	0.0059	5	107	0.8724	1	107	0.04117	7	107	0.1502	6	107	0.01098	10	107		1	0	0	0	1	0		0	1	1	1	1	0	1
Cell adhesion_Chemokines and adhesion	Protein function/Cyto/chemokines Regulatory processes/Cell adhesion	cell adhesion, cytokine and chemokine mediated signaling pathway	0.02204	11	455	0.3275	5	455	0.5577	7	455	0.003928	12	455	0.6381	8	455	5.311e-05	30	455	0.1936	19	455	4.67e-05	37	455		1	0	0	0	1	0		0	1	1	1	1	0	1
Development_Growth hormone signaling via STATs and PLC/IP3	Protein function/Hormones Regulatory processes/Development/Development (common pathways)	response to hormone stimulus, response to extracellular stimulus	0.02293	4	90	0.1719	2	90	0.7544	1	90	0.002824	5	90	0.823	1	90	0.001468	9	90	0.3561	4	90	0.0009585	11	90		1	0	0	0	1	0		0	1	1	1	1	0	1
DNA damage_ATM / ATR regulation of G2 / M checkpoint	Regulatory processes/Cell cycle Regulatory processes/DNA-damage	cell cycle	0.02293	4	90	0.5281	1	90	0.7544	1	90	0.01589	4	90	0.2455	3	90	7.647e-05	11	90	0.1842	5	90	0.0009585	11	90		1	0	0	0	1	0		0	1	1	1	1	0	1
Transcription_P53 signaling pathway	Protein function/Transcription factors	transcription	0.02332	5	135	0.3089	2	135	0.1575	4	135	0.003373	6	135	0.9256	1	135	0.04952	8	135	0.1683	7	135	0.003148	13	135		1	0	0	0	1	0		0	1	1	1	1	0	1
Immune response _IFN gamma signaling pathway	Protein function/Cyto/chemokines Regulatory processes/Immune response	cytokine and chemokine mediated signaling pathway, immune response	0.02596	6	188	0.07239	4	188	0.5578	3	188	0.0002058	9	188	0.4818	4	188	0.0005538	15	188	0.1019	10	188	2.456e-05	21	188		1	0	0	0	1	0		0	1	1	1	1	0	1
Development_TPO signaling via JAK-STAT pathway	Regulatory processes/Development/Hemopoiesis	response to extracellular stimulus	0.04967	3	69	0.4377	1	69	NA	NA	NA	0.006394	4	69	NA	NA	NA	0.01687	6	69	0.4084	3	69	0.006316	8	69		1	0	0	0	1	0		0	1	1	1	1	0	1
Immune response_Bacterial infections in normal airways	Disease maps/Cystic fibrosis Regulatory processes/Immune response	immune response	0.02203	5	133	0.09947	3	133	0.3389	3	133	0.003134	6	133	0.9227	1	133	0.04607	8	133	0.2877	6	133	0.01846	11	133		1	0	0	0	1	0		0	1	1	1	1	0	1
Immune response_IL9 signaling pathway	Protein function/Cyto/chemokines Regulatory processes/Immune response	cytokine and chemokine mediated signaling pathway, immune response	0.03013	4	98	0.5586	1	98	NA	NA	NA	0.02103	4	98	0.8483	1	98	0.02736	7	98	0.2319	5	98	0.01707	9	98		1	0	0	0	1	0		0	1	1	1	1	0	1
Development_WNT signaling pathway. Part 1. Degradation of beta-catenin in the absence WNT signaling	Regulatory processes/Development/Development (common pathways) Regulatory processes/Proteolysis	proteolysis, response to extracellular stimulus	0.006791	5	99	0.04975	3	99	0.06795	4	99	0.2847	2	99	0.5646	2	99	0.02871	7	99	0.01823	8	99	0.01813	9	99		1	0	0	1	1	0		1	0	1	1	1	0	1
Cell adhesion_Ephrins signaling	Regulatory processes/Cell adhesion	cell adhesion	0.01634	6	169	0.003011	6	169	0.7382	2	169	0.1076	4	169	0.4019	4	169	0.01283	11	169	0.1158	9	169	0.008465	14	169		1	0	0	0	1	0		1	0	1	1	1	0	1
G-protein signaling_RhoB regulation pathway	Protein function/G-proteins/RAS-group Regulatory processes/Cytoskeleton remodeling	small GTPase mediated signal transduction	0.02189	3	50	0.341	1	50	0.5415	1	50	0.415	1	50	0.2464	2	50	0.01631	5	50	0.02557	5	50	0.01457	6	50		1	0	0	1	1	0		0	0	1	1	1	0	1
Immune response_NTS activation of IL-8 in colonocytes	Regulatory processes/Immune response	immune response	0.03227	6	198	0.2275	3	198	0.8128	2	198	0.3534	3	198	0.7295	3	198	0.03593	11	198	0.3457	8	198	0.01424	15	198		1	0	0	0	1	0		0	0	1	1	1	0	1
Cytoskeleton remodeling_Role Activin A in cytoskeleton remodeling	Protein function/Growth factors Regulatory processes/Cytoskeleton remodeling	intracellular receptor-mediated signaling pathway	0.03505	3	60	NA	NA	NA	NA	NA	NA	0.1344	2	60	NA	NA	NA	0.008813	6	60	0.326	3	60	0.03286	6	60		1	0	0	0	1	0		0	0	1	1	1	0	1
Transcription_Androgen Receptor nuclear signaling	Protein function/Hormones Protein function/Transcription factors	transcription, response to hormone stimulus	0.01672	7	219	0.03675	5	219	0.6604	3	219	0.002586	8	219	0.4046	5	219	0.06486	11	219	0.2016	10	219	0.003383	18	219		1	0	0	0	1	0		1	1	0	1	1	0	1
Development_PDGF signaling via STATs and NF-kB	Protein function/Growth factors Regulatory processes/Development/Development (common pathways)	intracellular receptor-mediated signaling pathway, response to extracellular stimulus	0.01384	5	118	0.2568	2	118	0.8414	1	118	0.03794	4	118	0.1882	4	118	0.06335	7	118	0.04522	8	118	0.02061	10	118		1	0	0	1	1	0		0	1	0	1	1	0	1
Mucin expression in CF via IL-6, IL-17 signaling pathways	Disease maps/Cystic fibrosis		0.0005607	7	118	0.2568	2	118	0.2757	3	118	0.00172	6	118	0.3904	3	118	0.1412	6	118	0.102	7	118	0.02061	10	118		1	0	0	0	1	0		0	1	0	1	1	0	1
Development _Glucocorticoid receptor signaling	Protein function/Hormones Protein function/Transcription factors Regulatory processes/Development/Development (common pathways)	transcription, response to hormone stimulus, response to extracellular stimulus	0.01084	5	111	0.6041	1	111	0.2465	3	111	0.006872	5	111	0.1621	4	111	0.1146	6	111	0.07974	7	111	0.005097	11	111		1	0	0	0	1	0		0	1	0	1	1	0	1
Immune response_Inhibitory action of Lipoxins on pro-inflammatory TNF-alpha signaling	Regulatory processes/Immune response	immune response	0.02332	5	135	0.3089	2	135	0.6198	2	135	0.003373	6	135	0.2565	4	135	0.1095	7	135	0.08464	8	135	0.04581	10	135		1	0	0	0	1	0		0	1	0	1	1	0	1
Immune response _IL6 signaling pathway	Protein function/Cyto/chemokines Regulatory processes/Immune response	cytokine and chemokine mediated signaling pathway, immune response	0.02462	4	92	0.1779	2	92	0.762	1	92	6.037e-05	7	92	0.2557	3	92	0.05708	6	92	0.08872	6	92	0.003848	10	92		1	0	0	0	1	0		0	1	0	1	1	0	1
Cell adhesion_Plasmin signaling	Regulatory processes/Cell adhesion	cell adhesion	0.03047	5	145	0.3392	2	145	0.6584	2	145	0.0009819	7	145	0.2987	4	145	0.06923	8	145	0.115	8	145	0.0142	12	145		1	0	0	0	1	0		0	1	0	1	1	0	1
Development_WNT signaling pathway. Part 2	Regulatory processes/Development/Development (common pathways)	response to extracellular stimulus	0.008023	8	237	0.01477	6	237	0.07678	7	237	0.1108	5	237	0.4713	5	237	0.09918	11	237	0.05728	13	237	0.01564	17	237		1	0	0	0	1	0		1	0	0	1	1	0	1
Immune response_IL2 activation and signaling pathway	Protein function/Cyto/chemokines Regulatory processes/Immune response	cytokine and chemokine mediated signaling pathway, immune response	0.007616	6	143	0.697	1	143	0.1815	4	143	0.06745	4	143	0.02008	7	143	0.1361	7	143	0.02254	10	143	0.0296	11	143		1	0	1	1	1	0		0	0	0	1	1	0	1
Transcription_Transcription regulation of aminoacid metabolism	Protein function/Transcription factors Regulation of metabolism	transcription	0.0001982	8	132	0.0978	3	132	0.1488	4	132	0.1672	3	132	0.1084	5	132	0.2017	6	132	0.004975	11	132	0.007015	12	132		1	0	0	1	1	0		0	0	0	1	1	0	1
Cytoskeleton remodeling_TGF, WNT and cytoskeletal remodeling	Regulatory processes/Cytoskeleton remodeling		0.002213	15	535	0.1598	7	535	0.5869	8	535	0.06296	10	535	0.2237	13	535	0.05271	23	535	0.03925	26	535	0.01049	33	535		1	0	0	1	1	0		0	0	0	1	1	0	1
Development_EGF signaling pathway	Protein function/Growth factors Regulatory processes/Development/Epidermal cell development	intracellular receptor-mediated signaling pathway, response to extracellular stimulus	0.02052	6	178	0.1849	3	178	0.7637	2	178	0.1235	4	178	0.1258	6	178	0.2815	7	178	0.03809	11	178	0.0279	13	178		1	0	0	1	1	0		0	0	0	1	1	0	1
Development_VEGF signaling via VEGFR2 - generic cascades	Protein function/Growth factors Regulatory processes/Development/Angiogenesis	intracellular receptor-mediated signaling pathway, response to extracellular stimulus	0.03125	5	146	0.7045	1	146	0.3934	3	146	0.07161	4	146	0.06125	6	146	0.07143	8	146	0.01035	11	146	0.03373	11	146		1	0	0	1	1	0		0	0	0	1	1	0	1
Normal and pathological TGF-beta-mediated regulation of cell proliferation	Disease maps		0.01338	5	117	0.07416	3	117	0.8389	1	117	0.3549	2	117	0.6552	2	117	0.06109	7	117	0.1993	6	117	0.04621	9	117		1	0	0	0	1	0		0	0	0	1	1	0	1
Estradiol metabolism	Metabolic maps/Metabolic maps (common pathways)/Steroid metabolism		0.005442	4	59	NA	NA	NA	0.01321	4	59	0.1308	2	59	0.02604	4	59	0.03104	5	59	0.04742	5	59	0.08761	5	59		1	1	1	1	1	1		0	0	1	0	1	0	1
G-protein signaling_Regulation of CDC42 activity	Protein function/G-proteins/RAS-group	small GTPase mediated signal transduction	0.02822	4	96	0.5512	1	96	0.7764	1	96	0.08348	3	96	0.2763	3	96	0.02478	7	96	0.2196	5	96	0.09142	7	96		1	0	0	0	1	0		0	0	1	0	1	0	1
Cell adhesion_PLAU signaling	Regulatory processes/Cell adhesion	cell adhesion	0.006662	6	139	0.6867	1	139	0.3642	3	139	0.01696	5	139	0.01747	7	139	0.0569	8	139	0.007282	11	139	0.05389	10	139		1	0	1	1	1	0		0	1	0	0	1	0	1
Mucin expression in CF via TLRs, EGFR signaling pathways	Disease maps/Cystic fibrosis		0.001427	8	178	0.06181	4	178	0.521	3	178	0.01247	6	178	0.2525	5	178	0.4379	6	178	0.07754	10	178	0.1042	11	178		1	0	0	0	1	0		0	1	0	0	1	0	1
Bacterial infections in CF airways	Disease maps/Cystic fibrosis		0.0297	5	144	0.1186	3	144	0.3851	3	144	0.01945	5	144	0.7622	2	144	0.06707	8	144	0.3525	6	144	0.06523	10	144		1	0	0	0	1	0		0	1	0	0	1	0	1
Cytokine production by Th17 cells in CF (Mouse model)	Disease maps/Cystic fibrosis		0.03536	5	151	0.1314	3	151	0.9053	1	151	0.005804	6	151	0.9453	1	151	0.1656	7	151	0.5731	5	151	0.08351	10	151		1	0	0	0	1	0		0	1	0	0	1	0	1
Development_EPO-induced Jak-STAT pathway	Regulatory processes/Apoptosis and survival Regulatory processes/Development/Hemopoiesis	apoptosis, response to extracellular stimulus	0.0481	4	114	0.6139	1	114	NA	NA	NA	0.03408	4	114	0.8885	1	114	0.1257	6	114	0.3351	5	114	0.08837	8	114		1	0	0	0	1	0		0	1	0	0	1	0	1
Immune response _MIF-mediated glucocorticoid regulation	Regulatory processes/Immune response	immune response	0.01622	4	81	0.03013	3	81	0.7173	1	81	0.2138	2	81	0.7895	1	81	0.2221	4	81	0.2877	4	81	0.1068	6	81		1	0	0	0	1	0		1	0	0	0	1	0	1
Transcription_NF-kB signaling pathway	Protein function/Transcription factors	transcription	0.0196	5	129	0.02294	4	129	0.8664	1	129	0.7495	1	129	0.9165	1	129	0.3401	5	129	0.143	7	129	0.148	8	129		1	0	0	0	1	0		1	0	0	0	1	0	1
Catecholamine metabolism	Metabolic maps/Metabolic maps (common pathways)/Metabolism of mediators		0.0002943	5	49	NA	NA	NA	0.0001067	6	49	NA	NA	NA	0.0003264	6	49	0.4311	2	49	0.00572	6	49	0.5904	2	49		1	1	1	1	1	1		0	0	0	0	0	0	1
Immune response _Human NKG2D signaling	Regulatory processes/Immune response/Immune response: organism-specific maps for Mouse, Rat and Human	immune response	0.003407	6	121	NA	NA	NA	0.04031	5	121	0.727	1	121	0.002284	8	121	0.1534	6	121	0.007642	10	121	0.2135	7	121		1	1	1	1	1	1		0	0	0	0	0	0	1
Prostaglandin 1 biosynthesis and metabolism	Metabolic maps/Metabolic maps (common pathways)/Lipid metabolism		0.01375	3	42	NA	NA	NA	0.02708	3	42	0.3625	1	42	0.04563	3	42	0.3572	2	42	0.002615	6	42	0.5067	2	42		1	1	1	1	1	1		0	0	0	0	0	0	1
Cytoskeleton remodeling_Keratin filaments	Regulatory processes/Cytoskeleton remodeling		0.02603	5	139	0.321	2	139	0.006076	7	139	NA	NA	NA	0.0003501	10	139	0.9216	2	139	0.0008369	13	139	0.8131	4	139		1	1	1	1	1	1		0	0	0	0	0	0	1
Development_Growth hormone signaling via PI3K/AKT and MAPK cascades	Protein function/Hormones Regulatory processes/Development/Development (common pathways)	response to hormone stimulus, response to extracellular stimulus	0.0179	5	126	0.6507	1	126	0.5823	2	126	0.7413	1	126	0.01065	7	126	0.3224	5	126	0.01003	10	126	0.243	7	126		1	0	1	1	1	0		0	0	0	0	0	0	1
Immune response _Murine NKG2D signaling	Regulatory processes/Immune response/Immune response: organism-specific maps for Mouse, Rat and Human	immune response	0.02141	5	132	0.6678	1	132	0.05482	5	132	0.4115	2	132	0.0135	7	132	0.1004	7	132	0.03393	9	132	0.1618	8	132		1	0	1	1	1	0		0	0	0	0	0	0	1
Development_ERBB-family signaling	Protein function/Growth factors Regulatory processes/Development/Epidermal cell development	intracellular receptor-mediated signaling pathway, response to extracellular stimulus	0.03536	5	151	0.3572	2	151	0.9053	1	151	0.2184	3	151	0.02608	7	151	0.9417	2	151	0.03127	10	151	0.4034	7	151		1	0	1	1	1	0		0	0	0	0	0	0	1
Heme metabolism	Metabolic maps/Metabolic maps (common pathways)/Vitamin and cofactor metabolism		0.0183	4	84	NA	NA	NA	0.009897	5	84	0.5938	1	84	0.2153	3	84	0.9213	1	84	0.007167	8	84	0.968	1	84		1	1	0	1	1	0		0	0	0	0	0	0	1
Immune response_MIF in innate immunity response	Regulatory processes/Immune response	immune response	1.335e-06	12	173	0.4216	2	173	0.1316	5	173	0.2809	3	173	0.419	4	173	0.5894	5	173	0.005741	13	173	0.2603	9	173		1	0	0	1	1	0		0	0	0	0	0	0	1
Arachidonic acid production	Metabolic maps/Metabolic maps (common pathways)/Lipid metabolism		0.001756	6	106	NA	NA	NA	0.226	3	106	NA	NA	NA	0.05237	5	106	0.6152	3	106	0.0008742	11	106	0.803	3	106		1	0	0	1	1	0		0	0	0	0	0	0	1
Development_Beta-adrenergic receptors transactivation of EGFR	Protein function/G-proteins/GPCR Regulatory processes/Development/Epidermal cell development	G-protein coupled receptor protein signaling pathway, response to extracellular stimulus	0.001819	8	185	NA	NA	NA	0.3214	4	185	0.3157	3	185	0.1431	6	185	0.103	9	185	0.04799	11	185	0.0704	12	185		1	0	0	1	1	0		0	0	0	0	0	0	1
Apoptosis and survival_NGF activation of NF-kB	Protein function/Growth factors Regulatory processes/Apoptosis and survival Regulatory processes/Development/Neurogenesis	apoptosis, intracellular receptor-mediated signaling pathway, response to extracellular stimulus	0.002885	6	117	0.2537	2	117	0.8389	1	117	0.715	1	117	0.1844	4	117	0.462	4	117	0.006066	10	117	0.3295	6	117		1	0	0	1	1	0		0	0	0	0	0	0	1
Apoptosis and survival_Apoptotic Activin A signaling	Protein function/Growth factors Regulatory processes/Apoptosis and survival	apoptosis, intracellular receptor-mediated signaling pathway	0.0109	4	72	NA	NA	NA	0.6747	1	72	0.1791	2	72	0.1579	3	72	0.1673	4	72	0.03362	6	72	0.1626	5	72		1	0	0	1	1	0		0	0	0	0	0	0	1
Cell adhesion_Role of CDK5 in cell adhesion	Protein function/Kinases Regulatory processes/Cell adhesion Regulatory processes/Neurophysiological process	cell adhesion, protein kinase cascade	0.01288	3	41	0.2896	1	41	NA	NA	NA	0.3557	1	41	0.5454	1	41	0.1225	3	41	0.04767	4	41	0.2264	3	41		1	0	0	1	1	0		0	0	0	0	0	0	1
Development_HGF signaling pathway	Protein function/Growth factors Regulatory processes/Development/Development (common pathways)	intracellular receptor-mediated signaling pathway, response to extracellular stimulus	0.01431	5	119	NA	NA	NA	0.5513	2	119	0.1346	3	119	0.07765	5	119	0.06567	7	119	0.04712	8	119	0.0505	9	119		1	0	0	1	1	0		0	0	0	0	0	0	1
Development_IGF-RI signaling	Protein function/Growth factors Regulatory processes/Development/Development (common pathways)	intracellular receptor-mediated signaling pathway, response to extracellular stimulus	0.03506	6	202	0.2363	3	202	0.8215	2	202	0.06613	5	202	0.09284	7	202	0.3966	7	202	0.04039	12	202	0.1149	12	202		1	0	0	1	1	0		0	0	0	0	0	0	1
Development_VEGF signaling and activation	Protein function/Growth factors Regulatory processes/Development/Angiogenesis	intracellular receptor-mediated signaling pathway, response to extracellular stimulus	0.0407	5	157	0.3751	2	157	0.7005	2	157	0.2352	3	157	0.181	5	157	0.1893	7	157	0.03921	10	157	0.05228	11	157		1	0	0	1	1	0		0	0	0	0	0	0	1
Immune response _IL3 activation and signaling pathway	Protein function/Cyto/chemokines Regulatory processes/Immune response	cytokine and chemokine mediated signaling pathway, immune response	0.002535	6	114	NA	NA	NA	0.259	3	114	0.1227	3	114	0.06727	5	114	0.4422	4	114	0.03812	8	114	0.1746	7	114		1	0	0	1	1	0		0	0	0	0	0	0	1
Apoptosis and survival_Apoptotic TNF-family pathways	Regulatory processes/Apoptosis and survival	apoptosis	0.01293	5	116	NA	NA	NA	0.2673	3	116	0.7119	1	116	0.3801	3	116	0.6754	3	116	0.04157	8	116	0.849	3	116		1	0	0	1	1	0		0	0	0	0	0	0	1
Phosphatidylinositol metabolism	Metabolic maps/Metabolic maps (common pathways)/Lipid metabolism		0.01759	4	83	NA	NA	NA	0.3683	2	83	NA	NA	NA	0.0741	4	83	0.712	2	83	0.02138	7	83	0.8509	2	83		1	0	0	1	1	0		0	0	0	0	0	0	1
Development_Leptin signaling via PI3K-dependent pathway	Protein function/Hormones Regulatory processes/Development/Development (common pathways)	response to hormone stimulus, response to extracellular stimulus	0.03621	5	152	NA	NA	NA	0.9068	1	152	0.8043	1	152	0.3287	4	152	0.3006	6	152	0.0325	10	152	0.41	7	152		1	0	0	1	1	0		0	0	0	0	0	0	1
Apoptosis and survival_p53-dependent apoptosis	Protein function/Transcription factors Regulatory processes/Apoptosis and survival	apoptosis, transcription	0.02729	4	95	0.1868	2	95	NA	NA	NA	0.639	1	95	0.03536	5	95	0.3142	4	95	0.0997	6	95	0.3337	5	95		1	0	1	0	1	0		0	0	0	0	0	0	1
Anandamide biosynthesis and metabolism	Metabolic maps/Metabolic maps (common pathways)/Lipid metabolism		0.03964	3	63	NA	NA	NA	0.0741	3	63	NA	NA	NA	0.03213	4	63	0.5636	2	63	0.1603	4	63	0.7249	2	63		1	0	1	0	1	0		0	0	0	0	0	0	1
Immune response _CD16 signaling in NK cells	Regulatory processes/Immune response	immune response	0.0317	8	306	0.4676	3	306	0.02184	10	306	0.635	3	306	0.06996	10	306	0.205	12	306	0.05431	16	306	0.112	17	306		1	1	0	0	1	0		0	0	0	0	0	0	1
Transcription_Role of AP-1 in regulation of cellular metabolism	Protein function/Transcription factors Regulation of metabolism	transcription	0.0009505	7	129	0.6594	1	129	0.1404	4	129	0.1595	3	129	0.2318	4	129	0.3401	5	129	0.06897	8	129	0.148	8	129		1	0	0	0	1	0		0	0	0	0	0	0	1
Signal transduction_AKT signaling	Protein function/Kinases	protein kinase cascade	0.004369	7	169	0.1664	3	169	NA	NA	NA	0.5392	2	169	0.4019	4	169	0.2405	7	169	0.05902	10	169	0.0792	11	169		1	0	0	0	1	0		0	0	0	0	0	0	1
Development_Leptin signaling via JAK/STAT and MAPK cascades	Protein function/Hormones Regulatory processes/Development/Development (common pathways)	response to hormone stimulus, response to extracellular stimulus	0.02132	4	88	0.5202	1	88	0.7466	1	88	0.06812	3	88	0.0875	4	88	0.1225	5	88	0.07517	6	88	0.1423	6	88		1	0	0	0	1	0		0	0	0	0	0	0	1
G-protein signaling_Rac2 regulation pathway	Protein function/G-proteins/RAS-group	small GTPase mediated signal transduction	0.04967	3	69	NA	NA	NA	0.6591	1	69	0.1677	2	69	0.1444	3	69	0.1503	4	69	0.08154	5	69	0.1435	5	69		1	0	0	0	1	0		0	0	0	0	0	0	1
Apoptosis and survival_Anti-apoptotic TNFs/NF-kB/Bcl-2 pathway	Regulatory processes/Apoptosis and survival	apoptosis	0.003843	6	124	0.6448	1	124	0.8556	1	124	0.7356	1	124	0.908	1	124	0.7183	3	124	0.1235	7	124	0.559	5	124		1	0	0	0	1	0		0	0	0	0	0	0	1
Apoptosis and survival_APRIL and BAFF signaling	Regulatory processes/Apoptosis and survival	apoptosis	0.01384	5	118	0.6266	1	118	NA	NA	NA	0.718	1	118	NA	NA	NA	0.9719	1	118	0.3617	5	118	0.857	3	118		1	0	0	0	1	0		0	0	0	0	0	0	1
Development_Cross-talk VEGF and angiopoietin 1signaling	Regulatory processes/Development/Angiogenesis	response to extracellular stimulus	0.01556	4	80	0.487	1	80	0.7129	1	80	0.2099	2	80	0.7854	1	80	0.9112	1	80	0.1306	5	80	0.6276	3	80		1	0	0	0	1	0		0	0	0	0	0	0	1
Development_Angiopoietin - Tie2 signaling	Regulatory processes/Development/Angiogenesis	response to extracellular stimulus	0.02603	5	139	0.6867	1	139	NA	NA	NA	0.06211	4	139	0.2733	4	139	0.235	6	139	0.09615	8	139	0.1963	8	139		1	0	0	0	1	0		0	0	0	0	0	0	1
Immune response_PGE2 in immune and neuroendocrine system interactions	Regulatory processes/Immune response	immune response	0.03435	6	201	0.4983	2	201	0.6031	3	201	0.6333	2	201	0.7387	3	201	0.3918	7	201	0.512	7	201	0.5595	8	201		1	0	0	0	1	0		0	0	0	0	0	0	1
Chondroitin sulfate and dermatan sulfate metabolism	Metabolic maps/Metabolic maps (common pathways)/Carbohydrates metabolism		0.04285	3	65	0.1018	2	65	0.2662	2	65	0.1527	2	65	0.127	3	65	0.5807	2	65	0.06665	5	65	0.264	4	65		1	0	0	0	1	0		0	0	0	0	0	0	1
Cardiac Hypertrophy_NF-AT signaling in Cardiac Hypertrophy	Disease maps/Cardiac Hypertrophy		0.04448	7	270	0.07578	5	270	0.9853	1	270	0.07057	6	270	0.8896	3	270	0.4137	9	270	0.4185	10	270	0.1291	15	270		1	0	0	0	1	0		0	0	0	0	0	0	1
Signal transduction_PTEN pathway	Protein function/Phosphatases	protein amino acid dephosphorylation	0.04452	5	161	0.7393	1	161	NA	NA	NA	0.5133	2	161	0.5939	3	161	0.5255	5	161	0.1739	8	161	0.4689	7	161		1	0	0	0	1	0		0	0	0	0	0	0	1
Cell cycle_ESR1 regulation of G1/S transition	Protein function/Hormones Regulatory processes/Cell cycle Regulatory processes/Development/Development (common pathways)	cell cycle, response to hormone stimulus, response to extracellular stimulus	0.3441	2	102	0.01052	4	102	0.07406	4	102	0.02394	4	102	0.04572	5	102	0.0009538	10	102	0.0557	7	102	1.395e-05	15	102		0	0	1	0	1	0		1	1	1	1	1	1	1
DNA damage_ATM/ATR regulation of G1/S checkpoint	Regulatory processes/Cell cycle Regulatory processes/DNA-damage	cell cycle	0.06472	4	126	0.004146	5	126	0.3093	3	126	0.04637	4	126	0.09355	5	126	0.004565	10	126	0.06186	8	126	0.0001676	15	126		0	0	0	0	0	0		1	1	1	1	1	1	1
Immune response_IL-27 signaling pathway	Protein function/Cyto/chemokines Regulatory processes/Immune response	cytokine and chemokine mediated signaling pathway, immune response	0.6689	1	92	0.04153	3	92	0.762	1	92	0.0004693	6	92	NA	NA	NA	0.006237	8	92	0.818	2	92	0.0003139	12	92		0	0	0	0	0	0		1	1	1	1	1	1	1
Cell cycle_Cell cycle (generic schema)	Regulatory processes/Cell cycle	cell cycle	NA	NA	NA	0.1288	2	75	0.02913	4	75	0.001263	5	75	0.05503	4	75	0.001757	8	75	0.03988	6	75	0.000195	11	75		0	1	0	1	1	0		0	1	1	1	1	0	1
Androstenedione and testosterone biosynthesis and metabolism p.2	Metabolic maps/Metabolic maps (common pathways)/Steroid metabolism		0.08958	2	42	NA	NA	NA	0.02708	3	42	5.409e-06	6	42	0.04563	3	42	0.001451	6	42	0.1656	3	42	0.006302	6	42		0	1	1	0	1	0		0	1	1	1	1	0	1
G-protein signaling_Regulation of RAC1 activity	Protein function/G-proteins/RAS-group	small GTPase mediated signal transduction	0.07085	4	130	0.6622	1	130	0.8685	1	130	0.01304	5	130	0.4511	3	130	0.0161	9	130	0.2705	6	130	0.01583	11	130		0	0	0	0	0	0		0	1	1	1	1	0	1
Development_ACM1, ACM3, ACM5 activation of ERK	Protein function/G-proteins/GPCR Regulatory processes/Development/Development (common pathways)	G-protein coupled receptor protein signaling pathway, response to extracellular stimulus	0.09092	4	142	0.115	3	142	0.3768	3	142	0.01843	5	142	0.2859	4	142	0.01033	10	142	0.3406	6	142	0.001788	14	142		0	0	0	0	0	0		0	1	1	1	1	0	1
Development_CNTF receptor signaling	Protein function/Cyto/chemokines Regulatory processes/Development/Neurogenesis Regulatory processes/Hypoxia response	cytokine and chemokine mediated signaling pathway, response to extracellular stimulus	0.1447	3	110	NA	NA	NA	0.5091	2	110	0.006619	5	110	0.05955	5	110	0.01729	8	110	0.1643	6	110	0.03313	9	110		0	0	0	0	0	0		0	1	1	1	1	0	1
Development_Prolactin receptor signaling	Protein function/Growth factors Protein function/Hormones Regulatory processes/Development/Development (common pathways)	response to hormone stimulus, intracellular receptor-mediated signaling pathway, response to extracellular stimulus	0.1601	4	176	0.1807	3	176	0.9359	1	176	0.002956	7	176	0.6537	3	176	0.01689	11	176	0.2389	8	176	0.002048	16	176		0	0	0	0	0	0		0	1	1	1	1	0	1
Cell cycle_Role of SCF complex in cell cycle regulation	Regulatory processes/Cell cycle	cell cycle	0.1851	3	124	0.08484	3	124	0.3009	3	124	0.04417	4	124	0.421	3	124	0.0003472	12	124	0.05739	8	124	3.872e-05	16	124		0	0	0	0	0	0		0	1	1	1	1	0	1
Cell cycle_Regulation of G1/S transition (part 1)	Regulatory processes/Cell cycle	cell cycle	0.188	4	188	0.2059	3	188	0.1678	5	188	0.01594	6	188	0.1508	6	188	1.022e-06	20	188	0.05272	11	188	6.247e-07	24	188		0	0	0	0	0	0		0	1	1	1	1	0	1
Immune response_PGE2 signaling in immune response	Regulatory processes/Immune response	immune response	0.2033	3	130	0.6622	1	130	0.8685	1	130	0.01304	5	130	0.4511	3	130	0.0412	8	130	0.4414	5	130	0.03693	10	130		0	0	0	0	0	0		0	1	1	1	1	0	1
Signal transduction_Activin A signaling regulation	Protein function/Hormones Regulatory processes/Development/Development (common pathways)	response to hormone stimulus, response to extracellular stimulus	0.21	4	197	0.8071	1	197	0.5895	3	197	0.01958	6	197	0.9775	1	197	7.989e-06	19	197	0.4908	7	197	1.598e-05	22	197		0	0	0	0	0	0		0	1	1	1	1	0	1
Immune response_IL22 signaling pathway	Protein function/Cyto/chemokines Regulatory processes/Immune response	cytokine and chemokine mediated signaling pathway, immune response	0.2122	2	72	0.4516	1	72	0.3063	2	72	0.04184	3	72	0.7497	1	72	0.005621	7	72	0.4353	3	72	0.008141	8	72		0	0	0	0	0	0		0	1	1	1	1	0	1
Cytoskeleton remodeling_FAK signaling	Protein function/Kinases Regulatory processes/Cytoskeleton remodeling Regulatory processes/Development/Development (common pathways)	protein kinase cascade, response to extracellular stimulus	0.225	4	203	0.8166	1	203	0.958	1	203	0.0223	6	203	0.3445	5	203	0.01926	12	203	0.2423	9	203	0.01748	15	203		0	0	0	0	0	0		0	1	1	1	1	0	1
Membrane-bound ESR1: interaction with G-proteins signaling	Protein function/G-proteins Protein function/Hormones Regulatory processes/Development/Development (common pathways)	response to hormone stimulus, response to extracellular stimulus	0.2583	4	216	NA	NA	NA	0.849	2	216	0.02903	6	216	0.231	6	216	0.01334	13	216	0.437	8	216	0.006615	17	216		0	0	0	0	0	0		0	1	1	1	1	0	1
Development_TPO in cell process	Protein function/Growth factors Regulatory processes/Development/Hemopoiesis	intracellular receptor-mediated signaling pathway, response to extracellular stimulus	0.263	3	149	0.1277	3	149	0.9023	1	149	0.02216	5	149	0.06622	6	149	0.005209	11	149	0.2338	7	149	0.001012	15	149		0	0	0	0	0	0		0	1	1	1	1	0	1
Cytoskeleton remodeling_Integrin outside-in signaling	Regulatory processes/Cell adhesion Regulatory processes/Cytoskeleton remodeling	cell adhesion	0.2873	4	227	0.5635	2	227	0.8679	2	227	0.003217	8	227	0.4345	5	227	0.003568	15	227	0.3513	9	227	0.0001361	22	227		0	0	0	0	0	0		0	1	1	1	1	0	1
Immune response _Oncostatin M signaling via JAK-Stat in mouse cells	Protein function/Cyto/chemokines Regulatory processes/Immune response/Immune response: organism-specific maps for Mouse, Rat and Human	cytokine and chemokine mediated signaling pathway, immune response	0.4772	1	54	0.3627	1	54	NA	NA	NA	2.39e-05	6	54	NA	NA	NA	0.0001876	8	54	0.8413	1	54	0.0002755	9	54		0	0	0	0	0	0		0	1	1	1	1	0	1
Immune response _Oncostatin M signaling via JAK-Stat in human cells	Protein function/Cyto/chemokines Regulatory processes/Immune response/Immune response: organism-specific maps for Mouse, Rat and Human	cytokine and chemokine mediated signaling pathway, immune response	0.4957	1	57	0.3784	1	57	NA	NA	NA	3.269e-05	6	57	NA	NA	NA	0.0002754	8	57	0.8567	1	57	0.0004185	9	57		0	0	0	0	0	0		0	1	1	1	1	0	1
Immune response_IFN alpha/beta signaling pathway	Protein function/Cyto/chemokines Regulatory processes/Immune response	cytokine and chemokine mediated signaling pathway, immune response	0.6398	1	85	NA	NA	NA	NA	NA	NA	0.01312	4	85	NA	NA	NA	0.0002206	10	85	0.9449	1	85	0.0005897	11	85		0	0	0	0	0	0		0	1	1	1	1	0	1
Cytoskeleton remodeling_CDC42 in cellular processes	Protein function/G-proteins/RAS-group Regulatory processes/Cytoskeleton remodeling	small GTPase mediated signal transduction	0.9171	1	207	0.2473	3	207	0.3983	4	207	0.02424	6	207	0.9066	2	207	5.459e-05	18	207	0.8261	5	207	3.448e-05	22	207		0	0	0	0	0	0		0	1	1	1	1	0	1
Cell cycle_Role of APC in cell cycle regulation	Regulatory processes/Cell cycle	cell cycle	NA	NA	NA	0.378	2	158	0.09955	5	158	0.007194	6	158	0.9522	1	158	0.0002916	14	158	0.6132	5	158	0.0002211	17	158		0	0	0	0	0	0		0	1	1	1	1	0	1
Cell cycle_Chromosome condensation in prometaphase	Regulatory processes/Cell cycle	cell cycle	NA	NA	NA	NA	NA	NA	0.4332	2	95	0.0005569	6	95	0.8392	1	95	0.0001254	11	95	0.8316	2	95	0.0001095	13	95		0	0	0	0	0	0		0	1	1	1	1	0	1
Immune response _Antiviral actions of Interferons	Regulatory processes/Immune response	immune response	NA	NA	NA	NA	NA	NA	0.9251	1	166	1.316e-05	10	166	0.9591	1	166	4.071e-05	16	166	0.9765	2	166	4.194e-05	19	166		0	0	0	0	0	0		0	1	1	1	1	0	1
Cell cycle_The metaphase checkpoint	Regulatory processes/Cell cycle	cell cycle	NA	NA	NA	NA	NA	NA	NA	NA	NA	0.02708	4	106	NA	NA	NA	3.362e-06	14	106	NA	NA	NA	2.232e-05	15	106		0	0	0	0	0	0		0	1	1	1	1	0	1
Immune response _IL10 signaling pathway	Protein function/Cyto/chemokines Regulatory processes/Immune response	cytokine and chemokine mediated signaling pathway, immune response	NA	NA	NA	NA	NA	NA	NA	NA	NA	0.03626	3	68	0.3723	2	68	0.0009238	8	68	0.6693	2	68	0.005783	8	68		0	0	0	0	0	0		0	1	1	1	1	0	1
Apoptosis and survival_Role of IAP-proteins in apoptosis	Regulatory processes/Apoptosis and survival	apoptosis	0.7365	1	111	0.6041	1	111	0.8231	1	111	0.03135	4	111	0.1621	4	111	0.04855	7	111	0.3153	5	111	0.03482	9	111		0	0	0	0	0	0		0	1	1	1	1	0	1
Immune response_IL-12 signaling pathway	Protein function/Cyto/chemokines Regulatory processes/Immune response	cytokine and chemokine mediated signaling pathway, immune response	NA	NA	NA	0.1178	2	71	NA	NA	NA	0.04041	3	71	NA	NA	NA	0.0002559	9	71	NA	NA	NA	0.0021	9	71		0	0	0	0	0	0		0	1	1	1	1	0	1
DNA damage_Brca1 as a transcription regulator	Protein function/Transcription factors Regulatory processes/DNA-damage	transcription	0.08847	3	88	0.03716	3	88	0.7466	1	88	0.2413	2	88	0.5013	2	88	0.04782	6	88	0.1729	5	88	0.008813	9	88		0	0	0	0	0	0		1	0	1	1	1	0	1
Transcription_Role of VDR in regulation of genes involved in osteoporosis	Protein function/Transcription factors	transcription	0.1423	4	168	0.002924	6	168	0.1205	5	168	0.2665	3	168	0.3976	4	168	0.00166	13	168	0.333	7	168	0.001265	16	168		0	0	0	0	0	0		1	0	1	1	1	0	1
G-protein signaling_RhoA regulation pathway	Protein function/G-proteins/RAS-group Regulatory processes/Cytoskeleton remodeling	small GTPase mediated signal transduction	0.2534	3	146	0.03397	4	146	0.6621	2	146	0.07161	4	146	0.5277	3	146	8.175e-06	16	146	0.3645	6	146	8.399e-05	17	146		0	0	0	0	0	0		1	0	1	1	1	0	1
CFTR-dependent regulation of ion channels in Airway Epithelium (norm and CF)	Disease maps/Cystic fibrosis		0.1153	3	99	0.5623	1	99	0.01902	5	99	0.6542	1	99	0.01178	6	99	0.002841	9	99	0.1154	6	99	0.01813	9	99		0	1	1	0	1	0		0	0	1	1	1	0	1
G-protein signaling_Ras family GTPases in kinase cascades (scheme)	Protein function/G-proteins/RAS-group	small GTPase mediated signal transduction	0.07947	3	84	NA	NA	NA	0.3738	2	84	0.5938	1	84	0.02228	5	84	0.01274	7	84	0.06289	6	84	0.01954	8	84		0	0	1	0	1	0		0	0	1	1	1	0	1
Cell cycle_Regulation of G1/S transition (part 2)	Regulatory processes/Cell cycle	cell cycle	0.6441	1	86	0.5121	1	86	0.1485	3	86	0.06451	3	86	0.006074	6	86	0.04356	6	86	0.06887	6	86	0.02219	8	86		0	0	1	0	1	0		0	0	1	1	1	0	1
wtCFTR and delta508-CFTR traffic / Generic schema (norm and CF)	Disease maps/Cystic fibrosis		0.915	1	205	NA	NA	NA	0.01504	8	205	0.6439	2	205	0.7507	3	205	0.008893	13	205	0.1523	10	205	0.0378	14	205		0	1	0	0	1	0		0	0	1	1	1	0	1
Development_Angiotensin activation of ERK	Disease maps/Cardiac Hypertrophy Protein function/G-proteins/GPCR Regulatory processes/Development/Angiogenesis Regulatory processes/Development/Epidermal cell development	G-protein coupled receptor protein signaling pathway, response to extracellular stimulus, response to extracellular stimulus	0.05836	5	174	0.4244	2	174	0.7526	2	174	0.2838	3	174	0.2383	5	174	0.03636	10	174	0.2298	8	174	0.02372	13	174		0	0	0	0	0	0		0	0	1	1	1	0	1
Development_NOTCH1-mediated pathway for NF-KB activity modulation	Protein function/Transcription factors Regulatory processes/Development/Development (common pathways)	transcription, response to extracellular stimulus	0.07242	4	131	0.09613	3	131	0.6035	2	131	0.05213	4	131	NA	NA	NA	0.005989	10	131	0.2762	6	131	0.0008196	14	131		0	0	0	0	0	0		0	0	1	1	1	0	1
Apoptosis and survival_DNA-damage-induced apoptosis	Regulatory processes/Apoptosis and survival	apoptosis	0.1083	2	47	NA	NA	NA	NA	NA	NA	NA	NA	NA	0.2252	2	47	0.0127	5	47	0.2081	3	47	0.03944	5	47		0	0	0	0	0	0		0	0	1	1	1	0	1
Development_Endothelin-1/EDNRA transactivation of EGFR	Protein function/G-proteins/GPCR Protein function/Growth factors Protein function/Hormones Regulatory processes/Development/Development (common pathways)	response to hormone stimulus, intracellular receptor-mediated signaling pathway, G-protein coupled receptor protein signaling pathway, response to extracellular stimulus	0.1402	4	167	0.1624	3	167	0.7322	2	167	0.1042	4	167	0.1008	6	167	0.01182	11	167	0.1989	8	167	0.007656	14	167		0	0	0	0	0	0		0	0	1	1	1	0	1
Development_EDG5 and EDG3 in cell proliferation and differentiation	Protein function/G-proteins/GPCR Regulatory processes/Development/Myogenesis	G-protein coupled receptor protein signaling pathway, response to extracellular stimulus	0.2002	3	129	NA	NA	NA	0.5951	2	129	0.7495	1	129	0.4461	3	129	0.01538	9	129	0.2648	6	129	0.0353	10	129		0	0	0	0	0	0		0	0	1	1	1	0	1
Development_VEGF-family signaling	Protein function/Growth factors Regulatory processes/Development/Angiogenesis	intracellular receptor-mediated signaling pathway, response to extracellular stimulus	0.2063	3	131	0.665	1	131	0.6035	2	131	0.1647	3	131	0.1058	5	131	0.01684	9	131	0.1512	7	131	0.0386	10	131		0	0	0	0	0	0		0	0	1	1	1	0	1
Regulation of lipid metabolism_Alpha-1 adrenergic receptors signaling via arachidonic acid	Protein function/G-proteins/GPCR Regulation of metabolism/Regulation of lipid metabolism	G-protein coupled receptor protein signaling pathway	0.2075	4	196	0.2232	3	196	0.586	3	196	0.1581	4	196	0.3183	5	196	0.03376	11	196	0.213	9	196	0.02731	14	196		0	0	0	0	0	0		0	0	1	1	1	0	1
Cytoskeleton remodeling_Fibronectin-binding integrins in cell motility	Regulatory processes/Cell adhesion Regulatory processes/Cytoskeleton remodeling	cell adhesion	0.2249	3	137	0.315	2	137	0.3558	3	137	0.1804	3	137	0.4853	3	137	0.0008527	12	137	0.1771	7	137	0.003574	13	137		0	0	0	0	0	0		0	0	1	1	1	0	1
Signal transduction_Calcium signaling	Protein function/Second messenger	second-messenger-mediated signaling	0.2351	4	207	0.09482	4	207	0.2183	5	207	0.1808	4	207	0.7565	3	207	0.04693	11	207	0.3913	8	207	0.02046	15	207		0	0	0	0	0	0		0	0	1	1	1	0	1
Development_G-Proteins mediated regulation MARK-ERK signaling	Protein function/G-proteins/GPCR Regulatory processes/Development/Development (common pathways)	G-protein coupled receptor protein signaling pathway, response to extracellular stimulus	0.2662	4	219	0.274	3	219	0.8544	2	219	0.6792	2	219	0.4046	5	219	0.006348	14	219	0.4522	8	219	0.007552	17	219		0	0	0	0	0	0		0	0	1	1	1	0	1
Development_A3 receptor signaling	Protein function/G-proteins/GPCR Regulatory processes/Development/Development (common pathways)	G-protein coupled receptor protein signaling pathway, response to extracellular stimulus	0.2793	4	224	0.1173	4	224	0.9698	1	224	0.4278	3	224	0.4233	5	224	0.03722	12	224	0.3372	9	224	0.004286	18	224		0	0	0	0	0	0		0	0	1	1	1	0	1
Cytoskeleton remodeling_Reverse signaling by ephrin B	Regulatory processes/Cell adhesion Regulatory processes/Cytoskeleton remodeling Regulatory processes/Development/Neurogenesis	cell adhesion, response to extracellular stimulus	0.314	4	237	0.1359	4	237	0.5	4	237	0.7204	2	237	0.6628	4	237	0.02632	13	237	0.541	8	237	0.01564	17	237		0	0	0	0	0	0		0	0	1	1	1	0	1
Development_Alpha-1 adrenergic receptors activation of ERK	Protein function/G-proteins/GPCR Regulatory processes/Development/Development (common pathways)	G-protein coupled receptor protein signaling pathway, response to extracellular stimulus	0.3246	3	168	0.1644	3	168	0.7352	2	168	0.5361	2	168	0.2175	5	168	0.01231	11	168	0.333	7	168	0.01836	13	168		0	0	0	0	0	0		0	0	1	1	1	0	1
Development_Delta- and kappa-type opioid receptors signaling via beta-arrestin	Protein function/G-proteins/GPCR Regulatory processes/Development/Neurogenesis	G-protein coupled receptor protein signaling pathway, response to extracellular stimulus	0.3311	3	170	0.7582	1	170	0.2696	4	170	0.8387	1	170	0.4062	4	170	0.03176	10	170	0.212	8	170	0.04201	12	170		0	0	0	0	0	0		0	0	1	1	1	0	1
Development_EPO-induced MAPK pathway	Protein function/Growth factors Regulatory processes/Development/Hemopoiesis	intracellular receptor-mediated signaling pathway, response to extracellular stimulus	0.3636	3	180	0.7776	1	180	0.5285	3	180	0.3012	3	180	0.2596	5	180	0.01961	11	180	0.3985	7	180	0.01419	14	180		0	0	0	0	0	0		0	0	1	1	1	0	1
Regulation of lipid metabolism_ACM stimulation of Arachidonic acid production	Protein function/G-proteins/GPCR Regulation of metabolism/Regulation of lipid metabolism	G-protein coupled receptor protein signaling pathway	0.3651	4	256	0.06344	5	256	0.2069	6	256	0.5148	3	256	0.3616	6	256	0.0007452	18	256	0.4888	9	256	0.0002959	23	256		0	0	0	0	0	0		0	0	1	1	1	0	1
Development_A2B receptor: action via G-protein alpha s	Protein function/G-proteins/GPCR Regulatory processes/Development/Development (common pathways)	G-protein coupled receptor protein signaling pathway, response to extracellular stimulus	0.3668	3	181	0.06489	4	181	0.5322	3	181	0.8567	1	181	0.05906	7	181	0.02034	11	181	0.08443	10	181	0.01483	14	181		0	0	0	0	0	0		0	0	1	1	1	0	1
Development _ACM2 and ACM4 activation of ERK	Protein function/G-proteins/GPCR Regulatory processes/Development/Development (common pathways)	G-protein coupled receptor protein signaling pathway, response to extracellular stimulus	0.3862	3	187	0.2038	3	187	0.7871	2	187	0.1404	4	187	0.4777	4	187	0.004204	13	187	0.5994	6	187	0.003749	16	187		0	0	0	0	0	0		0	0	1	1	1	0	1
Development_Angiotensin signaling via PYK2	Disease maps/Cardiac Hypertrophy Protein function/G-proteins/GPCR Regulatory processes/Development/Angiogenesis	G-protein coupled receptor protein signaling pathway, response to extracellular stimulus	0.4212	3	198	0.4904	2	198	0.8128	2	198	0.6251	2	198	0.3257	5	198	0.006736	13	198	0.4961	7	198	0.01424	15	198		0	0	0	0	0	0		0	0	1	1	1	0	1
Immune response_PGE2 common pathways	Regulatory processes/Immune response	immune response	0.4494	3	207	0.8226	1	207	0.8318	2	207	0.07177	5	207	0.5571	4	207	0.0005221	16	207	0.6956	6	207	0.00184	18	207		0	0	0	0	0	0		0	0	1	1	1	0	1
Development_ACM3 activation of astroglial cells proliferation	Protein function/G-proteins/GPCR Regulatory processes/Development/Neurogenesis	G-protein coupled receptor protein signaling pathway, response to extracellular stimulus	0.6311	1	83	0.4997	1	83	0.3683	2	83	0.5894	1	83	0.0741	4	83	0.03763	6	83	0.3028	4	83	0.0492	7	83		0	0	0	0	0	0		0	0	1	1	1	0	1
G-protein signaling_G-Protein alpha-s signaling cascades	Protein function/G-proteins/GPCR	G-protein coupled receptor protein signaling pathway	0.6347	2	180	0.7776	1	180	0.5285	3	180	0.8552	1	180	0.4486	4	180	0.001068	14	180	0.5622	6	180	0.00257	16	180		0	0	0	0	0	0		0	0	1	1	1	0	1
Proteolysis_Putative SUMO-1 pathway	Regulatory processes/Proteolysis	proteolysis	0.6441	1	86	0.1602	2	86	NA	NA	NA	0.06451	3	86	0.8088	1	86	0.04356	6	86	0.7877	2	86	0.007613	9	86		0	0	0	0	0	0		0	0	1	1	1	0	1
Development_Hedgehog and PTH signaling pathways participation in bone and cartilage development	Regulatory processes/Development/Development (common pathways)	response to extracellular stimulus	0.7549	1	117	0.07416	3	117	0.5421	2	117	0.1298	3	117	0.3853	3	117	0.000202	12	117	0.7551	3	117	0.0008622	13	117		0	0	0	0	0	0		0	0	1	1	1	0	1
Cell cycle_Initiation of mitosis	Regulatory processes/Cell cycle	cell cycle	0.8141	1	140	0.3241	2	140	0.6395	2	140	0.06342	4	140	0.9324	1	140	0.0003008	13	140	0.6936	4	140	4.94e-05	17	140		0	0	0	0	0	0		0	0	1	1	1	0	1
Immune response_Role of DAP12 receptors in NK cells	Regulatory processes/Immune response	immune response	NA	NA	NA	0.1664	3	169	0.2662	4	169	0.2694	3	169	0.1051	6	169	0.0005762	14	169	0.3384	7	169	0.001347	16	169		0	0	0	0	0	0		0	0	1	1	1	0	1
Transport_Clathrin-coated vesicle cycle	Disease maps/Cystic fibrosis Regulatory processes/Transport		NA	NA	NA	NA	NA	NA	0.1196	8	316	0.249	5	316	0.7205	5	316	0.00143	20	316	0.3703	12	316	0.009264	22	316		0	0	0	0	0	0		0	0	1	1	1	0	1
Delta508-CFTR traffic / ER-to-Golgi in CF	Disease maps/Cystic fibrosis		NA	NA	NA	NA	NA	NA	0.3234	2	75	0.1906	2	75	NA	NA	NA	0.007017	7	75	0.7207	2	75	0.01034	8	75		0	0	0	0	0	0		0	0	1	1	1	0	1
Normal wtCFTR traffic / ER-to-Golgi	Disease maps/Cystic fibrosis		NA	NA	NA	NA	NA	NA	0.3234	2	75	0.1906	2	75	NA	NA	NA	0.007017	7	75	0.7207	2	75	0.01034	8	75		0	0	0	0	0	0		0	0	1	1	1	0	1
Cell cycle_Transition and termination of DNA replacation	Regulatory processes/Cell cycle	cell cycle	NA	NA	NA	NA	NA	NA	0.4944	2	107	0.3161	2	107	0.6069	2	107	0.004771	9	107	0.6996	3	107	0.01098	10	107		0	0	0	0	0	0		0	0	1	1	1	0	1
DNA damage_NHEJ mechanisms of DSBs repair	Regulatory processes/DNA-damage		NA	NA	NA	NA	NA	NA	0.6696	1	71	NA	NA	NA	0.3927	2	71	0.005206	7	71	0.4264	3	71	0.02366	7	71		0	0	0	0	0	0		0	0	1	1	1	0	1
Signal transduction_cAMP signaling	Protein function/G-proteins/GPCR Protein function/Second messenger	second-messenger-mediated signaling, G-protein coupled receptor protein signaling pathway	0.1459	5	232	0.5753	2	232	0.698	3	232	0.7094	2	232	0.9367	2	232	0.02262	13	232	0.5168	8	232	0.04838	15	232		0	0	0	0	0	0		0	0	1	1	1	0	1
Cell adhesion_Integrin inside-out signaling	Regulatory processes/Cell adhesion	cell adhesion	0.1667	5	243	0.6005	2	243	0.8915	2	243	0.2612	4	243	0.9469	2	243	0.006625	15	243	0.7083	7	243	0.03705	16	243		0	0	0	0	0	0		0	0	1	1	1	0	1
Immune response_Lipoxins and Resolvin E1 inhibitory action on neutrophil functions	Regulatory processes/Immune response	immune response	0.2094	3	132	0.2997	2	132	0.8726	1	132	0.1672	3	132	0.9212	1	132	0.04441	8	132	0.8226	3	132	0.04032	10	132		0	0	0	0	0	0		0	0	1	1	1	0	1
Inhibitory action of Lipoxins and Resolvin E1 on neutrophil functions	Disease maps/Cystic fibrosis		0.2187	3	135	0.3089	2	135	0.8784	1	135	0.1751	3	135	0.9256	1	135	0.04952	8	135	0.834	3	135	0.04581	10	135		0	0	0	0	0	0		0	0	1	1	1	0	1
Transport_ACM3 in salivary glands	Protein function/G-proteins/GPCR Regulatory processes/Transport	G-protein coupled receptor protein signaling pathway	0.3343	3	171	0.4158	2	171	0.4943	3	171	0.5456	2	171	0.6345	3	171	0.0139	11	171	0.512	6	171	0.0436	12	171		0	0	0	0	0	0		0	0	1	1	1	0	1
Development_A2A receptor signaling	Protein function/G-proteins/GPCR Regulatory processes/Development/Development (common pathways)	G-protein coupled receptor protein signaling pathway, response to extracellular stimulus	0.3668	3	181	0.1911	3	181	0.9408	1	181	0.5764	2	181	0.2632	5	181	0.04548	10	181	0.404	7	181	0.03136	13	181		0	0	0	0	0	0		0	0	1	1	1	0	1
Transport_Intracellular cholesterol transport in norm	Regulatory processes/Transport		0.3733	3	183	0.7831	1	183	0.7769	2	183	0.5823	2	183	0.8654	2	183	0.001252	14	183	0.7371	5	183	0.01617	14	183		0	0	0	0	0	0		0	0	1	1	1	0	1
G-protein signaling_G-Proteins mediated regulation p38 and JNK signaling	Protein function/G-proteins/GPCR	G-protein coupled receptor protein signaling pathway	0.399	3	191	0.2124	3	191	0.9493	1	191	0.8713	1	191	0.8807	2	191	0.0006528	15	191	0.8856	4	191	0.004601	16	191		0	0	0	0	0	0		0	0	1	1	1	0	1
Regulation of lipid metabolism_G-alpha(q) regulation of lipid metabolism	Regulation of metabolism/Regulation of lipid metabolism		0.4445	2	126	0.08801	3	126	0.5823	2	126	0.1519	3	126	0.6946	2	126	0.01336	9	126	0.415	5	126	0.01277	11	126		0	0	0	0	0	0		0	0	1	1	1	0	1
Muscle contraction_ACM regulation of smooth muscle contraction	Protein function/G-proteins/GPCR Regulatory processes/Muscle contraction	G-protein coupled receptor protein signaling pathway	0.4831	3	218	0.5417	2	218	0.4362	4	218	0.9038	1	218	0.7865	3	218	0.002436	15	218	0.8579	5	218	0.007228	17	218		0	0	0	0	0	0		0	0	1	1	1	0	1
Immune response _Histamine signaling in dendritic cells	Protein function/G-proteins/GPCR Regulatory processes/Immune response	immune response, G-protein coupled receptor protein signaling pathway	0.501	3	224	0.8461	1	224	0.8629	2	224	0.09282	5	224	0.9283	2	224	0.003151	15	224	0.873	5	224	0.009349	17	224		0	0	0	0	0	0		0	0	1	1	1	0	1
Muscle contraction_ GPCRs in the regulation of smooth muscle tone	Protein function/G-proteins/GPCR Regulatory processes/Cytoskeleton remodeling Regulatory processes/Muscle contraction	G-protein coupled receptor protein signaling pathway	0.5019	4	308	0.2541	4	308	0.8568	3	308	0.1134	6	308	0.934	3	308	0.02343	16	308	0.8934	7	308	0.01343	21	308		0	0	0	0	0	0		0	0	1	1	1	0	1
G-protein signaling_G-Protein alpha-i signaling cascades	Protein function/G-proteins/GPCR	G-protein coupled receptor protein signaling pathway	0.5359	2	150	NA	NA	NA	NA	NA	NA	0.476	2	150	0.5459	3	150	0.01475	10	150	0.5671	5	150	0.03983	11	150		0	0	0	0	0	0		0	0	1	1	1	0	1
Signal transduction_PKA signaling	Protein function/G-proteins/GPCR Protein function/Kinases Protein function/Second messenger	protein kinase cascade, second-messenger-mediated signaling, G-protein coupled receptor protein signaling pathway	0.5941	2	167	0.7521	1	167	0.7322	2	167	0.8335	1	167	0.8293	2	167	0.02859	10	167	0.814	4	167	0.03748	12	167		0	0	0	0	0	0		0	0	1	1	1	0	1
Translation _Alpha-1 adrenergic receptors regulation of translation	Protein function/G-proteins/GPCR Regulatory processes/Translation	G-protein coupled receptor protein signaling pathway, translation	0.6776	2	195	0.4824	2	195	0.9524	1	195	0.1561	4	195	0.72	3	195	0.03271	11	195	0.7852	5	195	0.0263	14	195		0	0	0	0	0	0		0	0	1	1	1	0	1
Development_EDG3 signaling pathway	Protein function/G-proteins/GPCR Regulatory processes/Development/Development (common pathways)	G-protein coupled receptor protein signaling pathway, response to extracellular stimulus	0.691	2	200	NA	NA	NA	0.8172	2	200	0.6306	2	200	0.7357	3	200	0.01735	12	200	0.6638	6	200	0.03167	14	200		0	0	0	0	0	0		0	0	1	1	1	0	1
G-protein signaling_Rap1A regulation pathway	Protein function/G-proteins/RAS-group	small GTPase mediated signal transduction	0.8026	1	135	0.3089	2	135	NA	NA	NA	0.4225	2	135	0.9256	1	135	0.04952	8	135	0.9431	2	135	0.02039	11	135		0	0	0	0	0	0		0	0	1	1	1	0	1
G-protein signaling_G-Protein alpha-12 signaling pathway	Protein function/G-proteins/GPCR	G-protein coupled receptor protein signaling pathway	0.8932	1	186	0.7885	1	186	0.7846	2	186	0.8642	1	186	0.8713	2	186	0.01027	12	186	0.9505	3	186	0.01836	14	186		0	0	0	0	0	0		0	0	1	1	1	0	1
Blood coagulation_GPCRs in platelet aggregation	Protein function/G-proteins/GPCR Regulatory processes/Blood coagulation Regulatory processes/Cell adhesion Regulatory processes/Cytoskeleton remodeling	cell adhesion, cell death, G-protein coupled receptor protein signaling pathway	0.9076	2	332	0.5215	3	332	0.8889	3	332	0.6887	3	332	0.9529	3	332	0.01146	18	332	0.9676	6	332	0.02801	21	332		0	0	0	0	0	0		0	0	1	1	1	0	1
Cell cycle_Spindle assembly and chromosome separation	Regulatory processes/Cell cycle	cell cycle	0.9568	1	261	0.8871	1	261	0.5757	4	261	0.1481	5	261	0.9602	2	261	0.0003519	19	261	0.9393	5	261	0.0009301	22	261		0	0	0	0	0	0		0	0	1	1	1	0	1
G-protein signaling_Rap1B regulation pathway	Protein function/G-proteins/RAS-group	small GTPase mediated signal transduction	NA	NA	NA	0.2837	1	40	NA	NA	NA	0.3487	1	40	NA	NA	NA	0.006458	5	40	NA	NA	NA	0.004935	6	40		0	0	0	0	0	0		0	0	1	1	1	0	1
Cell cycle_Sister chromatid cohesion	Regulatory processes/Cell cycle	cell cycle	NA	NA	NA	NA	NA	NA	0.2059	3	101	0.2926	2	101	NA	NA	NA	0.0008835	10	101	0.6619	3	101	0.007431	10	101		0	0	0	0	0	0		0	0	1	1	1	0	1
Propionate metabolism p.2	Metabolic maps/Metabolic maps (common pathways)/Carbohydrates metabolism		NA	NA	NA	NA	NA	NA	0.2719	2	66	0.5072	1	66	0.719	1	66	0.01378	6	66	0.6532	2	66	0.04889	6	66		0	0	0	0	0	0		0	0	1	1	1	0	1
Propionate metabolism p.1	Metabolic maps/Metabolic maps (common pathways)/Carbohydrates metabolism		NA	NA	NA	NA	NA	NA	0.4724	1	41	0.3557	1	41	0.5454	1	41	0.007178	5	41	0.7528	1	41	0.02341	5	41		0	0	0	0	0	0		0	0	1	1	1	0	1
Immune response _Antigen presentation by MHC class I	Disease maps/Cystic fibrosis Regulatory processes/Immune response	immune response	NA	NA	NA	NA	NA	NA	0.8397	2	211	0.8962	1	211	0.9828	1	211	0.001777	15	211	0.9739	3	211	0.01153	16	211		0	0	0	0	0	0		0	0	1	1	1	0	1
Vitamin B7 (biotin) metabolism	Metabolic maps/Metabolic maps (common pathways)/Vitamin and cofactor metabolism		NA	NA	NA	NA	NA	NA	NA	NA	NA	0.2926	2	101	NA	NA	NA	4.854e-05	12	101	NA	NA	NA	0.0007412	12	101		0	0	0	0	0	0		0	0	1	1	1	0	1
Peroxisomal branched chain fatty acid oxidation	Metabolic maps/Metabolic maps (common pathways)/Lipid metabolism		NA	NA	NA	NA	NA	NA	NA	NA	NA	0.4688	1	59	NA	NA	NA	0.0003507	8	59	NA	NA	NA	0.00238	8	59		0	0	0	0	0	0		0	0	1	1	1	0	1
Leucune, isoleucine and valine metabolism.p.2	Metabolic maps/Metabolic maps (common pathways)/Aminoacid metabolism		NA	NA	NA	NA	NA	NA	NA	NA	NA	0.5429	1	73	NA	NA	NA	0.006061	7	73	NA	NA	NA	0.02708	7	73		0	0	0	0	0	0		0	0	1	1	1	0	1
Cell adhesion_Cadherin-mediated cell adhesion	Regulatory processes/Cell adhesion	cell adhesion	0.1674	3	118	0.6266	1	118	0.2757	3	118	0.03794	4	118	0.3904	3	118	0.06335	7	118	0.102	7	118	0.04832	9	118		0	0	0	0	0	0		0	1	0	1	1	0	1
Transcription_Formation of Sin3A and NuRD complexes and their role in transcription regulation	Regulatory processes/Transcription	transcription	0.6845	1	96	0.5512	1	96	0.06211	4	96	0.01966	4	96	NA	NA	NA	0.06734	6	96	0.2196	5	96	0.001634	11	96		0	0	0	0	0	0		0	1	0	1	1	0	1
Cell adhesion_Endothelial cell contacts by non-junctional mechanisms	Regulatory processes/Cell adhesion	cell adhesion	0.7549	1	117	NA	NA	NA	NA	NA	NA	4.964e-06	9	117	0.8948	1	117	0.06109	7	117	0.9064	2	117	0.002656	12	117		0	0	0	0	0	0		0	1	0	1	1	0	1
Oxidative stress_Role of ASK1 under oxidative stress	Protein function/Kinases Protein function/Transcription factors Regulatory processes/Oxidative stress	transcription, protein kinase cascade	0.7578	1	118	0.2568	2	118	0.5467	2	118	0.03794	4	118	0.1882	4	118	0.06335	7	118	0.3617	5	118	0.00801	11	118		0	0	0	0	0	0		0	1	0	1	1	0	1
Cell cycle_Nucleocytoplasmic transport of CDK/Cyclins	Regulatory processes/Cell cycle	cell cycle	NA	NA	NA	0.3887	1	59	0.2318	2	59	0.0004212	5	59	0.1025	3	59	0.09895	4	59	0.3168	3	59	0.03058	6	59		0	0	0	0	0	0		0	1	0	1	1	0	1
G-protein signaling_Cross-talk between Ras-family GTPases	Protein function/G-proteins/RAS-group	small GTPase mediated signal transduction	NA	NA	NA	0.433	1	68	NA	NA	NA	0.03626	3	68	0.3723	2	68	0.05214	5	68	0.6693	2	68	0.005783	8	68		0	0	0	0	0	0		0	1	0	1	1	0	1
Cell adhesion_Endothelial cell contacts by junctional mechanisms	Regulatory processes/Cell adhesion	cell adhesion	0.3136	2	95	0.5474	1	95	NA	NA	NA	0.003566	5	95	0.8392	1	95	0.1541	5	95	0.6208	3	95	0.03728	8	95		0	0	0	0	0	0		0	1	0	1	1	0	1
Cell adhesion_Integrin-mediated cell adhesion	Regulatory processes/Cell adhesion	cell adhesion	0.3893	4	265	0.6475	2	265	0.9175	2	265	0.02439	7	265	0.9626	2	265	0.0556	13	265	0.8815	6	265	0.01113	19	265		0	0	0	0	0	0		0	1	0	1	1	0	1
Proteolysis_Putative ubiquitin pathway	Regulatory processes/Proteolysis	proteolysis	NA	NA	NA	0.508	1	85	0.7345	1	85	0.002201	5	85	0.483	2	85	0.2477	4	85	0.7823	2	85	0.02083	8	85		0	0	0	0	0	0		0	1	0	1	1	0	1
DNA damage_Role of SUMO in p53 regulation	Regulatory processes/Apoptosis and survival Regulatory processes/DNA-damage	apoptosis	NA	NA	NA	NA	NA	NA	NA	NA	NA	0.022	3	56	0.6594	1	56	0.08545	4	56	0.8518	1	56	0.02435	6	56		0	0	0	0	0	0		0	1	0	1	1	0	1
Development_Endothelin-1/EDNRA signaling	Disease maps/Cardiac Hypertrophy Protein function/G-proteins/GPCR Protein function/Hormones Regulatory processes/Development/Development (common pathways)	response to hormone stimulus, G-protein coupled receptor protein signaling pathway, response to extracellular stimulus	0.248	4	212	0.03266	5	212	0.9635	1	212	0.07766	5	212	0.3783	5	212	0.1037	10	212	0.2819	9	212	0.04774	14	212		0	0	0	0	0	0		1	0	0	1	1	0	1
G-protein signaling_Rap2B regulation pathway	Protein function/G-proteins/RAS-group	small GTPase mediated signal transduction	NA	NA	NA	0.001011	3	24	NA	NA	NA	NA	NA	NA	NA	NA	NA	0.1595	2	24	NA	NA	NA	0.002325	5	24		0	0	0	0	0	0		1	0	0	1	1	0	1
Development_EGFR signaling via small GTPases	Protein function/G-proteins/RAS-group Protein function/Growth factors Regulatory processes/Development/Epidermal cell development	small GTPase mediated signal transduction, intracellular receptor-mediated signaling pathway, response to extracellular stimulus	0.7519	1	116	0.6203	1	116	0.8364	1	116	0.3511	2	116	0.1806	4	116	0.05887	7	116	0.5471	4	116	0.01852	10	116		0	0	0	0	0	0		0	0	0	1	1	0	1
Regulation of lipid metabolism_Regulation of lipid metabolism by niacin and isoprenaline	Regulation of metabolism/Regulation of lipid metabolism		0.1114	4	153	0.1352	3	153	0.9082	1	153	0.4864	2	153	0.9474	1	153	0.08802	8	153	0.4064	6	153	0.04488	11	153		0	0	0	0	0	0		0	0	0	1	1	0	1
CFTR folding and maturation (norm and CF)	Disease maps/Cystic fibrosis		0.2474	2	80	NA	NA	NA	0.7129	1	80	0.2099	2	80	0.7854	1	80	0.0906	5	80	0.2802	4	80	0.04165	7	80		0	0	0	0	0	0		0	0	0	1	1	0	1
Development_Role Activin A in cell differentiation and proliferation	Protein function/Growth factors Regulatory processes/Development/Development (common pathways)	intracellular receptor-mediated signaling pathway, response to extracellular stimulus	0.2662	3	150	0.3542	2	150	NA	NA	NA	0.07735	4	150	0.7816	2	150	0.08066	8	150	0.5671	5	150	0.03983	11	150		0	0	0	0	0	0		0	0	0	1	1	0	1
Regulation of lipid metabolism_Regulation of lipid metabolism via LXR, NF-Y and SREBP	Protein function/Transcription factors Regulation of metabolism/Regulation of lipid metabolism	transcription	0.357	2	105	0.217	2	105	0.8057	1	105	0.3083	2	105	0.5966	2	105	0.2042	5	105	0.4691	4	105	0.02552	9	105		0	0	0	0	0	0		0	0	0	1	1	0	1
Development_Alpha-1 adrenergic receptors signaling via cAMP	Protein function/G-proteins/GPCR Regulatory processes/Development/Development (common pathways)	G-protein coupled receptor protein signaling pathway, response to extracellular stimulus	0.6082	1	78	NA	NA	NA	NA	NA	NA	0.05097	3	78	0.4388	2	78	0.2033	4	78	0.7406	2	78	0.03706	7	78		0	0	0	0	0	0		0	0	0	1	1	0	1
G-protein signaling_G-Protein alpha-q signaling cascades	Protein function/G-proteins/GPCR	G-protein coupled receptor protein signaling pathway	0.6287	2	178	0.1849	3	178	0.9379	1	178	0.852	1	178	0.6611	3	178	0.08618	9	178	0.7149	5	178	0.0279	13	178		0	0	0	0	0	0		0	0	0	1	1	0	1
Immune response_MIF-JAB1 signaling	Regulatory processes/Immune response	immune response	0.6608	1	90	0.1719	2	90	0.7544	1	90	0.07183	3	90	0.5132	2	90	0.1312	5	90	0.5842	3	90	0.02823	8	90		0	0	0	0	0	0		0	0	0	1	1	0	1
Transcription_Ligand-Dependent Transcription of Retinoid-Target genes	Protein function/Transcription factors	transcription	0.8122	3	365	0.3597	4	365	0.05953	10	365	0.748	3	365	0.9929	2	365	0.08216	16	365	0.7823	10	365	0.0232	23	365		0	0	0	0	0	0		0	0	0	1	1	0	1
Regulation of lipid metabolism_Regulation of fatty acid synthesis: NLTP and EHHADH	Regulation of metabolism/Regulation of lipid metabolism		NA	NA	NA	0.2214	1	30	NA	NA	NA	0.275	1	30	0.4383	1	30	0.05902	3	30	0.6403	1	30	0.03086	4	30		0	0	0	0	0	0		0	0	0	1	1	0	1
G-protein signaling_K-RAS regulation pathway	Protein function/G-proteins/RAS-group	small GTPase mediated signal transduction	NA	NA	NA	0.4997	1	83	0.726	1	83	0.05925	3	83	NA	NA	NA	0.2348	4	83	0.941	1	83	0.0492	7	83		0	0	0	0	0	0		0	0	0	1	1	0	1
Development_Osteopontin signaling in osteoclasts	Protein function/Cyto/chemokines Regulatory processes/Cytoskeleton remodeling Regulatory processes/Development/Ossification and bone remodeling	cytokine and chemokine mediated signaling pathway, response to extracellular stimulus	0.3397	2	101	0.2048	2	101	0.004922	6	101	0.6616	1	101	0.04414	5	101	0.03155	7	101	0.02032	8	101	0.05047	8	101		0	1	1	1	1	0		0	0	1	0	1	0	1
Development_FGFR signaling pathway	Protein function/Growth factors Regulatory processes/Development/Development (common pathways)	intracellular receptor-mediated signaling pathway, response to extracellular stimulus	0.06187	5	177	0.772	1	177	0.2936	4	177	0.5642	2	177	0.007135	9	177	0.01755	11	177	0.07532	10	177	0.05404	12	177		0	0	1	0	1	0		0	0	1	0	1	0	1
Cell adhesion_Alpha-4 integrins in cell migration and adhesion	Regulatory processes/Cell adhesion Regulatory processes/Cytoskeleton remodeling	cell adhesion	0.2002	3	129	0.6594	1	129	0.322	3	129	0.7495	1	129	0.4461	3	129	0.03965	8	129	0.143	7	129	0.07582	9	129		0	0	0	0	0	0		0	0	1	0	1	0	1
Sphingolipid metabolism	Metabolic maps/Metabolic maps (common pathways)/Lipid metabolism		0.7202	1	106	0.05869	3	106	0.226	3	106	0.6793	1	106	0.1442	4	106	0.03945	7	106	0.1456	6	106	0.06351	8	106		0	0	0	0	0	0		0	0	1	0	1	0	1
Immune response_Delta-type opioid receptor signaling in T-cells	Protein function/G-proteins/GPCR Regulatory processes/Immune response	G-protein coupled receptor protein signaling pathway, immune response	0.2566	3	147	NA	NA	NA	0.8992	1	147	0.7935	1	147	0.5323	3	147	0.03245	9	147	0.5491	5	147	0.07272	10	147		0	0	0	0	0	0		0	0	1	0	1	0	1
Cytoskeleton remodeling_ACM3 and ACM4 in keratinocyte migration	Protein function/G-proteins/GPCR Regulatory processes/Cytoskeleton remodeling	G-protein coupled receptor protein signaling pathway	0.3699	2	108	NA	NA	NA	0.4994	2	108	NA	NA	NA	0.3387	3	108	0.04294	7	108	0.4909	4	108	0.1439	7	108		0	0	0	0	0	0		0	0	1	0	1	0	1
Mitochondrial unsaturated fatty acid beta-oxidation	Metabolic maps/Metabolic maps (common pathways)/Lipid metabolism		0.4175	1	45	NA	NA	NA	NA	NA	NA	0.3827	1	45	0.5791	1	45	0.04455	4	45	0.4476	2	45	0.1056	4	45		0	0	0	0	0	0		0	0	1	0	1	0	1
Chemotaxis_Lipoxin inhibitory action on neutrophil migration	Regulatory processes/Chemotaxis Regulatory processes/Cytoskeleton remodeling Regulatory processes/Immune response	immune response	0.4399	4	284	0.6844	2	284	0.8169	3	284	0.8073	2	284	0.791	4	284	0.02425	15	284	0.7379	8	284	0.1102	16	284		0	0	0	0	0	0		0	0	1	0	1	0	1
Development_EDNRB signaling	Disease maps/Cardiac Hypertrophy Protein function/G-proteins/GPCR Protein function/Hormones Regulatory processes/Development/Development (common pathways)	response to hormone stimulus, G-protein coupled receptor protein signaling pathway, response to extracellular stimulus	0.4401	3	204	0.8181	1	204	0.8257	2	204	0.6413	2	204	0.3482	5	204	0.01993	12	204	0.5276	7	204	0.06871	13	204		0	0	0	0	0	0		0	0	1	0	1	0	1
Inhibitory action of Lipoxins on neutrophil migration	Disease maps/Cystic fibrosis		0.4557	4	290	0.6954	2	290	0.8277	3	290	0.8164	2	290	0.8042	4	290	0.02847	15	290	0.7582	8	290	0.1254	16	290		0	0	0	0	0	0		0	0	1	0	1	0	1
Neurophysiological process_ACM regulation of nerve impulse	Protein function/G-proteins/GPCR Regulatory processes/Neurophysiological process	G-protein coupled receptor protein signaling pathway	0.504	3	225	0.5587	2	225	0.4601	4	225	NA	NA	NA	0.804	3	225	0.0383	12	225	0.6309	7	225	0.07076	14	225		0	0	0	0	0	0		0	0	1	0	1	0	1
Development_Angiotensin activation of Akt	Disease maps/Cardiac Hypertrophy Protein function/G-proteins/GPCR Regulatory processes/Development/Angiogenesis	G-protein coupled receptor protein signaling pathway, response to extracellular stimulus	0.6407	2	182	0.4469	2	182	0.7744	2	182	0.307	3	182	0.2668	5	182	0.02109	11	182	0.573	6	182	0.06393	12	182		0	0	0	0	0	0		0	0	1	0	1	0	1
Immune response_MIF - the neuroendocrine-macrophage connector	Regulatory processes/Immune response	immune response	0.6534	3	281	0.9046	1	281	0.4391	5	281	0.8025	2	281	0.7842	4	281	0.04352	14	281	0.6009	9	281	0.103	16	281		0	0	0	0	0	0		0	0	1	0	1	0	1
Protein folding_Membrane trafficking and signal transduction of G-alpha (i) heterotrimeric G-protein	Protein function/G-proteins Regulatory processes/Transport		0.7636	1	120	NA	NA	NA	NA	NA	NA	NA	NA	NA	NA	NA	NA	0.02747	8	120	0.9833	1	120	0.1102	8	120		0	0	0	0	0	0		0	0	1	0	1	0	1
Development_EDG6 signaling pathway	Protein function/G-proteins/GPCR Regulatory processes/Development/Development (common pathways)	G-protein coupled receptor protein signaling pathway, response to extracellular stimulus	0.772	1	123	NA	NA	NA	0.8533	1	123	0.7328	1	123	0.416	3	123	0.03119	8	123	0.5935	4	123	0.05985	9	123		0	0	0	0	0	0		0	0	1	0	1	0	1
Muscle contraction_EDG5-mediated smooth muscle contraction	Protein function/G-proteins/GPCR Regulatory processes/Muscle contraction	G-protein coupled receptor protein signaling pathway	0.8292	1	147	NA	NA	NA	0.8992	1	147	NA	NA	NA	0.941	1	147	0.03245	9	147	0.9595	2	147	0.1379	9	147		0	0	0	0	0	0		0	0	1	0	1	0	1
Oxidative stress_Angiotensin II-induced ROS production	Protein function/G-proteins/GPCR Regulatory processes/Oxidative stress	G-protein coupled receptor protein signaling pathway	NA	NA	NA	NA	NA	NA	0.7303	1	84	NA	NA	NA	0.4768	2	84	0.03955	6	84	0.7767	2	84	0.1214	6	84		0	0	0	0	0	0		0	0	1	0	1	0	1
DNA damage_Role of Brca1 and Brca2 in DNA repair	Regulatory processes/DNA-damage		NA	NA	NA	NA	NA	NA	0.8389	1	117	NA	NA	NA	0.8948	1	117	0.02406	8	117	0.9815	1	117	0.09896	8	117		0	0	0	0	0	0		0	0	1	0	1	0	1
Cytoskeleton remodeling_RalA regulation pathway	Protein function/G-proteins/RAS-group Regulatory processes/Cytoskeleton remodeling	small GTPase mediated signal transduction	NA	NA	NA	NA	NA	NA	NA	NA	NA	0.3004	2	103	0.5861	2	103	0.03457	7	103	0.8636	2	103	0.05546	8	103		0	0	0	0	0	0		0	0	1	0	1	0	1
Transport_RAB1A regulation pathway	Protein function/G-proteins/RAS-group Regulatory processes/Transport	small GTPase mediated signal transduction	NA	NA	NA	NA	NA	NA	NA	NA	NA	0.5177	1	68	0.7296	1	68	0.01579	6	68	0.9016	1	68	0.05513	6	68		0	0	0	0	0	0		0	0	1	0	1	0	1
Development_Beta-adrenergic receptors signaling via cAMP	Protein function/G-proteins/GPCR Regulatory processes/Development/Development (common pathways) Regulatory processes/Muscle contraction	G-protein coupled receptor protein signaling pathway, response to extracellular stimulus	0.3441	3	174	0.01546	5	174	0.7526	2	174	0.03934	5	174	0.4232	4	174	0.4168	6	174	0.3657	7	174	0.1632	10	174		0	0	0	0	0	0		1	1	0	0	1	0	1
Methionine-cysteine-glutamate metabolism	Metabolic maps/Metabolic maps (common pathways)/Aminoacid metabolism		0.4772	1	54	0.3627	1	54	0.5692	1	54	0.02	3	54	0.2747	2	54	0.481	2	54	0.2708	3	54	0.06491	5	54		0	0	0	0	0	0		0	1	0	0	1	0	1
Cytokine production by Th17 cells in CF	Disease maps/Cystic fibrosis		0.05334	4	118	0.07564	3	118	0.8414	1	118	0.00172	6	118	0.8968	1	118	0.276	5	118	0.5607	4	118	0.1026	8	118		0	0	0	0	0	0		0	1	0	0	1	0	1
Development_Ligand-dependent activation of the ESR1/AP-1 pathway	Protein function/Hormones Protein function/Transcription factors Regulatory processes/Development/Development (common pathways)	transcription, response to hormone stimulus, response to extracellular stimulus	0.221	2	74	NA	NA	NA	0.6847	1	74	0.04478	3	74	0.4127	2	74	0.3794	3	74	0.4529	3	74	0.07662	6	74		0	0	0	0	0	0		0	1	0	0	1	0	1
Neurophysiological process_PGE2-induced pain processing	Regulatory processes/Immune response Regulatory processes/Neurophysiological process	immune response	0.4119	2	118	0.6266	1	118	0.8414	1	118	0.03794	4	118	0.3904	3	118	0.276	5	118	0.5607	4	118	0.3367	6	118		0	0	0	0	0	0		0	1	0	0	1	0	1
Immune response_IL-12-induced IFN-gamma production	Protein function/Cyto/chemokines Regulatory processes/Immune response	cytokine and chemokine mediated signaling pathway, immune response	0.5066	2	142	0.115	3	142	NA	NA	NA	0.01843	5	142	0.935	1	142	0.1327	7	142	0.8582	3	142	0.1186	9	142		0	0	0	0	0	0		0	1	0	0	1	0	1
Sulfur metabolism	Metabolic maps/Metabolic maps (common pathways)/Aminoacid metabolism		0.5136	1	60	0.3938	1	60	NA	NA	NA	0.02633	3	60	0.6846	1	60	0.5372	2	60	0.6014	2	60	0.09258	5	60		0	0	0	0	0	0		0	1	0	0	1	0	1
Development_Ligand-independent activation of ESR1 and ESR2	Protein function/Growth factors Protein function/Hormones Protein function/Transcription factors Regulatory processes/Development/Development (common pathways)	transcription, response to hormone stimulus, intracellular receptor-mediated signaling pathway, response to extracellular stimulus	0.5842	2	164	0.3956	2	164	NA	NA	NA	0.03172	5	164	0.3804	4	164	0.5419	5	164	0.4716	6	164	0.0671	11	164		0	0	0	0	0	0		0	1	0	0	1	0	1
Development_GDNF signaling	Regulatory processes/Development/Neurogenesis	response to extracellular stimulus	0.5938	1	75	0.4652	1	75	NA	NA	NA	0.04629	3	75	0.7637	1	75	0.3875	3	75	0.7207	2	75	0.1828	5	75		0	0	0	0	0	0		0	1	0	0	1	0	1
Methionine metabolism	Metabolic maps/Metabolic maps (common pathways)/Aminoacid metabolism		NA	NA	NA	0.313	1	45	0.5043	1	45	0.01227	3	45	NA	NA	NA	0.7438	1	45	0.7843	1	45	0.1056	4	45		0	0	0	0	0	0		0	1	0	0	1	0	1
Selenoaminoacids and taurine, hypotaurine metabolism	Metabolic maps/Metabolic maps (common pathways)/Aminoacid metabolism		NA	NA	NA	0.4137	1	64	0.6315	1	64	0.03109	3	64	0.708	1	64	0.5722	2	64	0.8872	1	64	0.1139	5	64		0	0	0	0	0	0		0	1	0	0	1	0	1
(L)-Alanine, (L)-cysteine, and (L)-methionine metabolism	Metabolic maps/Metabolic maps (common pathways)/Aminoacid metabolism		NA	NA	NA	0.4516	1	72	NA	NA	NA	0.04184	3	72	0.7497	1	72	0.8869	1	72	0.9141	1	72	0.3274	4	72		0	0	0	0	0	0		0	1	0	0	1	0	1
Cell adhesion_Cell-matrix glycoconjugates	Regulatory processes/Cell adhesion	cell adhesion	NA	NA	NA	NA	NA	NA	0.4332	2	95	0.003566	5	95	NA	NA	NA	0.3142	4	95	0.8316	2	95	0.1824	6	95		0	0	0	0	0	0		0	1	0	0	1	0	1
N-Glycan biosynthesis p2	Metabolic maps/Metabolic maps (common pathways)/Carbohydrates metabolism		NA	NA	NA	NA	NA	NA	NA	NA	NA	0.02866	3	62	0.1145	3	62	0.5549	2	62	0.3445	3	62	0.2375	4	62		0	0	0	0	0	0		0	1	0	0	1	0	1
G-protein signaling_N-RAS regulation pathway	Protein function/G-proteins/RAS-group	small GTPase mediated signal transduction	NA	NA	NA	NA	NA	NA	NA	NA	NA	0.03362	3	66	NA	NA	NA	0.314	3	66	NA	NA	NA	0.1253	5	66		0	0	0	0	0	0		0	1	0	0	1	0	1
Atherosclerosis_Role of ZNF202 in regulation of expression of genes involved in Atherosclerosis	Disease maps/Atherosclerosis		0.07947	3	84	0.03305	3	84	0.7303	1	84	0.2256	2	84	0.8013	1	84	0.106	5	84	0.5373	3	84	0.05189	7	84		0	0	0	0	0	0		1	0	0	0	1	0	1
Development_Role of HDAC and calcium/calmodulin-dependent kinase (CaMK) in control of skeletal myogenesis	Protein function/Second messenger Protein function/Transcription factors Regulatory processes/Development/Myogenesis	transcription, second-messenger-mediated signaling, response to extracellular stimulus	0.2001	4	193	0.02303	5	193	NA	NA	NA	0.6113	2	193	0.8843	2	193	0.6844	5	193	0.6299	6	193	0.2489	10	193		0	0	0	0	0	0		1	0	0	0	1	0	1
Immune response_CXCR4 signaling via second messenger	Protein function/Cyto/chemokines Protein function/G-proteins/GPCR Regulatory processes/Immune response	cytokine and chemokine mediated signaling pathway, G-protein coupled receptor protein signaling pathway, immune response	0.3018	3	161	0.04587	4	161	0.7135	2	161	0.5133	2	161	0.8137	2	161	0.5255	5	161	0.4539	6	161	0.1997	9	161		0	0	0	0	0	0		1	0	0	0	1	0	1
Transcription_Role of heterochromatin protein 1 (HP1) family in transcriptional silencing	Regulatory processes/Transcription	transcription	0.4761	2	134	0.02591	4	134	0.8765	1	134	0.4189	2	134	NA	NA	NA	0.3696	5	134	0.8303	3	134	0.09094	9	134		0	0	0	0	0	0		1	0	0	0	1	0	1
Signal transduction_Erk Interactions: Inhibition of Erk	Protein function/Kinases	protein kinase cascade	0.4831	3	218	0.03614	5	218	0.9668	1	218	0.9038	1	218	0.7865	3	218	0.2047	9	218	0.5979	7	218	0.1686	12	218		0	0	0	0	0	0		1	0	0	0	1	0	1
Cytoskeleton remodeling_Neurofilaments	Regulatory processes/Cytoskeleton remodeling Regulatory processes/Neurophysiological process		0.5536	2	155	0.04086	4	155	0.4305	3	155	0.8105	1	155	0.3417	4	155	0.8438	3	155	0.4183	6	155	0.7494	5	155		0	0	0	0	0	0		1	0	0	0	1	0	1
Immune response_Function MEF2 in T lymphocytes	Protein function/Transcription factors Regulatory processes/Immune response	transcription, immune response	0.726	2	214	0.03379	5	214	0.6451	3	214	0.667	2	214	0.9838	1	214	0.6162	6	214	0.8469	5	214	0.2428	11	214		0	0	0	0	0	0		1	0	0	0	1	0	1
Development_Transcription regulation of granulocyte development	Regulatory processes/Development/Hemopoiesis	response to extracellular stimulus	NA	NA	NA	0.0247	4	132	0.8726	1	132	0.4115	2	132	0.461	3	132	0.3578	5	132	0.6488	4	132	0.08469	9	132		0	0	0	0	0	0		1	0	0	0	1	0	1
Globo-(isoglobo) series GSL Metabolism	Metabolic maps/Metabolic maps (common pathways)/Lipid metabolism		NA	NA	NA	0.04968	2	43	NA	NA	NA	0.3693	1	43	0.5626	1	43	0.136	3	43	0.7691	1	43	0.248	3	43		0	0	0	0	0	0		1	0	0	0	1	0	1
Prostaglandin 2 biosynthesis and metabolism FM	Metabolic maps/Metabolic maps (common pathways)/Lipid metabolism		0.1734	2	63	NA	NA	NA	0.002933	5	63	0.4911	1	63	0.001267	6	63	0.8514	1	63	0.001176	8	63	0.9244	1	63		0	1	1	1	1	0		0	0	0	0	0	0	1
(L)-Arginine metabolism	Metabolic maps/Metabolic maps (common pathways)/Aminoacid metabolism		0.692	1	98	NA	NA	NA	0.004249	6	98	0.6505	1	98	0.00011	9	98	0.3345	4	98	0.005678	9	98	0.5572	4	98		0	1	1	1	1	0		0	0	0	0	0	0	1
CTP/UTP metabolism	Metabolic maps/Metabolic maps (common pathways)/Nucleotide metabolism		0.903	1	194	0.4797	2	194	1.194e-05	13	194	NA	NA	NA	2.416e-05	14	194	0.9805	2	194	3.216e-05	19	194	0.9853	3	194		0	1	1	1	1	0		0	0	0	0	0	0	1
Phospholipid metabolism p,1	Metabolic maps/Metabolic maps (common pathways)/Lipid metabolism		NA	NA	NA	0.2594	1	36	0.01802	3	36	0.3202	1	36	0.004741	4	36	0.2913	2	36	0.03157	4	36	0.1745	3	36		0	1	1	1	1	0		0	0	0	0	0	0	1
ATP/ITP metabolism	Metabolic maps/Metabolic maps (common pathways)/Nucleotide metabolism		NA	NA	NA	0.2628	3	214	0.001984	10	214	NA	NA	NA	1.768e-05	15	214	0.7669	5	214	0.0003493	18	214	0.7591	7	214		0	1	1	1	1	0		0	0	0	0	0	0	1
Nitrogen metabolism	Metabolic maps/Metabolic maps (common pathways)/Aminoacid metabolism		NA	NA	NA	0.3627	1	54	0.001478	5	54	NA	NA	NA	7.215e-05	7	54	0.8049	1	54	0.002092	7	54	0.6434	2	54		0	1	1	1	1	0		0	0	0	0	0	0	1
GTP-XTP metabolism	Metabolic maps/Metabolic maps (common pathways)/Nucleotide metabolism		NA	NA	NA	0.7701	1	176	0.006365	8	176	0.8488	1	176	0.0001546	12	176	0.8983	3	176	0.0003081	16	176	0.8386	5	176		0	1	1	1	1	0		0	0	0	0	0	0	1
Urea cycle	Metabolic maps/Metabolic maps (common pathways)/Aminoacid metabolism		NA	NA	NA	NA	NA	NA	0.0002464	7	80	0.576	1	80	2.956e-06	10	80	0.6928	2	80	7.256e-05	11	80	0.8362	2	80		0	1	1	1	1	0		0	0	0	0	0	0	1
Glycolysis and gluconeogenesis p. 1	Metabolic maps/Metabolic maps (common pathways)/Carbohydrates metabolism		0.1482	2	57	NA	NA	NA	0.01174	4	57	NA	NA	NA	0.0007448	6	57	NA	NA	NA	0.002864	7	57	NA	NA	NA		0	1	1	1	1	0		0	0	0	0	0	0	1
Cholesterol Biosynthesis	Metabolic maps/Metabolic maps (common pathways)/Steroid metabolism		0.1776	2	64	0.4137	1	64	0.0004702	6	64	NA	NA	NA	0.03377	4	64	0.8559	1	64	0.02014	6	64	0.7329	2	64		0	1	1	1	1	0		0	0	0	0	0	0	1
Oxidative phosphorylation	Metabolic maps/Metabolic maps (common pathways)/Energy metabolism		NA	NA	NA	NA	NA	NA	0.0005664	13	285	NA	NA	NA	0.02172	11	285	NA	NA	NA	0.001655	20	285	NA	NA	NA		0	1	1	1	1	0		0	0	0	0	0	0	1
Triacylglycerol metabolism p.1	Metabolic maps/Metabolic maps (common pathways)/Lipid metabolism		0.08168	3	85	NA	NA	NA	0.3793	2	85	0.5981	1	85	0.02331	5	85	0.2477	4	85	0.02401	7	85	0.4459	4	85		0	0	1	1	1	0		0	0	0	0	0	0	1
Transcription_Role of Akt in hypoxia induced HIF1 activation	Protein function/Kinases Protein function/Transcription factors Regulatory processes/Hypoxia response	transcription, protein kinase cascade	0.0945	4	144	0.6995	1	144	0.3851	3	144	0.06882	4	144	0.02077	7	144	0.9307	2	144	0.009386	11	144	0.521	6	144		0	0	1	1	1	0		0	0	0	0	0	0	1
Transcription_PPAR Pathway	Protein function/Transcription factors	transcription	0.1037	4	149	0.3512	2	149	0.9023	1	149	0.2129	3	149	0.02447	7	149	0.158	7	149	0.02889	10	149	0.146	9	149		0	0	1	1	1	0		0	0	0	0	0	0	1
Apoptosis and survival_Caspase cascade	Regulatory processes/Apoptosis and survival	apoptosis	0.1178	3	100	0.5659	1	100	0.4592	2	100	0.2886	2	100	0.04259	5	100	0.5757	3	100	0.006472	9	100	0.2135	6	100		0	0	1	1	1	0		0	0	0	0	0	0	1
Regulation of lipid metabolism_Insulin regulation of fatty acid methabolism	Protein function/Hormones Regulation of metabolism/Regulation of lipid metabolism	response to hormone stimulus	0.3116	3	164	0.7458	1	164	0.723	2	164	0.5231	2	164	0.01369	8	164	0.5419	5	164	0.02274	11	164	0.3377	8	164		0	0	1	1	1	0		0	0	0	0	0	0	1
Triacylglycerol metabolism p.2	Metabolic maps/Metabolic maps (common pathways)/Lipid metabolism		0.07888	2	39	0.2777	1	39	0.1219	2	39	NA	NA	NA	0.006329	4	39	NA	NA	NA	0.009376	5	39	0.7977	1	39		0	0	1	1	1	0		0	0	0	0	0	0	1
Apoptosis and survival_Regulation of Apoptosis by Mitochondrial Proteins	Regulatory processes/Apoptosis and survival	apoptosis	0.1003	3	93	NA	NA	NA	0.05655	4	93	0.6312	1	93	0.0327	5	93	0.7688	2	93	0.0129	8	93	0.7261	3	93		0	0	1	1	1	0		0	0	0	0	0	0	1
Vitamin D3 metabolic C-23 and C-24 pathways	Metabolic maps/Metabolic maps (common pathways)/Vitamin and cofactor metabolism		0.1024	1	9	0.0723	1	9	0.1309	1	9	NA	NA	NA	0.01193	2	9	NA	NA	NA	0.03452	2	9	0.3083	1	9		0	0	1	1	1	0		0	0	0	0	0	0	1
Plasmalogen biosynthesis	Metabolic maps/Metabolic maps (common pathways)/Lipid metabolism		0.131	3	105	0.5837	1	105	0.08044	4	105	0.6758	1	105	0.0154	6	105	0.8239	2	105	0.008827	9	105	0.7978	3	105		0	0	1	1	1	0		0	0	0	0	0	0	1
Fructose metabolism	Metabolic maps/Metabolic maps (common pathways)/Carbohydrates metabolism		0.3048	2	93	NA	NA	NA	0.05655	4	93	NA	NA	NA	0.008814	6	93	NA	NA	NA	0.03678	7	93	NA	NA	NA		0	0	1	1	1	0		0	0	0	0	0	0	1
TCA	Metabolic maps/Metabolic maps (common pathways)/Aminoacid metabolism		0.5136	1	60	0.3938	1	60	0.06601	3	60	NA	NA	NA	0.005701	5	60	NA	NA	NA	0.01504	6	60	0.9145	1	60		0	0	1	1	1	0		0	0	0	0	0	0	1
wtCFTR and deltaF508 traffic / Late endosome and Lysosome (norm and CF)	Disease maps/Cystic fibrosis		NA	NA	NA	NA	NA	NA	0.01802	3	36	NA	NA	NA	0.4995	1	36	0.09126	3	36	0.03157	4	36	0.1745	3	36		0	1	0	1	1	0		0	0	0	0	0	0	1
Transcription_Ligand-dependent activation of the ESR1/SP pathway	Protein function/Hormones Protein function/Transcription factors	transcription, response to hormone stimulus	0.07726	4	134	0.3058	2	134	0.1546	4	134	0.05576	4	134	0.1136	5	134	0.7655	3	134	0.03682	9	134	0.09094	9	134		0	0	0	1	1	0		0	0	0	0	0	0	1
Apoptosis and survival_NGF signaling pathway	Protein function/Growth factors Regulatory processes/Apoptosis and survival Regulatory processes/Development/Neurogenesis	apoptosis, intracellular receptor-mediated signaling pathway, response to extracellular stimulus	0.2342	2	77	NA	NA	NA	0.3347	2	77	NA	NA	NA	0.1813	3	77	0.6725	2	77	0.04445	6	77	0.8201	2	77		0	0	0	1	1	0		0	0	0	0	0	0	1
Unsaturated fatty acid biosynthesis	Metabolic maps/Metabolic maps (common pathways)/Lipid metabolism		0.4772	1	54	NA	NA	NA	0.5692	1	54	NA	NA	NA	0.08366	3	54	0.481	2	54	0.03426	5	54	0.6434	2	54		0	0	0	1	1	0		0	0	0	0	0	0	1
G-protein signaling_Rac3 regulation pathway	Protein function/G-proteins/RAS-group Regulatory processes/Transcription	transcription, small GTPase mediated signal transduction	NA	NA	NA	NA	NA	NA	0.01545	3	34	NA	NA	NA	0.02657	3	34	0.2691	2	34	0.1044	3	34	0.3984	2	34		0	1	1	0	1	0		0	0	0	0	0	0	1
Proline metabolism	Metabolic maps/Metabolic maps (common pathways)/Aminoacid metabolism		NA	NA	NA	0.3072	1	44	0.4965	1	44	0.3761	1	44	0.009695	4	44	0.1429	3	44	0.05914	4	44	0.09916	4	44		0	0	1	0	1	0		0	0	0	0	0	0	1
Vitamin D2 (ergocalciferol) metabolism	Metabolic maps/Metabolic maps (common pathways)/Vitamin and cofactor metabolism		0.1846	1	17	0.1322	1	17	0.2328	1	17	NA	NA	NA	0.04076	2	17	NA	NA	NA	0.1095	2	17	0.5016	1	17		0	0	1	0	1	0		0	0	0	0	0	0	1
Glycolysis and gluconeogenesis (short map)	Metabolic maps/Metabolic maps (common pathways)/Carbohydrates metabolism		0.3441	2	102	NA	NA	NA	0.2099	3	102	NA	NA	NA	0.003432	7	102	0.9544	1	102	0.0557	7	102	0.9847	1	102		0	0	1	0	1	0		0	0	0	0	0	0	1
Glycogen metabolism	Metabolic maps/Metabolic maps (common pathways)/Carbohydrates metabolism		0.4244	1	46	NA	NA	NA	0.5119	1	46	NA	NA	NA	0.01131	4	46	NA	NA	NA	0.06753	4	46	NA	NA	NA		0	0	1	0	1	0		0	0	0	0	0	0	1
Gamma-aminobutyrate (GABA) biosynthesis and metabolism	Metabolic maps/Metabolic maps (common pathways)/Metabolism of mediators		0.5077	1	59	NA	NA	NA	0.2318	2	59	0.4688	1	59	0.02604	4	59	0.2571	3	59	0.1354	4	59	0.4238	3	59		0	0	1	0	1	0		0	0	0	0	0	0	1
Galactose metabolism	Metabolic maps/Metabolic maps (common pathways)/Carbohydrates metabolism		0.5308	1	63	NA	NA	NA	0.6257	1	63	NA	NA	NA	0.007004	5	63	NA	NA	NA	0.05982	5	63	NA	NA	NA		0	0	1	0	1	0		0	0	0	0	0	0	1
Polyamine metabolism	Metabolic maps/Metabolic maps (common pathways)/Metabolism of mediators		0.5419	1	65	NA	NA	NA	0.2662	2	65	0.1527	2	65	0.03547	4	65	0.1287	4	65	0.1733	4	65	0.264	4	65		0	0	1	0	1	0		0	0	0	0	0	0	1
Histidine-glutamate-glutamine and proline metabolism	Metabolic maps/Metabolic maps (common pathways)/Aminoacid metabolism		0.8292	1	147	0.124	3	147	0.3976	3	147	0.7935	1	147	0.002114	9	147	0.2749	6	147	0.05974	9	147	0.1379	9	147		0	0	1	0	1	0		0	0	0	0	0	0	1
Pyruvate metabolism	Metabolic maps/Metabolic maps (common pathways)/Carbohydrates metabolism		NA	NA	NA	NA	NA	NA	0.09456	3	70	0.5279	1	70	0.04465	4	70	0.1559	4	70	0.2074	4	70	0.3091	4	70		0	0	1	0	1	0		0	0	0	0	0	0	1
Cell adhesion_Role of tetraspanins in the integrin-mediated cell adhesion	Regulatory processes/Cell adhesion	cell adhesion	0.05063	5	167	NA	NA	NA	0.04615	6	167	0.2636	3	167	0.3933	4	167	0.06326	9	167	0.1098	9	167	0.1359	10	167		0	1	0	0	1	0		0	0	0	0	0	0	1
Phenylalanine metabolism	Metabolic maps/Metabolic maps (common pathways)/Aminoacid metabolism		0.6355	1	84	NA	NA	NA	0.04156	4	84	0.5938	1	84	0.2153	3	84	0.2412	4	84	0.1511	5	84	0.437	4	84		0	1	0	0	1	0		0	0	0	0	0	0	1
dCTP/dUTP metabolism	Metabolic maps/Metabolic maps (common pathways)/Nucleotide metabolism		0.78	1	126	0.6507	1	126	0.04657	5	126	NA	NA	NA	0.4311	3	126	0.08329	7	126	0.415	5	126	0.243	7	126		0	1	0	0	1	0		0	0	0	0	0	0	1
																												82	30	53	66	130	5		28	84	140	155	208	7	283
