# Supplementary material for: 1,25 dihydroxyvitamin D-mediated orchestration of anticancer, transcript-level effects in the immortalized, non-transformed prostate epithelial cell line, RWPE1
Source: BMC Genomics. 2010 Jan 13;11:26. doi: 10.1186/1471-2164-11-26 (PMC2820456; doi:10.1186/1471-2164-11-26)
Supplement: Additional file 8 — GeneMAPP SOM groups Local maps results. Table showing GenMAPP analysis on SOM groups using Local maps. [file 1471-2164-11-26-S8.XLS]

## Sheet: Additional file 8
GenMAPP analysis on SOM groups using Local maps.
Significant Z score >0, PermuteP<0.1, Number of changed genes>0.	Clusters 2,6,10						Clusters 3						Clusters 4,8						Clusters 7,11						Clusters 0,5						Clusters 4						Clusters 8						Description	UP early and all	UP all	UP early	Down all	UP late	Down late
MAPP Name	Number Changed	Percent Changed	Z Score 2,6,10	PermuteP	AdjustedP		Number Changed	Percent Changed	Z Score 3	PermuteP	AdjustedP		Number Changed	Percent Changed	Z Score 4,8	PermuteP	AdjustedP		Number Changed	Percent Changed	Z Score 7,11	PermuteP	AdjustedP		Number Changed	Percent Changed	Z Score 0,5	PermuteP	AdjustedP		Number Changed	Percent Changed	Z Score 4	PermuteP	AdjustedP		Number Changed	Percent Changed	Z Score 8	PermuteP	AdjustedP		Group: Clusters	G1: 4,8	G1A: 4	G1B: 8	G2: 2,6,10	G3: 0,5	G4: 7,11
Hs_Oxidative_Stress	4	15.3846	0.99	0.491	1		1	3.84615	0.386	1	1		9	34.6154	5.673	0.001	0.008		1	3.84615	-0.596	0.719	1		0	0	-0.706	1	1		5	19.2308	4.841	0	0.218		5	19.2308	3.976	0.001	0.435			1	1	1	0	0	0
Hs_T-Cell-Receptor_NetPath_11	13	13.2653	1.223	0.242	1		1	1.02041	-1.015	0.357	1		16	16.3265	3.825	0	0.24		7	7.14286	0.148	1	1		0	0	-1.355	0.273	1		7	7.14286	2.415	0.025	0.993		9	9.18367	2.657	0.009	0.942			1	1	1	0	0	0
Hs_Ascorbate_and_aldarate_metabolism	0	0	-1.087	0.406	1		0	0	-0.547	1	1		4	36.3636	3.912	0.003	0.225		2	18.1818	1.508	0.167	1		3	23.0769	2.096	0.065	0.998		3	27.2727	4.7	0.006	0.286		1	9.09091	0.862	0.366	1			1	1	0	0	1	0
Hs_IL-3_NetPath_15	11	13.253	1.119	0.37	1		4	4.81928	1.257	0.292	1		12	14.4578	2.824	0.011	0.86		9	10.8434	1.496	0.191	1		0	0	-0.288	1	1		6	7.22892	2.264	0.046	0.995		6	7.22892	1.518	0.15	1			1	1	0	0	0	0
Hs_Bile_acid_biosynthesis	0	0	-1.575	0.163	1		1	4.34783	0.514	1	1		4	17.3913	2.034	0.068	0.998		3	13.0435	1.201	0.399	1		4	15.3846	1.489	0.141	1		3	13.0435	2.813	0.036	0.916		1	4.34783	0.084	1	1			1	1	0	0	0	0
Hs_Tetrachloroethene_degradation	0	0	-0.732	1	1		0	0	-0.368	1	1		2	40	2.959	0.05	0.823		1	20	1.178	0.283	1		3	3.61446	-1.403	0.226	1		2	40	4.827	0.01	0.272		0	0	-0.457	1	1			1	1	0	0	0	0
Hs_Sulfur_metabolism	0	0	-0.927	0.649	1		0	0	-0.466	1	1		3	37.5	3.463	0.014	0.496		1	12.5	0.645	1	1		1	2.43902	-1.264	0.264	1		3	37.5	5.696	0.003	0.052		0	0	-0.578	1	1			1	1	0	0	0	0
Hs_Nucleotide_sugars_metabolism	0	0	-1.182	0.389	1		0	0	-0.595	1	1		3	23.0769	2.344	0.048	0.979		2	15.3846	1.238	0.213	1		0	0	-0.706	1	1		3	23.0769	4.227	0.003	0.396		0	0	-0.738	0.695	1			1	1	0	0	0	0
Hs_Glutathione_metabolism	0	0	-1.392	0.235	1		0	0	-0.7	1	1		4	22.2222	2.616	0.035	0.917		1	5.55556	-0.206	1	1		1	8.33333	0.089	1	1		3	16.6667	3.386	0.018	0.701		2	11.1111	1.542	0.151	1			1	1	0	0	0	0
Hs_Galactose_metabolism	2	9.09091	-0.092	1	1		0	0	-0.775	0.691	1		5	22.7273	2.988	0.014	0.764		1	4.54545	-0.417	1	1		4	8.51064	0.223	1	1		4	18.1818	4.162	0.002	0.399		1	4.54545	0.13	1	1			1	1	0	0	0	0
Hs_Adipogenesis	13	14.1304	1.469	0.149	1		4	4.34783	1.039	0.326	1		13	14.1304	2.851	0.009	0.857		9	9.78261	1.166	0.278	1		12	16.4384	2.858	0.011	0.814		3	3.26087	0.132	1	1		10	10.8696	3.409	0.008	0.643			1	0	1	0	1	0
Hs_Complement_and_Coagulation_Cascades_KEGG	3	12	0.396	0.734	1		4	16	4.186	0.005	0.347		4	16	1.843	0.073	1		0	0	-1.353	0.234	1		3	13.6364	1.059	0.402	1		0	0	-0.887	0.659	1		4	16	3.071	0.015	0.821			1	0	1	0	0	0
Hs_Id_NetPath_5	6	15	1.148	0.282	1		4	10	2.924	0.024	0.895		6	15	2.084	0.048	0.994		6	15	2.084	0.048	0.994		1	6.25	-0.212	1	1		1	2.5	-0.196	1	1		5	12.5	2.758	0.015	0.92			1	0	1	0	0	1
Hs_Blood_Clotting_Cascade	1	10	0.035	1	1		1	10	1.455	0.243	1		3	30	2.927	0.028	0.832		0	0	-0.854	0.628	1		2	22.2222	1.646	0.161	1		0	0	-0.56	1	1		3	30	4.198	0.009	0.363			1	0	1	0	0	0
Hs_S1P_Signaling	3	14.2857	0.718	0.719	1		1	4.7619	0.609	1	1		4	19.0476	2.246	0.042	0.989		1	4.7619	-0.368	1	1		6	5.17241	-1.024	0.353	1		1	4.7619	0.465	1	1		3	14.2857	2.41	0.047	0.982			1	0	1	0	0	0
Hs_GPCRDB_Class_A_Rhodopsin-like	7	14.5833	1.16	0.304	1		1	2.08333	-0.241	1	1		8	16.6667	2.749	0.013	0.875		0	0	-1.882	0.074	0.999		3	7.31707	-0.081	1	1		1	2.08333	-0.385	1	1		8	16.6667	4.508	0	0.283			1	0	1	0	0	0
Hs_Nucleotide_GPCRs	1	16.6667	0.58	1	1		0	0	-0.403	1	1		2	33.3333	2.591	0.058	0.936		0	0	-0.661	1	1		5	5.68182	-0.705	0.568	1		0	0	-0.433	1	1		2	33.3333	3.667	0.01	0.566			1	0	1	0	0	0
Hs_Monoamine_GPCRs	2	28.5714	1.694	0.153	1		0	0	-0.436	1	1		2	28.5714	2.297	0.08	0.983		0	0	-0.714	1	1		3	5.45455	-0.619	0.661	1		0	0	-0.468	1	1		2	28.5714	3.318	0.037	0.705			1	0	1	0	0	0
Hs_Eicosanoid_Synthesis	0	0	-1.087	0.395	1		0	0	-0.547	1	1		4	36.3636	3.912	0.005	0.225		2	18.1818	1.508	0.156	1		2	11.1111	0.554	0.637	1		1	9.09091	1.175	0.277	1		3	27.2727	3.942	0.01	0.471			1	0	1	0	0	0
Hs_Wnt_NetPath_8	16	17.3913	2.543	0.025	0.952		1	1.08696	-0.942	0.515	1		11	11.9565	2.009	0.044	0.999		9	9.78261	1.166	0.288	1		1	1.16279	-2.296	0.024	0.984		4	4.34783	0.75	0.552	1		8	8.69565	2.329	0.025	0.988			1	0	1	1	0	0
Hs_Flavonoids_stilbene_and_lignin_biosynthesis	0	0	-0.867	0.638	1		1	14.2857	1.925	0.163	1		2	28.5714	2.297	0.079	0.983		0	0	-0.714	1	1		1	11.1111	0.391	1	1		1	14.2857	1.74	0.194	1		1	14.2857	1.389	0.269	1			1	0	0	0	0	0
Hs_gamma_Hexachlorocyclohexane_degradation	1	4.54545	-0.816	0.533	1		2	9.09091	1.895	0.119	1		4	18.1818	2.137	0.054	0.994		2	9.09091	0.434	0.647	1		1	9.09091	0.18	1	1		2	9.09091	1.665	0.11	1		2	9.09091	1.221	0.206	1			1	0	0	0	0	0
Hs_Fluorene_degradation	0	0	-0.655	1	1		0	0	-0.329	1	1		2	50	3.442	0.028	0.603		0	0	-0.539	1	1		1	11.1111	0.391	1	1		1	25	2.566	0.117	0.99		1	25	2.142	0.153	0.999			1	0	0	0	0	0
Hs_Nuclear_receptors_in_lipid_metabolism_and_toxicity	4	23.5294	1.938	0.06	0.999		0	0	-0.68	1	1		3	17.6471	1.789	0.087	1		1	5.88235	-0.147	1	1		6	5.88235	-0.684	0.576	1		1	5.88235	0.688	1	1		2	11.7647	1.636	0.151	1			1	0	0	1	0	0
Hs_MAPK_signaling_pathway_KEGG	18	13.4328	1.506	0.155	1		2	1.49254	-0.846	0.451	1		15	11.194	2.082	0.041	0.995		14	10.4478	1.731	0.121	0.999		0	0	-0.576	1	1		7	5.22388	1.516	0.201	1		8	5.97015	1.186	0.254	1			1	0	0	0	0	0
Hs_Alpha6-Beta4-Integrin_NetPath_1	11	17.7419	2.172	0.033	0.995		3	4.83871	1.092	0.439	1		7	11.2903	1.43	0.187	1		7	11.2903	1.43	0.172	1		4	26.6667	2.777	0.024	0.842		2	3.22581	0.092	1	1		5	8.06452	1.647	0.096	1			0	0	1	1	1	0
Hs_Cytokines_and_Inflammatory_Response_Biocarta	1	10	0.035	1	1		2	20	3.431	0.031	0.671		2	20	1.667	0.148	1		1	10	0.407	1	1		3	14.2857	1.147	0.419	1		0	0	-0.56	1	1		2	20	2.583	0.055	0.976			0	0	1	0	0	0
Hs_Phosphatidylinositol_signaling_system	9	9.18367	-0.166	1	1		3	3.06122	0.266	1	1		10	10.2041	1.374	0.226	1		8	8.16327	0.557	0.696	1		0	0	-0.815	0.651	1		2	2.04082	-0.58	0.788	1		8	8.16327	2.133	0.041	0.999			0	0	1	0	0	0
Hs_Kit-Receptor_NetPath_6	7	12.7273	0.774	0.51	1		1	1.81818	-0.383	1	1		6	10.9091	1.232	0.283	1		4	7.27273	0.149	1	1		2	5.40541	-0.517	0.762	1		1	1.81818	-0.528	0.724	1		5	9.09091	1.941	0.071	1			0	0	1	0	0	0
Hs_1_4_Dichlorobenzene_degradation	0	0	-0.463	1	1		1	50	4.18	0.043	0.436		0	0	-0.381	1	1		0	0	-0.381	1	1		5	33.3333	3.75	0.002	0.318		0	0	-0.25	1	1		0	0	-0.289	1	1			0	0	0	0	1	0
Hs_Apoptosis	8	11.5942	0.547	0.67	1		5	7.24638	2.416	0.029	0.993		5	7.24638	0.158	1	1		3	4.34783	-0.811	0.502	1		6	18.1818	2.287	0.042	0.987		2	2.89855	-0.064	1	1		3	4.34783	0.147	1	1			0	0	0	0	1	0
Hs_Alkaloid_biosynthesis_I	0	0	-0.732	1	1		1	20	2.424	0.118	0.993		0	0	-0.603	1	1		0	0	-0.603	1	1		4	33.3333	3.353	0.014	0.581		0	0	-0.395	1	1		0	0	-0.457	1	1			0	0	0	0	1	0
Hs_Androgen_and_estrogen_metabolism	2	8.69565	-0.159	1	1		2	8.69565	1.82	0.126	1		1	4.34783	-0.465	0.734	1		1	4.34783	-0.465	0.734	1		3	33.3333	2.902	0.035	0.804		1	4.34783	0.371	1	1		0	0	-0.983	0.638	1			0	0	0	0	1	0
Hs_Aminoacyl_tRNA_biosynthesis	0	0	-1.575	0.174	1		2	8.69565	1.82	0.146	1		0	0	-1.297	0.28	1		1	4.34783	-0.465	0.738	1		5	21.7391	2.551	0.026	0.922		0	0	-0.851	0.642	1		0	0	-0.983	0.632	1			0	0	0	0	1	0
Hs_Aminophosphonate_metabolism	1	8.33333	-0.157	1	1		1	8.33333	1.233	0.279	1		0	0	-0.935	0.634	1		0	0	-0.935	0.628	1		2	50	3.188	0.03	0.704		0	0	-0.613	1	1		0	0	-0.709	1	1			0	0	0	0	1	0
Hs_Arginine_and_proline_metabolism	1	2.5	-1.544	0.164	1		2	5	0.938	0.59	1		0	0	-1.716	0.118	1		6	15	2.084	0.04	0.994		5	17.2414	1.951	0.056	1		0	0	-1.125	0.41	1		0	0	-1.3	0.262	1			0	0	0	0	1	1
Hs_Aminosugars_metabolism	1	3.7037	-1.054	0.337	1		1	3.7037	0.347	1	1		1	3.7037	-0.637	0.72	1		2	7.40741	0.132	1	1		5	20.8333	2.438	0.034	0.955		1	3.7037	0.206	1	1		0	0	-1.066	0.399	1			0	0	0	0	1	0
Hs_Androgen-Receptor_NetPath_2	19	18.6274	3.112	0.004	0.564		3	2.94118	0.195	1	1		6	5.88235	-0.364	0.84	1		12	11.7647	2.04	0.053	0.997		12	13.6364	2.142	0.036	0.997		1	0.980392	-1.227	0.26	1		5	4.90196	0.47	0.81	1			0	0	0	1	1	1
Hs_1_1_1_Trichloro_2_2_bis_4_chlorophenyl_ethane_DDT_degradation	1	100	3.056	0.097	0.708		0	0	-0.165	1	1		0	0	-0.27	1	1		0	0	-0.27	1	1		7	38.8889	4.999	0	0.038		0	0	-0.177	1	1		0	0	-0.204	1	1			0	0	0	1	1	0
Hs_2_4_Dichlorobenzoate_degradation	0	0	-0.463	1	1		0	0	-0.233	1	1		0	0	-0.381	1	1		0	0	-0.381	1	1		4	44.4444	4.158	0.003	0.151		0	0	-0.25	1	1		0	0	-0.289	1	1			0	0	0	0	1	0
Hs_Alkaloid_biosynthesis_II	0	0	-0.463	1	1		0	0	-0.233	1	1		0	0	-0.381	1	1		0	0	-0.381	1	1		2	66.6667	3.846	0.015	0.302		0	0	-0.25	1	1		0	0	-0.289	1	1			0	0	0	0	1	0
Hs_ACE-Inhibitor_pathway_PharmGKB	0	0	-0.567	1	1		0	0	-0.285	1	1		0	0	-0.467	1	1		0	0	-0.467	1	1		9	22.5	3.555	0.005	0.37		0	0	-0.306	1	1		0	0	-0.354	1	1			0	0	0	0	1	0
Hs_Acetylcholine_Synthesis	0	0	-0.655	1	1		0	0	-0.329	1	1		0	0	-0.539	1	1		0	0	-0.539	1	1		5	27.7778	3.221	0.011	0.619		0	0	-0.354	1	1		0	0	-0.409	1	1			0	0	0	0	1	0
Hs_Alanine_and_aspartate_metabolism	1	6.25	-0.464	0.72	1		0	0	-0.66	1	1		0	0	-1.081	0.406	1		1	6.25	-0.083	1	1		4	30.7692	3.142	0.012	0.752		0	0	-0.709	1	1		0	0	-0.819	0.658	1			0	0	0	0	1	0
Hs_Benzoate_degradation_via_CoA_ligation	15	12.605	1.104	0.318	1		2	1.68067	-0.664	0.594	1		10	8.40336	0.722	0.574	1		15	12.605	2.582	0.014	0.95		3	21.4286	1.943	0.079	1		6	5.04202	1.307	0.269	1		5	4.20168	0.111	1	1			0	0	0	0	1	1
Hs_B_Cell_Receptor_NetPath_12	19	14.8438	2.022	0.048	0.997		1	0.78125	-1.339	0.261	1		8	6.25	-0.241	0.895	1		13	10.1562	1.556	0.157	1		4	19.0476	1.971	0.077	1		4	3.125	0.065	1	1		4	3.125	-0.519	0.639	1			0	0	0	1	1	0
Hs_Complement_Activation_Classical	0	0	-0.927	0.639	1		3	37.5	6.16	0.001	0.024		0	0	-0.763	0.632	1		0	0	-0.763	0.672	1		1	16.6667	0.831	0.361	1		0	0	-0.5	1	1		0	0	-0.578	1	1			0	0	0	0	0	0
Hs_Inositol_metabolism	0	0	-0.327	1	1		1	100	6.076	0.025	0.092		0	0	-0.27	1	1		1	100	3.71	0.071	0.47		4	6.06061	-0.492	0.646	1		0	0	-0.177	1	1		0	0	-0.204	1	1			0	0	0	0	0	1
Hs_Proteasome_Degradation	5	8.62069	-0.273	0.843	1		8	13.7931	5.351	0.001	0.111		2	3.44828	-1.017	0.458	1		3	5.17241	-0.49	0.782	1		0	0	-0.865	0.62	1		2	3.44828	0.188	1	1		0	0	-1.57	0.165	1			0	0	0	0	0	0
Hs_Inflammatory_Response_Pathway	6	40	3.983	0.004	0.164		3	20	4.206	0.004	0.345		2	13.3333	1.013	0.623	1		0	0	-1.046	0.426	1		0	0	-0.407	1	1		0	0	-0.686	1	1		2	13.3333	1.847	0.12	1			0	0	0	1	0	0
Hs_IL-9_NetPath_20	4	18.1818	1.355	0.261	1		3	13.6364	3.23	0.021	0.812		1	4.54545	-0.417	1	1		1	4.54545	-0.417	1	1		0	0	-0.407	1	1		0	0	-0.832	0.647	1		1	4.54545	0.13	1	1			0	0	0	0	0	0
Hs_Nitrobenzene_degradation	1	9.09091	-0.065	1	1		2	18.1818	3.222	0.031	0.843		0	0	-0.895	0.614	1		0	0	-0.895	0.654	1		0	0	-0.644	1	1		0	0	-0.587	1	1		0	0	-0.679	1	1			0	0	0	0	0	0
Hs_TGF_Beta_Signaling_Pathway	13	33.3333	5.031	0	0.018		4	10.2564	2.988	0.02	0.891		3	7.69231	0.23	1	1		5	12.8205	1.512	0.186	1		6	4.47761	-1.413	0.183	1		1	2.5641	-0.17	1	1		2	5.12821	0.36	1	1			0	0	0	1	0	0
Hs_Styrene_degradation	0	0	-0.655	1	1		1	25	2.792	0.083	0.97		0	0	-0.539	1	1		0	0	-0.539	1	1		5	4.58716	-1.226	0.312	1		0	0	-0.354	1	1		0	0	-0.409	1	1			0	0	0	0	0	0
Hs_Ganglioside_biosynthesis	1	6.66667	-0.395	1	1		2	13.3333	2.591	0.059	0.985		0	0	-1.046	0.447	1		1	6.66667	-0.016	1	1		5	8.19672	0.162	1	1		0	0	-0.686	1	1		0	0	-0.793	0.676	1			0	0	0	0	0	0
Hs_Histidine_metabolism	2	6.66667	-0.559	0.773	1		3	10	2.528	0.043	0.988		1	3.33333	-0.753	0.535	1		2	6.66667	-0.023	1	1		2	6.66667	-0.204	1	1		0	0	-0.973	0.61	1		1	3.33333	-0.189	1	1			0	0	0	0	0	0
Hs_IL-2_NetPath_14	8	11.9403	0.635	0.516	1		5	7.46269	2.492	0.026	0.988		4	5.97015	-0.264	0.828	1		8	11.9403	1.702	0.139	0.999		0	0	-0.288	1	1		1	1.49254	-0.742	0.506	1		3	4.47761	0.199	1	1			0	0	0	0	0	0
Hs_Phenylalanine_metabolism	1	6.25	-0.464	0.696	1		2	12.5	2.468	0.055	0.991		1	6.25	-0.083	1	1		1	6.25	-0.083	1	1		7	5.78512	-0.788	0.504	1		0	0	-0.709	1	1		1	6.25	0.459	1	1			0	0	0	0	0	0
Hs_Tyrosine_metabolism	2	6.06061	-0.705	0.583	1		3	9.09091	2.326	0.052	0.994		1	3.0303	-0.86	0.524	1		1	3.0303	-0.86	0.523	1		0	0	-1.855	0.078	1		0	0	-1.02	0.655	1		1	3.0303	-0.287	1	1			0	0	0	0	0	0
Hs_Globoside_metabolism	2	10.5263	0.126	1	1		2	10.5263	2.152	0.092	0.999		0	0	-1.178	0.413	1		0	0	-1.178	0.389	1		3	8.33333	0.155	1	1		0	0	-0.773	0.654	1		0	0	-0.893	0.648	1			0	0	0	0	0	0
Hs_IL-7_NetPath_19	11	26.8293	3.742	0.003	0.263		3	7.31707	1.882	0.09	1		4	9.7561	0.765	0.508	1		3	7.31707	0.14	1	1		0	0	-0.407	1	1		1	2.43902	-0.222	1	1		3	7.31707	1.089	0.423	1			0	0	0	1	0	0
Hs_Ovarian_Infertility_Genes	2	10	0.05	1	1		2	10	2.061	0.103	0.999		2	10	0.576	0.607	1		4	20	2.361	0.051	0.98		0	0	-0.706	1	1		1	5	0.516	1	1		1	5	0.228	1	1			0	0	0	0	0	1
Hs_EGFR1_NetPath_4	23	14.4654	2.1	0.04	0.995		7	4.40252	1.426	0.22	1		13	8.1761	0.723	0.562	1		18	11.3208	2.343	0.032	0.98		2	11.1111	0.554	0.631	1		8	5.03145	1.513	0.129	1		5	3.14465	-0.568	0.674	1			0	0	0	1	0	1
Hs_IL-4_NetPath_16	10	19.2308	2.352	0.029	0.977		3	5.76923	1.421	0.162	1		4	7.69231	0.266	1	1		8	15.3846	2.492	0.025	0.959		0	0	-0.288	1	1		1	1.92308	-0.469	0.726	1		3	5.76923	0.654	0.717	1			0	0	0	1	0	1
Hs_IL-5_NetPath_17	8	14.5455	1.234	0.271	1		3	5.45455	1.315	0.2	1		6	10.9091	1.232	0.282	1		7	12.7273	1.773	0.093	0.999		1	5.26316	-0.393	1	1		3	5.45455	1.059	0.425	1		3	5.45455	0.553	0.736	1			0	0	0	0	0	1
Hs_Valine_leucine_and_isoleucine_degradation	1	2.77778	-1.407	0.27	1		2	5.55556	1.099	0.217	1		1	2.77778	-0.959	0.505	1		5	13.8889	1.709	0.093	0.999		4	2.75862	-2.271	0.024	0.989		0	0	-1.066	0.389	1		1	2.77778	-0.378	1	1			0	0	0	0	0	1
Hs_Glycosaminoglycan_degradation	1	7.14286	-0.321	1	1		1	7.14286	1.054	0.317	1		0	0	-1.011	0.637	1		3	21.4286	2.187	0.054	0.993		8	7.47663	-0.07	1	1		0	0	-0.663	1	1		0	0	-0.766	0.704	1			0	0	0	0	0	1
Hs_Notch_signaling_KEGG	7	17.0732	1.614	0.1	1		2	4.87805	0.901	0.621	1		3	7.31707	0.14	1	1		3	7.31707	0.14	1	1		3	5.35714	-0.652	0.659	1		1	2.43902	-0.222	1	1		2	4.87805	0.287	1	1			0	0	0	1	0	0
Hs_Delta-Notch_NetPath_3	16	22.2222	3.646	0.004	0.273		3	4.16667	0.819	0.473	1		3	4.16667	-0.89	0.471	1		11	15.2778	2.906	0.005	0.85		9	9.18367	0.58	0.559	1		1	1.38889	-0.821	0.51	1		2	2.77778	-0.537	0.808	1			0	0	0	1	0	1
Hs_TGF-beta-Receptor_NetPath_7	26	19.697	3.983	0	0.164		4	3.0303	0.288	0.756	1		9	6.81818	0.021	1	1		19	14.3939	3.561	0	0.47		0	0	-1.416	0.241	1		6	4.54545	1.04	0.264	1		4	3.0303	-0.584	0.666	1			0	0	0	1	0	1
Hs_Cell_cycle_KEGG	9	10.8434	0.366	0.867	1		2	2.40964	-0.131	1	1		5	6.0241	-0.275	0.826	1		10	12.0482	1.939	0.079	0.999		4	13.3333	1.176	0.28	1		2	2.40964	-0.333	0.799	1		4	4.81928	0.383	0.783	1			0	0	0	0	0	1
Hs_Unsaturated_Fatty_Acid_Beta_Oxidation_BiGCaT	0	0	-0.732	1	1		0	0	-0.368	1	1		0	0	-0.603	1	1		2	40	2.959	0.047	0.833		4	3.0303	-2.042	0.052	1		0	0	-0.395	1	1		0	0	-0.457	1	1			0	0	0	0	0	1
Hs_Focal_adhesion_KEGG	29	20	4.31	0	0.107		3	2.06896	-0.438	0.806	1		11	7.58621	0.399	0.721	1		14	9.65517	1.415	0.161	1		3	9.09091	0.313	1	1		3	2.06896	-0.691	0.613	1		8	5.51724	0.951	0.392	1			0	0	0	1	0	0
Hs_G_Protein_Signaling	4	5.97015	-1.036	0.386	1		1	1.49254	-0.591	0.736	1		2	2.98508	-1.247	0.207	1		10	14.9254	2.685	0.011	0.902		1	10	0.28	1	1		1	1.49254	-0.742	0.526	1		1	1.49254	-1.06	0.381	1			0	0	0	0	0	1
Hs_Hedgehog_Netpath_10	5	33.3333	3.108	0.012	0.582		0	0	-0.639	1	1		0	0	-1.046	0.465	1		0	0	-1.046	0.408	1		3	6.97674	-0.168	1	1		0	0	-0.686	1	1		0	0	-0.793	0.652	1			0	0	0	1	0	0
Hs_Prostaglandin_synthesis_regulation	5	27.7778	2.606	0.028	0.928		0	0	-0.7	1	1		3	16.6667	1.675	0.105	1		1	5.55556	-0.206	1	1		8	5.7554	-0.861	0.439	1		1	5.55556	0.627	1	1		2	11.1111	1.542	0.167	1			0	0	0	1	0	0
Hs_Inositol_phosphate_metabolism	15	12.2951	1.001	0.338	1		2	1.63934	-0.702	0.59	1		10	8.19672	0.639	0.587	1		15	12.2951	2.477	0.011	0.96		0	0	-0.499	1	1		3	2.45902	-0.374	0.78	1		8	6.55738	1.467	0.159	1			0	0	0	0	0	1
Hs_MAPK_Cascade	6	20.6897	2.017	0.048	0.997		0	0	-0.89	0.642	1		0	0	-1.458	0.244	1		3	10.3448	0.769	0.428	1		0	0	-0.576	1	1		0	0	-0.956	0.59	1		0	0	-1.105	0.405	1			0	0	0	1	0	0
Hs_Signaling_of_Hepatocyte_Growth_Factor_Receptor_Biocarta	6	20	1.923	0.061	0.999		0	0	-0.906	0.648	1		4	13.3333	1.437	0.252	1		4	13.3333	1.437	0.265	1		3	4.34783	-1.044	0.362	1		2	6.66667	1.168	0.232	1		2	6.66667	0.747	0.651	1			0	0	0	1	0	0
Hs_G13_Signaling_Pathway	4	12.9032	0.612	0.524	1		0	0	-0.921	0.649	1		4	12.9032	1.365	0.31	1		6	19.3548	2.802	0.017	0.865		3	8.82353	0.258	1	1		1	3.22581	0.064	1	1		3	9.67742	1.619	0.114	1			0	0	0	0	0	1
Hs_Fas_Pathway_and_Stress_Induction_of_HSP_Regulation_Biocarta	7	20	2.079	0.044	0.996		0	0	-0.979	0.612	1		1	2.85714	-0.927	0.526	1		1	2.85714	-0.927	0.498	1		2	13.3333	0.83	0.65	1		0	0	-1.051	0.428	1		1	2.85714	-0.348	1	1			0	0	0	1	0	0
Hs_IL-1_NetPath_13	7	18.9189	1.914	0.079	0.999		0	0	-1.007	0.629	1		3	8.10811	0.325	1	1		2	5.40541	-0.333	0.791	1		1	5.88235	-0.275	1	1		1	2.7027	-0.116	1	1		2	5.40541	0.437	0.646	1			0	0	0	1	0	0
Hs_Regulation_of_Actin_Cytoskeleton_KEGG	13	11.9266	0.811	0.523	1		1	0.917431	-1.141	0.361	1		9	8.25688	0.628	0.559	1		13	11.9266	2.18	0.042	0.993		9	5.66038	-0.97	0.388	1		3	2.75229	-0.171	1	1		6	5.50459	0.813	0.447	1			0	0	0	0	0	1
Hs_Nicotinate_and_nicotinamide_metabolism	15	12.931	1.211	0.245	1		1	0.862069	-1.216	0.272	1		7	6.03448	-0.323	0.852	1		15	12.931	2.69	0.012	0.899		0	0	-0.644	1	1		3	2.58621	-0.283	0.795	1		5	4.31034	0.171	1	1			0	0	0	0	0	1
Hs_Wnt_Signaling	10	17.8571	2.091	0.042	0.995		0	0	-1.243	0.392	1		6	10.7143	1.184	0.288	1		6	10.7143	1.184	0.3	1		5	2.90698	-2.409	0.027	0.958		2	3.57143	0.239	1	1		4	7.14286	1.208	0.288	1			0	0	0	1	0	0
Hs_Sphingoglycolipid_metabolism	14	11.5702	0.721	0.511	1		1	0.826446	-1.268	0.253	1		8	6.61157	-0.072	1	1		15	12.3967	2.511	0.016	0.956		6	5.04202	-1.092	0.298	1		3	2.47934	-0.359	0.776	1		6	4.95868	0.546	0.609	1			0	0	0	0	0	1
Hs_Starch_and_sucrose_metabolism	17	13.7097	1.553	0.118	1		1	0.806452	-1.299	0.266	1		8	6.45161	-0.145	1	1		13	10.4839	1.678	0.097	0.999		6	4.91803	-1.159	0.287	1		4	3.22581	0.131	1	1		5	4.03226	0.016	1	1			0	0	0	0	0	1
[truncated: 2 more columns]
