# Supplementary material for: 1,25 dihydroxyvitamin D-mediated orchestration of anticancer, transcript-level effects in the immortalized, non-transformed prostate epithelial cell line, RWPE1
Source: BMC Genomics. 2010 Jan 13;11:26. doi: 10.1186/1471-2164-11-26 (PMC2820456; doi:10.1186/1471-2164-11-26)
Supplement: Additional file 9 — GeneMAPP SOM groups GO group results. Table of GeneMAPP GO map analysis for SOM groups. [file 1471-2164-11-26-S9.XLS]

## Sheet: Additional file 9
GeneMAPP GO map analysis for SOM groups.
	Criterion on significant - Z score>0, PermuteP<0.1, # changed genes>3, GO terms - Biological processes		Clusters 2,6,10														Clusters 3														Clusters 4,8														Clusters 7,11
GOID	GO Name	GO Type	Number Changed Local	Number Measured Local	Number in GO Local	Percent Changed Local	Percent Present Local	Number Changed	Number Measured	Number in GO	Percent Changed	Percent Present	Z Score 2,6,10	PermuteP	AdjustedP		Number Changed Local	Number Measured Local	Number in GO Local	Percent Changed Local	Percent Present Local	Number Changed	Number Measured	Number in GO	Percent Changed	Percent Present	Z Score 3	PermuteP	AdjustedP		Number Changed Local	Number Measured Local	Number in GO Local	Percent Changed Local	Percent Present Local	Number Changed	Number Measured	Number in GO	Percent Changed	Percent Present	Z Score 4,8	PermuteP	AdjustedP		Number Changed Local	Number Measured Local	Number in GO Local	Percent Changed Local	Percent Present Local
7242	intracellular signaling cascade	P	26	222	363	11.7117	61.157	68	679	1065	10.0147	63.7559	2.299	0.03	1		7	222	363	3.15315	61.157	23	679	1065	3.38733	63.7559	1.501	0.14	1		24	222	363	10.8108	61.157	62	679	1065	9.13107	63.7559	4.625	0	0.992		17	222	363	7.65766	61.157
6468	protein amino acid phosphorylation	P	40	345	512	11.5942	67.3828	42	365	544	11.5069	67.0956	2.743	0.005	1		7	345	512	2.02899	67.3828	7	365	544	1.91781	67.0956	-0.749	0.496	1		28	345	512	8.11594	67.3828	30	365	544	8.21918	67.0956	2.536	0.017	1		27	345	512	7.82609	67.3828
6954	inflammatory response	P	14	71	179	19.7183	39.6648	15	81	206	18.5185	39.3204	3.643	0.001	1		8	71	179	11.2676	39.6648	8	81	206	9.87654	39.3204	4.244	0	1		10	71	179	14.0845	39.6648	12	81	206	14.8148	39.3204	3.836	0.001	1		2	71	179	2.8169	39.6648
7165	signal transduction	P	55	540	1462	10.1852	36.9357	143	1405	3006	10.1779	46.7398	3.71	0	1		15	540	1462	2.77778	36.9357	49	1405	3006	3.48754	46.7398	2.52	0.011	1		61	540	1462	11.2963	36.9357	125	1405	3006	8.8968	46.7398	6.537	0	0.072		25	540	1462	4.62963	36.9357
7399	nervous system development	P	15	118	247	12.7119	47.7733	29	195	420	14.8718	46.4286	3.762	0.002	1		3	118	247	2.54237	47.7733	7	195	420	3.58974	46.4286	0.964	0.363	1		10	118	247	8.47458	47.7733	21	195	420	10.7692	46.4286	3.441	0.002	1		3	118	247	2.54237	47.7733
6950	response to stress	P	4	50	64	8	78.125	68	564	973	12.0567	57.9651	3.954	0	0.994		0	50	64	0	78.125	33	564	973	5.85106	57.9651	5.214	0	1		5	50	64	10	78.125	45	564	973	7.97872	57.9651	2.926	0.001	1		4	50	64	8	78.125
7275	development	P	26	217	444	11.9816	48.8739	125	883	1704	14.1563	51.8192	7.501	0	0.001		7	217	444	3.22581	48.8739	30	883	1704	3.39751	51.8192	1.753	0.08	1		20	217	444	9.21659	48.8739	74	883	1704	8.38052	51.8192	4.293	0	0.998		9	217	444	4.14747	48.8739
6629	lipid metabolism	P	9	139	218	6.47482	63.7615	16	357	570	4.48179	62.6316	-2.355	0.017	1		4	139	218	2.8777	63.7615	11	357	570	3.08123	62.6316	0.691	0.502	1		11	139	218	7.91367	63.7615	29	357	570	8.12325	62.6316	2.424	0.022	1		9	139	218	6.47482	63.7615
7267	cell-cell signaling	P	16	105	283	15.2381	37.1025	25	180	517	13.8889	34.8162	3.113	0.002	1		5	105	283	4.7619	37.1025	7	180	517	3.88889	34.8162	1.184	0.324	1		11	105	283	10.4762	37.1025	17	180	517	9.44444	34.8162	2.503	0.022	1		4	105	283	3.80952	37.1025
8544	epidermis development	P	7	41	65	17.0732	63.0769	9	43	68	20.9302	63.2353	3.241	0.001	1		2	41	65	4.87805	63.0769	3	43	68	6.97674	63.2353	1.869	0.098	1		6	41	65	14.6341	63.0769	6	43	68	13.9535	63.2353	2.536	0.021	1		3	41	65	7.31707	63.0769
7155	cell adhesion	P	29	172	386	16.8605	44.5596	45	260	563	17.3077	46.1812	5.851	0	0.189		3	172	386	1.74419	44.5596	7	260	563	2.69231	46.1812	0.18	1	1		20	172	386	11.6279	44.5596	23	260	563	8.84615	46.1812	2.585	0.014	1		11	172	386	6.39535	44.5596
9653	morphogenesis	P	13	61	107	21.3115	57.0093	54	317	524	17.0347	60.4962	6.297	0	0.035		1	61	107	1.63934	57.0093	11	317	524	3.47003	60.4962	1.099	0.28	1		4	61	107	6.55738	57.0093	28	317	524	8.83281	60.4962	2.853	0.004	1		4	61	107	6.55738	57.0093
19735	antimicrobial humoral response (sensu Vertebrata)	P	1	35	84	2.85714	41.6667	1	37	88	2.7027	42.0455	-1.15	0.344	1		1	35	84	2.85714	41.6667	1	37	88	2.7027	42.0455	0.071	1	1		5	35	84	14.2857	41.6667	5	37	88	13.5135	42.0455	2.232	0.033	1		3	35	84	8.57143	41.6667
8202	steroid metabolism	P	2	34	58	5.88235	58.6207	8	85	142	9.41177	59.8591	0.577	0.694	1		1	34	58	2.94118	58.6207	3	85	142	3.52941	59.8591	0.597	0.734	1		4	34	58	11.7647	58.6207	11	85	142	12.9412	59.8591	3.156	0.005	1		3	34	58	8.82353	58.6207
6357	regulation of transcription from RNA polymerase II promoter	P	9	124	167	7.25807	74.2515	19	189	252	10.0529	75	1.198	0.277	1		6	124	167	4.83871	74.2515	8	189	252	4.2328	75	1.519	0.146	1		13	124	167	10.4839	74.2515	18	189	252	9.52381	75	2.615	0.01	1		10	124	167	8.06452	74.2515
7411	axon guidance	P	2	17	25	11.7647	68	3	20	28	15	71.4286	1.215	0.397	1		1	17	25	5.88235	68	1	20	28	5	71.4286	0.709	1	1		4	17	25	23.5294	68	4	20	28	20	71.4286	2.935	0.023	1		0	17	25	0	68
7169	transmembrane receptor protein tyrosine kinase signaling pathway	P	7	36	70	19.4444	51.4286	9	76	123	11.8421	61.7886	1.341	0.175	1		0	36	70	0	51.4286	2	76	123	2.63158	61.7886	0.063	1	1		7	36	70	19.4444	51.4286	9	76	123	11.8421	61.7886	2.553	0.014	1		2	36	70	5.55556	51.4286
8360	regulation of cell shape	P	4	18	31	22.2222	58.0645	4	18	31	22.2222	58.0645	2.299	0.046	1		1	18	31	5.55556	58.0645	1	18	31	5.55556	58.0645	0.823	0.381	1		3	18	31	16.6667	58.0645	3	18	31	16.6667	58.0645	2.153	0.066	1		2	18	31	11.1111	58.0645
7166	cell surface receptor linked signal transduction	P	7	67	133	10.4478	50.3759	50	471	1511	10.6157	31.1714	2.392	0.014	1		6	67	133	8.95522	50.3759	18	471	1511	3.82166	31.1714	1.852	0.077	1		4	67	133	5.97015	50.3759	43	471	1511	9.12951	31.1714	3.803	0	1		4	67	133	5.97015	50.3759
30154	cell differentiation	P	15	119	240	12.605	49.5833	28	214	423	13.0841	50.591	2.956	0.006	1		5	119	240	4.20168	49.5833	9	214	423	4.20561	50.591	1.593	0.124	1		8	119	240	6.72269	49.5833	19	214	423	8.87851	50.591	2.36	0.024	1		5	119	240	4.20168	49.5833
6955	immune response	P	19	123	336	15.4472	36.6071	44	305	769	14.4262	39.6619	4.439	0	0.979		20	123	336	16.2602	36.6071	32	305	769	10.4918	39.6619	9.038	0	0.018		5	123	336	4.06504	36.6071	25	305	769	8.19672	39.6619	2.292	0.03	1		7	123	336	5.69106	36.6071
6631	fatty acid metabolism	P	1	39	55	2.5641	70.9091	3	89	139	3.37079	64.0288	-1.552	0.149	1		1	39	55	2.5641	70.9091	1	89	139	1.12359	64.0288	-0.844	0.518	1		4	39	55	10.2564	70.9091	11	89	139	12.3596	64.0288	2.984	0.012	1		4	39	55	10.2564	70.9091
7243	protein kinase cascade	P	2	44	58	4.54545	75.8621	15	208	273	7.21154	76.1905	-0.292	0.806	1		1	44	58	2.27273	75.8621	8	208	273	3.84615	76.1905	1.235	0.282	1		4	44	58	9.09091	75.8621	17	208	273	8.17308	76.1905	1.867	0.082	1		2	44	58	4.54545	75.8621
7186	G-protein coupled receptor protein signaling pathway	P	9	118	825	7.62712	14.303	15	190	1032	7.89474	18.4108	0.077	1	1		3	118	825	2.54237	14.303	5	190	1032	2.63158	18.4108	0.1	1	1		12	118	825	10.1695	14.303	19	190	1032	10	18.4108	2.918	0.006	1		6	118	825	5.08475	14.303
16567	protein ubiquitination	P	23	243	311	9.46502	78.1351	24	251	319	9.56175	78.6834	1.091	0.274	1		9	243	311	3.7037	78.1351	9	251	319	3.58566	78.6834	1.093	0.293	1		18	243	311	7.40741	78.1351	20	251	319	7.96813	78.6834	1.909	0.066	1		12	243	311	4.93827	78.1351
19722	calcium-mediated signaling	P	1	10	18	10	55.5556	2	12	21	16.6667	57.1429	1.157	0.228	1		0	10	18	0	55.5556	0	12	21	0	57.1429	-0.557	1	1		3	10	18	30	55.5556	3	12	21	25	57.1429	3.046	0.024	1		0	10	18	0	55.5556
7417	central nervous system development	P	6	29	72	20.6897	40.2778	8	46	108	17.3913	42.5926	2.453	0.024	1		1	29	72	3.44828	40.2778	3	46	108	6.52174	42.5926	1.736	0.118	1		3	29	72	10.3448	40.2778	5	46	108	10.8696	42.5926	1.688	0.085	1		1	29	72	3.44828	40.2778
7596	blood coagulation	P	8	32	65	25	49.2308	10	39	81	25.641	48.1482	4.189	0.001	0.989		1	32	65	3.125	49.2308	2	39	81	5.12821	48.1482	1.042	0.269	1		4	32	65	12.5	49.2308	5	39	81	12.8205	48.1482	2.098	0.063	1		3	32	65	9.375	49.2308
6633	fatty acid biosynthesis	P	0	25	35	0	71.4286	0	32	51	0	62.7451	-1.642	0.186	1		0	25	35	0	71.4286	0	32	51	0	62.7451	-0.911	0.652	1		3	25	35	12	71.4286	5	32	51	15.625	62.7451	2.609	0.038	1		3	25	35	12	71.4286
7222	frizzled signaling pathway	P	0	15	18	0	83.3333	0	15	18	0	83.3333	-1.123	0.415	1		0	15	18	0	83.3333	0	15	18	0	83.3333	-0.623	1	1		3	15	18	20	83.3333	3	15	18	20	83.3333	2.541	0.044	1		0	15	18	0	83.3333
30206	chondroitin sulfate biosynthesis	P	0	4	6	0	66.6667	0	5	7	0	71.4286	-0.648	1	1		0	4	6	0	66.6667	0	5	7	0	71.4286	-0.36	1	1		3	4	6	75	66.6667	3	5	7	60	71.4286	5.458	0.003	0.84		0	4	6	0	66.6667
6694	steroid biosynthesis	P	0	12	22	0	54.5455	3	43	68	6.97674	63.2353	-0.189	1	1		1	12	22	8.33333	54.5455	3	43	68	6.97674	63.2353	1.869	0.098	1		3	12	22	25	54.5455	6	43	68	13.9535	63.2353	2.536	0.029	1		1	12	22	8.33333	54.5455
6865	amino acid transport	P	2	25	43	8	58.1395	3	37	59	8.10811	62.7119	0.082	1	1		0	25	43	0	58.1395	0	37	59	0	62.7119	-0.98	0.625	1		4	25	43	16	58.1395	6	37	59	16.2162	62.7119	2.967	0.017	1		1	25	43	4	58.1395
6979	response to oxidative stress	P	1	27	42	3.7037	64.2857	3	33	50	9.09091	66	0.289	1	1		2	27	42	7.40741	64.2857	2	33	50	6.06061	66	1.3	0.199	1		3	27	42	11.1111	64.2857	4	33	50	12.1212	66	1.75	0.083	1		1	27	42	3.7037	64.2857
7565	pregnancy	P	1	16	41	6.25	39.0244	2	19	46	10.5263	41.3043	0.454	0.659	1		0	16	41	0	39.0244	0	19	46	0	41.3043	-0.701	1	1		3	16	41	18.75	39.0244	3	19	46	15.7895	41.3043	2.041	0.083	1		0	16	41	0	39.0244
6366	transcription from RNA polymerase II promoter	P	13	129	182	10.0775	70.8791	32	339	458	9.43953	74.0175	1.188	0.247	1		3	129	182	2.32558	70.8791	12	339	458	3.53982	74.0175	1.222	0.287	1		7	129	182	5.42636	70.8791	26	339	458	7.66962	74.0175	1.98	0.04	1		2	129	182	1.55039	70.8791
6817	phosphate transport	P	8	35	89	22.8571	39.3258	8	35	89	22.8571	39.3258	3.35	0.005	1		2	35	89	5.71429	39.3258	2	35	89	5.71429	39.3258	1.208	0.248	1		4	35	89	11.4286	39.3258	4	35	89	11.4286	39.3258	1.619	0.111	1		2	35	89	5.71429	39.3258
6928	cell motility	P	10	70	108	14.2857	64.8148	25	127	204	19.685	62.2549	5.068	0	0.269		1	70	108	1.42857	64.8148	2	127	204	1.5748	62.2549	-0.684	0.605	1		7	70	108	10	64.8148	11	127	204	8.66142	62.2549	1.699	0.103	1		3	70	108	4.28571	64.8148
7601	visual perception	P	5	65	166	7.69231	39.1566	5	66	170	7.57576	38.8235	-0.052	1	1		2	65	166	3.07692	39.1566	2	66	170	3.0303	38.8235	0.266	1	1		6	65	166	9.23077	39.1566	6	66	170	9.09091	38.8235	1.377	0.241	1		5	65	166	7.69231	39.1566
7268	synaptic transmission	P	5	46	172	10.8696	26.7442	7	69	221	10.1449	31.2217	0.748	0.491	1		1	46	172	2.17391	26.7442	2	69	221	2.89855	31.2217	0.202	1	1		3	46	172	6.52174	26.7442	4	69	221	5.7971	31.2217	0.183	1	1		2	46	172	4.34783	26.7442
6897	endocytosis	P	5	62	74	8.06452	83.7838	10	100	135	10	74.0741	0.847	0.45	1		1	62	74	1.6129	83.7838	2	100	135	2	74.0741	-0.333	0.778	1		5	62	74	8.06452	83.7838	7	100	135	7	74.0741	0.76	0.506	1		2	62	74	3.22581	83.7838
7264	small GTPase mediated signal transduction	P	11	145	209	7.58621	69.378	17	177	257	9.60452	68.8716	0.934	0.373	1		3	145	209	2.06896	69.378	5	177	257	2.82486	68.8716	0.262	0.807	1		11	145	209	7.58621	69.378	13	177	257	7.34463	68.8716	1.223	0.235	1		12	145	209	8.27586	69.378
1525	angiogenesis	P	5	28	40	17.8571	70	7	35	55	20	63.6364	2.717	0.013	1		2	28	40	7.14286	70	2	35	55	5.71429	63.6364	1.208	0.216	1		3	28	40	10.7143	70	4	35	55	11.4286	63.6364	1.619	0.113	1		2	28	40	7.14286	70
6464	protein modification	P	8	83	112	9.63856	74.1071	114	1139	1580	10.0088	72.0886	3.055	0.004	1		3	83	112	3.61446	74.1071	31	1139	1580	2.72169	72.0886	0.466	0.687	1		6	83	112	7.22892	74.1071	69	1139	1580	6.05795	72.0886	1.213	0.225	1		6	83	112	7.22892	74.1071
43123	positive regulation of I-kappaB kinase/NF-kappaB cascade	P	4	74	79	5.40541	93.6709	4	74	79	5.40541	93.6709	-0.757	0.551	1		3	74	79	4.05405	93.6709	3	74	79	4.05405	93.6709	0.846	0.453	1		7	74	79	9.45946	93.6709	7	74	79	9.45946	93.6709	1.601	0.129	1		2	74	79	2.7027	93.6709
6470	protein amino acid dephosphorylation	P	9	93	131	9.67742	70.9924	9	93	131	9.67742	70.9924	0.7	0.578	1		1	93	131	1.07527	70.9924	1	93	131	1.07527	70.9924	-0.893	0.524	1		7	93	131	7.52688	70.9924	7	93	131	7.52688	70.9924	0.961	0.345	1		3	93	131	3.22581	70.9924
74	regulation of progression through cell cycle	P	18	175	217	10.2857	80.6452	34	349	424	9.74212	82.3113	1.422	0.183	1		5	175	217	2.85714	80.6452	9	349	424	2.5788	82.3113	0.072	1	1		12	175	217	6.85714	80.6452	21	349	424	6.01719	82.3113	0.605	0.621	1		8	175	217	4.57143	80.6452
8283	cell proliferation	P	20	164	259	12.1951	63.3205	40	308	503	12.987	61.2326	3.5	0.002	1		3	164	259	1.82927	63.3205	8	308	503	2.5974	61.2326	0.089	1	1		8	164	259	4.87805	63.3205	14	308	503	4.54545	61.2326	-0.605	0.593	1		16	164	259	9.7561	63.3205
9058	biosynthesis	P	0	37	52	0	71.1539	28	835	1205	3.35329	69.2946	-4.985	0	0.499		1	37	52	2.7027	71.1539	15	835	1205	1.79641	69.2946	-1.4	0.166	1		2	37	52	5.40541	71.1539	29	835	1205	3.47305	69.2946	-2.48	0.015	1		1	37	52	2.7027	71.1539
8610	lipid biosynthesis	P	0	8	11	0	72.7273	3	140	198	2.14286	70.7071	-2.5	0.011	1		0	8	11	0	72.7273	5	140	198	3.57143	70.7071	0.8	0.6	1		0	8	11	0	72.7273	11	140	198	7.85714	70.7071	1.358	0.195	1		0	8	11	0	72.7273
6164	purine nucleotide biosynthesis	P	0	11	11	0	100	0	67	87	0	77.0115	-2.381	0.013	1		0	11	11	0	100	0	67	87	0	77.0115	-1.321	0.268	1		0	11	11	0	100	1	67	87	1.49254	77.0115	-1.397	0.191	1		0	11	11	0	100
6091	generation of precursor metabolites and energy	P	2	42	65	4.7619	64.6154	20	391	597	5.11509	65.4941	-1.99	0.05	1		0	42	65	0	64.6154	5	391	597	1.27877	65.4941	-1.6	0.139	1		2	42	65	4.7619	64.6154	19	391	597	4.85933	65.4941	-0.402	0.751	1		1	42	65	2.38095	64.6154
15986	ATP synthesis coupled proton transport	P	0	38	50	0	76	0	38	50	0	76	-1.79	0.118	1		0	38	50	0	76	0	38	50	0	76	-0.993	0.635	1		1	38	50	2.63158	76	1	38	50	2.63158	76	-0.737	0.543	1		2	38	50	5.26316	76
6626	protein targeting to mitochondrion	P	0	10	10	0	100	0	18	19	0	94.7368	-1.231	0.397	1		0	10	10	0	100	0	18	19	0	94.7368	-0.683	1	1		0	10	10	0	100	0	18	19	0	94.7368	-1.005	0.621	1		0	10	10	0	100
15992	proton transport	P	2	37	50	5.40541	74	2	52	79	3.84615	65.8228	-1.055	0.334	1		0	37	50	0	74	0	52	79	0	65.8228	-1.163	0.428	1		1	37	50	2.7027	74	1	52	79	1.92308	65.8228	-1.091	0.378	1		1	37	50	2.7027	74
7338	fertilization (sensu Metazoa)	P	0	10	26	0	38.4615	0	12	44	0	27.2727	-1.004	0.614	1		0	10	26	0	38.4615	0	12	44	0	27.2727	-0.557	1	1		0	10	26	0	38.4615	1	12	44	8.33333	27.2727	0.468	1	1		0	10	26	0	38.4615
6879	iron ion homeostasis	P	0	10	23	0	43.4783	0	11	24	0	45.8333	-0.962	0.625	1		0	10	23	0	43.4783	0	11	24	0	45.8333	-0.533	1	1		2	10	23	20	43.4783	2	11	24	18.1818	45.8333	1.906	0.127	1		0	10	23	0	43.4783
4	biological process unknown	P	27	409	705	6.60147	58.0142	27	409	705	6.60147	58.0142	-0.887	0.388	1		12	409	705	2.93398	58.0142	12	409	705	2.93398	58.0142	0.548	0.617	1		20	409	705	4.88998	58.0142	20	409	705	4.88998	58.0142	-0.383	0.715	1		21	409	705	5.13447	58.0142
45039	protein import into mitochondrial inner membrane	P	0	5	6	0	83.3333	0	5	6	0	83.3333	-0.648	1	1		0	5	6	0	83.3333	0	5	6	0	83.3333	-0.36	1	1		0	5	6	0	83.3333	0	5	6	0	83.3333	-0.529	1	1		0	5	6	0	83.3333
6893	Golgi to plasma membrane transport	P	0	4	4	0	100	0	4	4	0	100	-0.58	1	1		0	4	4	0	100	0	4	4	0	100	-0.322	1	1		1	4	4	25	100	1	4	4	25	100	1.758	0.186	1		0	4	4	0	100
6730	one-carbon compound metabolism	P	1	18	31	5.55556	58.0645	1	22	35	4.54545	62.8571	-0.562	0.733	1		1	18	31	5.55556	58.0645	1	22	35	4.54545	62.8571	0.607	1	1		1	18	31	5.55556	58.0645	1	22	35	4.54545	62.8571	-0.159	1	1		2	18	31	11.1111	58.0645
6812	cation transport	P	5	53	159	9.43396	33.3333	14	205	475	6.82927	43.1579	-0.497	0.694	1		1	53	159	1.88679	33.3333	1	205	475	0.487805	43.1579	-1.878	0.056	1		5	53	159	9.43396	33.3333	14	205	475	6.82927	43.1579	0.985	0.329	1		3	53	159	5.66038	33.3333
6118	electron transport	P	15	213	343	7.04225	62.0991	16	232	366	6.89655	63.388	-0.491	0.701	1		4	213	343	1.87793	62.0991	4	232	366	1.72414	63.388	-0.783	0.514	1		12	213	343	5.6338	62.0991	12	232	366	5.17241	63.388	-0.091	1	1		14	213	343	6.57277	62.0991
6725	aromatic compound metabolism	P	3	19	27	15.7895	70.3704	4	63	100	6.34921	63	-0.416	0.822	1		0	19	27	0	70.3704	1	63	100	1.5873	63	-0.474	0.751	1		1	19	27	5.26316	70.3704	5	63	100	7.93651	63	0.935	0.396	1		1	19	27	5.26316	70.3704
6904	vesicle docking during exocytosis	P	1	17	19	5.88235	89.4737	1	18	22	5.55556	81.8182	-0.348	1	1		0	17	19	0	89.4737	0	18	22	0	81.8182	-0.683	1	1		0	17	19	0	89.4737	0	18	22	0	81.8182	-1.005	0.644	1		1	17	19	5.88235	89.4737
6810	transport	P	14	286	515	4.89511	55.534	111	1449	2446	7.66046	59.2396	-0.134	0.913	1		4	286	515	1.3986	55.534	22	1449	2446	1.51829	59.2396	-2.654	0.005	1		23	286	515	8.04196	55.534	79	1449	2446	5.45204	59.2396	0.272	0.799	1		16	286	515	5.59441	55.534
51016	barbed-end actin filament capping	P	1	13	22	7.69231	59.0909	1	13	22	7.69231	59.0909	-0.007	1	1		0	13	22	0	59.0909	0	13	22	0	59.0909	-0.58	1	1		1	13	22	7.69231	59.0909	1	13	22	7.69231	59.0909	0.384	1	1		0	13	22	0	59.0909
45454	cell redox homeostasis	P	1	9	11	11.1111	81.8182	1	12	15	8.33333	80	0.076	1	1		0	9	11	0	81.8182	0	12	15	0	80	-0.557	1	1		2	9	11	22.2222	81.8182	2	12	15	16.6667	80	1.757	0.124	1		0	9	11	0	81.8182
6695	cholesterol biosynthesis	P	2	18	20	11.1111	90	2	20	22	10	90.9091	0.377	1	1		0	18	20	0	90	0	20	22	0	90.9091	-0.72	0.709	1		2	18	20	11.1111	90	2	20	22	10	90.9091	0.938	0.623	1		1	18	20	5.55556	90
6811	ion transport	P	6	106	299	5.66038	35.4515	24	288	706	8.33333	40.7932	0.378	0.736	1		1	106	299	0.943396	35.4515	3	288	706	1.04167	40.7932	-1.626	0.134	1		5	106	299	4.71698	35.4515	19	288	706	6.59722	40.7932	0.994	0.32	1		4	106	299	3.77359	35.4515
7588	excretion	P	2	14	34	14.2857	41.1765	2	17	43	11.7647	39.5349	0.62	0.635	1		0	14	34	0	41.1765	0	17	43	0	39.5349	-0.663	1	1		2	14	34	14.2857	41.1765	2	17	43	11.7647	39.5349	1.189	0.209	1		0	14	34	0	41.1765
6584	catecholamine metabolism	P	1	6	9	16.6667	66.6667	1	6	15	16.6667	40	0.818	0.391	1		0	6	9	0	66.6667	0	6	15	0	40	-0.394	1	1		2	6	9	33.3333	66.6667	2	6	15	33.3333	40	3.064	0.046	1		1	6	9	16.6667	66.6667
6898	receptor mediated endocytosis	P	2	18	26	11.1111	69.2308	3	20	30	15	66.6667	1.215	0.39	1		0	18	26	0	69.2308	0	20	30	0	66.6667	-0.72	0.695	1		0	18	26	0	69.2308	0	20	30	0	66.6667	-1.06	0.433	1		1	18	26	5.55556	69.2308
30520	estrogen receptor signaling pathway	P	2	7	9	28.5714	77.7778	2	7	9	28.5714	77.7778	2.062	0.089	1		0	7	9	0	77.7778	0	7	9	0	77.7778	-0.425	1	1		0	7	9	0	77.7778	0	7	9	0	77.7778	-0.626	1	1		0	7	9	0	77.7778
6306	DNA methylation	P	3	15	17	20	88.2353	3	15	18	20	83.3333	1.777	0.087	1		1	15	17	6.66667	88.2353	1	15	18	6.66667	83.3333	1.026	0.324	1		1	15	17	6.66667	88.2353	1	15	18	6.66667	83.3333	0.235	1	1		0	15	17	0	88.2353
45892	negative regulation of transcription\, DNA-dependent	P	3	24	27	12.5	88.8889	11	83	104	13.253	79.8077	1.885	0.071	1		1	24	27	4.16667	88.8889	2	83	104	2.40964	79.8077	-0.064	1	1		2	24	27	8.33333	88.8889	5	83	104	6.0241	79.8077	0.294	0.808	1		2	24	27	8.33333	88.8889
30521	androgen receptor signaling pathway	P	5	28	33	17.8571	84.8485	5	28	33	17.8571	84.8485	2.004	0.056	1		1	28	33	3.57143	84.8485	1	28	33	3.57143	84.8485	0.356	1	1		3	28	33	10.7143	84.8485	3	28	33	10.7143	84.8485	1.279	0.194	1		1	28	33	3.57143	84.8485
9887	organ morphogenesis	P	4	32	60	12.5	53.3333	13	99	179	13.1313	55.3073	2.015	0.069	1		1	32	60	3.125	53.3333	4	99	179	4.0404	55.3073	0.971	0.305	1		2	32	60	6.25	53.3333	9	99	179	9.09091	55.3073	1.69	0.104	1		1	32	60	3.125	53.3333
122	negative regulation of transcription from RNA polymerase II promoter	P	8	50	65	16	76.9231	8	51	67	15.6863	76.1194	2.127	0.049	1		1	50	65	2	76.9231	1	51	67	1.96078	76.1194	-0.255	1	1		2	50	65	4	76.9231	2	51	67	3.92157	76.1194	-0.442	0.781	1		4	50	65	8	76.9231
7067	mitosis	P	12	80	88	15	90.9091	15	115	130	13.0435	88.4615	2.138	0.029	1		1	80	88	1.25	90.9091	3	115	130	2.6087	88.4615	0.061	1	1		2	80	88	2.5	90.9091	2	115	130	1.73913	88.4615	-1.717	0.087	1		11	80	88	13.75	90.9091
51301	cell division	P	16	119	138	13.4454	86.2319	17	134	158	12.6866	84.8101	2.155	0.027	1		2	119	138	1.68067	86.2319	4	134	158	2.98508	84.8101	0.347	0.779	1		3	119	138	2.52101	86.2319	3	134	158	2.23881	84.8101	-1.596	0.115	1		18	119	138	15.126	86.2319
8284	positive regulation of cell proliferation	P	10	59	104	16.9491	56.7308	10	66	117	15.1515	56.4103	2.258	0.038	1		2	59	104	3.38983	56.7308	2	66	117	3.0303	56.4103	0.266	1	1		3	59	104	5.08475	56.7308	3	66	117	4.54545	56.4103	-0.276	0.797	1		3	59	104	5.08475	56.7308
7010	cytoskeleton organization and biogenesis	P	7	39	67	17.9487	58.209	26	221	331	11.7647	66.7674	2.262	0.033	1		0	39	67	0	58.209	3	221	331	1.35747	66.7674	-1.116	0.29	1		4	39	67	10.2564	58.209	16	221	331	7.23982	66.7674	1.299	0.19	1		2	39	67	5.12821	58.209
6471	protein amino acid ADP-ribosylation	P	5	24	31	20.8333	77.4194	5	24	31	20.8333	77.4194	2.401	0.035	1		1	24	31	4.16667	77.4194	1	24	31	4.16667	77.4194	0.516	1	1		1	24	31	4.16667	77.4194	1	24	31	4.16667	77.4194	-0.249	1	1		0	24	31	0	77.4194
7163	establishment and/or maintenance of cell polarity	P	3	6	12	50	50	3	11	18	27.2727	61.1111	2.424	0.051	1		0	6	12	0	50	0	11	18	0	61.1111	-0.533	1	1		0	6	12	0	50	0	11	18	0	61.1111	-0.785	0.657	1		0	6	12	0	50
8285	negative regulation of cell proliferation	P	13	86	136	15.1163	63.2353	13	88	140	14.7727	62.8571	2.477	0.011	1		1	86	136	1.16279	63.2353	1	88	140	1.13636	62.8571	-0.832	0.51	1		3	86	136	3.48837	63.2353	3	88	140	3.40909	62.8571	-0.797	0.479	1		12	86	136	13.9535	63.2353
7259	JAK-STAT cascade	P	3	17	22	17.6471	77.2727	5	23	30	21.7391	76.6667	2.513	0.032	1		2	17	22	11.7647	77.2727	2	23	30	8.69565	76.6667	1.892	0.117	1		1	17	22	5.88235	77.2727	1	23	30	4.34783	76.6667	-0.205	1	1		2	17	22	11.7647	77.2727
8643	carbohydrate transport	P	4	10	16	40	62.5	5	23	34	21.7391	67.6471	2.513	0.024	1		0	10	16	0	62.5	0	23	34	0	67.6471	-0.772	0.676	1		1	10	16	10	62.5	1	23	34	4.34783	67.6471	-0.205	1	1		0	10	16	0	62.5
16337	cell-cell adhesion	P	5	16	35	31.25	45.7143	10	61	170	16.3934	35.8824	2.535	0.017	1		0	16	35	0	45.7143	0	61	170	0	35.8824	-1.26	0.279	1		1	16	35	6.25	45.7143	4	61	170	6.55738	35.8824	0.438	0.782	1		2	16	35	12.5	45.7143
8217	blood pressure regulation	P	3	10	29	30	34.4828	3	10	29	30	34.4828	2.634	0.048	1		2	10	29	20	34.4828	2	10	29	20	34.4828	3.529	0.026	1		1	10	29	10	34.4828	1	10	29	10	34.4828	0.663	1	1		2	10	29	20	34.4828
7219	Notch signaling pathway	P	6	20	24	30	83.3333	6	26	31	23.0769	83.871	2.928	0.01	1		1	20	24	5	83.3333	1	26	31	3.84615	83.871	0.432	1	1		0	20	24	0	83.3333	0	26	31	0	83.871	-1.209	0.407	1		3	20	24	15	83.3333
30155	regulation of cell adhesion	P	3	12	13	25	92.3077	6	23	31	26.087	74.1936	3.294	0.011	1		1	12	13	8.33333	92.3077	1	23	31	4.34783	74.1936	0.56	1	1		0	12	13	0	92.3077	0	23	31	0	74.1936	-1.137	0.413	1		0	12	13	0	92.3077
30097	hemopoiesis	P	4	13	19	30.7692	68.421	8	35	74	22.8571	47.2973	3.35	0.003	1		1	13	19	7.69231	68.421	2	35	74	5.71429	47.2973	1.208	0.23	1		0	13	19	0	68.421	1	35	74	2.85714	47.2973	-0.647	0.723	1		1	13	19	7.69231	68.421
7605	sensory perception of sound	P	9	46	96	19.5652	47.9167	10	47	97	21.2766	48.4536	3.478	0.007	1		3	46	96	6.52174	47.9167	3	47	97	6.38298	48.4536	1.694	0.113	1		2	46	96	4.34783	47.9167	2	47	97	4.25532	48.4536	-0.322	1	1		3	46	96	6.52174	47.9167
1558	regulation of cell growth	P	11	58	78	18.9655	74.359	14	76	108	18.4211	70.3704	3.495	0	1		2	58	78	3.44828	74.359	2	76	108	2.63158	70.3704	0.063	1	1		2	58	78	3.44828	74.359	4	76	108	5.26316	70.3704	-0.016	1	1		4	58	78	6.89655	74.359
1709	cell fate determination	P	4	7	7	57.1429	100	4	11	14	36.3636	78.5714	3.552	0.014	1		1	7	7	14.2857	100	1	11	14	9.09091	78.5714	1.392	0.233	1		0	7	7	0	100	1	11	14	9.09091	78.5714	0.56	1	1		0	7	7	0	100
7517	muscle development	P	10	64	120	15.625	53.3333	16	89	154	17.9775	57.7922	3.628	0.003	1		1	64	120	1.5625	53.3333	2	89	154	2.24719	57.7922	-0.165	1	1		5	64	120	7.8125	53.3333	6	89	154	6.74157	57.7922	0.608	0.614	1		4	64	120	6.25	53.3333
15758	glucose transport	P	4	7	13	57.1429	53.8462	4	10	16	40	62.5	3.817	0.01	1		0	7	13	0	53.8462	0	10	16	0	62.5	-0.509	1	1		0	7	13	0	53.8462	0	10	16	0	62.5	-0.749	0.678	1		0	7	13	0	53.8462
1501	skeletal development	P	6	34	80	17.6471	42.5	13	61	140	21.3115	43.5714	3.976	0	0.994		1	34	80	2.94118	42.5	2	61	140	3.27869	43.5714	0.38	1	1		1	34	80	2.94118	42.5	4	61	140	6.55738	43.5714	0.438	0.743	1		0	34	80	0	42.5
6953	acute-phase response	P	4	9	24	44.4444	37.5	4	9	24	44.4444	37.5	4.12	0.004	0.992		1	9	24	11.1111	37.5	1	9	24	11.1111	37.5	1.645	0.21	1		1	9	24	11.1111	37.5	1	9	24	11.1111	37.5	0.777	0.382	1		0	9	24	0	37.5
1503	ossification	P	3	12	27	25	44.4444	8	28	55	28.5714	50.9091	4.128	0.001	0.99		0	12	27	0	44.4444	1	28	55	3.57143	50.9091	0.356	1	1		1	12	27	8.33333	44.4444	3	28	55	10.7143	50.9091	1.279	0.165	1		2	12	27	16.6667	44.4444
16049	cell growth	P	5	24	33	20.8333	72.7273	19	101	141	18.8119	71.6312	4.183	0	0.989		1	24	33	4.16667	72.7273	3	101	141	2.9703	71.6312	0.291	1	1		2	24	33	8.33333	72.7273	6	101	141	5.94059	71.6312	0.286	0.83	1		3	24	33	12.5	72.7273
9615	response to virus	P	10	34	63	29.4118	53.9682	10	35	65	28.5714	53.8462	4.617	0	0.978		6	34	63	17.6471	53.9682	6	35	65	17.1429	53.8462	5.531	0	1		1	34	63	2.94118	53.9682	1	35	65	2.85714	53.8462	-0.647	0.722	1		1	34	63	2.94118	53.9682
7154	cell communication	P	5	13	32	38.4615	40.625	162	1510	3262	10.7285	46.2906	4.75	0	0.978		1	13	32	7.69231	40.625	52	1510	3262	3.44371	46.2906	2.512	0.012	1		0	13	32	0	40.625	135	1510	3262	8.9404	46.2906	6.907	0	0.051		2	13	32	15.3846	40.625
9611	response to wounding	P	3	8	16	37.5	50	28	152	370	18.4211	41.0811	4.964	0	0.5		0	8	16	0	50	8	152	370	5.26316	41.0811	2.177	0.037	1		2	8	16	25	50	21	152	370	13.8158	41.0811	4.721	0	0.992		0	8	16	0	50
30334	regulation of cell migration	P	4	9	11	44.4444	81.8182	6	12	17	50	70.5882	5.478	0	0.198		0	9	11	0	81.8182	0	12	17	0	70.5882	-0.557	1	1		0	9	11	0	81.8182	1	12	17	8.33333	70.5882	0.468	1	1		0	9	11	0	81.8182
16477	cell migration	P	3	8	13	37.5	61.5385	15	54	80	27.7778	67.5	5.522	0	0.197		0	8	13	0	61.5385	1	54	80	1.85185	67.5	-0.314	1	1		0	8	13	0	61.5385	5	54	80	9.25926	67.5	1.3	0.205	1		0	8	13	0	61.5385
6665	sphingolipid metabolism	P	0	8	10	0	80	0	32	45	0	71.1111	-1.642	0.154	1		0	8	10	0	80	1	32	45	3.125	71.1111	0.219	1	1		0	8	10	0	80	1	32	45	3.125	71.1111	-0.551	0.69	1		3	8	10	37.5	80
6334	nucleosome assembly	P	1	44	115	2.27273	38.2609	1	46	117	2.17391	39.3162	-1.417	0.152	1		5	44	115	11.3636	38.2609	5	46	117	10.8696	39.3162	3.623	0.007	1		0	44	115	0	38.2609	0	46	117	0	39.3162	-1.609	0.16	1		14	44	115	31.8182	38.2609
7131	meiotic recombination	P	0	14	19	0	73.6842	0	14	19	0	73.6842	-1.085	0.407	1		1	14	19	7.14286	73.6842	1	14	19	7.14286	73.6842	1.105	0.293	1		0	14	19	0	73.6842	0	14	19	0	73.6842	-0.886	0.606	1		3	14	19	21.4286	73.6842
6406	mRNA export from nucleus	P	1	29	39	3.44828	74.359	1	29	39	3.44828	74.359	-0.867	0.515	1		2	29	39	6.89655	74.359	2	29	39	6.89655	74.359	1.506	0.17	1		1	29	39	3.44828	74.359	1	29	39	3.44828	74.359	-0.447	0.736	1		4	29	39	13.7931	74.359
7001	chromosome organization and biogenesis (sensu Eukaryota)	P	2	53	117	3.77359	45.2991	12	192	300	6.25	64	-0.784	0.505	1		7	53	117	13.2075	45.2991	12	192	300	6.25	64	3.334	0.003	1		0	53	117	0	45.2991	2	192	300	1.04167	64	-2.664	0.007	1		13	53	117	24.5283	45.2991
6325	establishment and/or maintenance of chromatin architecture	P	1	16	34	6.25	47.0588	10	162	261	6.17284	62.069	-0.756	0.439	1		1	16	34	6.25	47.0588	9	162	261	5.55556	62.069	2.488	0.026	1		1	16	34	6.25	47.0588	2	162	261	1.23457	62.069	-2.333	0.022	1		3	16	34	18.75	47.0588
6281	DNA repair	P	7	127	141	5.51181	90.0709	12	178	202	6.74157	88.1188	-0.507	0.66	1		7	127	141	5.51181	90.0709	9	178	202	5.05618	88.1188	2.181	0.037	1		5	127	141	3.93701	90.0709	7	178	202	3.93258	88.1188	-0.825	0.527	1		8	127	141	6.29921	90.0709
79	regulation of cyclin dependent protein kinase activity	P	2	31	34	6.45161	91.1765	2	35	39	5.71429	89.7436	-0.451	0.765	1		0	31	34	0	91.1765	0	35	39	0	89.7436	-0.953	0.643	1		3	31	34	9.67742	91.1765	3	35	39	8.57143	89.7436	0.864	0.424	1		4	31	34	12.9032	91.1765
6461	protein complex assembly	P	10	87	112	11.4942	77.6786	12	172	289	6.97674	59.5156	-0.381	0.76	1		5	87	112	5.74713	77.6786	10	172	289	5.81395	59.5156	2.784	0.01	1		0	87	112	0	77.6786	1	172	289	0.581395	59.5156	-2.791	0.005	1		5	87	112	5.74713	77.6786
7173	epidermal growth factor receptor signaling pathway	P	1	11	14	9.09091	78.5714	1	15	18	6.66667	83.3333	-0.157	1	1		1	11	14	9.09091	78.5714	1	15	18	6.66667	83.3333	1.026	0.33	1		1	11	14	9.09091	78.5714	1	15	18	6.66667	83.3333	0.235	1	1		3	11	14	27.2727	78.5714
19885	antigen processing\, endogenous antigen via MHC class I	P	1	12	15	8.33333	80	1	12	15	8.33333	80	0.076	1	1		3	12	15	25	80	3	12	15	25	80	4.972	0.003	1		0	12	15	0	80	0	12	15	0	80	-0.82	0.655	1		2	12	15	16.6667	80
6915	apoptosis	P	14	193	262	7.25389	73.6641	27	328	458	8.23171	71.6157	0.335	0.74	1		6	193	262	3.10881	73.6641	13	328	458	3.96341	71.6157	1.7	0.098	1		13	193	262	6.73575	73.6641	23	328	458	7.0122	71.6157	1.405	0.155	1		15	193	262	7.77202	73.6641
6916	anti-apoptosis	P	6	59	82	10.1695	71.9512	6	67	91	8.95522	73.6264	0.371	0.805	1		4	59	82	6.77966	71.9512	4	67	91	5.97015	73.6264	1.809	0.092	1		4	59	82	6.77966	71.9512	4	67	91	5.97015	73.6264	0.244	1	1		6	59	82	10.1695	71.9512
6310	DNA recombination	P	4	32	40	12.5	80	5	51	99	9.80392	51.5151	0.551	0.612	1		3	32	40	9.375	80	4	51	99	7.84314	51.5151	2.433	0.033	1		0	32	40	0	80	0	51	99	0	51.5151	-1.695	0.112	1		3	32	40	9.375	80
7160	cell-matrix adhesion	P	4	36	65	11.1111	55.3846	4	39	69	10.2564	56.5217	0.587	0.765	1		3	36	65	8.33333	55.3846	3	39	69	7.69231	56.5217	2.066	0.078	1		2	36	65	5.55556	55.3846	2	39	69	5.12821	56.5217	-0.049	1	1		4	36	65	11.1111	55.3846
30048	actin filament-based movement	P	1	7	12	14.2857	58.3333	1	7	12	14.2857	58.3333	0.647	1	1		1	7	12	14.2857	58.3333	1	7	12	14.2857	58.3333	1.987	0.165	1		0	7	12	0	58.3333	0	7	12	0	58.3333	-0.626	1	1		3	7	12	42.8571	58.3333
6888	ER to Golgi vesicle-mediated transport	P	6	60	62	10	96.7742	6	60	62	10	96.7742	0.655	0.64	1		0	60	62	0	96.7742	0	60	62	0	96.7742	-1.249	0.274	1		2	60	62	3.33333	96.7742	2	60	62	3.33333	96.7742	-0.684	0.591	1		9	60	62	15	96.7742
42981	regulation of apoptosis	P	2	46	58	4.34783	79.3103	18	198	275	9.09091	72	0.715	0.446	1		4	46	58	8.69565	79.3103	11	198	275	5.55556	72	2.756	0.009	1		3	46	58	6.52174	79.3103	13	198	275	6.56566	72	0.8	0.532	1		0	46	58	0	79.3103
7049	cell cycle	P	13	221	264	5.88235	83.7121	46	531	653	8.6629	81.317	0.814	0.452	1		9	221	264	4.0724	83.7121	18	531	653	3.38983	81.317	1.319	0.22	1		11	221	264	4.97738	83.7121	27	531	653	5.08475	81.317	-0.234	0.844	1		31	221	264	14.0272	83.7121
7059	chromosome segregation	P	0	11	13	0	84.6154	3	24	32	12.5	75	0.872	0.435	1		0	11	13	0	84.6154	1	24	32	4.16667	75	0.516	1	1		0	11	13	0	84.6154	0	24	32	0	75	-1.161	0.419	1		3	11	13	27.2727	84.6154
7093	mitotic checkpoint	P	0	7	7	0	100	2	12	12	16.6667	100	1.157	0.244	1		0	7	7	0	100	0	12	12	0	100	-0.557	1	1		0	7	7	0	100	0	12	12	0	100	-0.82	0.644	1		3	7	7	42.8571	100
6936	muscle contraction	P	5	30	71	16.6667	42.2535	7	54	142	12.963	38.0282	1.438	0.196	1		3	30	71	10	42.2535	4	54	142	7.40741	38.0282	2.299	0.058	1		1	30	71	3.33333	42.2535	3	54	142	5.55556	38.0282	0.082	1	1		2	30	71	6.66667	42.2535
7018	microtubule-based movement	P	7	52	90	13.4615	57.7778	7	53	92	13.2075	57.6087	1.491	0.207	1		0	52	90	0	57.7778	0	53	92	0	57.6087	-1.174	0.417	1		2	52	90	3.84615	57.7778	2	53	92	3.77359	57.6087	-0.499	0.79	1		7	52	90	13.4615	57.7778
9613	response to pest\, pathogen or parasite	P	0	9	28	0	32.1429	32	212	512	15.0943	41.4062	4.049	0	0.993		3	9	28	33.3333	32.1429	19	212	512	8.96226	41.4062	6.057	0	1		0	9	28	0	32.1429	17	212	512	8.01887	41.4062	1.784	0.078	1		0	9	28	0	32.1429
[truncated: 55 more columns]
