# Supplementary material for: 1,25 dihydroxyvitamin D-mediated orchestration of anticancer, transcript-level effects in the immortalized, non-transformed prostate epithelial cell line, RWPE1
Source: BMC Genomics. 2010 Jan 13;11:26. doi: 10.1186/1471-2164-11-26 (PMC2820456; doi:10.1186/1471-2164-11-26)
Supplement: Additional file 15 — VDRE containing genes, comparison with Wang et al, 2005. Comparison of VD regulated transcripts in RWPE1 to those reported for EB1089 by Wang et al. in SCC25 cells. [file 1471-2164-11-26-S15.XLS]

## Sheet: Additional file 15
Comparison of VD regulated transcripts in RWPE1 to those reported for EB1089 by Wang et al., 2005 in SCC25 cells.
Affy ID	Gene ID	Gene Name	6 h Fold	6 h FDR	24 h Fold	24 h FDR	48 h Fold	48 h FDR	6 h 5% FDR	24 h 5% FDR	48 h 5% FDR	Any 5% FDR	All 5% FDR	Wang overlap	6 h Dir	24 h Dir	48 h Dir	Sum RWPE Direction	all UP or DN	Wang Dir	Match Dir 6 h	Wang FDR	# OP DR3	# 1 mutation OP VDRE	OP DR3 present	mutant OP DR3 present	Any DR3 present	RefSeq.Transcript.ID	Accession	GO Biological	Pathway
201743_at	CD14	CD14 antigen	225.775	0	27.6067	0	27.3809	0	1	1	1	1	1	1	1	1	1	3	1	1	1	0.608173	0	1	0	1	1	NM_000591 /// NM_001040021	NM_000591	0006909 // phagocytosis // traceable author statement /// 0006915 // apoptosis // traceable author statement /// 0006954 // inflammatory response // inferred from electronic annotation /// 0006955 // immune response // inferred from electronic annotation /// 0007166 // cell surface receptor linked signal transduction // traceable author statement	Electron_Transport_Chain // GenMAPP
228570_at	BTBD11	BTB (POZ) domain containing 11	50.3809	0	4.78955	0	7.16724	0	1	1	1	1	1	1	1	1	1	3	1	1	1	3.61868	0	1	0	1	1	NM_001017523 /// NM_001018072 /// NM_152322	BF510581	---	---
203071_at	SEMA3B	sema domain, immunoglobulin domain (Ig), short basic domain, secreted, (semaphorin) 3B	19.4724	0	13.356	0	18.5323	0	1	1	1	1	1	1	1	1	1	3	1	1	1	0.408474	0	3	0	1	1	NM_001005914 /// NM_004636	NM_004636	0007267 // cell-cell signaling // traceable author statement /// 0007275 // multicellular organismal development // inferred from electronic annotation /// 0007411 // axon guidance // traceable author statement	---
204733_at	KLK6	kallikrein 6 (neurosin, zyme)	19.4572	0	1.7455	7.10504	3.33495	3.47614	1	0	1	1	0	1	1	1	1	3	1	1	1	0.408474	0	1	0	1	1	NM_001012964 /// NM_001012965 /// NM_002774	NM_002774	0006508 // proteolysis // inferred from electronic annotation /// 0007417 // central nervous system development // non-traceable author statement /// 0009611 // response to wounding // non-traceable author statement /// 0016540 // protein autoprocessing // non-traceable author statement /// 0030574 // collagen catabolic process // non-traceable author statement /// 0042246 // tissue regeneration …	---
204472_at	GEM	GTP binding protein overexpressed in skeletal muscle	19.4297	0	1.04602	6.12905	1.03179	45.7481	1	0	0	1	0	1	1	1	1	3	1	1	1	0.408474	0	1	0	1	1	NM_005261 /// NM_181702	NM_005261	0006955 // immune response // traceable author statement /// 0007165 // signal transduction // traceable author statement /// 0007166 // cell surface receptor linked signal transduction // traceable author statement /// 0007264 // small GTPase mediated signal transduction // inferred from electronic annotation	---
1563088_a_at	LOC284837	hypothetical protein LOC284837	15.8043	0	1.42032	3.3629	2.2516	2.86147	1	1	1	1	1	1	1	1	1	3	1	1	1	0.408474	0	6	0	1	1	NM_194310	BC034348	---	---
206277_at	P2RY2	purinergic receptor P2Y, G-protein coupled, 2	13.4879	0	3.80298	0.592227	2.92694	0	1	1	1	1	1	1	1	1	1	3	1	1	1	0.930349	0	3	0	1	1	NM_002564 /// NM_176071 /// NM_176072	NM_002564	0006873 // cell ion homeostasis // traceable author statement /// 0007165 // signal transduction // inferred from electronic annotation /// 0007186 // G-protein coupled receptor protein signaling pathway // inferred from electronic annotation /// 0007200 // G-protein signaling, coupled to IP3 second messenger (phospholipase C activating) // traceable author statement	GPCRDB_Class_A_Rhodopsin-like // GenMAPP /// Nucleotide_GPCRs // GenMAPP
227529_s_at	AKAP12	A kinase (PRKA) anchor protein (gravin) 12	13.3423	0	1.0173	14.4106	0.995177	58.2375	1	0	0	1	0	1	1	1	-1	1		1	1	4.82961	0	3	0	1	1	NM_005100 /// NM_144497	BF511276	0006605 // protein targeting // inferred from electronic annotation /// 0007165 // signal transduction // inferred from electronic annotation /// 0007186 // G-protein coupled receptor protein signaling pathway // traceable author statement	G_Protein_Signaling // GenMAPP /// G_Protein_Signaling // GenMAPP /// G_Protein_Signaling // GenMAPP
229910_at	SHE	Hypothetical protein LOC126669	12.8764	0	1.02224	8.37762	0.995947	58.2375	1	0	0	1	0	1	1	1	-1	1		1	1	0.408474	0	2	0	1	1	NM_001010846	AI797276	0007242 // intracellular signaling cascade // inferred from electronic annotation	---
231248_at	CST6	cystatin E/M	11.3535	0	1.60575	1.1181	1.00434	66.7772	1	1	0	1	0	1	1	1	1	3	1	1	1	1.64207	0	1	0	1	1	NM_001323 /// XM_001129442	AI188465	0008544 // epidermis development // inferred from electronic annotation /// 0009653 // anatomical structure morphogenesis // traceable author statement	---
213572_s_at	SERPINB1	serine (or cysteine) proteinase inhibitor, clade B (ovalbumin), member 1	11.04	0	1.74976	2.00531	2.00765	0	1	1	1	1	1	1	1	1	1	3	1	1	1	0.408474	0	2	0	1	1	NM_030666	AI554300	---	---
227530_at	AKAP12	A kinase (PRKA) anchor protein (gravin) 12	9.86793	0	1.01185	8.37762	0.99822	58.2375	1	0	0	1	0	1	1	1	-1	1		1	1	3.72642	0	3	0	1	1	NM_005100 /// NM_144497	BF511276	0006605 // protein targeting // inferred from electronic annotation /// 0007165 // signal transduction // inferred from electronic annotation /// 0007186 // G-protein coupled receptor protein signaling pathway // traceable author statement	G_Protein_Signaling // GenMAPP /// G_Protein_Signaling // GenMAPP /// G_Protein_Signaling // GenMAPP
226372_at	CHST11	Carbohydrate (chondroitin 4) sulfotransferase 11	9.42996	0	1.09478	31.8431	2.19067	25.4078	1	0	0	1	0	1	1	1	1	3	1	1	1	2.49242	0	3	0	1	1	NM_018413	AI123348	0005975 // carbohydrate metabolic process // inferred from electronic annotation /// 0030206 // chondroitin sulfate biosynthetic process // inferred from direct assay	---
228726_at	---	Serine (or cysteine) proteinase inhibitor, clade B (ovalbumin), member 1	8.46789	0	1.25843	8.37762	1.41286	1.83684	1	0	1	1	0	1	1	1	1	3	1	1	1	0.408474	0	2	0	1	1	---	AW512196	---	---
206595_at	CST6	cystatin E/M	7.87977	0	9.18138	0	10.3848	0	1	1	1	1	1	1	1	1	1	3	1	1	1	0.608173	0	1	0	1	1	NM_001323 /// XM_001129442	NM_001323	0008544 // epidermis development // inferred from electronic annotation /// 0009653 // anatomical structure morphogenesis // traceable author statement	---
203821_at	HBEGF	heparin-binding EGF-like growth factor	7.35701	0	1.59698	19.7666	2.57164	0	1	0	1	1	0	1	1	1	1	3	1	1	1	0.608173	0	1	0	1	1	NM_001945	NM_001945	0007165 // signal transduction // traceable author statement /// 0007173 // epidermal growth factor receptor signaling pathway // inferred from electronic annotation /// 0007517 // muscle development // traceable author statement /// 0008016 // regulation of heart contraction // inferred from electronic annotation /// 0035313 // wound healing, spreading of epidermal cells // inferred from electro…	Hypertrophy_model // GenMAPP
201266_at	TXNRD1	thioredoxin reductase 1	7.09404	0	1.14054	51.2662	1.53971	2.86147	1	0	1	1	0	1	1	1	1	3	1	1	1	0.408474	0	2	0	1	1	NM_001093771 /// NM_003330 /// NM_182729 /// NM_182742 /// NM_182743	NM_003330	0006118 // electron transport // inferred from electronic annotation /// 0007165 // signal transduction // non-traceable author statement /// 0045454 // cell redox homeostasis // inferred from electronic annotation	---
242767_at	LMCD1	LIM and cysteine-rich domains 1	6.96025	0	1.03336	31.8431	0.991444	58.2375	1	0	0	1	0	1	1	1	-1	1		1	1	3.72642	0	1	0	1	1	NM_014583	N95437	0000122 // negative regulation of transcription from RNA polymerase II promoter // inferred from electronic annotation	---
212268_at	SERPINB1	serine (or cysteine) proteinase inhibitor, clade B (ovalbumin), member 1	6.68741	0	1.75146	0	2.15627	0	1	1	1	1	1	1	1	1	1	3	1	1	1	0.408474	0	2	0	1	1	NM_030666	NM_030666	---	---
1560348_at	RGNEF	Rho-guanine nucleotide exchange factor	6.24551	0	2.40174	1.3031	1.64979	9.09031	1	1	0	1	0	1	1	1	1	3	1	1	1	0.408474	0	2	0	1	1	NM_001080479 /// XM_371755 /// XM_932949 /// XM_937885	AK094713	0007242 // intracellular signaling cascade // inferred from electronic annotation /// 0035023 // regulation of Rho protein signal transduction // inferred from electronic annotation	---
210517_s_at	AKAP12	A kinase (PRKA) anchor protein (gravin) 12	6.14106	0	1.01648	19.7666	0.990567	58.2375	1	0	0	1	0	1	1	1	-1	1		1	1	1.70441	0	3	0	1	1	NM_005100 /// NM_144497	AB003476	0006605 // protein targeting // inferred from electronic annotation /// 0007165 // signal transduction // inferred from electronic annotation /// 0007186 // G-protein coupled receptor protein signaling pathway // traceable author statement	G_Protein_Signaling // GenMAPP /// G_Protein_Signaling // GenMAPP /// G_Protein_Signaling // GenMAPP
204134_at	PDE2A	phosphodiesterase 2A, cGMP-stimulated	6.06878	0	2.18643	7.10504	4.988	0	1	0	1	1	0	1	1	1	1	3	1	1	1	3.72642	1	3	1	1	1	NM_002599	NM_002599	0007165 // signal transduction // inferred from electronic annotation	---
218574_s_at	LMCD1	LIM and cysteine-rich domains 1	5.90245	0	1.51568	7.10504	1.09086	59.5055	1	0	0	1	0	1	1	1	1	3	1	1	1	0.408474	0	1	0	1	1	NM_014583	NM_014583	0000122 // negative regulation of transcription from RNA polymerase II promoter // inferred from electronic annotation	---
219825_at	CYP26B1	cytochrome P450, family 26, subfamily B, polypeptide 1	5.63075	0	0.957474	45.8993	0.974342	58.2375	1	0	0	1	0	1	1	-1	-1	-1		1	1	0.408474	0	1	0	1	1	NM_019885	NM_019885	0006118 // electron transport // non-traceable author statement /// 0006118 // electron transport // inferred from electronic annotation /// 0006935 // chemotaxis // inferred from electronic annotation /// 0006935 // chemotaxis // traceable author statement /// 0006955 // immune response // inferred from electronic annotation /// 0007204 // elevation of cytosolic calcium ion concentration // infe…	---
219634_at	CHST11	carbohydrate (chondroitin 4) sulfotransferase 11	5.61679	0	1.29001	6.12905	1.5302	5.63916	1	0	0	1	0	1	1	1	1	3	1	1	1	2.49242	0	3	0	1	1	NM_018413	NM_018413	0005975 // carbohydrate metabolic process // inferred from electronic annotation /// 0030206 // chondroitin sulfate biosynthetic process // inferred from direct assay	---
206115_at	EGR3	early growth response 3	5.19457	0	1.02796	24.1246	0.991088	52.0216	1	0	0	1	0	1	1	1	-1	1		1	1	0.408474	0	2	0	1	1	NM_004430 /// XM_001130047	NM_004430	0006350 // transcription // inferred from electronic annotation /// 0006355 // regulation of transcription, DNA-dependent // inferred from electronic annotation /// 0007274 // neuromuscular synaptic transmission // inferred from electronic annotation /// 0007422 // peripheral nervous system development // inferred from electronic annotation /// 0007517 // muscle development // traceable author st…	---
219500_at	CLCF1	cardiotrophin-like cytokine	5.17785	0	1.2252	8.37762	1.17982	59.5055	1	0	0	1	0	1	1	1	1	3	1	1	1	1.70441	0	1	0	1	1	NM_013246	NM_013246	0007166 // cell surface receptor linked signal transduction // inferred from sequence or structural similarity /// 0007166 // cell surface receptor linked signal transduction // inferred from electronic annotation /// 0007259 // JAK-STAT cascade // inferred from sequence or structural similarity /// 0007259 // JAK-STAT cascade // inferred from electronic annotation /// 0019221 // cytokine and che…	---
205627_at	CDA	cytidine deaminase	5.13012	0	11.453	0.336829	16.2795	0	1	1	1	1	1	1	1	1	1	3	1	1	1	0.408474	1	0	1	0	1	NM_001785	NM_001785	0007166 // cell surface receptor linked signal transduction // non-traceable author statement /// 0008655 // pyrimidine salvage // non-traceable author statement /// 0009972 // cytidine deamination // inferred from direct assay /// 0019858 // cytosine metabolic process // traceable author statement /// 0030308 // negative regulation of cell growth // inferred from direct assay /// 0045980 // nega…	---
226368_at	CHST11	Carbohydrate (chondroitin 4) sulfotransferase 11	5.09418	0	0.978519	42.6553	1.07191	61.407	1	0	0	1	0	1	1	-1	1	1		1	1	4.82961	0	3	0	1	1	NM_018413	AI806905	0005975 // carbohydrate metabolic process // inferred from electronic annotation /// 0030206 // chondroitin sulfate biosynthetic process // inferred from direct assay	---
204151_x_at	AKR1C1	aldo-keto reductase family 1, member C1 (dihydrodiol dehydrogenase 1; 20-alpha (3-alpha)-hydroxysteroid dehydrogenase)	5.03907	0	16.2215	0	9.60805	0	1	1	1	1	1	1	1	1	1	3	1	1	1	2.49895	0	2	0	1	1	NM_001353	NM_001353	0006118 // electron transport // inferred from direct assay /// 0006805 // xenobiotic metabolic process // non-traceable author statement /// 0007586 // digestion // inferred from direct assay /// 0008206 // bile acid metabolic process // inferred from direct assay /// 0015721 // bile acid and bile salt transport // traceable author statement /// 0030299 // cholesterol absorption // traceable aut…	---
210020_x_at	CALML3	calmodulin-like 3	4.92429	0	3.38782	0	4.14455	0	1	1	1	1	1	1	1	1	1	3	1	1	1	2.49895	0	1	0	1	1	NM_005185	M58026	---	---
219610_at	RGNEF	Rho-guanine nucleotide exchange factor	4.8883	0	1.59187	8.37762	1.92662	0.492512	1	0	1	1	0	1	1	1	1	3	1	1	1	0.930349	0	2	0	1	1	NM_001080479 /// XM_371755 /// XM_932949 /// XM_937885	NM_022448	0007242 // intracellular signaling cascade // inferred from electronic annotation /// 0035023 // regulation of Rho protein signal transduction // inferred from electronic annotation	---
203037_s_at	MTSS1	metastasis suppressor 1	4.8543	0	2.17818	1.47651	3.703	0	1	1	1	1	1	1	1	1	1	3	1	1	1	0.408474	0	1	0	1	1	NM_014751	NM_014751	0006928 // cell motility // non-traceable author statement /// 0007049 // cell cycle // inferred from electronic annotation /// 0007155 // cell adhesion // non-traceable author statement /// 0007165 // signal transduction // inferred from electronic annotation /// 0007169 // transmembrane receptor protein tyrosine kinase signaling pathway // traceable author statement /// 0007399 // nervous syste…	---
38037_at	HBEGF	heparin-binding EGF-like growth factor	4.82965	0	1.79281	8.37762	3.93162	0	1	0	1	1	0	1	1	1	1	3	1	1	1	3.72642	0	1	0	1	1	NM_001945	M60278	0007165 // signal transduction // traceable author statement /// 0007173 // epidermal growth factor receptor signaling pathway // inferred from electronic annotation /// 0007517 // muscle development // traceable author statement /// 0008016 // regulation of heart contraction // inferred from electronic annotation /// 0035313 // wound healing, spreading of epidermal cells // inferred from electro…	Hypertrophy_model // GenMAPP
202910_s_at	CD97	CD97 antigen	4.8294	0	1.69693	2.60406	2.01605	0	1	1	1	1	1	1	1	1	1	3	1	1	1	0.930349	0	1	0	1	1	NM_001025160 /// NM_001784 /// NM_078481	NM_001784	0006928 // cell motility // traceable author statement /// 0006954 // inflammatory response // traceable author statement /// 0006955 // immune response // traceable author statement /// 0007155 // cell adhesion // traceable author statement /// 0007155 // cell adhesion // inferred from electronic annotation /// 0007165 // signal transduction // inferred from electronic annotation /// 0007166 // …	GPCRDB_Class_B_Secretin-like // GenMAPP
222670_s_at	MAFB	v-maf musculoaponeurotic fibrosarcoma oncogene homolog B (avian)	4.79206	0	1.27022	0.592227	1.36373	5.63916	1	1	0	1	0	1	1	1	1	3	1	1	1	0.408474	0	2	0	1	1	NM_005461	AW135013	0006350 // transcription // inferred from electronic annotation /// 0006355 // regulation of transcription, DNA-dependent // inferred from electronic annotation /// 0006357 // regulation of transcription from RNA polymerase II promoter // inferred from electronic annotation /// 0007379 // segment specification // inferred from electronic annotation /// 0007423 // sensory organ development // trac…	---
219503_s_at	TMEM40	transmembrane protein 40	4.74516	0	1.81856	0	1.78547	0.164068	1	1	1	1	1	1	1	1	1	3	1	1	1	0.408474	0	3	0	1	1	NM_018306	NM_018306	---	---
218559_s_at	MAFB	v-maf musculoaponeurotic fibrosarcoma oncogene homolog B (avian)	4.68572	0	1.17225	8.37762	1.4383	2.86147	1	0	1	1	0	1	1	1	1	3	1	1	1	0.408474	0	2	0	1	1	NM_005461	NM_005461	0006350 // transcription // inferred from electronic annotation /// 0006355 // regulation of transcription, DNA-dependent // inferred from electronic annotation /// 0006357 // regulation of transcription from RNA polymerase II promoter // inferred from electronic annotation /// 0007379 // segment specification // inferred from electronic annotation /// 0007423 // sensory organ development // trac…	---
218723_s_at	C13orf15	response gene to complement 32	4.59156	0	1.41634	0.710985	1.21164	7.31116	1	1	0	1	0	1	1	1	1	3	1	1	1	1.70441	0	1	0	1	1	NM_014059 /// XM_001132553	NM_014059	0007049 // cell cycle // inferred from electronic annotation	---
236039_at	LYPD5	hypothetical protein FLJ30469	4.54022	0	3.07684	2.60406	4.70244	0.793575	1	1	1	1	1	1	1	1	1	3	1	1	1	1.64207	0	2	0	1	1	NM_001031749 /// NM_182573	N31975	---	---
232994_s_at	RGNEF	Rho-guanine nucleotide exchange factor	4.48702	0	1.83136	1.73614	1.73944	3.47614	1	1	1	1	1	1	1	1	1	3	1	1	1	0.408474	0	2	0	1	1	NM_001080479 /// XM_371755 /// XM_932949 /// XM_937885	BE884959	0007242 // intracellular signaling cascade // inferred from electronic annotation /// 0035023 // regulation of Rho protein signal transduction // inferred from electronic annotation	---
213640_s_at	LOX	lysyl oxidase	4.47786	0	1.71979	4.34349	2.40916	0	1	1	1	1	1	1	1	1	1	3	1	1	1	0.608173	0	2	0	1	1	NM_002317	BE503425	0001568 // blood vessel development // inferred from electronic annotation /// 0006464 // protein modification process // traceable author statement /// 0007169 // transmembrane receptor protein tyrosine kinase signaling pathway // non-traceable author statement /// 0030199 // collagen fibril organization // inferred from electronic annotation /// 0030324 // lung development // inferred from elec…	---
209710_at	GATA2	GATA binding protein 2	4.2396	0	1.39837	6.12905	1.34077	1.03613	1	0	1	1	0	1	1	1	1	3	1	1	1	4.82961	0	1	0	1	1	NM_032638	AL563460	0001709 // cell fate determination // inferred from electronic annotation /// 0006350 // transcription // inferred from electronic annotation /// 0006355 // regulation of transcription, DNA-dependent // inferred from electronic annotation /// 0006366 // transcription from RNA polymerase II promoter // traceable author statement /// 0006909 // phagocytosis // inferred from electronic annotation //…	---
220266_s_at	KLF4	Kruppel-like factor 4 (gut)	4.18447	0	0.871402	38.8414	1.51793	19.6774	1	0	0	1	0	1	1	-1	1	1		1	1	0.408474	0	3	0	1	1	NM_004235	NM_004235	0006350 // transcription // inferred from electronic annotation /// 0006355 // regulation of transcription, DNA-dependent // inferred from electronic annotation /// 0007500 // mesodermal cell fate determination // traceable author statement /// 0008285 // negative regulation of cell proliferation // traceable author statement /// 0045892 // negative regulation of transcription, DNA-dependent // i…	---
234307_s_at	KIF26A	kinesin family member 26A	4.15742	0	2.21205	0.336829	2.08095	0.291605	1	1	1	1	1	1	1	1	1	3	1	1	1	0.608173	0	2	0	1	1	XM_050278 /// XM_941210	AK026406	0007018 // microtubule-based movement // inferred from electronic annotation	---
211661_x_at	PTAFR	platelet-activating factor receptor	4.08175	0	1.31316	8.37762	1.23785	15.3187	1	0	0	1	0	1	1	1	1	3	1	1	1	2.49895	0	2	0	1	1	NM_000952	M80436	0001816 // cytokine production // inferred from electronic annotation /// 0006935 // chemotaxis // traceable author statement /// 0006935 // chemotaxis // inferred from electronic annotation /// 0006954 // inflammatory response // traceable author statement /// 0006955 // immune response // traceable author statement /// 0007165 // signal transduction // inferred from electronic annotation /// 00…	GPCRDB_Class_A_Rhodopsin-like // GenMAPP /// Small_ligand_GPCRs // GenMAPP
205206_at	KAL1	Kallmann syndrome 1 sequence	4.0071	0.39632	2.26462	10.5122	2.57671	1.83684	1	0	1	1	0	1	1	1	1	3	1	1	1	0.930349	0	2	0	1	1	NM_000216	NM_000216	0006928 // cell motility // traceable author statement /// 0006935 // chemotaxis // traceable author statement /// 0007155 // cell adhesion // traceable author statement /// 0007155 // cell adhesion // inferred from electronic annotation /// 0007411 // axon guidance // traceable author statement	---
206176_at	BMP6	bone morphogenetic protein 6	3.98467	1.63508	1.01025	8.37762	0.997385	58.2375	1	0	0	1	0	1	1	1	-1	1		1	1	0.152808	0	2	0	1	1	NM_001718	NM_001718	0001501 // skeletal development // traceable author statement /// 0001503 // ossification // inferred from electronic annotation /// 0001649 // osteoblast differentiation // inferred from electronic annotation /// 0006954 // inflammatory response // inferred from electronic annotation /// 0007275 // multicellular organismal development // inferred from electronic annotation /// 0030154 // cell di…	---
227717_at	FLJ41603	FLJ41603 protein	3.92049	0	1.46703	5.05814	2.51651	0.164068	1	0	1	1	0	1	1	1	1	3	1	1	1	1.64207	0	1	0	1	1	NM_001001669	BF939317	0035023 // regulation of Rho protein signal transduction // inferred from electronic annotation	---
225757_s_at	CLMN	calmin (calponin-like, transmembrane)	3.87512	0	1.27355	1.47651	1.44489	7.31116	1	1	0	1	0	1	1	1	1	3	1	1	1	0.378372	0	2	0	1	1	NM_024734	AU147564	---	---
215446_s_at	LOX	lysyl oxidase	3.75372	0	1.06842	51.2662	2.13547	0	1	0	1	1	0	1	1	1	1	3	1	1	1	0.408474	0	2	0	1	1	NM_002317	L16895	0001568 // blood vessel development // inferred from electronic annotation /// 0006464 // protein modification process // traceable author statement /// 0007169 // transmembrane receptor protein tyrosine kinase signaling pathway // non-traceable author statement /// 0030199 // collagen fibril organization // inferred from electronic annotation /// 0030324 // lung development // inferred from elec…	---
219268_at	ETNK2	ethanolamine kinase 2	3.68417	0	7.13479	0	9.65665	0	1	1	1	1	1	1	1	1	1	3	1	1	1	2.49242	0	1	0	1	1	NM_018208	NM_018208	---	---
204140_at	TPST1	tyrosylprotein sulfotransferase 1	3.67088	0	1.44005	2.93004	1.30194	11.5844	1	1	0	1	0	1	1	1	1	3	1	1	1	3.72642	0	1	0	1	1	NM_003596	NM_003596	0006478 // peptidyl-tyrosine sulfation // traceable author statement /// 0006954 // inflammatory response // traceable author statement	---
217967_s_at	FAM129A	chromosome 1 open reading frame 24	3.66255	0	2.63673	2.93004	3.3155	0	1	1	1	1	1	1	1	1	1	3	1	1	1	0.408474	0	1	0	1	1	NM_052966	AF288391	---	---
201829_at	NET1	neuroepithelial cell transforming gene 1	3.63649	0	0.955983	45.8993	1.03283	63.1672	1	0	0	1	0	1	1	-1	1	1		1	1	3.72642	0	1	0	1	1	NM_001047160 /// NM_005863	AW263232	0001558 // regulation of cell growth // non-traceable author statement /// 0007165 // signal transduction // traceable author statement /// 0035023 // regulation of Rho protein signal transduction // inferred from electronic annotation	---
1554004_a_at	RGNEF	Rho-guanine nucleotide exchange factor	3.63304	0	1.5029	0.988856	1.58279	3.47614	1	1	1	1	1	1	1	1	1	3	1	1	1	0.408474	0	2	0	1	1	NM_001080479 /// XM_371755 /// XM_932949 /// XM_937885	BC012946	0007242 // intracellular signaling cascade // inferred from electronic annotation /// 0035023 // regulation of Rho protein signal transduction // inferred from electronic annotation	---
201830_s_at	NET1	neuroepithelial cell transforming gene 1	3.61748	0	1.00668	52.1795	1.15779	15.3187	1	0	0	1	0	1	1	1	1	3	1	1	1	0.930349	0	1	0	1	1	NM_001047160 /// NM_005863	NM_005863	0001558 // regulation of cell growth // non-traceable author statement /// 0007165 // signal transduction // traceable author statement /// 0035023 // regulation of Rho protein signal transduction // inferred from electronic annotation	---
219696_at	FLJ20054	hypothetical protein FLJ20054	3.60177	0.711595	0.855465	45.8993	1.05125	66.361	1	0	0	1	0	1	1	-1	1	1		1	1	0.408474	0	1	0	1	1	NM_019049	NM_019049	---	---
220407_s_at	TGFB2	transforming growth factor, beta 2	3.58269	0	0.695931	27.8261	0.863768	45.7481	1	0	0	1	0	1	1	-1	-1	-1		1	1	0.408474	0	3	0	1	1	NM_003238	NM_003238	0000074 // regulation of progression through cell cycle // inferred from electronic annotation /// 0000902 // cell morphogenesis // inferred from direct assay /// 0001501 // skeletal development // inferred from electronic annotation /// 0001525 // angiogenesis // traceable author statement /// 0001568 // blood vessel development // inferred from electronic annotation /// 0001654 // eye developme…	---
204298_s_at	LOX	lysyl oxidase	3.50906	0	1.66607	0	2.30448	0	1	1	1	1	1	1	1	1	1	3	1	1	1	0.608173	0	2	0	1	1	NM_002317	NM_002317	0001568 // blood vessel development // inferred from electronic annotation /// 0006464 // protein modification process // traceable author statement /// 0007169 // transmembrane receptor protein tyrosine kinase signaling pathway // non-traceable author statement /// 0030199 // collagen fibril organization // inferred from electronic annotation /// 0030324 // lung development // inferred from elec…	---
218589_at	P2RY5	purinergic receptor P2Y, G-protein coupled, 5	3.44474	0.711595	0.591402	31.8431	1.43316	19.6774	1	0	0	1	0	1	1	-1	1	1		1	1	1.64207	0	1	0	1	1	NM_005767	NM_005767	0007165 // signal transduction // inferred from electronic annotation /// 0007186 // G-protein coupled receptor protein signaling pathway // non-traceable author statement /// 0007186 // G-protein coupled receptor protein signaling pathway // inferred from electronic annotation	GPCRDB_Class_A_Rhodopsin-like // GenMAPP /// Nucleotide_GPCRs // GenMAPP
1558733_at	ZBTB38	hypothetical protein FLJ35036	3.40198	0.163902	0.873748	38.8414	0.76574	1.18077	1	0	1	1	0	1	1	-1	-1	-1		1	1	0.930349	0	2	0	1	1	NM_001080412 /// XM_001133510 /// XM_001133669	BE386445	0006350 // transcription // inferred from electronic annotation /// 0006355 // regulation of transcription, DNA-dependent // inferred from electronic annotation /// 0045944 // positive regulation of transcription from RNA polymerase II promoter // inferred from sequence or structural similarity	---
209270_at	LAMB3	laminin, beta 3	3.40143	0	1.32881	3.88467	1.38187	0.793575	1	1	1	1	1	1	1	1	1	3	1	1	1	1.64207	0	4	0	1	1	NM_000228 /// NM_001017402	L25541	0006118 // electron transport // inferred from electronic annotation /// 0007155 // cell adhesion // inferred from electronic annotation /// 0008544 // epidermis development // traceable author statement	---
202275_at	G6PD	glucose-6-phosphate dehydrogenase	3.39622	0	6.86604	0	6.25666	0	1	1	1	1	1	1	1	1	1	3	1	1	1	0.408474	0	1	0	1	1	NM_000402 /// NM_001042351	NM_000402	0005975 // carbohydrate metabolic process // inferred from electronic annotation /// 0006006 // glucose metabolic process // inferred from electronic annotation /// 0006010 // glucose 6-phosphate utilization // traceable author statement /// 0006098 // pentose-phosphate shunt // non-traceable author statement	Pentose_Phosphate_Pathway // GenMAPP
209909_s_at	---	transforming growth factor, beta 2	3.36909	0	0.778531	31.8431	0.54616	0.793575	1	0	1	1	0	1	1	-1	-1	-1		1	1	0.930349	0	3	0	1	1	---	M19154	---	---
232069_at	KIF26A	kinesin family member 26A	3.36354	0	1.54622	5.05814	1.64587	11.5844	1	0	0	1	0	1	1	1	1	3	1	1	1	0.930349	0	2	0	1	1	XM_050278 /// XM_941210	AL117589	0007018 // microtubule-based movement // inferred from electronic annotation	---
1552278_a_at	SLC46A1	similar to RIKEN cDNA 1110002C08 gene	3.26896	0	1.156	19.7666	1.14447	3.47614	1	0	1	1	0	1	1	1	1	3	1	1	1	0.152808	0	1	0	1	1	NM_080669	NM_080669	0006810 // transport // inferred from electronic annotation /// 0015884 // folic acid transport // inferred from direct assay	---
209884_s_at	SLC4A7	solute carrier family 4, sodium bicarbonate cotransporter, member 7	3.23419	0	1.15454	48.4319	1.69347	0.291605	1	0	1	1	0	1	1	1	1	3	1	1	1	0.930349	0	1	0	1	1	NM_003615	AF047033	0006810 // transport // inferred from electronic annotation /// 0006811 // ion transport // inferred from electronic annotation /// 0006814 // sodium ion transport // inferred from electronic annotation /// 0006820 // anion transport // inferred from electronic annotation /// 0015701 // bicarbonate transport // non-traceable author statement	---
221841_s_at	KLF4	Kruppel-like factor 4 (gut)	3.15795	0	0.871575	38.8414	1.24711	7.31116	1	0	0	1	0	1	1	-1	1	1		1	1	0.408474	0	3	0	1	1	NM_004235	BF514079	0006350 // transcription // inferred from electronic annotation /// 0006355 // regulation of transcription, DNA-dependent // inferred from electronic annotation /// 0007500 // mesodermal cell fate determination // traceable author statement /// 0008285 // negative regulation of cell proliferation // traceable author statement /// 0045892 // negative regulation of transcription, DNA-dependent // i…	---
228072_at	SYT12	synaptotagmin XII	3.07297	0	2.06731	2.00531	1.60173	5.63916	1	1	0	1	0	1	1	1	1	3	1	1	1	3.72642	1	4	1	1	1	NM_177963	AK024280	0006810 // transport // inferred from electronic annotation	---
206683_at	ZNF165	zinc finger protein 165	3.04279	0	0.736823	45.8993	1.54014	2.86147	1	0	1	1	0	1	1	-1	1	1		1	1	2.49895	0	3	0	1	1	NM_003447	NM_003447	0006350 // transcription // inferred from electronic annotation /// 0006355 // regulation of transcription, DNA-dependent // non-traceable author statement /// 0006355 // regulation of transcription, DNA-dependent // inferred from electronic annotation	---
212143_s_at	IGFBP3	insulin-like growth factor binding protein 3	3.03027	0	0.37004	0.623036	0.156805	0.248836	1	1	1	1	1	1	1	-1	-1	-1		1	1	3.61868	0	1	0	1	1	NM_000598 /// NM_001013398	BF340228	0001558 // regulation of cell growth // inferred from electronic annotation /// 0009968 // negative regulation of signal transduction // non-traceable author statement /// 0043065 // positive regulation of apoptosis // inferred from mutant phenotype /// 0045663 // positive regulation of myoblast differentiation // inferred from direct assay	Smooth_muscle_contraction // GenMAPP
225459_at	AMOTL1	angiomotin like 1	3.02306	0	0.969979	42.6553	1.01165	58.2375	1	0	0	1	0	1	1	-1	1	1		1	1	2.49242	0	2	0	1	1	NM_130847	AU157155	---	---
221755_at	EHBP1L1	EH domain binding protein 1-like 1	3.01865	0	1.38218	1.47651	1.55271	9.09031	1	1	0	1	0	1	1	1	1	3	1	1	1	0.608173	0	1	0	1	1	XM_170658 /// XM_941451	BG334196	---	---
1552279_a_at	SLC46A1	similar to RIKEN cDNA 1110002C08 gene	3.01428	0	1.71712	1.73614	1.89505	1.18077	1	1	1	1	1	1	1	1	1	3	1	1	1	3.72642	0	1	0	1	1	NM_080669	AK074161	0006810 // transport // inferred from electronic annotation /// 0015884 // folic acid transport // inferred from direct assay	---
210095_s_at	IGFBP3	insulin-like growth factor binding protein 3	2.95782	0	0.397387	0.53359	0.16959	0	1	1	1	1	1	1	1	-1	-1	-1		1	1	3.61868	0	1	0	1	1	NM_000598 /// NM_001013398	M31159	0001558 // regulation of cell growth // inferred from electronic annotation /// 0009968 // negative regulation of signal transduction // non-traceable author statement /// 0043065 // positive regulation of apoptosis // inferred from mutant phenotype /// 0045663 // positive regulation of myoblast differentiation // inferred from direct assay	Smooth_muscle_contraction // GenMAPP
228121_at	---	Transforming growth factor, beta 2	2.93818	0	0.562432	8.37762	0.736927	1.03613	1	0	1	1	0	1	1	-1	-1	-1		1	1	0.930349	0	3	0	1	1	---	AU145950	---	---
206278_at	PTAFR	platelet-activating factor receptor	2.87287	0	1.5224	5.05814	1.21354	19.6774	1	0	0	1	0	1	1	1	1	3	1	1	1	2.49242	0	2	0	1	1	NM_000952	D10202	0001816 // cytokine production // inferred from electronic annotation /// 0006935 // chemotaxis // traceable author statement /// 0006935 // chemotaxis // inferred from electronic annotation /// 0006954 // inflammatory response // traceable author statement /// 0006955 // immune response // traceable author statement /// 0007165 // signal transduction // inferred from electronic annotation /// 00…	GPCRDB_Class_A_Rhodopsin-like // GenMAPP /// Small_ligand_GPCRs // GenMAPP
228933_at	NHS	Nance-Horan syndrome (congenital cataracts and dental anomalies)	2.82382	0.983094	0.705569	45.8993	1.04823	59.5055	1	0	0	1	0	1	1	-1	1	1		1	1	0.152808	0	3	0	1	1	NM_198270 /// XM_001134060	BF111819	---	---
209481_at	SNRK	SNF-1 related kinase	2.74901	0	1.00076	51.2662	1.46911	2.40197	1	0	1	1	0	1	1	1	1	3	1	1	1	0.408474	0	1	0	1	1	NM_017719	AF226044	0006468 // protein amino acid phosphorylation // inferred from direct assay /// 0006468 // protein amino acid phosphorylation // inferred from electronic annotation /// 0030099 // myeloid cell differentiation // traceable author statement /// 0043523 // regulation of neuron apoptosis // inferred from sequence or structural similarity	---
226560_at	---	Sphingosine-1-phosphate phosphotase 2	2.74724	0	2.733	2.93004	12.4506	0	1	1	1	1	1	1	1	1	1	3	1	1	1	1.64207	0	1	0	1	1	---	AA576959	---	---
91703_at	EHBP1L1 /// MGC15523	EH domain binding protein 1-like 1	2.73034	0	1.36614	1.3031	1.89954	2.86147	1	1	1	1	1	1	1	1	1	3	1	1	1	1.64207	0	1	0	1	1	NM_001037984 /// NM_138570 /// XM_170658 /// XM_941451	AA149545	---	---
219221_at	ZBTB38	hypothetical protein FLJ35036	2.71873	0.297333	0.788136	45.8993	0.736959	5.63916	1	0	0	1	0	1	1	-1	-1	-1		1	1	0.608173	0	2	0	1	1	NM_001080412 /// XM_001133510 /// XM_001133669	NM_024724	0006350 // transcription // inferred from electronic annotation /// 0006355 // regulation of transcription, DNA-dependent // inferred from electronic annotation /// 0045944 // positive regulation of transcription from RNA polymerase II promoter // inferred from sequence or structural similarity	---
210286_s_at	SLC4A7	solute carrier family 4, sodium bicarbonate cotransporter, member 7	2.71296	0.983094	1.09932	31.8431	1.07131	52.0216	1	0	0	1	0	1	1	1	1	3	1	1	1	2.49242	0	1	0	1	1	NM_003615	AF053755	0006810 // transport // inferred from electronic annotation /// 0006811 // ion transport // inferred from electronic annotation /// 0006814 // sodium ion transport // inferred from electronic annotation /// 0006820 // anion transport // inferred from electronic annotation /// 0015701 // bicarbonate transport // non-traceable author statement	---
1555483_x_at	FBLIM1	filamin-binding LIM protein-1	2.59083	0	1.80404	1.3031	1.97474	0.245966	1	1	1	1	1	1	1	1	1	3	1	1	1	0.608173	0	3	0	1	1	NM_001024215 /// NM_001024216 /// NM_017556	AF459643	0007155 // cell adhesion // inferred from electronic annotation /// 0008360 // regulation of cell shape // inferred from electronic annotation	---
223309_x_at	PNPLA8	intracellular membrane-associated calcium-independent phospholipase A2 gamma	2.58721	0.39632	0.686147	27.8261	0.797796	3.47614	1	0	1	1	0	1	1	-1	-1	-1		1	1	3.61868	1	1	1	1	1	NM_015723	BG025248	0006629 // lipid metabolic process // inferred from electronic annotation /// 0006631 // fatty acid metabolic process // inferred from direct assay /// 0006631 // fatty acid metabolic process // inferred from sequence or structural similarity	Eicosanoid_Synthesis // GenMAPP /// Eicosanoid_Synthesis // GenMAPP /// Eicosanoid_Synthesis // GenMAPP /// Eicosanoid_Synthesis // GenMAPP /// Eicosanoid_Synthesis // GenMAPP /// Eicosanoid_Synthesis // GenMAPP
235737_at	TSLP	thymic stromal lymphopoietin	2.58528	0	0.912016	42.6553	0.655486	4.27051	1	0	1	1	0	1	1	-1	-1	-1		1	1	0.408474	0	1	0	1	1	NM_033035 /// NM_138551	AW118681	---	---
221042_s_at	CLMN	calmin (calponin-like, transmembrane)	2.57943	0	1.58589	0.614411	1.55988	0.793575	1	1	1	1	1	1	1	1	1	3	1	1	1	0.408474	0	2	0	1	1	NM_024734	NM_024734	---	---
1555480_a_at	FBLIM1	filamin-binding LIM protein-1	2.5771	0	1.86682	1.3031	1.82529	0.400391	1	1	1	1	1	1	1	1	1	3	1	1	1	0.408474	0	3	0	1	1	NM_001024215 /// NM_001024216 /// NM_017556	AF459643	0007155 // cell adhesion // inferred from electronic annotation /// 0008360 // regulation of cell shape // inferred from electronic annotation	---
205330_at	MN1	meningioma (disrupted in balanced translocation) 1	2.55173	0	0.796867	3.3629	0.986481	58.2375	1	1	0	1	0	1	1	-1	-1	-1		1	1	0.930349	0	2	0	1	1	NM_002430	NM_002430	0007049 // cell cycle // inferred from electronic annotation /// 0045786 // negative regulation of progression through cell cycle // inferred from electronic annotation	---
223276_at	MST150	putative small membrane protein NID67	2.55168	0	1.23332	7.10504	1.16767	5.63916	1	0	0	1	0	1	1	1	1	3	1	1	1	0.408474	0	2	0	1	1	NM_032947	AF313413	---	---
1554003_at	RGNEF	Rho-guanine nucleotide exchange factor	2.54832	0	1.34406	3.88467	1.15154	58.2375	1	1	0	1	0	1	1	1	1	3	1	1	1	0.608173	0	2	0	1	1	NM_001080479 /// XM_371755 /// XM_932949 /// XM_937885	BC012946	0007242 // intracellular signaling cascade // inferred from electronic annotation /// 0035023 // regulation of Rho protein signal transduction // inferred from electronic annotation	---
226875_at	DOCK11	dedicator of cytokinesis 11	2.5376	1.63508	1.44885	45.8993	1.87542	1.49774	1	0	1	1	0	1	1	1	1	3	1	1	1	0.152808	0	1	0	1	1	NM_144658	AI742838	---	---
1554795_a_at	FBLIM1	filamin-binding LIM protein-1	2.5269	0	1.81031	2.93004	1.67108	0.471478	1	1	1	1	1	1	1	1	1	3	1	1	1	2.49895	0	3	0	1	1	NM_001024215 /// NM_001024216 /// NM_017556	BC019895	0007155 // cell adhesion // inferred from electronic annotation /// 0008360 // regulation of cell shape // inferred from electronic annotation	---
231779_at	IRAK2	interleukin-1 receptor-associated kinase 2	2.51832	0	1.17066	14.4106	1.18725	38.2923	1	0	0	1	0	1	1	1	1	3	1	1	1	0.930349	0	2	0	1	1	NM_001570	AI246590	0006468 // protein amino acid phosphorylation // traceable author statement /// 0006468 // protein amino acid phosphorylation // inferred from electronic annotation /// 0006954 // inflammatory response // traceable author statement /// 0007165 // signal transduction // inferred from electronic annotation /// 0007249 // I-kappaB kinase/NF-kappaB cascade // traceable author statement /// 0031663 //…	---
206832_s_at	SEMA3F	sema domain, immunoglobulin domain (Ig), short basic domain, secreted, (semaphorin) 3F	2.51431	0	1.5239	2.00531	1.73714	0	1	1	1	1	1	1	1	1	1	3	1	1	1	3.72642	0	2	0	1	1	NM_004186	NM_004186	0001755 // neural crest cell migration // inferred from electronic annotation /// 0007275 // multicellular organismal development // inferred from electronic annotation /// 0048843 // negative regulation of axon extension involved in axon guidance // inferred from electronic annotation /// 0050919 // negative chemotaxis // inferred from electronic annotation	---
209373_at	MALL	BENE protein	2.44947	0	1.71452	0.710985	1.75188	0.164068	1	1	1	1	1	1	1	1	1	3	1	1	1	0.608173	1	2	1	1	1	NM_005434	BC003179	0042632 // cholesterol homeostasis // non-traceable author statement	---
212818_s_at	ASB1	ankyrin repeat and SOCS box-containing 1	2.43966	0.39632	0.957027	50.2626	1.28787	58.2375	1	0	0	1	0	1	1	-1	1	1		1	1	0.408474	0	2	0	1	1	NM_001040445	AF055024	0007242 // intracellular signaling cascade // inferred from electronic annotation /// 0007275 // multicellular organismal development // inferred from electronic annotation /// 0030539 // male genitalia development // inferred from electronic annotation /// 0042036 // negative regulation of cytokine biosynthetic process // non-traceable author statement	---
231776_at	EOMES	eomesodermin homolog (Xenopus laevis)	2.43556	0	2.43122	0	2.50707	0	1	1	1	1	1	1	1	1	1	3	1	1	1	0.408474	0	1	0	1	1	NM_005442	NM_005442	0001824 // blastocyst development // inferred from electronic annotation /// 0006350 // transcription // inferred from electronic annotation /// 0006355 // regulation of transcription, DNA-dependent // inferred from electronic annotation /// 0007275 // multicellular organismal development // inferred from electronic annotation /// 0009653 // anatomical structure morphogenesis // traceable author …	---
1552651_a_at	RFFL	fring	2.37775	0	1.03016	38.8414	1.27817	25.4078	1	0	0	1	0	1	1	1	1	3	1	1	1	1.70441	0	1	0	1	1	NM_001017368 /// NM_057178	AK093112	0006512 // ubiquitin cycle // inferred from electronic annotation /// 0006915 // apoptosis // inferred from electronic annotation	---
226668_at	WDSUB1	WD repeat and SAM domain containing 1	2.37297	0	1.01542	51.2662	1.30375	0.586101	1	0	1	1	0	1	1	1	1	3	1	1	1	0.608173	0	2	0	1	1	NM_152528	W80623	0016567 // protein ubiquitination // inferred from electronic annotation	---
221898_at	PDPN	lung type-I cell membrane-associated glycoprotein	2.36944	0	1.29803	1.73614	1.2792	4.27051	1	1	1	1	1	1	1	1	1	3	1	1	1	0.608173	0	1	0	1	1	NM_001006624 /// NM_001006625 /// NM_006474 /// NM_198389	AU154455	0000902 // cell morphogenesis // inferred from sequence or structural similarity /// 0000902 // cell morphogenesis // inferred from electronic annotation /// 0001946 // lymphangiogenesis // inferred from sequence or structural similarity /// 0001946 // lymphangiogenesis // inferred from electronic annotation /// 0006833 // water transport // inferred from sequence or structural similarity /// 000…	---
226658_at	PDPN	lung type-I cell membrane-associated glycoprotein	2.36073	0	1.46067	0	1.37019	11.5844	1	1	0	1	0	1	1	1	1	3	1	1	1	0.408474	0	1	0	1	1	NM_001006624 /// NM_001006625 /// NM_006474 /// NM_198389	AW590196	0000902 // cell morphogenesis // inferred from sequence or structural similarity /// 0000902 // cell morphogenesis // inferred from electronic annotation /// 0001946 // lymphangiogenesis // inferred from sequence or structural similarity /// 0001946 // lymphangiogenesis // inferred from electronic annotation /// 0006833 // water transport // inferred from sequence or structural similarity /// 000…	---
202286_s_at	TACSTD2	tumor-associated calcium signal transducer 2	2.35322	0	1.08823	8.37762	1.30521	1.83684	1	0	1	1	0	1	1	1	1	3	1	1	1	4.82961	0	1	0	1	1	NM_002353	J04152	0000074 // regulation of progression through cell cycle // inferred from electronic annotation /// 0007166 // cell surface receptor linked signal transduction // traceable author statement /// 0007601 // visual perception // traceable author statement /// 0007601 // visual perception // inferred from electronic annotation /// 0008283 // cell proliferation // traceable author statement /// 0050896…	---
205130_at	RAGE	renal tumor antigen	2.32248	0	1.09386	10.5122	1.11886	31.9704	1	0	0	1	0	1	1	1	1	3	1	1	1	0.408474	0	1	0	1	1	NM_014226	NM_014226	0006468 // protein amino acid phosphorylation // traceable author statement /// 0006468 // protein amino acid phosphorylation // inferred from electronic annotation /// 0007165 // signal transduction // traceable author statement	---
223046_at	EGLN1	egl nine homolog 1 (C. elegans)	2.31723	0.163902	0.802284	38.8414	1.14846	11.5844	1	0	0	1	0	1	1	-1	1	1		1	1	4.82961	0	1	0	1	1	NM_022051	AL117352	0019538 // protein metabolic process // inferred from electronic annotation	---
225512_at	ZBTB38	hypothetical protein FLJ35036	2.30807	0.297333	0.71793	27.8261	0.865934	15.3187	1	0	0	1	0	1	1	-1	-1	-1		1	1	0.408474	0	2	0	1	1	NM_001080412 /// XM_001133510 /// XM_001133669	AI005245	0006350 // transcription // inferred from electronic annotation /// 0006355 // regulation of transcription, DNA-dependent // inferred from electronic annotation /// 0045944 // positive regulation of transcription from RNA polymerase II promoter // inferred from sequence or structural similarity	---
224311_s_at	CAB39	calcium binding protein 39	2.29699	0.983094	0.714665	31.8431	0.987165	58.2375	1	0	0	1	0	1	1	-1	-1	-1		1	1	0.408474	0	1	0	1	1	NM_016289	AF151824	---	---
228550_at	RTN4R	reticulon 4 receptor	2.28398	0	1.4232	4.34349	1.40603	1.18077	1	1	1	1	1	1	1	1	1	3	1	1	1	0.930349	0	2	0	1	1	NM_023004	NM_023004	0007409 // axonogenesis // non-traceable author statement /// 0007409 // axonogenesis // inferred from electronic annotation	---
225450_at	AMOTL1	angiomotin like 1	2.26628	0	0.900177	19.7666	0.967323	52.0216	1	0	0	1	0	1	1	-1	-1	-1		1	1	2.49242	0	2	0	1	1	NM_130847	AI433831	---	---
217873_at	CAB39	calcium binding protein 39	2.25908	0.39632	0.801742	38.8414	0.972728	52.0216	1	0	0	1	0	1	1	-1	-1	-1		1	1	0.408474	0	1	0	1	1	NM_016289	NM_016289	---	---
223085_at	RNF19	ring finger protein 19	2.2526	0.983094	0.612037	27.8261	0.847583	38.2923	1	0	0	1	0	1	1	-1	-1	-1		1	1	4.82961	0	1	0	1	1	NM_015435 /// NM_183419	AB029316	0000226 // microtubule cytoskeleton organization and biogenesis // traceable author statement /// 0006464 // protein modification process // non-traceable author statement /// 0006512 // ubiquitin cycle // inferred from electronic annotation	---
211899_s_at	TRAF4	TNF receptor-associated factor 4	2.24957	0	1.6739	6.12905	1.53921	0.492512	1	0	1	1	0	1	1	1	1	3	1	1	1	3.72642	0	1	0	1	1	NM_004295 /// NM_145751	AF082185	0006915 // apoptosis // inferred from electronic annotation /// 0007165 // signal transduction // traceable author statement /// 0007165 // signal transduction // inferred from electronic annotation /// 0007275 // multicellular organismal development // inferred from electronic annotation /// 0042981 // regulation of apoptosis // inferred from electronic annotation	---
212819_at	ASB1	ankyrin repeat and SOCS box-containing 1	2.23593	0.163902	0.916506	42.6553	1.05689	66.7772	1	0	0	1	0	1	1	-1	1	1		1	1	3.72642	0	2	0	1	1	NM_001040445	AF055024	0007242 // intracellular signaling cascade // inferred from electronic annotation /// 0007275 // multicellular organismal development // inferred from electronic annotation /// 0030539 // male genitalia development // inferred from electronic annotation /// 0042036 // negative regulation of cytokine biosynthetic process // non-traceable author statement	---
235688_s_at	TRAF4	TNF receptor-associated factor 4	2.22311	0	1.67972	5.05814	1.38105	4.27051	1	0	1	1	0	1	1	1	1	3	1	1	1	1.70441	0	1	0	1	1	NM_004295 /// NM_145751	AI992283	0006915 // apoptosis // inferred from electronic annotation /// 0007165 // signal transduction // traceable author statement /// 0007165 // signal transduction // inferred from electronic annotation /// 0007275 // multicellular organismal development // inferred from electronic annotation /// 0042981 // regulation of apoptosis // inferred from electronic annotation	---
227863_at	CTSD	cathepsin D (lysosomal aspartyl protease)	2.21019	0	2.10518	3.3629	2.2952	0	1	1	1	1	1	1	1	1	1	3	1	1	1	2.49895	1	0	1	0	1	NM_001909	AV706254	0006508 // proteolysis // inferred from electronic annotation	---
238638_at	SLC37A2	solute carrier family 37 (glycerol-3-phosphate transporter), member 2	2.1814	0	2.11688	1.47651	1.63955	0.793575	1	1	1	1	1	1	1	1	1	3	1	1	1	2.49895	0	1	0	1	1	NM_198277	AI935644	0006810 // transport // inferred from electronic annotation	---
227228_s_at	CCDC88C	KIAA1509	2.16994	0	1.19944	6.12905	1.90151	3.47614	1	0	1	1	0	1	1	1	1	3	1	1	1	2.49242	0	1	0	1	1	NM_001080414 /// XM_029353 /// XM_496003 /// XM_941642	AB040942	0001932 // regulation of protein amino acid phosphorylation // inferred from sequence or structural similarity /// 0016055 // Wnt receptor signaling pathway // inferred from electronic annotation /// 0031648 // protein destabilization // inferred from sequence or structural similarity /// 0045810 // negative regulation of frizzled signaling pathway // inferred from sequence or structural similari…	---
1558703_at	SLC46A1	similar to RIKEN cDNA 1110002C08 gene	2.16891	0	1.42711	3.3629	1.63715	5.63916	1	1	0	1	0	1	1	1	1	3	1	1	1	1.05629	0	1	0	1	1	NM_080669	AL832613	0006810 // transport // inferred from electronic annotation /// 0015884 // folic acid transport // inferred from direct assay	---
244115_at	FAM126A	down-regulated by Ctnnb1, a	2.16624	3.8722	0.810214	45.8993	0.958373	52.0216	1	0	0	1	0	1	1	-1	-1	-1		1	1	0.930349	0	2	0	1	1	NM_032581	AA608855	---	---
225258_at	FBLIM1	filamin-binding LIM protein-1	2.15062	0	1.49202	1.73614	1.54585	0.164068	1	1	1	1	1	1	1	1	1	3	1	1	1	0.408474	0	3	0	1	1	NM_001024215 /// NM_001024216 /// NM_017556	AL133035	0007155 // cell adhesion // inferred from electronic annotation /// 0008360 // regulation of cell shape // inferred from electronic annotation	---
203725_at	GADD45A	growth arrest and DNA-damage-inducible, alpha	2.1478	0	1.23022	31.8431	1.39145	0.164068	1	0	1	1	0	1	1	1	1	3	1	1	1	1.05629	0	1	0	1	1	NM_001924	NM_001924	0000074 // regulation of progression through cell cycle // traceable author statement /// 0000079 // regulation of cyclin-dependent protein kinase activity // traceable author statement /// 0006281 // DNA repair // traceable author statement /// 0006915 // apoptosis // traceable author statement /// 0006974 // response to DNA damage stimulus // inferred from electronic annotation /// 0007049 // c…	Cell_cycle_KEGG // GenMAPP /// G1_to_S_cell_cycle_Reactome // GenMAPP
210058_at	MAPK13	mitogen-activated protein kinase 13	2.14393	0	2.48878	1.1181	2.70655	0	1	1	1	1	1	1	1	1	1	3	1	1	1	2.49242	1	0	1	0	1	NM_002754	BC000433	0006468 // protein amino acid phosphorylation // inferred from electronic annotation /// 0006950 // response to stress // inferred from direct assay /// 0007049 // cell cycle // inferred from electronic annotation /// 0007243 // protein kinase cascade // inferred from direct assay	---
35666_at	SEMA3F	sema domain, immunoglobulin domain (Ig), short basic domain, secreted, (semaphorin) 3F	2.13623	0	1.17906	1.47651	1.3858	0.164068	1	1	1	1	1	1	1	1	1	3	1	1	1	2.49242	0	2	0	1	1	NM_004186	U38276	0001755 // neural crest cell migration // inferred from electronic annotation /// 0007275 // multicellular organismal development // inferred from electronic annotation /// 0048843 // negative regulation of axon extension involved in axon guidance // inferred from electronic annotation /// 0050919 // negative chemotaxis // inferred from electronic annotation	---
224314_s_at	EGLN1	egl nine homolog 1 (C. elegans)	2.13594	0	1.0398	42.6553	1.36584	1.49774	1	0	1	1	0	1	1	1	1	3	1	1	1	1.05629	0	1	0	1	1	NM_022051	AF277174	0019538 // protein metabolic process // inferred from electronic annotation	---
227196_at	RHPN2	rhophilin, Rho GTPase binding protein 2	2.10697	0	1.0651	8.37762	1.26435	19.6774	1	0	0	1	0	1	1	1	1	3	1	1	1	0.408474	0	2	0	1	1	NM_033103	BG054987	0007165 // signal transduction // inferred from electronic annotation	G13_Signaling_Pathway // GenMAPP
209730_at	SEMA3F	sema domain, immunoglobulin domain (Ig), short basic domain, secreted, (semaphorin) 3F	2.106	0	1.25153	4.34349	1.4911	0	1	1	1	1	1	1	1	1	1	3	1	1	1	2.49895	0	2	0	1	1	NM_004186	U38276	0001755 // neural crest cell migration // inferred from electronic annotation /// 0007275 // multicellular organismal development // inferred from electronic annotation /// 0048843 // negative regulation of axon extension involved in axon guidance // inferred from electronic annotation /// 0050919 // negative chemotaxis // inferred from electronic annotation	---
231876_at	TRIM56	tripartite motif-containing 56	2.0927	0.711595	0.822166	24.1246	1.1978	52.0216	1	0	0	1	0	1	1	-1	1	1		1	1	0.408474	0	2	0	1	1	NM_030961	AL512757	---	---
226345_at	---	ADP-ribosylation factor-like 8	2.08949	3.8722	0.742237	38.8414	1.07	63.1672	1	0	0	1	0	1	1	-1	1	1		1	1	3.72642	1	1	1	1	1	---	AW270158	---	---
242473_at	TRAF4	TNF receptor-associated factor 4	2.07015	0	1.76841	5.05814	1.61157	0.492512	1	0	1	1	0	1	1	1	1	3	1	1	1	1.05629	0	1	0	1	1	NM_004295 /// NM_145751	BF000155	0006915 // apoptosis // inferred from electronic annotation /// 0007165 // signal transduction // traceable author statement /// 0007165 // signal transduction // inferred from electronic annotation /// 0007275 // multicellular organismal development // inferred from electronic annotation /// 0042981 // regulation of apoptosis // inferred from electronic annotation	---
228840_at	AMOTL1	angiomotin like 1	2.0429	0	1.12816	24.1246	0.986076	52.0216	1	0	0	1	0	1	1	1	-1	1		1	1	3.61868	0	2	0	1	1	NM_130847	AW451115	---	---
223625_at	FAM126A	down-regulated by Ctnnb1, a	2.03997	0.163902	0.801996	31.8431	0.914943	9.09031	1	0	0	1	0	1	1	-1	-1	-1		1	1	0.408474	0	2	0	1	1	NM_032581	AB030241	---	---
200989_at	HIF1A	hypoxia-inducible factor 1, alpha subunit (basic helix-loop-helix transcription factor)	2.0309	0.297333	0.971128	51.2662	1.44324	0	1	0	1	1	0	1	1	-1	1	1		1	1	2.49895	1	0	1	0	1	NM_001530 /// NM_181054	NM_001530	0001666 // response to hypoxia // inferred from direct assay /// 0006350 // transcription // inferred from electronic annotation /// 0006351 // transcription, DNA-dependent // traceable author statement /// 0006355 // regulation of transcription, DNA-dependent // inferred from direct assay /// 0006355 // regulation of transcription, DNA-dependent // inferred from electronic annotation /// 0006950…	---
202724_s_at	FOXO1	forkhead box O1A (rhabdomyosarcoma)	2.02923	0	1.00577	52.5564	1.44619	1.03613	1	0	1	1	0	1	1	1	1	3	1	1	1	0.930349	0	2	0	1	1	NM_002015	NM_002015	0001568 // blood vessel development // inferred from electronic annotation /// 0006350 // transcription // inferred from electronic annotation /// 0006355 // regulation of transcription, DNA-dependent // inferred from electronic annotation /// 0006916 // anti-apoptosis // inferred from direct assay /// 0008286 // insulin receptor signaling pathway // inferred from electronic annotation /// 004212…	---
234725_s_at	SEMA4B	sema domain, immunoglobulin domain (Ig), transmembrane domain (TM) and short cytoplasmic domain, (semaphorin) 4B	2.02501	0	1.0592	19.7666	1.4288	2.86147	1	0	1	1	0	1	1	1	1	3	1	1	1	0.930349	0	2	0	1	1	NM_020210 /// NM_198925	AK026133	0007275 // multicellular organismal development // inferred from electronic annotation /// 0007399 // nervous system development // inferred from electronic annotation /// 0030154 // cell differentiation // inferred from electronic annotation	---
213568_at	OSR2	odd-skipped related 2 (Drosophila)	2.0122	0	1.3001	8.37762	1.16879	4.27051	1	0	1	1	0	1	1	1	1	3	1	1	1	0.930349	0	2	0	1	1	NM_053001 /// XM_001126824	AI811298	0008284 // positive regulation of cell proliferation // inferred from electronic annotation /// 0048704 // embryonic skeletal morphogenesis // inferred from electronic annotation	---
209086_x_at	MCAM	melanoma cell adhesion molecule	2.01148	0	1.47081	3.88467	1.50144	1.03613	1	1	1	1	1	1	1	1	1	3	1	1	1	3.61868	0	2	0	1	1	NM_006500	BE964361	0007155 // cell adhesion // traceable author statement /// 0007155 // cell adhesion // inferred from electronic annotation /// 0009653 // anatomical structure morphogenesis // traceable author statement	---
222892_s_at	TMEM40	transmembrane protein 40	2.00445	0	3.10611	0.336829	2.49864	0	1	1	1	1	1	1	1	1	1	3	1	1	1	0.408474	0	3	0	1	1	NM_018306	AI087937	---	---
217966_s_at	FAM129A	chromosome 1 open reading frame 24	1.98597	0	1.72547	1.47651	1.28704	15.3187	1	1	0	1	0	1	1	1	1	3	1	1	1	0.408474	0	1	0	1	1	NM_052966	NM_022083	---	---
210360_s_at	MTSS1	metastasis suppressor 1	1.97668	0.983094	1.02721	4.34349	1.29351	15.3187	1	1	0	1	0	1	1	1	1	3	1	1	1	0.408474	0	1	0	1	1	NM_014751	AF116674	0006928 // cell motility // non-traceable author statement /// 0007049 // cell cycle // inferred from electronic annotation /// 0007155 // cell adhesion // non-traceable author statement /// 0007165 // signal transduction // inferred from electronic annotation /// 0007169 // transmembrane receptor protein tyrosine kinase signaling pathway // traceable author statement /// 0007399 // nervous syste…	---
243507_s_at	C20orf196	hypothetical protein FLJ25067	1.96595	0.297333	1.72909	3.3629	1.61609	4.27051	1	1	1	1	1	1	1	1	1	3	1	1	1	1.05629	0	2	0	1	1	NM_152504	AV715251	---	---
210059_s_at	MAPK13	mitogen-activated protein kinase 13	1.94578	0	2.06549	0.710985	2.68235	0	1	1	1	1	1	1	1	1	1	3	1	1	1	4.82961	1	0	1	0	1	NM_002754	BC000433	0006468 // protein amino acid phosphorylation // inferred from electronic annotation /// 0006950 // response to stress // inferred from direct assay /// 0007049 // cell cycle // inferred from electronic annotation /// 0007243 // protein kinase cascade // inferred from direct assay	---
36711_at	MAFF	v-maf musculoaponeurotic fibrosarcoma oncogene homolog F (avian)	1.94352	0	1.09329	19.7666	0.746579	2.86147	1	0	1	1	0	1	1	1	-1	1		1	1	4.82961	0	3	0	1	1	NM_012323 /// NM_152878	AL021977	0001701 // in utero embryonic development // inferred from electronic annotation /// 0006350 // transcription // inferred from electronic annotation /// 0006355 // regulation of transcription, DNA-dependent // inferred from electronic annotation /// 0006366 // transcription from RNA polymerase II promoter // traceable author statement /// 0007567 // parturition // traceable author statement /// 0…	Smooth_muscle_contraction // GenMAPP
32094_at	CHST3	carbohydrate (chondroitin 6) sulfotransferase 3	1.93774	0	0.858425	4.34349	1.19487	45.7481	1	1	0	1	0	1	1	-1	1	1		1	1	0.152808	0	1	0	1	1	NM_004273	AB017915	0005975 // carbohydrate metabolic process // inferred from electronic annotation /// 0006790 // sulfur metabolic process // inferred from direct assay /// 0030206 // chondroitin sulfate biosynthetic process // inferred from direct assay	---
204879_at	PDPN	lung type-I cell membrane-associated glycoprotein	1.93721	0	1.64799	0.336829	1.19798	2.40197	1	1	1	1	1	1	1	1	1	3	1	1	1	0.930349	0	1	0	1	1	NM_001006624 /// NM_001006625 /// NM_006474 /// NM_198389	NM_006474	0000902 // cell morphogenesis // inferred from sequence or structural similarity /// 0000902 // cell morphogenesis // inferred from electronic annotation /// 0001946 // lymphangiogenesis // inferred from sequence or structural similarity /// 0001946 // lymphangiogenesis // inferred from electronic annotation /// 0006833 // water transport // inferred from sequence or structural similarity /// 000…	---
225759_x_at	CLMN	calmin (calponin-like, transmembrane)	1.93603	0.711595	1.23585	10.5122	1.37003	25.4078	1	0	0	1	0	1	1	1	1	3	1	1	1	0.152808	0	2	0	1	1	NM_024734	AK023828	---	---
206756_at	CHST7	carbohydrate (N-acetylglucosamine 6-O) sulfotransferase 7	1.93596	0	1.60584	3.88467	1.44377	3.47614	1	1	1	1	1	1	1	1	1	3	1	1	1	1.64207	0	1	0	1	1	NM_019886	NM_019886	0005975 // carbohydrate metabolic process // inferred from electronic annotation /// 0005976 // polysaccharide metabolic process // traceable author statement /// 0006044 // N-acetylglucosamine metabolic process // inferred from direct assay /// 0006790 // sulfur metabolic process // inferred from direct assay /// 0030206 // chondroitin sulfate biosynthetic process // inferred from direct assay	---
221276_s_at	SYNC1	syncoilin, intermediate filament 1	1.92401	1.63508	1.03085	51.7921	1.44092	1.49774	1	0	1	1	0	1	1	1	1	3	1	1	1	3.72642	0	2	0	1	1	NM_030786	NM_030786	---	---
202241_at	TRIB1	tribbles homolog 1 (Drosophila)	1.91607	0	1.39546	1.1181	1.95119	0	1	1	1	1	1	1	1	1	1	3	1	1	1	1.05629	0	2	0	1	1	NM_025195	NM_025195	0006468 // protein amino acid phosphorylation // traceable author statement /// 0006468 // protein amino acid phosphorylation // inferred from electronic annotation /// 0008283 // cell proliferation // traceable author statement /// 0043405 // regulation of MAPK activity // inferred from direct assay	---
203233_at	IL4R	interleukin 4 receptor	1.90742	0	1.08255	19.7666	1.05751	66.7772	1	0	0	1	0	1	1	1	1	3	1	1	1	2.49242	0	2	0	1	1	NM_000418 /// NM_001008699	NM_000418	0006955 // immune response // traceable author statement /// 0006955 // immune response // inferred from electronic annotation /// 0007165 // signal transduction // traceable author statement	Inflammatory_Response_Pathway // GenMAPP
226208_at	ZSWIM6	zinc finger, SWIM domain containing 6	1.90279	0.39632	0.631586	19.7666	0.818904	11.5844	1	0	0	1	0	1	1	-1	-1	-1		1	1	0.408474	0	1	0	1	1	XM_035299 /// XM_936273	AI692595	---	---
57082_at	LDLRAP1	LDL receptor adaptor protein	1.90262	0	1.35969	10.5122	1.24095	1.83684	1	0	1	1	0	1	1	1	1	3	1	1	1	0.152808	0	1	0	1	1	NM_015627	AA169780	0006629 // lipid metabolic process // inferred from electronic annotation /// 0006897 // endocytosis // inferred from electronic annotation /// 0008202 // steroid metabolic process // inferred from electronic annotation /// 0008203 // cholesterol metabolic process // non-traceable author statement /// 0008203 // cholesterol metabolic process // inferred from electronic annotation /// 0042632 // c…	---
224762_at	SERINC2	tumor differentially expressed 2-like	1.87854	0	1.97522	0.592227	2.3463	0	1	1	1	1	1	1	1	1	1	3	1	1	1	2.49242	0	1	0	1	1	NM_178865	AA872583	0006658 // phosphatidylserine metabolic process // inferred from sequence or structural similarity /// 0051347 // positive regulation of transferase activity // inferred from sequence or structural similarity	---
223179_at	YPEL3	yippee-like 3 (Drosophila)	1.87261	0.711595	0.886789	42.6553	0.722112	1.18077	1	0	1	1	0	1	1	-1	-1	-1		1	1	2.49895	0	2	0	1	1	NM_031477	BC005009	---	---
235277_at	AMOTL1	angiomotin like 1	1.86562	0	0.964638	48.4319	1.01103	66.7772	1	0	0	1	0	1	1	-1	1	1		1	1	0.152808	0	2	0	1	1	NM_130847	BG334930	---	---
207222_at	PLA2G10	phospholipase A2, group X	1.8635	0	5.10213	0.988856	6.18337	0.400391	1	1	1	1	1	1	1	1	1	3	1	1	1	0.378372	0	2	0	1	1	NM_003561	NM_003561	0006644 // phospholipid metabolic process // inferred from electronic annotation /// 0016042 // lipid catabolic process // inferred from electronic annotation	---
221843_s_at	KIAA1609	KIAA1609 protein	1.86145	0	1.29723	7.10504	1.09783	52.0216	1	0	0	1	0	1	1	1	1	3	1	1	1	3.61868	0	1	0	1	1	NM_020947	AA195017	---	---
212666_at	LOC731429 /// SMURF1	SMAD specific E3 ubiquitin protein ligase 1	1.85803	0	0.909717	31.8431	1.15574	45.7481	1	0	0	1	0	1	1	-1	1	1		1	1	4.82961	0	1	0	1	1	NM_020429 /// NM_181349 /// XM_001129810 /// XM_001130326 /// XM_001130411	AB046845	0006464 // protein modification process // traceable author statement /// 0006464 // protein modification process // inferred from direct assay /// 0006464 // protein modification process // inferred from electronic annotation /// 0006512 // ubiquitin cycle // inferred from direct assay /// 0006512 // ubiquitin cycle // inferred from electronic annotation /// 0007398 // ectoderm development // tr…	---
209706_at	NKX3-1	NK3 transcription factor related, locus 1 (Drosophila)	1.85754	0	0.893007	31.8431	0.769335	5.63916	1	0	0	1	0	1	1	-1	-1	-1		1	1	4.82961	0	1	0	1	1	NM_006167	AF247704	0006350 // transcription // inferred from electronic annotation /// 0006355 // regulation of transcription, DNA-dependent // non-traceable author statement /// 0006355 // regulation of transcription, DNA-dependent // inferred from electronic annotation /// 0007275 // multicellular organismal development // traceable author statement /// 0045449 // regulation of transcription // inferred from elec…	---
231823_s_at	SH3PXD2B	KIAA1295	1.84992	0	0.969355	50.2626	1.17771	59.5055	1	0	0	1	0	1	1	-1	1	1		1	1	0.152808	0	1	0	1	1	NM_001017995	BG054798	0007154 // cell communication // inferred from electronic annotation	---
205191_at	RP2	retinitis pigmentosa 2 (X-linked recessive)	1.83826	0.983094	0.79831	31.8431	0.880322	15.3187	1	0	0	1	0	1	1	-1	-1	-1		1	1	2.49242	0	1	0	1	1	NM_006915	NM_006915	0006183 // GTP biosynthetic process // inferred from electronic annotation /// 0006228 // UTP biosynthetic process // inferred from electronic annotation /// 0006241 // CTP biosynthetic process // inferred from electronic annotation /// 0007025 // beta-tubulin folding // traceable author statement /// 0007601 // visual perception // traceable author statement /// 0007601 // visual perception // i…	---
209834_at	CHST3	carbohydrate (chondroitin 6) sulfotransferase 3	1.82884	0	0.927256	6.12905	1.14454	45.7481	1	0	0	1	0	1	1	-1	1	1		1	1	0.608173	0	1	0	1	1	NM_004273	AB017915	0005975 // carbohydrate metabolic process // inferred from electronic annotation /// 0006790 // sulfur metabolic process // inferred from direct assay /// 0030206 // chondroitin sulfate biosynthetic process // inferred from direct assay	---
213085_s_at	WWC1	KIBRA protein	1.80956	0	0.951243	27.8261	0.863542	25.4078	1	0	0	1	0	1	1	-1	-1	-1		1	1	2.49895	0	2	0	1	1	NM_015238	AB020676	---	---
231396_s_at	FAM126A	down-regulated by Ctnnb1, a	1.80638	0.297333	0.793742	31.8431	0.970767	58.2375	1	0	0	1	0	1	1	-1	-1	-1		1	1	0.408474	0	2	0	1	1	NM_032581	AA776721	---	---
235763_at	SLC44A5	Hypothetical protein MGC34032	1.80397	1.63508	1.05473	5.05814	1.10008	58.2375	1	0	0	1	0	1	1	1	1	3	1	1	1	0.408474	0	1	0	1	1	NM_152697	AA001450	---	---
221790_s_at	LDLRAP1	LDL receptor adaptor protein	1.80121	0	1.30502	6.12905	1.28364	9.09031	1	0	0	1	0	1	1	1	1	3	1	1	1	0.930349	0	1	0	1	1	NM_015627	AL545035	0006629 // lipid metabolic process // inferred from electronic annotation /// 0006897 // endocytosis // inferred from electronic annotation /// 0008202 // steroid metabolic process // inferred from electronic annotation /// 0008203 // cholesterol metabolic process // non-traceable author statement /// 0008203 // cholesterol metabolic process // inferred from electronic annotation /// 0042632 // c…	---
203127_s_at	SPTLC2	serine palmitoyltransferase, long chain base subunit 2	1.76229	0	1.12234	24.1246	1.05009	66.7772	1	0	0	1	0	1	1	1	1	3	1	1	1	0.152808	0	1	0	1	1	NM_004863	BC005123	0008152 // metabolic process // inferred from electronic annotation /// 0009058 // biosynthetic process // inferred from electronic annotation	---
209018_s_at	PINK1	PTEN induced putative kinase 1	1.74435	0.711595	1.6585	8.37762	1.08052	64.619	1	0	0	1	0	1	1	1	1	3	1	1	1	4.82961	0	2	0	1	1	NM_032409	BF432478	0005975 // carbohydrate metabolic process // inferred from electronic annotation /// 0006468 // protein amino acid phosphorylation // inferred from direct assay /// 0006468 // protein amino acid phosphorylation // inferred from electronic annotation /// 0006950 // response to stress // inferred from direct assay /// 0007243 // protein kinase cascade // inferred from direct assay /// 0008152 // me…	---
226077_at	RNF145	hypothetical protein FLJ31951	1.73319	0.983094	0.831794	31.8431	1.17322	52.0216	1	0	0	1	0	1	1	-1	1	1		1	1	0.408474	0	1	0	1	1	NM_144726	AL553942	0006512 // ubiquitin cycle // inferred from electronic annotation	---
227239_at	FAM126A	down-regulated by Ctnnb1, a	1.71188	3.8722	0.582145	27.8261	0.816286	19.6774	1	0	0	1	0	1	1	-1	-1	-1		1	1	0.608173	0	2	0	1	1	NM_032581	AV734839	---	---
204686_at	IRS1	insulin receptor substrate 1	1.69009	1.63508	1.02475	51.2662	1.13362	59.5055	1	0	0	1	0	1	1	1	1	3	1	1	1	2.49242	0	1	0	1	1	NM_005544	NM_005544	0007165 // signal transduction // traceable author statement /// 0007165 // signal transduction // inferred from electronic annotation /// 0008286 // insulin receptor signaling pathway // inferred from physical interaction /// 0048009 // insulin-like growth factor receptor signaling pathway // inferred from physical interaction	---
214965_at	SPATA2L	hypothetical protein MGC26885	1.67586	3.8722	1.31279	7.10504	1.22551	1.83684	1	0	1	1	0	1	1	1	1	3	1	1	1	1.70441	0	3	0	1	1	NM_152339	AF070574	---	---
216202_s_at	SPTLC2	serine palmitoyltransferase, long chain base subunit 2	1.6733	0.163902	1.12719	24.1246	0.928948	45.7481	1	0	0	1	0	1	1	1	-1	1		1	1	0.408474	0	1	0	1	1	NM_004863	U15555	0008152 // metabolic process // inferred from electronic annotation /// 0009058 // biosynthetic process // inferred from electronic annotation	---
209019_s_at	PINK1	PTEN induced putative kinase 1	1.66898	0	1.09166	42.6553	0.847656	3.47614	1	0	1	1	0	1	1	1	-1	1		1	1	1.64207	0	2	0	1	1	NM_032409	AF316873	0005975 // carbohydrate metabolic process // inferred from electronic annotation /// 0006468 // protein amino acid phosphorylation // inferred from direct assay /// 0006468 // protein amino acid phosphorylation // inferred from electronic annotation /// 0006950 // response to stress // inferred from direct assay /// 0007243 // protein kinase cascade // inferred from direct assay /// 0008152 // me…	---
65438_at	KIAA1609	KIAA1609 protein	1.66829	0	1.21792	2.93004	1.03622	64.619	1	1	0	1	0	1	1	1	1	3	1	1	1	3.61868	0	1	0	1	1	NM_020947	AA195124	---	---
222450_at	TMEPAI	transmembrane, prostate androgen induced RNA	1.66024	0.163902	0.939093	38.8414	0.818975	19.6774	1	0	0	1	0	1	1	-1	-1	-1		1	1	2.49895	0	4	0	1	1	NM_020182 /// NM_199169 /// NM_199170 /// NM_199171	AL035541	0030521 // androgen receptor signaling pathway // non-traceable author statement /// 0030521 // androgen receptor signaling pathway // inferred from direct assay	---
223325_at	TXNDC11	thioredoxin domain containing 11	1.65737	0	1.0429	38.8414	1.33723	4.27051	1	0	1	1	0	1	1	1	1	3	1	1	1	3.72642	0	1	0	1	1	NM_015914	AF131780	0045454 // cell redox homeostasis // inferred from electronic annotation	---
214211_at	FTH1	ferritin, heavy polypeptide 1	1.654	0.39632	2.43811	0	2.67261	0	1	1	1	1	1	1	1	1	1	3	1	1	1	1.70441	0	1	0	1	1	NM_002032	AA083483	0006826 // iron ion transport // inferred from electronic annotation /// 0006879 // iron ion homeostasis // inferred from electronic annotation /// 0006879 // iron ion homeostasis // traceable author statement /// 0006880 // intracellular sequestering of iron ion // traceable author statement /// 0006955 // immune response // inferred from direct assay /// 0006955 // immune response // inferred f…	---
204436_at	PLEKHQ1	PH domain-containing protein	1.65353	0.39632	1.08872	45.8993	0.859931	7.31116	1	0	0	1	0	1	1	1	-1	1		1	1	0.930349	0	2	0	1	1	NM_025201	NM_025201	---	---
1552649_a_at	RFFL	fring	1.64442	2.64283	1.10558	7.10504	1.01787	52.0216	1	0	0	1	0	1	1	1	1	3	1	1	1	1.70441	0	1	0	1	1	NM_001017368 /// NM_057178	NM_057178	0006512 // ubiquitin cycle // inferred from electronic annotation /// 0006915 // apoptosis // inferred from electronic annotation	---
209038_s_at	EHD1	EH-domain containing 1	1.63605	0.39632	1.23953	38.8414	0.915303	19.6774	1	0	0	1	0	1	1	1	-1	1		1	1	1.64207	0	1	0	1	1	NM_006795	AL579035	0006897 // endocytosis // inferred from electronic annotation /// 0016197 // endosome transport // inferred from electronic annotation	---
207147_at	DLX2	distal-less homeo box 2	1.6335	0.39632	1.07281	27.8261	1.28062	11.5844	1	0	0	1	0	1	1	1	1	3	1	1	1	1.70441	0	1	0	1	1	NM_004405	NM_004405	0006355 // regulation of transcription, DNA-dependent // inferred from electronic annotation /// 0007275 // multicellular organismal development // inferred from electronic annotation /// 0007420 // brain development // traceable author statement /// 0030154 // cell differentiation // inferred from electronic annotation /// 0045449 // regulation of transcription // inferred from electronic annota…	---
218676_s_at	PCTP	phosphatidylcholine transfer protein	1.63313	0.297333	1.17928	8.37762	1.02391	66.7772	1	0	0	1	0	1	1	1	1	3	1	1	1	3.61868	0	1	0	1	1	NM_021213	NM_021213	0006810 // transport // inferred from electronic annotation /// 0006869 // lipid transport // non-traceable author statement /// 0006869 // lipid transport // inferred from electronic annotation	---
210561_s_at	WSB1	WD repeat and SOCS box-containing 1	1.63304	2.64283	0.901513	45.8993	0.999175	58.2375	1	0	0	1	0	1	1	-1	-1	-1		1	1	4.82961	0	1	0	1	1	NM_015626 /// NM_134265	AL110243	0007242 // intracellular signaling cascade // inferred from electronic annotation	---
224817_at	SH3PXD2A	SH3 multiple domains 1	1.61977	0.39632	1.0931	31.8431	1.53326	2.40197	1	0	1	1	0	1	1	1	1	3	1	1	1	2.49242	0	4	0	1	1	NM_014631	W93554	0007154 // cell communication // inferred from electronic annotation /// 0008152 // metabolic process // inferred from electronic annotation	---
225381_at	LOC399959	Hypothetical gene supported by BX647608	1.61491	2.64283	1.09008	52.5564	1.03315	66.7772	1	0	0	1	0	1	1	1	1	3	1	1	1	4.82961	0	1	0	1	1	---	AW162210	---	---
241355_at	HR	Hairless homolog (mouse)	1.60716	0	1.72047	1.23891	2.09842	0.164068	1	1	1	1	1	1	1	1	1	3	1	1	1	1.05629	0	1	0	1	1	NM_005144 /// NM_018411	BF528433	0006350 // transcription // inferred from electronic annotation /// 0006355 // regulation of transcription, DNA-dependent // non-traceable author statement /// 0006355 // regulation of transcription, DNA-dependent // inferred from electronic annotation	---
203919_at	TCEA2	transcription elongation factor A (SII), 2	1.58567	3.8722	1.81404	1.3031	1.86338	0.492512	1	1	1	1	1	1	1	1	1	3	1	1	1	0.408474	0	4	0	1	1	NM_003195 /// NM_198723	NM_003195	0006350 // transcription // inferred from electronic annotation /// 0006354 // RNA elongation // inferred from electronic annotation /// 0006354 // RNA elongation // non-traceable author statement /// 0006355 // regulation of transcription, DNA-dependent // inferred from electronic annotation /// 0045449 // regulation of transcription // inferred from electronic annotation	---
208112_x_at	EHD1	EH-domain containing 1	1.58381	0.297333	1.15565	31.8431	0.904192	25.4078	1	0	0	1	0	1	1	1	-1	1		1	1	0.930349	0	1	0	1	1	NM_006795	NM_006795	0006897 // endocytosis // inferred from electronic annotation /// 0016197 // endosome transport // inferred from electronic annotation	---
222221_x_at	EHD1	EH-domain containing 1	1.57916	0.39632	1.26173	24.1246	0.831741	1.49774	1	0	1	1	0	1	1	1	-1	1		1	1	0.608173	0	1	0	1	1	NM_006795	AY007161	0006897 // endocytosis // inferred from electronic annotation /// 0016197 // endosome transport // inferred from electronic annotation	---
201473_at	JUNB	jun B proto-oncogene	1.57913	0.163902	1.42695	2.93004	1.3319	0.471478	1	1	1	1	1	1	1	1	1	3	1	1	1	0.152808	0	2	0	1	1	NM_002229	NM_002229	0000074 // regulation of progression through cell cycle // inferred from electronic annotation /// 0006350 // transcription // inferred from electronic annotation /// 0006355 // regulation of transcription, DNA-dependent // inferred from electronic annotation /// 0006357 // regulation of transcription from RNA polymerase II promoter // traceable author statement /// 0009987 // cellular process //…	---
209039_x_at	EHD1	EH-domain containing 1	1.56201	0.39632	1.15785	31.8431	0.880765	7.31116	1	0	0	1	0	1	1	1	-1	1		1	1	0.608173	0	1	0	1	1	NM_006795	AF001434	0006897 // endocytosis // inferred from electronic annotation /// 0016197 // endosome transport // inferred from electronic annotation	---
203723_at	ITPKB	inositol 1,4,5-trisphosphate 3-kinase B	1.56005	0	1.11681	42.6553	0.924749	52.0216	1	0	0	1	0	1	1	1	-1	1		1	1	3.61868	0	4	0	1	1	NM_002221	NM_002221	0007165 // signal transduction // traceable author statement	---
215458_s_at	SMURF1	SMAD specific E3 ubiquitin protein ligase 1	1.55788	0.163902	1.07924	24.1246	0.997178	58.2375	1	0	0	1	0	1	1	1	-1	1		1	1	1.70441	0	1	0	1	1	NM_020429 /// NM_181349 /// XM_001129810 /// XM_001130326	AF199364	0006464 // protein modification process // traceable author statement /// 0006464 // protein modification process // inferred from direct assay /// 0006464 // protein modification process // inferred from electronic annotation /// 0006512 // ubiquitin cycle // inferred from direct assay /// 0006512 // ubiquitin cycle // inferred from electronic annotation /// 0007398 // ectoderm development // tr…	---
218503_at	KIAA1797	KIAA1797	1.55687	0	1.83056	0.614411	1.63939	0.492512	1	1	1	1	1	1	1	1	1	3	1	1	1	0.930349	0	3	0	1	1	NM_017794	NM_017794	---	---
235252_at	KSR1	Kinase suppressor of ras	1.54856	0	0.803871	4.34349	0.934822	52.0216	1	1	0	1	0	1	1	-1	-1	-1		1	1	1.70441	0	1	0	1	1	NM_014238	AI090141	0006468 // protein amino acid phosphorylation // non-traceable author statement /// 0006468 // protein amino acid phosphorylation // inferred from electronic annotation /// 0007242 // intracellular signaling cascade // inferred from electronic annotation /// 0007265 // Ras protein signal transduction // non-traceable author statement	---
200706_s_at	LITAF	lipopolysaccharide-induced TNF factor	1.54719	0	1.14219	3.3629	1.09757	31.9704	1	1	0	1	0	1	1	1	1	3	1	1	1	3.61868	0	2	0	1	1	NM_004862	NM_004862	0006350 // transcription // inferred from electronic annotation /// 0006355 // regulation of transcription, DNA-dependent // inferred from electronic annotation /// 0006357 // regulation of transcription from RNA polymerase II promoter // traceable author statement /// 0006915 // apoptosis // inferred from electronic annotation /// 0043123 // positive regulation of I-kappaB kinase/NF-kappaB casca…	---
204345_at	COL16A1	collagen, type XVI, alpha 1	1.54192	0.983094	1.46841	0	2.02668	0.291605	1	1	1	1	1	1	1	1	1	3	1	1	1	0.408474	0	5	0	1	1	NM_001856	NM_001856	0006817 // phosphate transport // inferred from electronic annotation /// 0007155 // cell adhesion // inferred from direct assay /// 0007155 // cell adhesion // inferred from electronic annotation /// 0007229 // integrin-mediated signaling pathway // traceable author statement /// 0007565 // pregnancy // traceable author statement	---
203740_at	MPHOSPH6	M-phase phosphoprotein 6	1.5396	0	1.05975	42.6553	1.26168	1.49774	1	0	1	1	0	1	1	1	1	3	1	1	1	4.82961	0	2	0	1	1	NM_005792	NM_005792	0000074 // regulation of progression through cell cycle // traceable author statement /// 0000087 // M phase of mitotic cell cycle // traceable author statement	---
201296_s_at	WSB1	WD repeat and SOCS box-containing 1	1.53277	3.8722	0.768697	27.8261	1.13657	52.0216	1	0	0	1	0	1	1	-1	1	1		1	1	0.378372	0	1	0	1	1	NM_015626 /// NM_134265	NM_015626	0007242 // intracellular signaling cascade // inferred from electronic annotation	---
203567_s_at	TRIM38	tripartite motif-containing 38	1.52934	0.983094	0.875731	31.8431	0.828636	15.3187	1	0	0	1	0	1	1	-1	-1	-1		1	1	3.61868	0	2	0	1	1	NM_006355	AU157590	0043123 // positive regulation of I-kappaB kinase/NF-kappaB cascade // inferred from mutant phenotype	---
229522_at	HSPC105	NAD(P) dependent steroid dehydrogenase-like	1.51748	0.163902	1.18114	4.34349	0.991833	58.2375	1	1	0	1	0	1	1	1	-1	1		1	1	1.70441	0	1	0	1	1	NM_145168	AI914083	0006694 // steroid biosynthetic process // inferred from electronic annotation	---
200704_at	LITAF	lipopolysaccharide-induced TNF factor	1.49981	0	0.94932	27.8261	1.03333	66.7772	1	0	0	1	0	1	1	-1	1	1		1	1	4.82961	0	2	0	1	1	NM_004862	AB034747	0006350 // transcription // inferred from electronic annotation /// 0006355 // regulation of transcription, DNA-dependent // inferred from electronic annotation /// 0006357 // regulation of transcription from RNA polymerase II promoter // traceable author statement /// 0006915 // apoptosis // inferred from electronic annotation /// 0043123 // positive regulation of I-kappaB kinase/NF-kappaB casca…	---
206027_at	S100A3	S100 calcium binding protein A3	1.46599	0.983094	2.49861	1.23891	1.93565	0.291605	1	1	1	1	1	1	1	1	1	3	1	1	1	1.64207	0	1	0	1	1	NM_002960	NM_002960	---	---
202625_at	LYN	V-yes-1 Yamaguchi sarcoma viral related oncogene homolog	1.44374	0.711595	0.924885	38.8414	0.99286	58.2375	1	0	0	1	0	1	1	-1	-1	-1		1	1	1.70441	0	3	0	1	1	NM_002350	AI356412	0006468 // protein amino acid phosphorylation // traceable author statement /// 0006468 // protein amino acid phosphorylation // inferred from electronic annotation /// 0007165 // signal transduction // traceable author statement /// 0007242 // intracellular signaling cascade // inferred from electronic annotation /// 0008284 // positive regulation of cell proliferation // inferred from sequence …	---
204790_at	SMAD7	SMAD, mothers against DPP homolog 7 (Drosophila)	1.41338	0.983094	0.975031	52.1795	0.782542	15.3187	1	0	0	1	0	1	1	-1	-1	-1		1	1	1.70441	0	2	0	1	1	NM_005904	NM_005904	0006350 // transcription // inferred from electronic annotation /// 0006355 // regulation of transcription, DNA-dependent // inferred from electronic annotation /// 0006950 // response to stress // traceable author statement /// 0007179 // transforming growth factor beta receptor signaling pathway // traceable author statement /// 0007179 // transforming growth factor beta receptor signaling path…	TGF_Beta_Signaling_Pathway // GenMAPP
213338_at	TMEM158	Ras-induced senescence 1	1.40425	1.63508	1.09119	31.8431	1.27538	2.86147	1	0	1	1	0	1	1	1	1	3	1	1	1	0.930349	1	0	1	0	1	NM_015444	BF062629	---	---
202626_s_at	LYN	v-yes-1 Yamaguchi sarcoma viral related oncogene homolog	1.40156	2.64283	1.04798	45.8993	1.17188	59.5055	1	0	0	1	0	1	1	1	1	3	1	1	1	3.61868	0	3	0	1	1	NM_002350	NM_002350	0006468 // protein amino acid phosphorylation // traceable author statement /// 0006468 // protein amino acid phosphorylation // inferred from electronic annotation /// 0007165 // signal transduction // traceable author statement /// 0007242 // intracellular signaling cascade // inferred from electronic annotation /// 0008284 // positive regulation of cell proliferation // inferred from sequence …	---
225085_at	USP40	Ubiquitin specific protease 40	1.39712	1.63508	0.962169	48.4319	0.941127	52.0216	1	0	0	1	0	1	1	-1	-1	-1		1	1	1.05629	0	4	0	1	1	NM_018218	AA522888	0006511 // ubiquitin-dependent protein catabolic process // inferred from electronic annotation /// 0006512 // ubiquitin cycle // inferred from electronic annotation	---
216971_s_at	PLEC1	plectin 1, intermediate filament binding protein 500kDa	1.3874	0.39632	1.24155	10.5122	1.27253	19.6774	1	0	0	1	0	1	1	1	1	3	1	1	1	2.49242	0	3	0	1	1	NM_000445 /// NM_201378 /// NM_201379 /// NM_201380 /// NM_201381 /// NM_201382 /// NM_201383 /// NM_201384	Z54367	0007016 // cytoskeletal anchoring // not recorded	---
225827_at	EIF2C2	eukaryotic translation initiation factor 2C, 2	1.3854	0.297333	1.18502	8.37762	1.09897	52.0216	1	0	0	1	0	1	1	1	1	3	1	1	1	1.64207	0	3	0	1	1	NM_012154	AI832074	0006412 // translation // non-traceable author statement /// 0006412 // translation // inferred from electronic annotation	---
201286_at	SDC1	syndecan 1	1.36095	0.163902	1.16182	4.34349	1.21086	1.18077	1	1	1	1	1	1	1	1	1	3	1	1	1	3.61868	0	1	0	1	1	NM_001006946 /// NM_002997	Z48199	---	---
227699_at	C14orf149	chromosome 14 open reading frame 149	1.35141	0.711595	1.16032	7.10504	1.02515	66.7772	1	0	0	1	0	1	1	1	1	3	1	1	1	4.82961	0	2	0	1	1	NM_144581	BF511003	---	---
243276_at	ALS2CL	ALS2 C-terminal like	1.34435	2.64283	1.49078	4.34349	1.16088	2.40197	1	1	1	1	1	1	1	1	1	3	1	1	1	3.61868	0	2	0	1	1	NM_147129 /// NM_182775	AA557247	0007032 // endosome organization and biogenesis // inferred from genetic interaction	---
213119_at	SLC36A1	solute carrier family 36 (proton/amino acid symporter), member 1	1.34372	3.8722	1.14163	19.7666	1.26036	5.63916	1	0	0	1	0	1	1	1	1	3	1	1	1	2.49895	0	1	0	1	1	NM_078483	AW058600	0006810 // transport // inferred from electronic annotation /// 0006865 // amino acid transport // inferred from electronic annotation /// 0015808 // L-alanine transport // inferred from electronic annotation /// 0015816 // glycine transport // inferred from electronic annotation /// 0015824 // proline transport // inferred from electronic annotation /// 0015992 // proton transport // inferred fr…	---
229887_at	ALS2CL	ALS2 C-terminal like	1.32494	2.64283	1.34384	6.12905	1.31655	9.09031	1	0	0	1	0	1	1	1	1	3	1	1	1	3.61868	0	2	0	1	1	NM_147129 /// NM_182775	AI672049	0007032 // endosome organization and biogenesis // inferred from genetic interaction	---
201578_at	PODXL	podocalyxin-like	1.31915	0.983094	0.983488	38.8414	0.801363	11.5844	1	0	0	1	0	1	1	-1	-1	-1		1	1	4.82961	0	2	0	1	1	NM_001018111 /// NM_005397	NM_005397	---	---
212611_at	DTX4	deltex 4 homolog (Drosophila)	1.3166	2.64283	1.43933	2.93004	1.65862	0.586101	1	1	1	1	1	1	1	1	1	3	1	1	1	0.152808	0	1	0	1	1	NM_015177 /// XM_166213 /// XM_937661	AV728526	0007219 // Notch signaling pathway // inferred from electronic annotation	Cell_cycle_KEGG // GenMAPP
222458_s_at	C1orf108	hypothetical protein FLJ12666	1.31163	3.8722	1.06197	38.8414	1.18423	38.2923	1	0	0	1	0	1	1	1	1	3	1	1	1	0.378372	0	3	0	1	1	NM_024595 /// XM_001132247	AI205764	---	---
201373_at	PLEC1	plectin 1, intermediate filament binding protein 500kDa	1.29321	1.63508	1.196	19.7666	1.34175	5.63916	1	0	0	1	0	1	1	1	1	3	1	1	1	3.61868	0	3	0	1	1	NM_000445 /// NM_201378 /// NM_201379 /// NM_201380 /// NM_201381 /// NM_201382 /// NM_201383 /// NM_201384	NM_000445	0007016 // cytoskeletal anchoring // not recorded	---
225637_at	FLJ20186	hypothetical protein FLJ20186	1.28536	3.8722	1.06956	45.8993	1.12422	4.27051	1	0	1	1	0	1	1	1	1	3	1	1	1	3.72642	0	2	0	1	1	NM_017702 /// NM_207514	BE676248	0007242 // intracellular signaling cascade // inferred from electronic annotation	---
212399_s_at	VGLL4	vestigial like 4 (Drosophila)	1.23486	1.63508	0.96677	45.8993	1.11905	59.5055	1	0	0	1	0	1	1	-1	1	1		1	1	4.82961	0	1	0	1	1	NM_014667	D50911	0006350 // transcription // inferred from electronic annotation /// 0006355 // regulation of transcription, DNA-dependent // inferred from electronic annotation	---
1554079_at	GALNTL4	UDP-N-acetyl-alpha-D-galactosamine:polypeptide N-acetylgalactosaminyltransferase-like 4	0.74831	0.711595	1.03347	50.2626	1.25784	11.5844	1	0	0	1	0	1	-1	1	1	1		-1	1	0.378372	0	2	0	1	1	NM_198516	BC037341	---	---
209890_at	TSPAN5	transmembrane 4 superfamily member 9	0.744961	3.8722	1.08882	27.8261	0.505607	0.492512	1	0	1	1	0	1	-1	1	-1	-1		-1	1	2.49895	0	2	0	1	1	NM_005723	AF065389	---	---
226499_at	MGC61598	Similar to ankyrin-repeat protein Nrarp	0.683104	0.983094	0.995939	52.5564	1.13935	66.361	1	0	0	1	0	1	-1	-1	1	-1		-1	1	3.61868	0	1	0	1	1	NM_001004354	W72331	---	---
221016_s_at	TCF7L1	transcription factor 7-like 1 (T-cell specific, HMG-box)	0.676225	0.297333	0.690733	6.12905	0.598893	0.400391	1	0	1	1	0	1	-1	-1	-1	-3	-1	-1	1	3.61868	0	1	0	1	1	NM_031283	NM_031283	0006325 // establishment and/or maintenance of chromatin architecture // non-traceable author statement /// 0006350 // transcription // inferred from electronic annotation /// 0006355 // regulation of transcription, DNA-dependent // non-traceable author statement /// 0006355 // regulation of transcription, DNA-dependent // inferred from electronic annotation /// 0008595 // determination of anteri…	---
203372_s_at	SOCS2	suppressor of cytokine signaling 2	0.676148	3.8722	0.924765	31.8431	0.955491	52.0216	1	0	0	1	0	1	-1	-1	-1	-3	-1	-1	1	1.64207	1	2	1	1	1	NM_003877	AB004903	0001558 // regulation of cell growth // non-traceable author statement /// 0001558 // regulation of cell growth // inferred from electronic annotation /// 0006916 // anti-apoptosis // traceable author statement /// 0007242 // intracellular signaling cascade // inferred from electronic annotation /// 0007259 // JAK-STAT cascade // traceable author statement /// 0009966 // regulation of signal tran…	---
225387_at	TSPAN5	transmembrane 4 superfamily member 9	0.655035	0.297333	0.758388	0	0.535089	0.471478	1	1	1	1	1	1	-1	-1	-1	-3	-1	-1	1	1.70441	0	2	0	1	1	NM_005723	AA059445	---	---
207069_s_at	SMAD6	SMAD, mothers against DPP homolog 6 (Drosophila)	0.647244	3.8722	0.621118	0.721776	0.647091	2.86147	1	1	1	1	1	1	-1	-1	-1	-3	-1	-1	1	1.64207	0	3	0	1	1	NM_005585	NM_005585	0006350 // transcription // inferred from electronic annotation /// 0006355 // regulation of transcription, DNA-dependent // inferred from electronic annotation	TGF_Beta_Signaling_Pathway // GenMAPP
205014_at	FGFBP1	fibroblast growth factor binding protein 1	0.61896	0	1.01259	51.2662	0.720431	0.492512	1	0	1	1	0	1	-1	1	-1	-1		-1	1	0.930349	0	2	0	1	1	NM_005130	NM_005130	0007165 // signal transduction // non-traceable author statement /// 0007267 // cell-cell signaling // traceable author statement /// 0008285 // negative regulation of cell proliferation // traceable author statement	---
209720_s_at	SERPINB3	serine (or cysteine) proteinase inhibitor, clade B (ovalbumin), member 3	0.615213	0.983094	0.977456	51.2662	0.954072	52.0216	1	0	0	1	0	1	-1	-1	-1	-3	-1	-1	1	0.608173	0	1	0	1	1	NM_006919	BC005224	---	---
228762_at	LFNG	lunatic fringe homolog (Drosophila)	0.61025	0.39632	0.769832	2.93004	0.646067	0	1	1	1	1	1	1	-1	-1	-1	-3	-1	-1	1	3.72642	0	1	0	1	1	NM_001040167 /// NM_001040168	AW151924	0007275 // multicellular organismal development // inferred from electronic annotation /// 0007386 // compartment specification // inferred from electronic annotation /// 0009887 // organ morphogenesis // non-traceable author statement	---
207001_x_at	TSC22D3	delta sleep inducing peptide, immunoreactor	0.600118	0.983094	0.959642	45.8993	1.08814	45.7481	1	0	0	1	0	1	-1	-1	1	-1		-1	1	3.72642	0	3	0	1	1	NM_001015881 /// NM_004089 /// NM_198057	NM_004089	0006355 // regulation of transcription, DNA-dependent // inferred from electronic annotation /// 0006355 // regulation of transcription, DNA-dependent // traceable author statement /// 0006916 // anti-apoptosis // inferred from electronic annotation	---
209784_s_at	JAG2	jagged 2	0.598838	0	0.774732	0.988856	0.918344	45.7481	1	1	0	1	0	1	-1	-1	-1	-3	-1	-1	1	1.70441	0	1	0	1	1	NM_002226 /// NM_145159	AF029778	0001709 // cell fate determination // non-traceable author statement /// 0007049 // cell cycle // non-traceable author statement /// 0007049 // cell cycle // inferred from direct assay /// 0007154 // cell communication // inferred from electronic annotation /// 0007219 // Notch signaling pathway // non-traceable author statement /// 0007219 // Notch signaling pathway // inferred from direct assay…	---
229105_at	GPR39	G protein-coupled receptor 39	0.598004	0.711595	1.28093	14.4106	0.814626	9.09031	1	0	0	1	0	1	-1	1	-1	-1		-1	1	0.152808	0	3	0	1	1	NM_001508	AV717094	0007165 // signal transduction // inferred from electronic annotation /// 0007186 // G-protein coupled receptor protein signaling pathway // traceable author statement /// 0007186 // G-protein coupled receptor protein signaling pathway // inferred from electronic annotation	GPCRDB_Class_A_Rhodopsin-like2 // GenMAPP
209719_x_at	SERPINB3	serine (or cysteine) proteinase inhibitor, clade B (ovalbumin), member 3	0.597892	0.711595	1.12037	27.8261	1.02479	66.7772	1	0	0	1	0	1	-1	1	1	1		-1	1	1.70441	0	1	0	1	1	NM_006919	U19556	---	---
211756_at	PTHLH	parathyroid hormone-like hormone	0.588754	0.983094	0.758585	27.8261	0.566169	2.40197	1	0	1	1	0	1	-1	-1	-1	-3	-1	-1	1	0.930349	0	1	0	1	1	NM_002820 /// NM_198964 /// NM_198965 /// NM_198966	BC005961	0001501 // skeletal development // inferred from electronic annotation /// 0002076 // osteoblast development // inferred from electronic annotation /// 0007189 // G-protein signaling, adenylate cyclase activating pathway // inferred from direct assay /// 0007267 // cell-cell signaling // traceable author statement /// 0007565 // pregnancy // traceable author statement /// 0007595 // lactation // …	---
32137_at	JAG2	jagged 2	0.568475	0	0.759918	0.721776	0.873246	25.4078	1	1	0	1	0	1	-1	-1	-1	-3	-1	-1	1	2.49895	0	1	0	1	1	NM_002226 /// NM_145159	AF029778	0001709 // cell fate determination // non-traceable author statement /// 0007049 // cell cycle // non-traceable author statement /// 0007049 // cell cycle // inferred from direct assay /// 0007154 // cell communication // inferred from electronic annotation /// 0007219 // Notch signaling pathway // non-traceable author statement /// 0007219 // Notch signaling pathway // inferred from direct assay…	---
206300_s_at	PTHLH	parathyroid hormone-like hormone	0.562526	3.8722	0.993919	52.5564	0.957989	52.0216	1	0	0	1	0	1	-1	-1	-1	-3	-1	-1	1	0.608173	0	1	0	1	1	NM_002820 /// NM_198964 /// NM_198965 /// NM_198966	NM_002820	0001501 // skeletal development // inferred from electronic annotation /// 0002076 // osteoblast development // inferred from electronic annotation /// 0007189 // G-protein signaling, adenylate cyclase activating pathway // inferred from direct assay /// 0007267 // cell-cell signaling // traceable author statement /// 0007565 // pregnancy // traceable author statement /// 0007595 // lactation // …	---
215001_s_at	GLUL	glutamate-ammonia ligase (glutamine synthase)	0.562388	0	1.0554	19.7666	1.11131	0.291605	1	0	1	1	0	1	-1	1	1	1		-1	1	2.49242	0	1	0	1	1	NM_001033044 /// NM_001033056 /// NM_002065	AL161952	0001505 // regulation of neurotransmitter levels // not recorded /// 0006542 // glutamine biosynthetic process // inferred from electronic annotation /// 0006807 // nitrogen compound metabolic process // inferred from electronic annotation	---
226473_at	CBX2	chromobox homolog 2 (Pc class homolog, Drosophila)	0.556986	0.983094	1.39728	19.7666	1.2122	31.9704	1	0	0	1	0	1	-1	1	1	1		-1	1	2.49895	0	1	0	1	1	NM_005189 /// NM_032647	BE514414	0006333 // chromatin assembly or disassembly // inferred from electronic annotation /// 0006350 // transcription // inferred from electronic annotation /// 0006355 // regulation of transcription, DNA-dependent // inferred from electronic annotation /// 0016481 // negative regulation of transcription // non-traceable author statement /// 0016568 // chromatin modification // non-traceable author st…	---
203373_at	SOCS2	suppressor of cytokine signaling 2	0.552202	0	0.954707	48.4319	0.860651	9.09031	1	0	0	1	0	1	-1	-1	-1	-3	-1	-1	1	3.72642	1	2	1	1	1	NM_003877	NM_003877	0001558 // regulation of cell growth // non-traceable author statement /// 0001558 // regulation of cell growth // inferred from electronic annotation /// 0006916 // anti-apoptosis // traceable author statement /// 0007242 // intracellular signaling cascade // inferred from electronic annotation /// 0007259 // JAK-STAT cascade // traceable author statement /// 0009966 // regulation of signal tran…	---
204254_s_at	VDR	vitamin D (1,25- dihydroxyvitamin D3) receptor	0.535296	0	0.782794	0.721776	0.69255	0.793575	1	1	1	1	1	1	-1	-1	-1	-3	-1	-1	1	2.49895	1	0	1	0	1	NM_000376 /// NM_001017535	NM_000376	0001501 // skeletal development // inferred from electronic annotation /// 0006350 // transcription // inferred from electronic annotation /// 0006355 // regulation of transcription, DNA-dependent // inferred from electronic annotation /// 0006816 // calcium ion transport // inferred from electronic annotation /// 0006874 // calcium ion homeostasis // inferred from electronic annotation /// 00071…	Nuclear_Receptors // GenMAPP /// Ovarian_Infertility_Genes // GenMAPP
205505_at	GCNT1	glucosaminyl (N-acetyl) transferase 1, core 2 (beta-1,6-N-acetylglucosaminyltransferase)	0.532621	1.63508	0.664122	2.93004	0.829249	0.400391	1	1	1	1	1	1	-1	-1	-1	-3	-1	-1	1	2.49895	0	1	0	1	1	NM_001097633 /// NM_001097634 /// NM_001097635 /// NM_001097636 /// NM_001490	NM_001490	0006493 // protein amino acid O-linked glycosylation // traceable author statement	---
218273_s_at	PPM2C	protein phosphatase 2C, magnesium-dependent, catalytic subunit	0.532611	1.63508	0.597002	27.8261	0.770629	2.40197	1	0	1	1	0	1	-1	-1	-1	-3	-1	-1	1	3.61868	0	1	0	1	1	NM_018444	NM_018444	0006470 // protein amino acid dephosphorylation // inferred from electronic annotation	Krebs-TCA_Cycle // GenMAPP
217202_s_at	GLUL	glutamate-ammonia ligase (glutamine synthase)	0.531895	0	1.23815	1.73614	1.36107	2.40197	1	1	1	1	1	1	-1	1	1	1		-1	1	2.49242	0	1	0	1	1	NM_001033044 /// NM_001033056 /// NM_002065	U08626	0001505 // regulation of neurotransmitter levels // not recorded /// 0006542 // glutamine biosynthetic process // inferred from electronic annotation /// 0006807 // nitrogen compound metabolic process // inferred from electronic annotation	---
208763_s_at	TSC22D3	delta sleep inducing peptide, immunoreactor	0.518329	0	0.869114	27.8261	1.02999	66.361	1	0	0	1	0	1	-1	-1	1	-1		-1	1	3.72642	0	3	0	1	1	NM_001015881 /// NM_004089 /// NM_198057	AL110191	0006355 // regulation of transcription, DNA-dependent // inferred from electronic annotation /// 0006355 // regulation of transcription, DNA-dependent // traceable author statement /// 0006916 // anti-apoptosis // inferred from electronic annotation	---
200648_s_at	GLUL	glutamate-ammonia ligase (glutamine synthase)	0.513363	0.182303	1.23029	0.525782	1.35184	0.586101	1	1	1	1	1	1	-1	1	1	1		-1	1	1.05629	0	1	0	1	1	NM_001033044 /// NM_001033056 /// NM_002065	NM_002065	0001505 // regulation of neurotransmitter levels // not recorded /// 0006542 // glutamine biosynthetic process // inferred from electronic annotation /// 0006807 // nitrogen compound metabolic process // inferred from electronic annotation	---
223130_s_at	MYLIP	myosin regulatory light chain interacting protein	0.495803	0	0.585538	6.12905	0.724299	19.6774	1	0	0	1	0	1	-1	-1	-1	-3	-1	-1	1	2.49895	0	1	0	1	1	NM_013262	AF212221	0006512 // ubiquitin cycle // inferred from electronic annotation /// 0006928 // cell motility // inferred from mutant phenotype /// 0007399 // nervous system development // inferred from mutant phenotype /// 0016567 // protein ubiquitination // inferred from direct assay	---
239761_at	GCNT1	glucosaminyl (N-acetyl) transferase 1, core 2 (beta-1,6-N-acetylglucosaminyltransferase)	0.495433	1.63508	0.727933	38.8414	0.781783	3.47614	1	0	1	1	0	1	-1	-1	-1	-3	-1	-1	1	4.82961	0	1	0	1	1	NM_001097633 /// NM_001097634 /// NM_001097635 /// NM_001097636 /// NM_001490	AI088120	0006493 // protein amino acid O-linked glycosylation // traceable author statement	---
221805_at	NEFL	neurofilament, light polypeptide 68kDa	0.472738	0	0.81137	1.73614	0.716722	1.18077	1	1	1	1	1	1	-1	-1	-1	-3	-1	-1	1	0.608173	0	3	0	1	1	NM_006158	AL537457	---	---
210355_at	PTHLH	parathyroid hormone-like hormone	0.458435	0	0.795545	1.23891	0.804221	4.27051	1	1	1	1	1	1	-1	-1	-1	-3	-1	-1	1	1.05629	0	1	0	1	1	NM_002820 /// NM_198964 /// NM_198965 /// NM_198966	J03580	0001501 // skeletal development // inferred from electronic annotation /// 0002076 // osteoblast development // inferred from electronic annotation /// 0007189 // G-protein signaling, adenylate cyclase activating pathway // inferred from direct assay /// 0007267 // cell-cell signaling // traceable author statement /// 0007565 // pregnancy // traceable author statement /// 0007595 // lactation // …	---
220262_s_at	EGFL9	EGF-like-domain, multiple 9	0.456263	0	0.886159	38.8414	0.640345	0	1	0	1	1	0	1	-1	-1	-1	-3	-1	-1	1	1.70441	0	2	0	1	1	NM_023932 /// NM_206539	NM_023932	---	---
218468_s_at	GREM1	gremlin 1 homolog, cysteine knot superfamily (Xenopus laevis)	0.449937	1.63508	1.01847	7.10504	0.99503	58.2375	1	0	0	1	0	1	-1	1	-1	-1		-1	1	3.61868	0	1	0	1	1	NM_013372	AF154054	0007275 // multicellular organismal development // traceable author statement /// 0007399 // nervous system development // traceable author statement	---
203139_at	DAPK1	death-associated protein kinase 1	0.444531	0.182303	0.601713	0.988856	0.538903	0.793575	1	1	1	1	1	1	-1	-1	-1	-3	-1	-1	1	3.72642	0	1	0	1	1	NM_004938	NM_004938	0006468 // protein amino acid phosphorylation // inferred from direct assay /// 0006468 // protein amino acid phosphorylation // inferred from electronic annotation /// 0006915 // apoptosis // inferred from electronic annotation /// 0006917 // induction of apoptosis // inferred from mutant phenotype /// 0007165 // signal transduction // inferred from electronic annotation /// 0007243 // protein k…	---
201631_s_at	IER3	immediate early response 3	0.431481	0	0.835826	27.8261	0.622956	0.321771	1	0	1	1	0	1	-1	-1	-1	-3	-1	-1	1	1.05629	0	1	0	1	1	NM_003897 /// NM_052815	NM_003897	0006915 // apoptosis // traceable author statement /// 0006916 // anti-apoptosis // non-traceable author statement /// 0006916 // anti-apoptosis // traceable author statement /// 0009653 // anatomical structure morphogenesis // traceable author statement	---
217272_s_at	SERPINB13	serine (or cysteine) proteinase inhibitor, clade B (ovalbumin), member 13	0.431119	0.182303	0.625261	6.12905	0.657544	0.248836	1	0	1	1	0	1	-1	-1	-1	-3	-1	-1	1	0.608173	0	1	0	1	1	NM_012397	AJ001698	0009411 // response to UV // traceable author statement /// 0030162 // regulation of proteolysis // non-traceable author statement	---
216258_s_at	SERPINB13	serine (or cysteine) proteinase inhibitor, clade B (ovalbumin), member 13	0.422503	0	0.595438	2.93004	0.58775	0.793575	1	1	1	1	1	1	-1	-1	-1	-3	-1	-1	1	1.64207	0	1	0	1	1	NM_012397	BE148534	0009411 // response to UV // traceable author statement /// 0030162 // regulation of proteolysis // non-traceable author statement	---
226534_at	KITLG	KIT ligand	0.410685	0.39632	0.609829	27.8261	0.857582	25.4078	1	0	0	1	0	1	-1	-1	-1	-3	-1	-1	1	0.608173	0	1	0	1	1	NM_000899 /// NM_003994	AI446414	0007155 // cell adhesion // inferred from electronic annotation /// 0007165 // signal transduction // traceable author statement /// 0008283 // cell proliferation // traceable author statement /// 0009887 // organ morphogenesis // not recorded /// 0030097 // hemopoiesis // non-traceable author statement	---
211362_s_at	SERPINB13	serine (or cysteine) proteinase inhibitor, clade B (ovalbumin), member 13	0.395031	0.182303	0.646478	19.7666	0.599909	1.49774	1	0	1	1	0	1	-1	-1	-1	-3	-1	-1	1	0.930349	0	1	0	1	1	NM_012397	AF169949	0009411 // response to UV // traceable author statement /// 0030162 // regulation of proteolysis // non-traceable author statement	---
211361_s_at	SERPINB13	serine (or cysteine) proteinase inhibitor, clade B (ovalbumin), member 13	0.391907	0	0.611936	6.12905	0.702137	0	1	0	1	1	0	1	-1	-1	-1	-3	-1	-1	1	0.608173	0	1	0	1	1	NM_012397	AJ001696	0009411 // response to UV // traceable author statement /// 0030162 // regulation of proteolysis // non-traceable author statement	---
202668_at	EFNB2	ephrin-B2	0.382761	0	0.749903	19.7666	0.794741	2.86147	1	0	1	1	0	1	-1	-1	-1	-3	-1	-1	1	2.49895	0	2	0	1	1	NM_004093	BF001670	0007267 // cell-cell signaling // traceable author statement /// 0007275 // multicellular organismal development // inferred from electronic annotation /// 0007399 // nervous system development // inferred from electronic annotation /// 0009653 // anatomical structure morphogenesis // traceable author statement /// 0030154 // cell differentiation // inferred from electronic annotation	---
205535_s_at	PCDH7	BH-protocadherin (brain-heart)	0.374396	0	0.506046	0.623036	0.69615	2.86147	1	1	1	1	1	1	-1	-1	-1	-3	-1	-1	1	1.05629	0	1	0	1	1	NM_002589 /// NM_032456 /// NM_032457	NM_002589	0007155 // cell adhesion // inferred from electronic annotation /// 0007156 // homophilic cell adhesion // inferred from electronic annotation	---
218807_at	VAV3	vav 3 oncogene	0.367126	0.39632	0.441164	3.88467	0.705065	2.86147	1	1	1	1	1	1	-1	-1	-1	-3	-1	-1	1	2.49895	0	1	0	1	1	NM_001079874 /// NM_006113	NM_006113	0007242 // intracellular signaling cascade // inferred from electronic annotation /// 0007264 // small GTPase mediated signal transduction // traceable author statement /// 0035023 // regulation of Rho protein signal transduction // inferred from electronic annotation	Integrin-mediated_cell_adhesion_KEGG // GenMAPP /// Integrin-mediated_cell_adhesion_KEGG // GenMAPP
205534_at	PCDH7	BH-protocadherin (brain-heart)	0.324743	0	0.564135	0.721776	0.462434	0.793575	1	1	1	1	1	1	-1	-1	-1	-3	-1	-1	1	3.72642	0	1	0	1	1	NM_002589 /// NM_032456 /// NM_032457	NM_002589	0007155 // cell adhesion // inferred from electronic annotation /// 0007156 // homophilic cell adhesion // inferred from electronic annotation	---
210119_at	KCNJ15	potassium inwardly-rectifying channel, subfamily J, member 15	0.293974	0	1.1209	42.6553	0.841087	31.9704	1	0	0	1	0	1	-1	1	-1	-1		-1	1	1.64207	0	1	0	1	1	NM_002243 /// NM_170736 /// NM_170737	U73191	0006810 // transport // inferred from electronic annotation /// 0006811 // ion transport // inferred from electronic annotation /// 0006813 // potassium ion transport // traceable author statement /// 0006813 // potassium ion transport // inferred from electronic annotation	---
202669_s_at	EFNB2	ephrin-B2	0.287776	0	0.857721	38.8414	0.635347	9.09031	1	0	0	1	0	1	-1	-1	-1	-3	-1	-1	1	0.378372	0	2	0	1	1	NM_004093	U16797	0007267 // cell-cell signaling // traceable author statement /// 0007275 // multicellular organismal development // inferred from electronic annotation /// 0007399 // nervous system development // inferred from electronic annotation /// 0009653 // anatomical structure morphogenesis // traceable author statement /// 0030154 // cell differentiation // inferred from electronic annotation	---
204897_at	PTGER4	prostaglandin E receptor 4 (subtype EP4)	0.223112	0	0.479673	3.88467	0.427163	0.248836	1	1	1	1	1	1	-1	-1	-1	-3	-1	-1	1	1.64207	0	1	0	1	1	NM_000958	AA897516	0006955 // immune response // traceable author statement /// 0007165 // signal transduction // inferred from electronic annotation /// 0007186 // G-protein coupled receptor protein signaling pathway // inferred from electronic annotation /// 0007188 // G-protein signaling, coupled to cAMP nucleotide second messenger // traceable author statement /// 0030278 // regulation of ossification // inferr…	GPCRDB_Class_A_Rhodopsin-like // GenMAPP /// Prostaglandin_synthesis_regulation // GenMAPP /// Small_ligand_GPCRs // GenMAPP
206504_at	CYP24A1	cytochrome P450, family 24, subfamily A, polypeptide 1	1072.63	0	73.9314	0	63.2403	0	1	1	1	1	1	1	1	1	1	3	1	1	1	0.408474	0	0	0	0	0	NM_000782	NM_000782	0006118 // electron transport // inferred from direct assay /// 0006118 // electron transport // inferred from electronic annotation /// 0006118 // electron transport // non-traceable author statement /// 0042359 // vitamin D metabolic process // inferred from electronic annotation	---
209189_at	FOS	v-fos FBJ murine osteosarcoma viral oncogene homolog	25.3001	0	2.68811	0.614411	3.75042	0.291605	1	1	1	1	1	1	1	1	1	3	1	1	1	0.408474	0	0	0	0	0	NM_005252	BC004490	0006306 // DNA methylation // traceable author statement /// 0006355 // regulation of transcription, DNA-dependent // inferred from electronic annotation /// 0006357 // regulation of transcription from RNA polymerase II promoter // traceable author statement /// 0006954 // inflammatory response // traceable author statement /// 0007399 // nervous system development // inferred from electronic ann…	Smooth_muscle_contraction // GenMAPP /// TGF_Beta_Signaling_Pathway // GenMAPP
220779_at	PADI3	peptidyl arginine deiminase, type III	20.0352	0	11.8181	0	9.55346	0	1	1	1	1	1	1	1	1	1	3	1	1	1	0.408474	0	0	0	0	0	NM_016233	NM_016233	0006464 // protein modification process // inferred from electronic annotation	---
227919_at	UCA1	Homo sapiens, Similar to unnamed HERV-H protein, clone IMAGE:3996038, mRNA	10.6418	0	22.1229	0	35.6399	0	1	1	1	1	1	1	1	1	1	3	1	1	1	0.408474	0	0	0	0	0	---	AA702248	---	---
215501_s_at	DUSP10	dual specificity phosphatase 10	9.582	0	2.17751	0	1.76484	2.40197	1	1	1	1	1	1	1	1	1	3	1	1	1	0.408474	0	0	0	0	0	NM_007207 /// NM_144728 /// NM_144729	AK022513	0006470 // protein amino acid dephosphorylation // inferred from electronic annotation /// 0006470 // protein amino acid dephosphorylation // traceable author statement /// 0006950 // response to stress // traceable author statement /// 0007254 // JNK cascade // traceable author statement /// 0016311 // dephosphorylation // inferred from electronic annotation	---
221563_at	DUSP10	dual specificity phosphatase 10	9.48536	0	1.93604	0.988856	1.47293	1.83684	1	1	1	1	1	1	1	1	1	3	1	1	1	0.408474	0	0	0	0	0	NM_007207 /// NM_144728 /// NM_144729	N36770	0006470 // protein amino acid dephosphorylation // inferred from electronic annotation /// 0006470 // protein amino acid dephosphorylation // traceable author statement /// 0006950 // response to stress // traceable author statement /// 0007254 // JNK cascade // traceable author statement /// 0016311 // dephosphorylation // inferred from electronic annotation	---
208009_s_at	ARHGEF16	Rho guanine exchange factor (GEF) 16	7.19224	0	2.34974	0.592227	3.48095	0	1	1	1	1	1	1	1	1	1	3	1	1	1	0.408474	0	0	0	0	0	NM_014448	NM_014448	0035023 // regulation of Rho protein signal transduction // inferred from electronic annotation	---
244317_at	KIAA1324L	hypothetical protein FLJ31340	6.82631	0	1.75293	1.1181	2.00685	1.03613	1	1	1	1	1	1	1	1	1	3	1	1	1	0.408474	0	0	0	0	0	NM_152748	BF035563	---	---
218973_at	EFTUD1	elongation factor Tu GTP binding domain containing 1	6.314	0	2.02423	0	2.24364	0	1	1	1	1	1	1	1	1	1	3	1	1	1	0.408474	0	0	0	0	0	NM_001040610 /// NM_024580	NM_024580	---	---
235301_at	KIAA1324L	hypothetical protein FLJ31340	5.79581	0	1.81278	4.34349	2.49538	0	1	1	1	1	1	1	1	1	1	3	1	1	1	0.408474	0	0	0	0	0	NM_152748	AI797353	---	---
219058_x_at	TINAGL1	lipocalin 7	4.2811	0	1.61405	0.592227	1.96955	0.164068	1	1	1	1	1	1	1	1	1	3	1	1	1	1.64207	0	0	0	0	0	NM_022164	NM_022164	0006508 // proteolysis // inferred from electronic annotation /// 0016197 // endosome transport // traceable author statement	---
223544_at	TMEM79	hypothetical protein MGC13102	4.05859	0	1.44271	4.34349	1.78194	0	1	1	1	1	1	1	1	1	1	3	1	1	1	0.408474	0	0	0	0	0	NM_032323	BC005094	---	---
229739_s_at	FAM116B	similar to RIKEN cDNA 1700027J05 gene	3.59893	0	8.03403	0.336829	8.04361	0.164068	1	1	1	1	1	1	1	1	1	3	1	1	1	0.408474	0	0	0	0	0	NM_001001794	AW470714	---	---
228678_at	FAM116B	similar to RIKEN cDNA 1700027J05 gene	3.43135	0	8.58584	0	9.37131	0	1	1	1	1	1	1	1	1	1	3	1	1	1	0.408474	0	0	0	0	0	NM_001001794	AW466979	---	---
1564573_at	LOC402778	similar to RIKEN cDNA 6330512M04 gene (mouse)	2.58936	0	1.67579	3.3629	1.45735	0.586101	1	1	1	1	1	1	1	1	1	3	1	1	1	3.61868	0	0	0	0	0	---	BC036199	---	---
225316_at	MFSD2	hypothetical protein FLJ14490	2.2683	0	1.52548	1.73614	1.68095	0	1	1	1	1	1	1	1	1	1	3	1	1	1	3.72642	0	0	0	0	0	NM_032793	AL572488	0006810 // transport // inferred from electronic annotation	---
219256_s_at	SH3TC1	SH3 domain and tetratricopeptide repeats 1	2.26472	0	1.69443	2.00531	1.86326	0.586101	1	1	1	1	1	1	1	1	1	3	1	1	1	0.408474	0	0	0	0	0	NM_018986	NM_018986	---	---
209800_at	KRT16	keratin 16 (focal non-epidermolytic palmoplantar keratoderma)	2.25914	0	3.83761	0	4.13064	0	1	1	1	1	1	1	1	1	1	3	1	1	1	0.378372	0	0	0	0	0	NM_005557	AF061812	0007010 // cytoskeleton organization and biogenesis // non-traceable author statement /// 0008283 // cell proliferation // traceable author statement /// 0008544 // epidermis development // traceable author statement /// 0045104 // intermediate filament cytoskeleton organization and biogenesis // inferred from electronic annotation	---
201655_s_at	HSPG2	Heparan sulfate proteoglycan 2 (perlecan)	2.23506	0.297333	1.4812	1.23891	2.21614	0.245966	1	1	1	1	1	1	1	1	1	3	1	1	1	0.930349	0	0	0	0	0	NM_005529	M85289	0007155 // cell adhesion // inferred from electronic annotation	---
226722_at	FAM20C	family with sequence similarity 20, member C	2.20894	0	1.27896	3.88467	1.31997	1.18077	1	1	1	1	1	1	1	1	1	3	1	1	1	0.608173	0	0	0	0	0	NM_020223	BE874872	---	---
203585_at	ZNF185	zinc finger protein 185 (LIM domain)	1.68188	0	1.70293	0.988856	1.85966	0.164068	1	1	1	1	1	1	1	1	1	3	1	1	1	0.608173	0	0	0	0	0	NM_007150	NM_007150	---	---
238949_at	LOC401805	---	1.64514	0.163902	1.23887	4.34349	1.23388	1.49774	1	1	1	1	1	1	1	1	1	3	1	1	1	0.930349	0	0	0	0	0	XR_017148	BF681162	---	---
218424_s_at	STEAP3	dudulin 2	1.46717	0.163902	2.35682	0.592227	2.43006	0	1	1	1	1	1	1	1	1	1	3	1	1	1	2.49895	0	0	0	0	0	NM_001008410 /// NM_018234 /// NM_182915	NM_018234	0006118 // electron transport // inferred from electronic annotation /// 0006810 // transport // inferred from electronic annotation /// 0006811 // ion transport // inferred from electronic annotation /// 0006826 // iron ion transport // inferred from electronic annotation /// 0006915 // apoptosis // inferred from electronic annotation /// 0007049 // cell cycle // inferred from electronic annotat…	---
202369_s_at	TRAM2	translocation associated membrane protein 2	0.513432	0	0.520218	0	0.480724	0.793575	1	1	1	1	1	1	-1	-1	-1	-3	-1	-1	1	3.61868	0	0	0	0	0	NM_012288	NM_012288	0006605 // protein targeting // inferred from electronic annotation /// 0006810 // transport // inferred from electronic annotation /// 0015031 // protein transport // inferred from electronic annotation	---
210764_s_at	CYR61	cysteine-rich, angiogenic inducer, 61	0.487851	0	0.649637	0.721776	0.559188	0.299201	1	1	1	1	1	1	-1	-1	-1	-3	-1	-1	1	2.49895	0	0	0	0	0	NM_001554	AF003114	0001558 // regulation of cell growth // inferred from electronic annotation /// 0001569 // patterning of blood vessels // inferred from electronic annotation /// 0006935 // chemotaxis // inferred from electronic annotation /// 0007155 // cell adhesion // inferred from electronic annotation /// 0008283 // cell proliferation // traceable author statement /// 0009653 // anatomical structure morphoge…	Hypertrophy_model // GenMAPP /// Hypertrophy_model // GenMAPP /// Hypertrophy_model // GenMAPP
218182_s_at	CLDN1	claudin 1	0.427554	0	0.541214	1.47651	0.570364	0	1	1	1	1	1	1	-1	-1	-1	-3	-1	-1	1	3.72642	0	0	0	0	0	NM_021101	NM_021101	0007155 // cell adhesion // traceable author statement /// 0016338 // calcium-independent cell-cell adhesion // inferred from sequence or structural similarity /// 0016338 // calcium-independent cell-cell adhesion // inferred from electronic annotation	---
218995_s_at	EDN1	endothelin 1	0.335778	0	0.625348	1.23891	0.387838	0	1	1	1	1	1	1	-1	-1	-1	-3	-1	-1	1	0.378372	0	0	0	0	0	NM_001955	NM_001955	0001501 // skeletal development // inferred from electronic annotation /// 0001569 // patterning of blood vessels // inferred from electronic annotation /// 0001666 // response to hypoxia // inferred from electronic annotation /// 0001701 // in utero embryonic development // inferred from electronic annotation /// 0006885 // regulation of pH // inferred from electronic annotation /// 0007165 // s…	Prostaglandin_synthesis_regulation // GenMAPP
222802_at	EDN1	endothelin 1	0.251557	0	0.417736	0.623036	0.341123	0.248836	1	1	1	1	1	1	-1	-1	-1	-3	-1	-1	1	3.61868	0	0	0	0	0	NM_001955	J05008	0001501 // skeletal development // inferred from electronic annotation /// 0001569 // patterning of blood vessels // inferred from electronic annotation /// 0001666 // response to hypoxia // inferred from electronic annotation /// 0001701 // in utero embryonic development // inferred from electronic annotation /// 0006885 // regulation of pH // inferred from electronic annotation /// 0007165 // s…	Prostaglandin_synthesis_regulation // GenMAPP
225016_at	APCDD1	adenomatosis polyposis coli down-regulated 1	0.198488	0	0.432238	0	0.378944	0.321771	1	1	1	1	1	1	-1	-1	-1	-3	-1	-1	1	2.49895	0	0	0	0	0	NM_153000	N48299	---	---
203504_s_at	ABCA1	ATP-binding cassette, sub-family A (ABC1), member 1	12.4972	0	0.346287	1.23891	0.29612	0	1	1	1	1	1	1	1	-1	-1	-1		1	1	0.608173	0	0	0	0	0	NM_005502	NM_005502	0006629 // lipid metabolic process // inferred from electronic annotation /// 0006810 // transport // traceable author statement /// 0006810 // transport // inferred from electronic annotation /// 0008202 // steroid metabolic process // inferred from electronic annotation /// 0008203 // cholesterol metabolic process // non-traceable author statement /// 0008203 // cholesterol metabolic process //…	Statin_Pathway_PharmGKB // GenMAPP
203505_at	ABCA1	ATP-binding cassette, sub-family A (ABC1), member 1	7.62636	0	0.324718	3.3629	0.362774	0.248836	1	1	1	1	1	1	1	-1	-1	-1		1	1	1.64207	0	0	0	0	0	NM_005502	AF285167	0006629 // lipid metabolic process // inferred from electronic annotation /// 0006810 // transport // traceable author statement /// 0006810 // transport // inferred from electronic annotation /// 0008202 // steroid metabolic process // inferred from electronic annotation /// 0008203 // cholesterol metabolic process // non-traceable author statement /// 0008203 // cholesterol metabolic process //…	Statin_Pathway_PharmGKB // GenMAPP
213524_s_at	G0S2	putative lymphocyte G0/G1 switch gene	33.7023	0	1.41071	38.8414	1.30641	38.2923	1	0	0	1	0	1	1	1	1	3	1	1	1	0.408474	0	0	0	0	0	NM_015714	NM_015714	0000074 // regulation of progression through cell cycle // non-traceable author statement /// 0007049 // cell cycle // inferred from electronic annotation	Circadian_Exercise // GenMAPP
229004_at	---	A disintegrin-like and metalloprotease (reprolysin type) with thrombospondin type 1 motif, 15	21.7621	0	1.01157	8.37762	1.00025	66.7772	1	0	0	1	0	1	1	1	1	3	1	1	1	3.61868	0	0	0	0	0	---	AI970797	---	---
226492_at	SEMA6D	sema domain, transmembrane domain (TM), and cytoplasmic domain, (semaphorin) 6D	18.1402	0	1.39743	10.5122	3.20866	0.471478	1	0	1	1	0	1	1	1	1	3	1	1	1	0.408474	0	0	0	0	0	NM_020858 /// NM_024966 /// NM_153616 /// NM_153617 /// NM_153618 /// NM_153619	AL036088	0007275 // multicellular organismal development // inferred from electronic annotation /// 0007399 // nervous system development // inferred from electronic annotation /// 0030154 // cell differentiation // inferred from electronic annotation	---
213256_at	2007-03-03	membrane-associated ring finger (C3HC4) 3	8.88151	0	1.11348	19.7666	1.00069	66.7772	1	0	0	1	0	1	1	1	1	3	1	1	1	0.408474	0	0	0	0	0	NM_178450 /// XM_001127871	AW593996	0006512 // ubiquitin cycle // inferred from electronic annotation /// 0006897 // endocytosis // inferred from electronic annotation	---
213839_at	KIAA0500	KIAA0500 protein	5.62571	0	1.10641	51.2662	1.38252	15.3187	1	0	0	1	0	1	1	1	1	3	1	1	1	3.61868	0	0	0	0	0	---	AW028110	---	---
224835_at	RP5-1022P6.2	hypothetical protein KIAA1434	4.64927	0	1.07454	50.2626	1.71645	1.49774	1	0	1	1	0	1	1	1	1	3	1	1	1	2.49895	0	0	0	0	0	NM_019593	AL109935	0005975 // carbohydrate metabolic process // inferred from electronic annotation /// 0006071 // glycerol metabolic process // inferred from electronic annotation	---
1553031_at	GPR115	G protein-coupled receptor 115	3.9572	0	1.19747	7.10504	1.03239	38.2923	1	0	0	1	0	1	1	1	1	3	1	1	1	0.408474	0	0	0	0	0	NM_153838	NM_153838	0007165 // signal transduction // inferred from electronic annotation /// 0007186 // G-protein coupled receptor protein signaling pathway // inferred from electronic annotation /// 0007186 // G-protein coupled receptor protein signaling pathway // traceable author statement /// 0007218 // neuropeptide signaling pathway // inferred from electronic annotation	---
217686_at	PTPN1	protein tyrosine phosphatase, non-receptor type 1	3.73822	0	1.12685	7.10504	1.01996	58.2375	1	0	0	1	0	1	1	1	1	3	1	1	1	1.64207	0	0	0	0	0	NM_002827	BF222916	0006470 // protein amino acid dephosphorylation // inferred from electronic annotation /// 0007165 // signal transduction // traceable author statement /// 0008286 // insulin receptor signaling pathway // inferred from electronic annotation /// 0016311 // dephosphorylation // inferred from electronic annotation	---
206814_at	NGFB	nerve growth factor, beta polypeptide	3.67938	0	1.8428	2.93004	1.31814	5.63916	1	1	0	1	0	1	1	1	1	3	1	1	1	0.408474	0	0	0	0	0	NM_002506	NM_002506	0007267 // cell-cell signaling // not recorded /// 0007275 // multicellular organismal development // not recorded /// 0007422 // peripheral nervous system development // inferred from electronic annotation /// 0019233 // sensory perception of pain // inferred from electronic annotation /// 0045664 // regulation of neuron differentiation // inferred from electronic annotation	Apoptosis_KEGG // GenMAPP
202082_s_at	SEC14L1	SEC14-like 1 (S. cerevisiae)	3.64147	0	1.62064	3.3629	1.03702	66.7772	1	1	0	1	0	1	1	1	1	3	1	1	1	1.64207	0	0	0	0	0	NM_001039573 /// NM_003003	AV748469	0006810 // transport // inferred from electronic annotation	---
202716_at	PTPN1	protein tyrosine phosphatase, non-receptor type 1	3.39089	0	1.11238	19.7666	1.15473	64.619	1	0	0	1	0	1	1	1	1	3	1	1	1	0.408474	0	0	0	0	0	NM_002827	NM_002827	0006470 // protein amino acid dephosphorylation // inferred from electronic annotation /// 0007165 // signal transduction // traceable author statement /// 0008286 // insulin receptor signaling pathway // inferred from electronic annotation /// 0016311 // dephosphorylation // inferred from electronic annotation	---
201531_at	ZFP36	zinc finger protein 36, C3H type, homolog (mouse)	3.36973	0	1.19086	7.10504	1.38495	0.492512	1	0	1	1	0	1	1	1	1	3	1	1	1	2.49242	0	0	0	0	0	NM_003407	NM_003407	0006402 // mRNA catabolic process // inferred from direct assay /// 0006402 // mRNA catabolic process // traceable author statement /// 0007243 // protein kinase cascade // inferred from electronic annotation /// 0043488 // regulation of mRNA stability // inferred from electronic annotation /// 0045638 // negative regulation of myeloid cell differentiation // inferred from electronic annotation /…	---
227184_at	---	Transcribed locus, weakly similar to NP_071385.1 chromosome 6 open reading frame 79 [Homo sapiens]	3.32624	0	1.19755	10.5122	1.32653	15.3187	1	0	0	1	0	1	1	1	1	3	1	1	1	2.49242	0	0	0	0	0	---	BF508702	---	---
227032_at	PLXNA2	plexin A2	2.53063	0	1.31617	6.12905	1.8772	0	1	0	1	1	0	1	1	1	1	3	1	1	1	0.408474	0	0	0	0	0	NM_025179	AI694545	0007275 // multicellular organismal development // inferred from electronic annotation	---
202083_s_at	SEC14L1	SEC14-like 1 (S. cerevisiae)	2.51958	0	1.29297	8.37762	1.1657	4.27051	1	0	1	1	0	1	1	1	1	3	1	1	1	1.64207	0	0	0	0	0	NM_001039573 /// NM_003003	AI017770	0006810 // transport // inferred from electronic annotation	---
225955_at	LOC653506 /// METRNL	meteorin, glial cell differentiation regulator-like	2.48914	0	1.14146	27.8261	1.32753	1.03613	1	0	1	1	0	1	1	1	1	3	1	1	1	1.05629	0	0	0	0	0	NM_001004431 /// XM_927769 /// XM_941466	BG231494	---	---
226715_at	FOXK1	Homo sapiens, clone IMAGE:4747087, mRNA	2.31612	0	1.1005	7.10504	1.38775	9.09031	1	0	0	1	0	1	1	1	1	3	1	1	1	0.408474	0	0	0	0	0	NM_001037165	AW007319	0006350 // transcription // inferred from electronic annotation /// 0006355 // regulation of transcription, DNA-dependent // inferred from electronic annotation /// 0007275 // multicellular organismal development // inferred from electronic annotation /// 0007519 // striated muscle development // inferred from electronic annotation /// 0030154 // cell differentiation // inferred from electronic a…	---
213030_s_at	PLXNA2	plexin A2	2.20113	0	1.42911	2.93004	1.38782	5.63916	1	1	0	1	0	1	1	1	1	3	1	1	1	4.82961	0	0	0	0	0	NM_025179	AI688418	0007275 // multicellular organismal development // inferred from electronic annotation	---
213664_at	SLC1A1	solute carrier family 1 (neuronal/epithelial high affinity glutamate transporter, system Xag), member 1	2.13458	0.297333	1.03835	52.1795	1.45883	4.27051	1	0	1	1	0	1	1	1	1	3	1	1	1	0.408474	0	0	0	0	0	NM_004170	AW235061	0006810 // transport // inferred from electronic annotation /// 0006835 // dicarboxylic acid transport // inferred from electronic annotation /// 0007268 // synaptic transmission // traceable author statement /// 0015813 // glutamate transport // traceable author statement	---
212650_at	EHBP1	EH domain binding protein 1	2.13182	2.64283	1.41355	24.1246	1.09343	58.2375	1	0	0	1	0	1	1	1	1	3	1	1	1	4.82961	0	0	0	0	0	NM_015252	BF116032	---	---
233882_s_at	SEMA6D	sema domain, transmembrane domain (TM), and cytoplasmic domain, (semaphorin) 6D	2.08608	3.8722	1.01097	8.37762	1.03517	59.5055	1	0	0	1	0	1	1	1	1	3	1	1	1	1.05629	0	0	0	0	0	NM_020858 /// NM_024966 /// NM_153616 /// NM_153617 /// NM_153618 /// NM_153619	AK022831	0007275 // multicellular organismal development // inferred from electronic annotation /// 0007399 // nervous system development // inferred from electronic annotation /// 0030154 // cell differentiation // inferred from electronic annotation	---
205637_s_at	SH3GL3	SH3-domain GRB2-like 3	2.04688	0	1.26552	31.8431	2.23758	0.291605	1	0	1	1	0	1	1	1	1	3	1	1	1	1.64207	0	0	0	0	0	NM_003027	NM_003027	0007165 // signal transduction // traceable author statement /// 0007417 // central nervous system development // traceable author statement	---
224991_at	CMIP	c-Maf-inducing protein	1.91139	0	1.15516	5.05814	1.14744	61.407	1	0	0	1	0	1	1	1	1	3	1	1	1	2.49242	0	0	0	0	0	NM_030629 /// NM_198390	AI819630	---	---
228876_at	BAIAP2L2	BAI1-associated protein 2-like 2	1.87691	3.8722	1.21399	7.10504	1.49601	9.09031	1	0	0	1	0	1	1	1	1	3	1	1	1	0.408474	0	0	0	0	0	NM_025045	AA532851	0007165 // signal transduction // inferred from electronic annotation /// 0007399 // nervous system development // inferred from electronic annotation /// 0046847 // filopodium formation // inferred from electronic annotation	---
237690_at	GPR115	G protein-coupled receptor 115	1.83358	2.64283	1.09153	4.34349	1.02213	61.407	1	1	0	1	0	1	1	1	1	3	1	1	1	0.408474	0	0	0	0	0	NM_153838	W67511	0007165 // signal transduction // inferred from electronic annotation /// 0007186 // G-protein coupled receptor protein signaling pathway // inferred from electronic annotation /// 0007186 // G-protein coupled receptor protein signaling pathway // traceable author statement /// 0007218 // neuropeptide signaling pathway // inferred from electronic annotation	---
214058_at	MYCL1	---	1.82404	2.64283	1.04983	27.8261	1.27052	11.5844	1	0	0	1	0	1	1	1	1	3	1	1	1	0.608173	0	0	0	0	0	NM_001033081 /// NM_001033082 /// NM_005376	M19720	0006355 // regulation of transcription, DNA-dependent // non-traceable author statement /// 0006355 // regulation of transcription, DNA-dependent // inferred from electronic annotation /// 0045449 // regulation of transcription // inferred from electronic annotation	---
221011_s_at	LBH	likely ortholog of mouse limb-bud and heart gene	1.81982	0	1.06827	10.5122	3.50469	0	1	0	1	1	0	1	1	1	1	3	1	1	1	0.930349	0	0	0	0	0	NM_030915 /// XM_001132511 /// XM_001132517	NM_030915	---	---
209545_s_at	RIPK2	receptor-interacting serine-threonine kinase 2	1.81392	0	1.02986	52.5564	1.03049	66.7772	1	0	0	1	0	1	1	1	1	3	1	1	1	2.49242	0	0	0	0	0	NM_003821	AF064824	0006468 // protein amino acid phosphorylation // inferred from electronic annotation /// 0006915 // apoptosis // inferred from electronic annotation /// 0006915 // apoptosis // traceable author statement /// 0006954 // inflammatory response // traceable author statement /// 0007165 // signal transduction // traceable author statement /// 0042098 // T cell proliferation // inferred from electronic…	---
220520_s_at	NUP62CL	hypothetical protein FLJ20130	1.74221	0.983094	1.24226	19.7666	1.51048	0.245966	1	0	1	1	0	1	1	1	1	3	1	1	1	2.49242	0	0	0	0	0	NM_017681	NM_017681	0006810 // transport // inferred from electronic annotation /// 0015031 // protein transport // inferred from electronic annotation	---
214808_at	---	MRNA; cDNA DKFZp762N156 (from clone DKFZp762N156)	1.70719	0.711595	1.00168	52.5564	1.0932	58.2375	1	0	0	1	0	1	1	1	1	3	1	1	1	2.49242	0	0	0	0	0	---	AU147851	---	---
230721_at	C16orf52	hypothetical protein LOC146174	1.69947	0	1.11038	5.05814	1.12437	59.5055	1	0	0	1	0	1	1	1	1	3	1	1	1	0.408474	0	0	0	0	0	NM_173501	BF436957	---	---
204328_at	TMC6	epidermodysplasia verruciformis 1	1.60766	0.163902	1.10871	31.8431	1.00497	58.2375	1	0	0	1	0	1	1	1	1	3	1	1	1	1.64207	0	0	0	0	0	NM_007267	NM_007267	---	---
229026_at	CDC42SE2	---	1.51552	0.163902	1.12214	42.6553	1.22456	0.291605	1	0	1	1	0	1	1	1	1	3	1	1	1	3.61868	0	0	0	0	0	NM_001038702 /// NM_020240	BE675995	0007165 // signal transduction // traceable author statement	---
219332_at	MICALL2	MICAL-like 2	1.40948	0	1.15033	10.5122	1.07919	31.9704	1	0	0	1	0	1	1	1	1	3	1	1	1	1.70441	0	0	0	0	0	NM_024723 /// NM_182924	NM_024723	0006897 // endocytosis // inferred from electronic annotation	---
205376_at	INPP4B	inositol polyphosphate-4-phosphatase, type II, 105kDa	1.39831	2.64283	1.06773	51.2662	1.07381	63.1672	1	0	0	1	0	1	1	1	1	3	1	1	1	2.49242	0	0	0	0	0	NM_003866	NM_003866	0007165 // signal transduction // traceable author statement	---
213113_s_at	SLC43A3	solute carrier family 43, member 3	0.820929	3.8722	0.926987	38.8414	0.828705	5.63916	1	0	0	1	0	1	-1	-1	-1	-3	-1	-1	1	4.82961	0	0	0	0	0	NM_014096 /// NM_017611 /// NM_199329	AI630178	---	---
210538_s_at	BIRC3	baculoviral IAP repeat-containing 3	0.676001	0	0.850059	42.6553	0.490647	1.18077	1	0	1	1	0	1	-1	-1	-1	-3	-1	-1	1	1.05629	0	0	0	0	0	NM_001165 /// NM_182962	U37546	0006915 // apoptosis // inferred from electronic annotation /// 0006916 // anti-apoptosis // traceable author statement /// 0006916 // anti-apoptosis // inferred from electronic annotation /// 0007166 // cell surface receptor linked signal transduction // traceable author statement /// 0042981 // regulation of apoptosis // inferred from electronic annotation	Apoptosis // GenMAPP /// Apoptosis_GenMAPP // GenMAPP
218501_at	ARHGEF3	Rho guanine nucleotide exchange factor (GEF) 3	0.66486	0.297333	0.925228	45.8993	0.954281	52.0216	1	0	0	1	0	1	-1	-1	-1	-3	-1	-1	1	1.64207	0	0	0	0	0	NM_019555	NM_019555	0007266 // Rho protein signal transduction // traceable author statement /// 0035023 // regulation of Rho protein signal transduction // inferred from electronic annotation	---
212657_s_at	IL1RN	interleukin 1 receptor antagonist	0.556624	0.182303	0.965739	51.2662	0.678106	0.492512	1	0	1	1	0	1	-1	-1	-1	-3	-1	-1	1	4.82961	0	0	0	0	0	NM_000577 /// NM_173841 /// NM_173842 /// NM_173843	U65590	0006629 // lipid metabolic process // inferred from electronic annotation /// 0006954 // inflammatory response // not recorded /// 0006955 // immune response // non-traceable author statement /// 0006955 // immune response // inferred from electronic annotation /// 0030073 // insulin secretion // inferred from electronic annotation	---
222549_at	CLDN1	claudin 1	0.468484	0.182303	0.571631	6.12905	0.659122	0.400391	1	0	1	1	0	1	-1	-1	-1	-3	-1	-1	1	3.61868	0	0	0	0	0	NM_021101	AF101051	0007155 // cell adhesion // traceable author statement /// 0016338 // calcium-independent cell-cell adhesion // inferred from sequence or structural similarity /// 0016338 // calcium-independent cell-cell adhesion // inferred from electronic annotation	---
201329_s_at	ETS2	v-ets erythroblastosis virus E26 oncogene homolog 2 (avian)	0.377477	0	0.779795	1.3031	0.820272	7.31116	1	1	0	1	0	1	-1	-1	-1	-3	-1	-1	1	0.378372	0	0	0	0	0	NM_005239	NM_005239	0001501 // skeletal development // traceable author statement /// 0006355 // regulation of transcription, DNA-dependent // inferred from electronic annotation	Smooth_muscle_contraction // GenMAPP
226908_at	LRIG3	leucine-rich repeats and immunoglobulin-like domains 3	0.331784	0	0.588752	6.12905	0.718335	1.18077	1	0	1	1	0	1	-1	-1	-1	-3	-1	-1	1	2.49895	0	0	0	0	0	NM_153377	AI627704	---	---
201328_at	ETS2	v-ets erythroblastosis virus E26 oncogene homolog 2 (avian)	0.325772	0	0.715088	4.34349	0.820989	15.3187	1	1	0	1	0	1	-1	-1	-1	-3	-1	-1	1	1.64207	0	0	0	0	0	NM_005239	AL575509	0001501 // skeletal development // traceable author statement /// 0006355 // regulation of transcription, DNA-dependent // inferred from electronic annotation	Smooth_muscle_contraction // GenMAPP
204614_at	SERPINB2	serine (or cysteine) proteinase inhibitor, clade B (ovalbumin), member 2	0.26893	0	0.522388	5.05814	0.292464	0.299201	1	0	1	1	0	1	-1	-1	-1	-3	-1	-1	1	0.608173	0	0	0	0	0	NM_002575	NM_002575	0006916 // anti-apoptosis // traceable author statement	Blood_Clotting_Cascade // GenMAPP
204748_at	PTGS2	prostaglandin-endoperoxide synthase 2 (prostaglandin G/H synthase and cyclooxygenase)	6.27255	0	0.98172	52.4112	1.00947	66.7772	1	0	0	1	0	1	1	-1	1	1		1	1	0.408474	0	0	0	0	0	NM_000963	NM_000963	0001516 // prostaglandin biosynthetic process // inferred from electronic annotation /// 0006633 // fatty acid biosynthetic process // inferred from electronic annotation /// 0006693 // prostaglandin metabolic process // traceable author statement /// 0006928 // cell motility // traceable author statement /// 0006954 // inflammatory response // not recorded /// 0008217 // blood pressure regulatio…	Eicosanoid_Synthesis // GenMAPP /// Eicosanoid_Synthesis // GenMAPP /// Prostaglandin_synthesis_regulation // GenMAPP /// Prostaglandin_synthesis_regulation // GenMAPP
202599_s_at	NRIP1	nuclear receptor interacting protein 1	4.55679	0	0.82175	48.4319	1.03647	66.7772	1	0	0	1	0	1	1	-1	1	1		1	1	0.608173	0	0	0	0	0	NM_003489	NM_003489	0000122 // negative regulation of transcription from RNA polymerase II promoter // inferred from direct assay /// 0001543 // ovarian follicle rupture // inferred from electronic annotation /// 0006350 // transcription // inferred from electronic annotation /// 0006355 // regulation of transcription, DNA-dependent // inferred from electronic annotation /// 0019915 // sequestering of lipid // infer…	Ovarian_Infertility_Genes // GenMAPP
224826_at	RP5-1022P6.2	hypothetical protein KIAA1434	4.23109	0	0.875293	48.4319	1.57319	1.18077	1	0	1	1	0	1	1	-1	1	1		1	1	0.930349	0	0	0	0	0	NM_019593	AK001947	0005975 // carbohydrate metabolic process // inferred from electronic annotation /// 0006071 // glycerol metabolic process // inferred from electronic annotation	---
225598_at	SLC45A4	KIAA1126 protein	4.08768	0	0.903803	31.8431	1.34547	7.31116	1	0	0	1	0	1	1	-1	1	1		1	1	0.378372	0	0	0	0	0	NM_001080431 /// XM_050325 /// XM_933796 /// XM_944850	AB032952	---	---
225597_at	SLC45A4	KIAA1126 protein	4.05544	0	0.943795	38.8414	1.18458	58.2375	1	0	0	1	0	1	1	-1	1	1		1	1	2.49895	0	0	0	0	0	NM_001080431 /// XM_050325 /// XM_933796 /// XM_944850	AI346128	---	---
202600_s_at	NRIP1	nuclear receptor interacting protein 1	3.97303	0.39632	0.914649	45.8993	1.12287	38.2923	1	0	0	1	0	1	1	-1	1	1		1	1	1.64207	0	0	0	0	0	NM_003489	AI824012	0000122 // negative regulation of transcription from RNA polymerase II promoter // inferred from direct assay /// 0001543 // ovarian follicle rupture // inferred from electronic annotation /// 0006350 // transcription // inferred from electronic annotation /// 0006355 // regulation of transcription, DNA-dependent // inferred from electronic annotation /// 0019915 // sequestering of lipid // infer…	Ovarian_Infertility_Genes // GenMAPP
231067_s_at	AKAP12	---	3.80555	0	1.02546	14.4106	0.994606	58.2375	1	0	0	1	0	1	1	1	-1	1		1	1	3.72642	0	0	0	0	0	NM_005100 /// NM_144497	BF114967	0006605 // protein targeting // inferred from electronic annotation /// 0007165 // signal transduction // inferred from electronic annotation /// 0007186 // G-protein coupled receptor protein signaling pathway // traceable author statement	G_Protein_Signaling // GenMAPP /// G_Protein_Signaling // GenMAPP /// G_Protein_Signaling // GenMAPP
210761_s_at	GRB7	growth factor receptor-bound protein 7	3.7942	0	0.934493	51.2662	0.884046	38.2923	1	0	0	1	0	1	1	-1	-1	-1		1	1	0.378372	0	0	0	0	0	NM_001030002 /// NM_005310	AB008790	0007165 // signal transduction // inferred from electronic annotation /// 0007173 // epidermal growth factor receptor signaling pathway // traceable author statement /// 0007242 // intracellular signaling cascade // inferred from electronic annotation	---
226863_at	FAM110C	Full-length cDNA clone CS0DJ001YJ05 of T cells (Jurkat cell line) Cot 10-normalized of Homo sapiens (human)	3.6019	0	0.867255	42.6553	1.09124	45.7481	1	0	0	1	0	1	1	-1	1	1		1	1	2.49242	0	0	0	0	0	NM_001077710 /// XM_925823 /// XM_936290	AI674565	---	---
204396_s_at	GRK5	G protein-coupled receptor kinase 5	3.55752	0	0.924701	52.5564	1.11088	45.7481	1	0	0	1	0	1	1	-1	1	1		1	1	0.408474	0	0	0	0	0	NM_005308	NM_005308	0006468 // protein amino acid phosphorylation // inferred from electronic annotation /// 0007165 // signal transduction // inferred from electronic annotation /// 0007188 // G-protein signaling, coupled to cAMP nucleotide second messenger // traceable author statement /// 0008277 // regulation of G-protein coupled receptor protein signaling pathway // traceable author statement	Calcium_regulation_in_cardiac_cells // GenMAPP /// Smooth_muscle_contraction // GenMAPP
228625_at	CITED4	Cbp/p300-interacting transactivator, with Glu/Asp-rich carboxy-terminal domain, 4	3.2466	0	1.2081	24.1246	0.88758	15.3187	1	0	0	1	0	1	1	1	-1	1		1	1	4.82961	0	0	0	0	0	NM_133467	AI858001	0006350 // transcription // inferred from electronic annotation /// 0006355 // regulation of transcription, DNA-dependent // inferred from electronic annotation /// 0045449 // regulation of transcription // inferred from electronic annotation /// 0045941 // positive regulation of transcription // inferred from electronic annotation	---
223599_at	TRIM6	tripartite motif-containing 6	3.17127	0	0.877046	31.8431	1.05697	65.5674	1	0	0	1	0	1	1	-1	1	1		1	1	0.408474	0	0	0	0	0	NM_001003818 /// NM_058166	AF220030	---	---
202084_s_at	SEC14L1	SEC14-like 1 (S. cerevisiae)	3.14221	0	0.997753	52.5564	1.28038	19.6774	1	0	0	1	0	1	1	-1	1	1		1	1	0.408474	0	0	0	0	0	NM_001039573 /// NM_003003	NM_003003	0006810 // transport // inferred from electronic annotation	---
223194_s_at	C6orf85	chromosome 6 open reading frame 85	2.97867	0	0.925205	31.8431	1.31435	52.0216	1	0	0	1	0	1	1	-1	1	1		1	1	1.64207	0	0	0	0	0	NM_021945	AL512737	0006810 // transport // inferred from electronic annotation	---
227306_at	---	CDNA: FLJ21245 fis, clone COL01184	2.9404	3.8722	0.998211	52.5564	0.994799	58.2375	1	0	0	1	0	1	1	-1	-1	-1		1	1	2.49242	0	0	0	0	0	---	AK024898	---	---
228980_at	RFFL	---	2.88437	0	0.931777	38.8414	1.15411	19.6774	1	0	0	1	0	1	1	-1	1	1		1	1	0.608173	0	0	0	0	0	NM_001017368 /// NM_057178	AI760772	0006512 // ubiquitin cycle // inferred from electronic annotation /// 0006915 // apoptosis // inferred from electronic annotation	---
226575_at	ZNF462	zinc finger protein 462	2.83061	0	0.785762	31.8431	1.02615	66.7772	1	0	0	1	0	1	1	-1	1	1		1	1	1.05629	0	0	0	0	0	NM_021224	T89120	0006350 // transcription // inferred from electronic annotation /// 0006355 // regulation of transcription, DNA-dependent // inferred from electronic annotation	---
212856_at	DIP	KIAA0767 protein	2.68572	0	0.962466	45.8993	1.23929	25.4078	1	0	0	1	0	1	1	-1	1	1		1	1	0.408474	0	0	0	0	0	NM_015124	AB018310	---	---
244007_at	---	Transcribed locus	2.49336	0	0.745321	24.1246	1.04047	66.7772	1	0	0	1	0	1	1	-1	1	1		1	1	2.49895	0	0	0	0	0	---	BE889301	---	---
212641_at	HIVEP2	human immunodeficiency virus type I enhancer binding protein 2	2.36278	2.64283	0.988892	51.7921	1.37112	9.09031	1	0	0	1	0	1	1	-1	1	1		1	1	0.930349	0	0	0	0	0	NM_006734	AL023584	0006350 // transcription // inferred from electronic annotation /// 0006355 // regulation of transcription, DNA-dependent // non-traceable author statement /// 0006355 // regulation of transcription, DNA-dependent // inferred from electronic annotation	---
219916_s_at	RNF39	ring finger protein 39	2.28283	0	0.886198	48.4319	0.978748	58.2375	1	0	0	1	0	1	1	-1	-1	-1		1	1	0.408474	0	0	0	0	0	NM_025236 /// NM_170769 /// NM_170770	NM_025236	---	---
209566_at	INSIG2	insulin induced gene 2	2.27527	0	0.831814	31.8431	1.06234	66.7772	1	0	0	1	0	1	1	-1	1	1		1	1	3.72642	0	0	0	0	0	NM_016133	AL080184	0006629 // lipid metabolic process // inferred from electronic annotation /// 0008202 // steroid metabolic process // inferred from electronic annotation /// 0008203 // cholesterol metabolic process // inferred from electronic annotation	---
235046_at	---	Transcribed locus	2.23982	2.64283	0.650969	38.8414	1.10003	58.2375	1	0	0	1	0	1	1	-1	1	1		1	1	2.49242	0	0	0	0	0	---	AA456099	---	---
225283_at	ARRDC4	arrestin domain containing 4	2.2317	0	0.817501	38.8414	1.33007	2.86147	1	0	1	1	0	1	1	-1	1	1		1	1	3.72642	0	0	0	0	0	NM_183376	AV701177	---	---
203414_at	MMD	monocyte to macrophage differentiation-associated	2.15599	0.163902	0.86373	42.6553	1.07631	59.5055	1	0	0	1	0	1	1	-1	1	1		1	1	1.64207	0	0	0	0	0	NM_012329	NM_012329	0019835 // cytolysis // inferred from electronic annotation	---
212501_at	CEBPB	CCAAT/enhancer binding protein (C/EBP), beta	2.15471	0	0.95982	38.8414	1.11191	31.9704	1	0	0	1	0	1	1	-1	1	1		1	1	1.64207	0	0	0	0	0	NM_005194	AL564683	0001892 // embryonic placenta development // inferred from electronic annotation /// 0006350 // transcription // inferred from electronic annotation /// 0006355 // regulation of transcription, DNA-dependent // inferred from electronic annotation /// 0006366 // transcription from RNA polymerase II promoter // traceable author statement /// 0006916 // anti-apoptosis // inferred from electronic anno…	Circadian_Exercise // GenMAPP /// Circadian_Exercise // GenMAPP /// Circadian_Exercise // GenMAPP /// Ovarian_Infertility_Genes // GenMAPP /// Ovarian_Infertility_Genes // GenMAPP /// Ovarian_Infertility_Genes // GenMAPP
230296_at	C16orf52	Hypothetical protein LOC146174	2.14229	2.64283	0.929989	48.4319	1.48079	7.31116	1	0	0	1	0	1	1	-1	1	1		1	1	0.408474	0	0	0	0	0	NM_173501	AU145642	---	---
230206_at	DOCK5	---	2.14023	2.64283	0.823618	38.8414	1.21816	45.7481	1	0	0	1	0	1	1	-1	1	1		1	1	2.49895	0	0	0	0	0	NM_024940	AI692645	---	---
222662_at	LOC286044	hypothetical protein LOC286044	2.11972	2.64283	0.615128	10.5122	0.814557	19.6774	1	0	0	1	0	1	1	-1	-1	-1		1	1	4.82961	0	0	0	0	0	---	W60806	---	---
212653_s_at	EHBP1	EH domain binding protein 1	2.10027	0.711595	0.955597	51.2662	1.1735	1.83684	1	0	1	1	0	1	1	-1	1	1		1	1	2.49242	0	0	0	0	0	NM_015252	AB020710	---	---
230207_s_at	DOCK5	---	2.09056	1.63508	0.923768	45.8993	1.15623	58.2375	1	0	0	1	0	1	1	-1	1	1		1	1	1.05629	0	0	0	0	0	NM_024940	AI692645	---	---
229761_at	LOC440173	---	2.07664	0.297333	0.94316	45.8993	0.898059	25.4078	1	0	0	1	0	1	1	-1	-1	-1		1	1	1.64207	0	0	0	0	0	---	AI818652	---	---
229830_at	---	---	1.94582	0	0.89477	10.5122	0.915691	45.7481	1	0	0	1	0	1	1	-1	-1	-1		1	1	0.152808	0	0	0	0	0	---	AW205919	---	---
227533_at	---	Transcribed locus	1.92942	3.8722	0.728613	27.8261	0.939985	25.4078	1	0	0	1	0	1	1	-1	-1	-1		1	1	0.152808	0	0	0	0	0	---	AA732944	---	---
227224_at	RALGPS2	Ral GEF with PH domain and SH3 binding motif 2	1.92699	0.983094	0.75808	45.8993	1.0775	52.0216	1	0	0	1	0	1	1	-1	1	1		1	1	0.408474	0	0	0	0	0	NM_018037 /// NM_152663	AW003297	0007264 // small GTPase mediated signal transduction // inferred from electronic annotation	---
220225_at	IRX4	iroquois homeobox protein 4	1.85373	0	0.912144	5.05814	1.04799	63.1672	1	0	0	1	0	1	1	-1	1	1		1	1	3.72642	0	0	0	0	0	NM_016358	NM_016358	0006355 // regulation of transcription, DNA-dependent // inferred from electronic annotation /// 0007507 // heart development // traceable author statement /// 0045449 // regulation of transcription // inferred from electronic annotation	---
222830_at	GRHL1	transcription factor CP2-like 2	1.82956	0.983094	0.929495	42.6553	1.87513	0.492512	1	0	1	1	0	1	1	-1	1	1		1	1	3.72642	0	0	0	0	0	NM_014552 /// NM_198182	BE566136	0006350 // transcription // inferred from electronic annotation /// 0006355 // regulation of transcription, DNA-dependent // inferred from electronic annotation /// 0007275 // multicellular organismal development // inferred from electronic annotation	---
210513_s_at	VEGFA	vascular endothelial growth factor	1.72745	0.711595	0.928856	42.6553	1.33704	15.3187	1	0	0	1	0	1	1	-1	1	1		1	1	3.72642	0	0	0	0	0	NM_001025366 /// NM_001025367 /// NM_001025368 /// NM_001025369 /// NM_001025370 /// NM_001033756 /// NM_003376	AF091352	0000074 // regulation of progression through cell cycle // inferred from electronic annotation /// 0001525 // angiogenesis // inferred from direct assay /// 0001525 // angiogenesis // non-traceable author statement /// 0001525 // angiogenesis // inferred from electronic annotation /// 0001570 // vasculogenesis // traceable author statement /// 0001666 // response to hypoxia // inferred from direc…	Hypertrophy_model // GenMAPP /// Hypertrophy_model // GenMAPP
212752_at	CLASP1	cytoplasmic linker associated protein 1	1.62433	3.8722	0.783647	14.4106	0.960111	52.0216	1	0	0	1	0	1	1	-1	-1	-1		1	1	1.70441	0	0	0	0	0	NM_015282	AA176798	0000226 // microtubule cytoskeleton organization and biogenesis // inferred from genetic interaction /// 0001578 // microtubule bundle formation // inferred from mutant phenotype /// 0007026 // negative regulation of microtubule depolymerization // inferred from genetic interaction /// 0007049 // cell cycle // inferred from electronic annotation /// 0007067 // mitosis // inferred from electronic …	---
226001_at	KLHL5	kelch-like 5 (Drosophila)	1.58634	1.63508	0.762846	31.8431	1.02935	66.7772	1	0	0	1	0	1	1	-1	1	1		1	1	0.408474	0	0	0	0	0	NM_001007075 /// NM_015990 /// NM_199039	AK002174	0030036 // actin cytoskeleton organization and biogenesis // inferred from sequence or structural similarity	---
228889_at	C14orf128	chromosome 14 open reading frame 128	1.55771	0	0.876212	7.10504	0.928445	45.7481	1	0	0	1	0	1	1	-1	-1	-1		1	1	3.72642	0	0	0	0	0	XM_001133550	BF223658	---	---
225998_at	GAB1	GRB2-associated binding protein 1	1.55694	2.64283	0.703329	10.5122	0.641347	7.31116	1	0	0	1	0	1	1	-1	-1	-1		1	1	1.05629	0	0	0	0	0	NM_002039 /// NM_207123	AK022142	0000187 // activation of MAPK activity // inferred from electronic annotation /// 0006979 // response to oxidative stress // inferred from electronic annotation /// 0007165 // signal transduction // inferred from electronic annotation /// 0007173 // epidermal growth factor receptor signaling pathway // traceable author statement /// 0007257 // activation of JNK activity // inferred from electroni…	---
225414_at	RNF149	ring finger protein 149	1.52979	0.983094	0.91039	42.6553	1.22734	9.09031	1	0	0	1	0	1	1	-1	1	1		1	1	0.930349	0	0	0	0	0	NM_173647	AL558987	0006512 // ubiquitin cycle // inferred from electronic annotation	---
206668_s_at	SCAMP1	secretory carrier membrane protein 1	1.51962	2.64283	0.991039	51.2662	0.966946	52.0216	1	0	0	1	0	1	1	-1	-1	-1		1	1	4.82961	0	0	0	0	0	NM_004866 /// NM_052822	NM_004866	0006810 // transport // inferred from electronic annotation /// 0006892 // post-Golgi vesicle-mediated transport // traceable author statement /// 0015031 // protein transport // inferred from electronic annotation	---
210512_s_at	VEGFA	vascular endothelial growth factor	1.48034	3.8722	0.774561	27.8261	1.08191	61.407	1	0	0	1	0	1	1	-1	1	1		1	1	2.49895	0	0	0	0	0	NM_001025366 /// NM_001025367 /// NM_001025368 /// NM_001025369 /// NM_001025370 /// NM_001033756 /// NM_003376	AF022375	0000074 // regulation of progression through cell cycle // inferred from electronic annotation /// 0001525 // angiogenesis // inferred from direct assay /// 0001525 // angiogenesis // non-traceable author statement /// 0001525 // angiogenesis // inferred from electronic annotation /// 0001570 // vasculogenesis // traceable author statement /// 0001666 // response to hypoxia // inferred from direc…	Hypertrophy_model // GenMAPP /// Hypertrophy_model // GenMAPP
225525_at	CTA-221G9.4	KIAA1671 protein	1.44764	2.64283	0.89234	24.1246	1.01576	58.2375	1	0	0	1	0	1	1	-1	1	1		1	1	2.49242	0	0	0	0	0	XM_371461 /// XM_938689	AB051458	---	---
204682_at	LTBP2	latent transforming growth factor beta binding protein 2	1.32833	0.39632	1.1339	10.5122	0.887347	19.6774	1	0	0	1	0	1	1	1	-1	1		1	1	0.608173	0	0	0	0	0	NM_000428	NM_000428	0000074 // regulation of progression through cell cycle // non-traceable author statement /// 0006605 // protein targeting // traceable author statement /// 0006858 // extracellular transport // not recorded /// 0007179 // transforming growth factor beta receptor signaling pathway // traceable author statement /// 0009306 // protein secretion // traceable author statement	---
231579_s_at	TIMP2	tissue inhibitor of metalloproteinase 2	1.32288	0.163902	0.988683	51.2662	1.01643	66.7772	1	0	0	1	0	1	1	-1	1	1		1	1	0.930349	0	0	0	0	0	NM_003255 /// XM_001132362	BE968786	0008152 // metabolic process // inferred from electronic annotation /// 0008285 // negative regulation of cell proliferation // inferred from electronic annotation /// 0030814 // regulation of cAMP metabolic process // inferred from electronic annotation /// 0043408 // regulation of MAPKKK cascade // inferred from electronic annotation /// 0045664 // regulation of neuron differentiation // inferr…	Matrix_Metalloproteinases // GenMAPP
205526_s_at	KATNA1	katanin p60 (ATPase-containing) subunit A 1	1.32191	0.711595	0.965042	50.2626	1.02881	61.407	1	0	0	1	0	1	1	-1	1	1		1	1	2.49895	0	0	0	0	0	NM_007044	NM_007044	0007049 // cell cycle // inferred from electronic annotation /// 0007067 // mitosis // inferred from electronic annotation /// 0051301 // cell division // inferred from electronic annotation /// 0051329 // interphase of mitotic cell cycle // inferred from mutant phenotype	---
228498_at	---	---	1.31996	3.8722	0.834519	14.4106	0.851803	45.7481	1	0	0	1	0	1	1	-1	-1	-1		1	1	4.82961	0	0	0	0	0	---	AV687517	---	---
225262_at	FOSL2	FOS-like antigen 2	1.30114	1.63508	0.862238	3.88467	1.14222	59.5055	1	1	0	1	0	1	1	-1	1	1		1	1	4.82961	0	0	0	0	0	NM_005253	AI670862	0006355 // regulation of transcription, DNA-dependent // inferred from electronic annotation /// 0006357 // regulation of transcription from RNA polymerase II promoter // traceable author statement /// 0008219 // cell death // traceable author statement	---
202897_at	SIRPA	protein tyrosine phosphatase, non-receptor type substrate 1	1.29495	1.63508	0.833455	0.721776	0.824129	15.3187	1	1	0	1	0	1	1	-1	-1	-1		1	1	3.72642	0	0	0	0	0	NM_001040022 /// NM_001040023 /// NM_080792	AB023430	0007155 // cell adhesion // traceable author statement	---
218898_at	FAM57A	membrane protein expressed in epithelial-like lung adenocarcinoma	0.72906	3.8722	1.23746	10.5122	1.10151	58.2375	1	0	0	1	0	1	-1	1	1	1		-1	1	1.70441	0	0	0	0	0	NM_024792	NM_024792	---	---
229393_at	L3MBTL3	---	0.708335	3.8722	1.05702	52.4112	1.08864	59.5055	1	0	0	1	0	1	-1	1	1	1		-1	1	1.05629	0	0	0	0	0	NM_001007102 /// NM_032438	AA088346	0045449 // regulation of transcription // inferred from electronic annotation	---
229638_at	IRX3	iroquois homeobox protein 3	0.67819	0.297333	0.950562	31.8431	1.13704	25.4078	1	0	0	1	0	1	-1	-1	1	-1		-1	1	3.72642	0	0	0	0	0	NM_024336	AI681917	0006355 // regulation of transcription, DNA-dependent // inferred from electronic annotation /// 0045449 // regulation of transcription // inferred from electronic annotation	---
225033_at	LOC286167	hypothetical protein LOC286167	0.642505	2.64283	1.24094	6.12905	2.10842	2.86147	1	0	1	1	0	1	-1	1	1	1		-1	1	0.152808	0	0	0	0	0	---	AV721528	---	---
228854_at	---	---	0.627519	3.8722	0.91809	42.6553	1.59074	9.09031	1	0	0	1	0	1	-1	-1	1	-1		-1	1	3.72642	0	0	0	0	0	---	AI492388	---	---
204798_at	MYB	v-myb myeloblastosis viral oncogene homolog (avian)	0.579295	1.63508	0.866305	31.8431	1.39263	9.09031	1	0	0	1	0	1	-1	-1	1	-1		-1	1	3.72642	0	0	0	0	0	NM_005375	NM_005375	0006350 // transcription // inferred from electronic annotation /// 0006355 // regulation of transcription, DNA-dependent // non-traceable author statement /// 0006355 // regulation of transcription, DNA-dependent // inferred from electronic annotation /// 0006397 // mRNA processing // inferred from electronic annotation /// 0007049 // cell cycle // inferred from electronic annotation /// 0008380…	---
227481_at	CNKSR3	membrane associated guanylate kinase interacting protein-like 1	0.469113	0.182303	1.14271	19.7666	1.28013	45.7481	1	0	0	1	0	1	-1	1	1	1		-1	1	2.49895	0	0	0	0	0	NM_173515	BG165333	0009966 // regulation of signal transduction // inferred from electronic annotation	---
223723_at	MFI2	antigen p97 (melanoma associated) identified by monoclonal antibodies 133.2 and 96.5	1.76771	10.4128	2.71883	0	2.65582	0.793575	0	1	1	1	0	1	1	1	1	3	1	1	1	1.64207	0	1	0	1	1	NM_005929 /// NM_033316	BC001875	0006810 // transport // inferred from electronic annotation /// 0006811 // ion transport // inferred from electronic annotation /// 0006826 // iron ion transport // inferred from electronic annotation /// 0006879 // iron ion homeostasis // inferred from electronic annotation	---
225524_at	ANTXR2	anthrax toxin receptor 2	1.75317	87.3292	1.17968	38.8414	1.20615	38.2923	0	0	0	0	0	1	1	1	1	3	1	1	1	3.61868	0	1	0	1	1	NM_058172	AU152178	---	---
240410_at	---	Similar to KIAA0386	1.53169	32.4616	1.09973	19.7666	1.12633	65.5674	0	0	0	0	0	1	1	1	1	3	1	1	1	0.152808	0	2	0	1	1	---	AI928355	---	---
211258_s_at	TGFA	transforming growth factor, alpha	1.49174	32.4616	1.05753	10.5122	1.00335	66.7772	0	0	0	0	0	1	1	1	1	3	1	1	1	2.49242	0	2	0	1	1	NM_003236	AF149096	0000074 // regulation of progression through cell cycle // inferred from electronic annotation /// 0000187 // activation of MAPK activity // inferred from direct assay /// 0001525 // angiogenesis // inferred from electronic annotation /// 0007267 // cell-cell signaling // not recorded /// 0008283 // cell proliferation // traceable author statement /// 0008283 // cell proliferation // inferred fro…	---
209118_s_at	TUBA1A	tubulin, alpha 3	1.47633	15.8494	1.80767	3.3629	1.35153	25.4078	0	1	0	1	0	1	1	1	1	3	1	1	1	4.82961	0	2	0	1	1	NM_006009	AF141347	0007017 // microtubule-based process // inferred from electronic annotation /// 0007018 // microtubule-based movement // inferred from electronic annotation /// 0051258 // protein polymerization // inferred from electronic annotation	---
200796_s_at	MCL1	myeloid cell leukemia sequence 1 (BCL2-related)	1.41593	15.8494	1.05033	38.8414	1.04861	64.619	0	0	0	0	0	1	1	1	1	3	1	1	1	1.70441	0	3	0	1	1	NM_021960 /// NM_182763	BF594446	0001709 // cell fate determination // non-traceable author statement /// 0006915 // apoptosis // inferred from direct assay /// 0006915 // apoptosis // inferred from electronic annotation /// 0006916 // anti-apoptosis // traceable author statement /// 0007275 // multicellular organismal development // traceable author statement /// 0007275 // multicellular organismal development // inferred from …	Apoptosis_GenMAPP // GenMAPP /// Apoptosis_KEGG // GenMAPP
221804_s_at	FAM45A	family with sequence similarity 45, member A	1.41373	15.8494	1.00178	52.5564	1.06553	59.5055	0	0	0	0	0	1	1	1	1	3	1	1	1	2.49895	0	4	0	1	1	NM_207009	BE565675	---	---
232113_at	---	Hypothetical gene supported by BX647608	1.40131	87.303	1.00562	45.8993	1.00903	65.5674	0	0	0	0	0	1	1	1	1	3	1	1	1	0.152808	0	1	0	1	1	---	N90870	---	---
1569112_at	SLC44A5	hypothetical protein MGC34032	1.40033	87.3292	1.01448	7.10504	1.04616	58.2375	0	0	0	0	0	1	1	1	1	3	1	1	1	0.408474	0	1	0	1	1	NM_152697	AW020413	---	---
204519_s_at	PLLP	transmembrane 4 superfamily member 11 (plasmolipin)	1.34127	6.13316	1.36299	1.73614	1.35903	0.164068	0	1	1	1	0	1	1	1	1	3	1	1	1	1.64207	0	1	0	1	1	NM_015993	NM_015993	0006810 // transport // inferred from electronic annotation /// 0006811 // ion transport // inferred from electronic annotation	---
202786_at	STK39	serine threonine kinase 39 (STE20/SPS1 homolog, yeast)	1.33555	87.3292	1.15031	52.4112	1.59336	0.245966	0	0	1	1	0	1	1	1	1	3	1	1	1	3.72642	0	1	0	1	1	NM_013233	NM_013233	0006468 // protein amino acid phosphorylation // inferred from electronic annotation /// 0006468 // protein amino acid phosphorylation // non-traceable author statement /// 0006950 // response to stress // non-traceable author statement	---
215489_x_at	HOMER3	homer homolog 3 (Drosophila)	1.33033	15.8494	1.79758	2.60406	1.58321	0.164068	0	1	1	1	0	1	1	1	1	3	1	1	1	2.49242	0	1	0	1	1	NM_004838	AI871287	0006605 // protein targeting // traceable author statement /// 0007216 // metabotropic glutamate receptor signaling pathway // traceable author statement	---
211474_s_at	SERPINB6	serine (or cysteine) proteinase inhibitor, clade B (ovalbumin), member 6	1.30719	23.6627	1.7465	0.710985	1.54695	0.245966	0	1	1	1	0	1	1	1	1	3	1	1	1	1.05629	0	2	0	1	1	NM_004568	BC004948	---	---
212450_at	KIAA0256	KIAA0256 gene product	1.2864	87.3292	1.06584	24.1246	1.09559	52.0216	0	0	0	0	0	1	1	1	1	3	1	1	1	3.61868	0	1	0	1	1	NM_014701	D87445	---	---
205088_at	CXorf6	chromosome X open reading frame 6	1.27551	10.4128	2.07332	1.47651	2.19906	0.586101	0	1	1	1	0	1	1	1	1	3	1	1	1	0.378372	0	1	0	1	1	NM_005491	NM_005491	---	---
202771_at	FAM38A	family with sequence similarity 38, member A	1.24976	15.8494	1.00226	52.5564	1.4458	4.27051	0	0	1	1	0	1	1	1	1	3	1	1	1	2.49895	0	2	0	1	1	NM_014745	NM_014745	---	---
219181_at	LIPG	lipase, endothelial	1.23375	40.2955	1.11307	19.7666	1.54568	1.18077	0	0	1	1	0	1	1	1	1	3	1	1	1	4.82961	0	1	0	1	1	NM_006033	NM_006033	0006629 // lipid metabolic process // inferred from electronic annotation /// 0006629 // lipid metabolic process // traceable author statement /// 0016042 // lipid catabolic process // inferred from electronic annotation	---
217893_s_at	C1orf108	hypothetical protein FLJ12666	1.21721	53.6053	1.01747	52.5564	1.19087	31.9704	0	0	0	0	0	1	1	1	1	3	1	1	1	2.49895	0	3	0	1	1	NM_024595 /// XM_001132247	NM_024595	---	---
1552947_x_at	ZNF114	hypothetical protein MGC17986	1.21597	15.8494	1.08192	8.37762	1.07346	31.9704	0	0	0	0	0	1	1	1	1	3	1	1	1	0.930349	0	2	0	1	1	NM_153608	NM_153608	0006350 // transcription // inferred from electronic annotation /// 0006355 // regulation of transcription, DNA-dependent // inferred from electronic annotation	---
1552946_at	ZNF114	hypothetical protein MGC17986	1.20114	87.3292	1.04385	2.00531	1.22188	52.0216	0	1	0	1	0	1	1	1	1	3	1	1	1	0.930349	0	2	0	1	1	NM_153608	NM_153608	0006350 // transcription // inferred from electronic annotation /// 0006355 // regulation of transcription, DNA-dependent // inferred from electronic annotation	---
223530_at	TDRKH	tudor and KH domain containing	1.19451	15.8494	1.37456	2.60406	1.13373	45.7481	0	1	0	1	0	1	1	1	1	3	1	1	1	0.378372	0	1	0	1	1	NM_001083963 /// NM_001083964 /// NM_001083965 /// NM_006862	AF227192	---	---
235911_at	LOC440995	hypothetical gene supported by BC034933; BC068085	1.19443	40.2955	2.35486	0.614411	2.26757	0	0	1	1	1	0	1	1	1	1	3	1	1	1	0.930349	0	1	0	1	1	XM_498955 /// XM_942874	AI885815	---	---
204647_at	HOMER3	homer homolog 3 (Drosophila)	1.17545	87.1636	1.42156	3.3629	1.45736	0.245966	0	1	1	1	0	1	1	1	1	3	1	1	1	4.82961	0	1	0	1	1	NM_004838	NM_004838	0006605 // protein targeting // traceable author statement /// 0007216 // metabotropic glutamate receptor signaling pathway // traceable author statement	---
1556211_a_at	---	Androgen-induced 1	1.16217	87.3292	1.18838	31.8431	1.33637	19.6774	0	0	0	0	0	1	1	1	1	3	1	1	1	0.608173	0	1	0	1	1	---	N62827	---	---
238760_at	YARS	tyrosyl-tRNA synthetase	1.15816	87.3292	1.44944	14.4106	1.38841	38.2923	0	0	0	0	0	1	1	1	1	3	1	1	1	2.49895	0	2	0	1	1	NM_003680	AW452122	0006412 // translation // inferred from electronic annotation /// 0006418 // tRNA aminoacylation for protein translation // inferred from electronic annotation /// 0006437 // tyrosyl-tRNA aminoacylation // traceable author statement /// 0006437 // tyrosyl-tRNA aminoacylation // inferred from electronic annotation /// 0006915 // apoptosis // traceable author statement /// 0006928 // cell motility …	---
229553_at	PGM2L1	phosphoglucomutase 2-like 1	1.14477	87.3292	1.0033	48.4319	1.01298	66.7772	0	0	0	0	0	1	1	1	1	3	1	1	1	4.82961	0	1	0	1	1	NM_173582	AA736452	0005975 // carbohydrate metabolic process // inferred from electronic annotation /// 0006006 // glucose metabolic process // inferred from electronic annotation	---
203970_s_at	PEX3	peroxisomal biogenesis factor 3	1.14022	87.3292	1.08234	52.5564	1.16618	9.09031	0	0	0	0	0	1	1	1	1	3	1	1	1	2.49242	0	3	0	1	1	NM_003630	NM_003630	0007031 // peroxisome organization and biogenesis // inferred from electronic annotation /// 0007031 // peroxisome organization and biogenesis // traceable author statement	---
219722_s_at	GDPD3	hypothetical protein MGC4171	1.13035	87.0976	1.85503	4.34349	9.04241	0.164068	0	1	1	1	0	1	1	1	1	3	1	1	1	2.49895	0	1	0	1	1	NM_001031718 /// NM_024307	NM_024307	0006071 // glycerol metabolic process // inferred from electronic annotation	---
235996_at	RASSF8	chromosome 12 open reading frame 2	1.12679	87.3292	1.01985	10.5122	1.0012	66.7772	0	0	0	0	0	1	1	1	1	3	1	1	1	1.05629	0	1	0	1	1	NM_007211	BF979984	0007165 // signal transduction // inferred from electronic annotation	---
203972_s_at	PEX3	peroxisomal biogenesis factor 3	1.1217	87.3292	1.10998	38.8414	1.16091	15.3187	0	0	0	0	0	1	1	1	1	3	1	1	1	0.378372	0	3	0	1	1	NM_003630	AB035307	0007031 // peroxisome organization and biogenesis // inferred from electronic annotation /// 0007031 // peroxisome organization and biogenesis // traceable author statement	---
217644_s_at	SOS2	son of sevenless homolog 2 (Drosophila)	1.11097	87.3292	1.02016	27.8261	1.12011	31.9704	0	0	0	0	0	1	1	1	1	3	1	1	1	2.49895	0	2	0	1	1	NM_006939	AI276593	0007264 // small GTPase mediated signal transduction // inferred from electronic annotation /// 0007264 // small GTPase mediated signal transduction // non-traceable author statement /// 0035023 // regulation of Rho protein signal transduction // inferred from electronic annotation /// 0051056 // regulation of small GTPase mediated signal transduction // inferred from electronic annotation	---
1552779_a_at	SLC44A5	hypothetical protein MGC34032	1.10285	87.3292	1.04997	19.7666	1.12472	61.407	0	0	0	0	0	1	1	1	1	3	1	1	1	0.408474	0	1	0	1	1	NM_152697	NM_152697	---	---
219474_at	C3orf52	hypothetical protein FLJ23186	1.1025	87.3292	1.049	38.8414	1.28687	5.63916	0	0	0	0	0	1	1	1	1	3	1	1	1	3.61868	0	1	0	1	1	NM_024616	NM_024616	---	---
238567_at	SGPP2	sphingosine-1-phosphate phosphotase 2	1.09972	87.3292	2.12686	6.12905	7.95966	0	0	0	1	1	0	1	1	1	1	3	1	1	1	2.49895	0	1	0	1	1	NM_152386 /// XM_001128702	AW779536	---	---
218217_at	SCPEP1	serine carboxypeptidase 1	1.08029	87.3292	1.1132	19.7666	1.39002	0.245966	0	0	1	1	0	1	1	1	1	3	1	1	1	1.64207	0	1	0	1	1	NM_021626	NM_021626	0006508 // proteolysis // inferred from electronic annotation	---
233660_at	EHD4	EH-domain containing 4	1.07973	87.3292	1.12464	31.8431	1.12724	31.9704	0	0	0	0	0	1	1	1	1	3	1	1	1	1.64207	0	1	0	1	1	NM_139265	BG540685	---	---
203333_at	KIFAP3	kinesin-associated protein 3	1.06937	87.3292	1.07081	42.6553	1.07031	31.9704	0	0	0	0	0	1	1	1	1	3	1	1	1	2.49242	0	3	0	1	1	NM_014970	NM_014970	0006461 // protein complex assembly // traceable author statement /// 0007017 // microtubule-based process // inferred from sequence or structural similarity /// 0007165 // signal transduction // traceable author statement	---
221669_s_at	ACAD8	acyl-Coenzyme A dehydrogenase family, member 8	1.06274	87.3292	1.01647	45.8993	1.17158	52.0216	0	0	0	0	0	1	1	1	1	3	1	1	1	3.61868	0	1	0	1	1	NM_014384	BC001964	0006118 // electron transport // inferred from electronic annotation /// 0006350 // transcription // inferred from electronic annotation /// 0006355 // regulation of transcription, DNA-dependent // inferred from electronic annotation /// 0006629 // lipid metabolic process // traceable author statement /// 0008152 // metabolic process // inferred from electronic annotation /// 0009083 // branched …	---
218910_at	TMEM16K	hypothetical protein FLJ10375	1.05157	87.3292	1.17534	10.5122	1.10607	19.6774	0	0	0	0	0	1	1	1	1	3	1	1	1	0.408474	0	1	0	1	1	NM_018075	NM_018075	---	---
228937_at	C13orf31	hypothetical protein FLJ38725	1.04862	87.3292	1.03404	14.4106	1.02211	61.407	0	0	0	0	0	1	1	1	1	3	1	1	1	0.930349	0	2	0	1	1	NM_153218	AI659800	---	---
237833_s_at	SNCAIP	synuclein, alpha interacting protein (synphilin)	1.04821	87.3292	1.06043	10.5122	1.02137	66.7772	0	0	0	0	0	1	1	1	1	3	1	1	1	0.152808	0	1	0	1	1	NM_005460	BF062366	0042417 // dopamine metabolic process // inferred from direct assay /// 0046928 // regulation of neurotransmitter secretion // inferred from direct assay	---
213577_at	SQLE	squalene epoxidase	1.0435	87.3292	1.34264	7.10504	1.11223	63.1672	0	0	0	0	0	1	1	1	1	3	1	1	1	3.61868	0	1	0	1	1	NM_003129	AA639705	0006118 // electron transport // inferred from electronic annotation /// 0008152 // metabolic process // inferred from electronic annotation /// 0016126 // sterol biosynthetic process // non-traceable author statement	Cholesterol_Biosynthesis // GenMAPP /// Cholesterol_Biosynthesis // GenMAPP
213562_s_at	SQLE	squalene epoxidase	1.04173	87.3292	1.10184	27.8261	1.27459	25.4078	0	0	0	0	0	1	1	1	1	3	1	1	1	0.152808	0	1	0	1	1	NM_003129	BF979497	0006118 // electron transport // inferred from electronic annotation /// 0008152 // metabolic process // inferred from electronic annotation /// 0016126 // sterol biosynthetic process // non-traceable author statement	Cholesterol_Biosynthesis // GenMAPP /// Cholesterol_Biosynthesis // GenMAPP
232184_at	ALS2	amyotrophic lateral sclerosis 2 (juvenile)	1.03416	87.3292	1.0934	10.5122	1.00513	66.7772	0	0	0	0	0	1	1	1	1	3	1	1	1	1.05629	0	1	0	1	1	NM_020919	AK023024	0001662 // behavioral fear response // inferred from electronic annotation /// 0006979 // response to oxidative stress // inferred from electronic annotation /// 0007032 // endosome organization and biogenesis // non-traceable author statement /// 0007032 // endosome organization and biogenesis // inferred from genetic interaction /// 0007626 // locomotory behavior // inferred from electronic ann…	---
220169_at	TMEM156	hypothetical protein FLJ23235	1.02713	87.3292	1.04498	8.37762	1.02075	25.4078	0	0	0	0	0	1	1	1	1	3	1	1	1	0.408474	0	2	0	1	1	NM_024943	NM_024943	---	---
227345_at	TNFRSF10D	tumor necrosis factor receptor superfamily, member 10d, decoy with truncated death domain	1.01971	86.9368	1.02458	48.4319	1.35155	31.9704	0	0	0	0	0	1	1	1	1	3	1	1	1	3.61868	0	4	0	1	1	NM_003840	AI738556	0006915 // apoptosis // inferred from electronic annotation /// 0006916 // anti-apoptosis // traceable author statement /// 0007165 // signal transduction // traceable author statement	---
205239_at	AREG /// LOC727738	amphiregulin (schwannoma-derived growth factor)	1.01391	87.3292	1.23787	14.4106	1.51197	0.471478	0	0	1	1	0	1	1	1	1	3	1	1	1	0.408474	0	1	0	1	1	NM_001657 /// XM_001125684	NM_001657	0007267 // cell-cell signaling // traceable author statement /// 0008283 // cell proliferation // traceable author statement	---
1556210_at	---	Androgen-induced 1	1.01039	87.3292	1.08742	14.4106	1.02635	61.407	0	0	0	0	0	1	1	1	1	3	1	1	1	0.408474	0	1	0	1	1	---	N62827	---	---
214830_at	SLC38A6	solute carrier family 38, member 6	1.00848	86.9368	1.08003	42.6553	1.04191	65.5674	0	0	0	0	0	1	1	1	1	3	1	1	1	3.61868	0	1	0	1	1	NM_153811	AI537540	---	---
202481_at	DHRS3	dehydrogenase/reductase (SDR family) member 3	0.99545	87.3292	0.892267	50.2626	0.592201	1.18077	0	0	1	1	0	1	-1	-1	-1	-3	-1	-1	1	1.64207	0	1	0	1	1	NM_004753	NM_004753	0007601 // visual perception // traceable author statement /// 0008152 // metabolic process // inferred from electronic annotation /// 0042572 // retinol metabolic process // traceable author statement	---
212942_s_at	KIAA1199	KIAA1199	0.982104	86.9368	0.831739	27.8261	0.992877	38.2923	0	0	0	0	0	1	-1	-1	-1	-3	-1	-1	1	0.408474	0	2	0	1	1	NM_018689	AB033025	0007605 // sensory perception of sound // inferred from electronic annotation	---
209387_s_at	TM4SF1	transmembrane 4 superfamily member 1	0.981322	86.9368	0.960018	45.8993	0.927785	19.6774	0	0	0	0	0	1	-1	-1	-1	-3	-1	-1	1	3.72642	0	3	0	1	1	NM_014220	M90657	---	---
202531_at	IRF1	interferon regulatory factor 1	0.9684	86.9368	0.958043	51.7921	0.62195	0.248836	0	0	1	1	0	1	-1	-1	-1	-3	-1	-1	1	3.61868	0	1	0	1	1	NM_002198	NM_002198	0006350 // transcription // inferred from electronic annotation /// 0006355 // regulation of transcription, DNA-dependent // inferred from electronic annotation /// 0006366 // transcription from RNA polymerase II promoter // traceable author statement /// 0006955 // immune response // inferred from electronic annotation /// 0007049 // cell cycle // inferred from electronic annotation /// 0045084 …	Apoptosis // GenMAPP
226757_at	IFIT2	interferon-induced protein with tetratricopeptide repeats 2	0.948861	86.9368	0.862652	38.8414	0.793745	1.83684	0	0	1	1	0	1	-1	-1	-1	-3	-1	-1	1	3.72642	0	1	0	1	1	NM_001547	AA131041	0006955 // immune response // inferred from electronic annotation	---
235775_at	TMTC2	hypothetical protein DKFZp762A217	0.934409	53.6053	0.727912	1.3031	0.815171	11.5844	0	1	0	1	0	1	-1	-1	-1	-3	-1	-1	1	4.82961	0	1	0	1	1	NM_152588	AI765006	---	---
209893_s_at	FUT4	fucosyltransferase 4 (alpha (1,3) fucosyltransferase, myeloid-specific)	0.905266	53.6053	0.979928	31.8431	0.923712	52.0216	0	0	0	0	0	1	-1	-1	-1	-3	-1	-1	1	1.05629	0	2	0	1	1	NM_002033	M58596	0005975 // carbohydrate metabolic process // traceable author statement /// 0006486 // protein amino acid glycosylation // traceable author statement /// 0006486 // protein amino acid glycosylation // inferred from electronic annotation /// 0042355 // L-fucose catabolic process // non-traceable author statement	---
218704_at	RNF43	hypothetical protein FLJ20315	0.883589	53.6053	0.859105	4.34349	0.906941	31.9704	0	1	0	1	0	1	-1	-1	-1	-3	-1	-1	1	3.61868	0	1	0	1	1	NM_017763	NM_017763	---	---
226066_at	MITF	microphthalmia-associated transcription factor	0.875158	86.9368	0.596158	2.93004	0.623111	1.03613	0	1	1	1	0	1	-1	-1	-1	-3	-1	-1	1	3.61868	0	6	0	1	1	NM_000248 /// NM_006722 /// NM_198158 /// NM_198159 /// NM_198177 /// NM_198178	AL117653	0006350 // transcription // inferred from electronic annotation /// 0006355 // regulation of transcription, DNA-dependent // non-traceable author statement /// 0006355 // regulation of transcription, DNA-dependent // inferred from electronic annotation /// 0007275 // multicellular organismal development // inferred from electronic annotation /// 0007605 // sensory perception of sound // inferred …	---
235558_at	FUT1	Bromodomain adjacent to zinc finger domain, 2A	0.872928	86.9368	0.952925	51.2662	0.933294	52.0216	0	0	0	0	0	1	-1	-1	-1	-3	-1	-1	1	2.49895	0	2	0	1	1	NM_000148	AW838569	0005975 // carbohydrate metabolic process // traceable author statement /// 0006486 // protein amino acid glycosylation // traceable author statement /// 0042355 // L-fucose catabolic process // non-traceable author statement	---
218692_at	FLJ20366	hypothetical protein FLJ20366	0.872873	15.8494	0.875549	7.10504	0.915192	38.2923	0	0	0	0	0	1	-1	-1	-1	-3	-1	-1	1	2.49242	0	1	0	1	1	NM_017786	NM_017786	---	---
1559064_at	NUP153	nucleoporin 153kDa	0.857283	53.6053	0.86104	31.8431	0.568949	0.299201	0	0	1	1	0	1	-1	-1	-1	-3	-1	-1	1	3.61868	0	1	0	1	1	NM_005124	BC035502	0006810 // transport // inferred from electronic annotation	---
201010_s_at	TXNIP	thioredoxin interacting protein	0.856702	53.6053	0.73214	3.88467	0.846607	4.27051	0	1	1	1	0	1	-1	-1	-1	-3	-1	-1	1	2.49895	0	2	0	1	1	NM_006472	NM_006472	0030216 // keratinocyte differentiation // inferred from direct assay	---
202917_s_at	S100A8	S100 calcium binding protein A8 (calgranulin A)	0.839696	53.6053	0.692702	4.34349	0.230991	0.299201	0	1	1	1	0	1	-1	-1	-1	-3	-1	-1	1	4.82961	0	1	0	1	1	NM_002964	NM_002964	0006954 // inflammatory response // traceable author statement	---
212325_at	DKFZP686A01247	KIAA1102 protein	0.826781	53.6053	0.545125	5.05814	0.489454	0	0	0	1	1	0	1	-1	-1	-1	-3	-1	-1	1	0.152808	0	1	0	1	1	NM_014988	AK027231	0031032 // actomyosin structure organization and biogenesis // inferred from electronic annotation	---
201009_s_at	TXNIP	thioredoxin interacting protein	0.821685	40.2955	0.73959	6.12905	0.778821	3.47614	0	0	1	1	0	1	-1	-1	-1	-3	-1	-1	1	2.49895	0	2	0	1	1	NM_006472	AI439556	0030216 // keratinocyte differentiation // inferred from direct assay	---
201008_s_at	TXNIP	thioredoxin interacting protein	0.818066	53.6053	0.737447	4.34349	0.774495	5.63916	0	1	0	1	0	1	-1	-1	-1	-3	-1	-1	1	3.61868	0	2	0	1	1	NM_006472	AA812232	0030216 // keratinocyte differentiation // inferred from direct assay	---
232231_at	RUNX2	Runt-related transcription factor 2	0.803626	53.6053	0.618363	27.8261	0.709064	2.86147	0	0	1	1	0	1	-1	-1	-1	-3	-1	-1	1	0.378372	0	1	0	1	1	NM_001015051 /// NM_001024630 /// NM_004348	AL353944	0001503 // ossification // traceable author statement /// 0001649 // osteoblast differentiation // traceable author statement /// 0006350 // transcription // inferred from electronic annotation /// 0006355 // regulation of transcription, DNA-dependent // inferred from electronic annotation /// 0016481 // negative regulation of transcription // inferred from direct assay	TGF_Beta_Signaling_Pathway // GenMAPP
207233_s_at	MITF	microphthalmia-associated transcription factor	0.778205	53.6053	0.791912	0.53359	0.654169	0.471478	0	1	1	1	0	1	-1	-1	-1	-3	-1	-1	1	3.72642	0	6	0	1	1	NM_000248 /// NM_006722 /// NM_198158 /// NM_198159 /// NM_198177 /// NM_198178	NM_000248	0006350 // transcription // inferred from electronic annotation /// 0006355 // regulation of transcription, DNA-dependent // non-traceable author statement /// 0006355 // regulation of transcription, DNA-dependent // inferred from electronic annotation /// 0007275 // multicellular organismal development // inferred from electronic annotation /// 0007605 // sensory perception of sound // inferred …	---
200906_s_at	PALLD	palladin	0.767341	32.4616	0.782964	27.8261	0.766787	2.86147	0	0	1	1	0	1	-1	-1	-1	-3	-1	-1	1	3.61868	0	1	0	1	1	NM_016081	AK025843	0006468 // protein amino acid phosphorylation // inferred from electronic annotation /// 0007010 // cytoskeleton organization and biogenesis // non-traceable author statement /// 0007010 // cytoskeleton organization and biogenesis // inferred from direct assay	---
225388_at	TSPAN5	transmembrane 4 superfamily member 9	0.75491	10.4128	0.815981	10.5122	0.513762	0.793575	0	0	1	1	0	1	-1	-1	-1	-3	-1	-1	1	2.49895	0	2	0	1	1	NM_005723	AI928507	---	---
202936_s_at	SOX9	SRY (sex determining region Y)-box 9 (campomelic dysplasia, autosomal sex-reversal)	0.713482	23.6627	0.737854	3.88467	0.88496	38.2923	0	1	0	1	0	1	-1	-1	-1	-3	-1	-1	1	0.378372	0	2	0	1	1	NM_000346	NM_000346	0001501 // skeletal development // not recorded /// 0001502 // cartilage condensation // inferred from electronic annotation /// 0001502 // cartilage condensation // not recorded /// 0001708 // cell fate specification // inferred from electronic annotation /// 0001837 // epithelial to mesenchymal transition // inferred from electronic annotation /// 0001942 // hair follicle development // inferre…	---
1556773_at	---	Parathyroid hormone-like hormone	0.683107	23.6627	0.952899	10.5122	0.966121	19.6774	0	0	0	0	0	1	-1	-1	-1	-3	-1	-1	1	0.930349	0	1	0	1	1	---	M31157	0001501 // skeletal development // inferred from electronic annotation /// 0002076 // osteoblast development // inferred from electronic annotation /// 0007189 // G-protein signaling, adenylate cyclase activating pathway // inferred from direct assay /// 0007267 // cell-cell signaling // traceable author statement /// 0007565 // pregnancy // traceable author statement /// 0007595 // lactation // …	---
218002_s_at	CXCL14	chemokine (C-X-C motif) ligand 14	0.645974	10.4128	0.14723	0	0.0696741	0	0	1	1	1	0	1	-1	-1	-1	-3	-1	-1	1	1.05629	0	2	0	1	1	NM_004887	NM_004887	0006935 // chemotaxis // traceable author statement /// 0006954 // inflammatory response // not recorded /// 0006955 // immune response // inferred from electronic annotation /// 0007165 // signal transduction // traceable author statement /// 0007267 // cell-cell signaling // traceable author statement	---
222484_s_at	CXCL14	chemokine (C-X-C motif) ligand 14	0.628898	10.4128	0.166044	0	0.0904522	0	0	1	1	1	0	1	-1	-1	-1	-3	-1	-1	1	2.49895	0	2	0	1	1	NM_004887	AF144103	0006935 // chemotaxis // traceable author statement /// 0006954 // inflammatory response // not recorded /// 0006955 // immune response // inferred from electronic annotation /// 0007165 // signal transduction // traceable author statement /// 0007267 // cell-cell signaling // traceable author statement	---
211806_s_at	KCNJ15	potassium inwardly-rectifying channel, subfamily J, member 15	0.612467	15.8494	0.999208	52.5564	0.988451	58.2375	0	0	0	0	0	1	-1	-1	-1	-3	-1	-1	1	0.152808	0	1	0	1	1	NM_002243 /// NM_170736 /// NM_170737	D87291	0006810 // transport // inferred from electronic annotation /// 0006811 // ion transport // inferred from electronic annotation /// 0006813 // potassium ion transport // traceable author statement /// 0006813 // potassium ion transport // inferred from electronic annotation	---
204469_at	PTPRZ1	protein tyrosine phosphatase, receptor-type, Z polypeptide 1	0.605223	10.4128	0.675634	19.7666	0.939857	25.4078	0	0	0	0	0	1	-1	-1	-1	-3	-1	-1	1	1.64207	0	3	0	1	1	NM_002851	NM_002851	0006470 // protein amino acid dephosphorylation // traceable author statement /// 0006470 // protein amino acid dephosphorylation // inferred from electronic annotation /// 0006730 // one-carbon compound metabolic process // inferred from electronic annotation /// 0007409 // axonogenesis // inferred from electronic annotation /// 0007417 // central nervous system development // traceable author s…	---
218806_s_at	VAV3	vav 3 oncogene	0.565329	6.13316	0.676167	27.8261	0.710501	11.5844	0	0	0	0	0	1	-1	-1	-1	-3	-1	-1	1	4.82961	0	1	0	1	1	NM_001079874 /// NM_006113	AF118887	0007242 // intracellular signaling cascade // inferred from electronic annotation /// 0007264 // small GTPase mediated signal transduction // traceable author statement /// 0035023 // regulation of Rho protein signal transduction // inferred from electronic annotation	Integrin-mediated_cell_adhesion_KEGG // GenMAPP /// Integrin-mediated_cell_adhesion_KEGG // GenMAPP
203153_at	IFIT1	interferon-induced protein with tetratricopeptide repeats 1	0.558929	10.4128	0.570507	2.00531	0.240998	0	0	1	1	1	0	1	-1	-1	-1	-3	-1	-1	1	1.70441	0	3	0	1	1	NM_001001887 /// NM_001548	NM_001548	0006955 // immune response // inferred from electronic annotation	---
206008_at	TGM1	transglutaminase 1 (K polypeptide epidermal type I, protein-glutamine-gamma-glutamyltransferase)	0.541823	10.4128	0.949687	51.7921	0.489737	0.492512	0	0	1	1	0	1	-1	-1	-1	-3	-1	-1	1	2.49895	0	6	0	1	1	NM_000359	NM_000359	0006464 // protein modification process // non-traceable author statement /// 0009887 // organ morphogenesis // inferred from electronic annotation /// 0018149 // peptide cross-linking // inferred from electronic annotation /// 0030216 // keratinocyte differentiation // inferred from direct assay /// 0031424 // keratinization // inferred from electronic annotation /// 0043163 // cell envelope org…	---
228640_at	PCDH7	BH-protocadherin (brain-heart)	0.434423	10.4128	0.250319	3.88467	0.282574	0.248836	0	1	1	1	0	1	-1	-1	-1	-3	-1	-1	1	0.378372	0	1	0	1	1	NM_002589 /// NM_032456 /// NM_032457	BE644809	0007155 // cell adhesion // inferred from electronic annotation /// 0007156 // homophilic cell adhesion // inferred from electronic annotation	---
225946_at	RASSF8	Chromosome 12 open reading frame 2	2.5196	6.13316	0.93694	48.4319	1.31748	9.09031	0	0	0	0	0	1	1	-1	1	1		1	1	0.930349	0	1	0	1	1	NM_007211	BG484552	0007165 // signal transduction // inferred from electronic annotation	---
209908_s_at	TGFB2	transforming growth factor, beta 2	2.41668	6.13316	0.756366	8.37762	1.02077	45.7481	0	0	0	0	0	1	1	-1	1	1		1	1	0.930349	0	3	0	1	1	NM_003238	BF061658	0000074 // regulation of progression through cell cycle // inferred from electronic annotation /// 0000902 // cell morphogenesis // inferred from direct assay /// 0001501 // skeletal development // inferred from electronic annotation /// 0001525 // angiogenesis // traceable author statement /// 0001568 // blood vessel development // inferred from electronic annotation /// 0001654 // eye developme…	---
201294_s_at	WSB1	WD repeat and SOCS box-containing 1	2.25533	10.4128	0.525919	14.4106	1.09373	66.7772	0	0	0	0	0	1	1	-1	1	1		1	1	3.61868	0	1	0	1	1	NM_015626 /// NM_134265	N24643	0007242 // intracellular signaling cascade // inferred from electronic annotation	---
201295_s_at	---	WD repeat and SOCS box-containing 1	2.18115	87.3292	0.785072	10.5122	1.16812	58.2375	0	0	0	0	0	1	1	-1	1	1		1	1	1.05629	0	1	0	1	1	---	BF111821	---	---
242727_at	ARL5B	ADP-ribosylation factor-like 8	2.08428	15.8494	1.02612	27.8261	0.88045	11.5844	0	0	0	0	0	1	1	1	-1	1		1	1	2.49242	1	1	1	1	1	NM_178815	BG032269	0007264 // small GTPase mediated signal transduction // inferred from electronic annotation	---
228565_at	KIAA1804	mixed lineage kinase 4	2.05377	15.8494	0.790845	42.6553	1.52909	1.18077	0	0	1	1	0	1	1	-1	1	1		1	1	0.408474	0	1	0	1	1	NM_032435	AI809005	0006468 // protein amino acid phosphorylation // inferred from sequence or structural similarity /// 0006468 // protein amino acid phosphorylation // inferred from electronic annotation /// 0007257 // activation of JNK activity // inferred from sequence or structural similarity /// 0046777 // protein amino acid autophosphorylation // inferred from sequence or structural similarity	---
225095_at	SPTLC2	serine palmitoyltransferase, long chain base subunit 2	1.94763	10.4128	0.615691	19.7666	0.73936	19.6774	0	0	0	0	0	1	1	-1	-1	-1		1	1	0.608173	0	1	0	1	1	NM_004863	W81119	0008152 // metabolic process // inferred from electronic annotation /// 0009058 // biosynthetic process // inferred from electronic annotation	---
205003_at	DOCK4	dedicator of cytokinesis 4	1.93506	15.8494	0.73619	38.8414	0.993937	58.2375	0	0	0	0	0	1	1	-1	-1	-1		1	1	2.49242	0	1	0	1	1	NM_014705	NM_014705	---	---
223475_at	CRISPLD1	LCCL domain containing cysteine-rich secretory protein 1	1.87849	32.4616	1.00227	48.4319	0.999923	58.2375	0	0	0	0	0	1	1	1	-1	1		1	1	0.408474	0	2	0	1	1	NM_031461	AF142573	---	---
227288_at	P18SRP	Hypothetical LOC133993	1.64462	23.6627	0.780053	42.6553	0.855298	15.3187	0	0	0	0	0	1	1	-1	-1	-1		1	1	0.930349	0	1	0	1	1	NM_173829	BE645776	---	---
226939_at	CPEB2	cytoplasmic polyadenylation element binding protein 2	1.64235	40.2955	0.849024	45.8993	1.35488	1.83684	0	0	1	1	0	1	1	-1	1	1		1	1	0.608173	0	1	0	1	1	NM_182485 /// NM_182646 /// XM_001130717	AI202327	0006417 // regulation of translation // inferred from electronic annotation	---
209633_at	PPP2R3A	protein phosphatase 2 (formerly 2A), regulatory subunit B'', alpha	1.63601	10.4128	0.704435	6.12905	1.12654	38.2923	0	0	0	0	0	1	1	-1	1	1		1	1	1.05629	0	5	0	1	1	NM_002718 /// NM_181897	AL389975	0006470 // protein amino acid dephosphorylation // inferred from sequence or structural similarity	Glycogen_Metabolism // GenMAPP
213310_at	EIF2C2	Eukaryotic translation initiation factor 2C, 2	1.63065	15.8494	0.944286	50.2626	1.8507	1.49774	0	0	1	1	0	1	1	-1	1	1		1	1	0.408474	0	3	0	1	1	NM_012154	AI613483	0006412 // translation // non-traceable author statement /// 0006412 // translation // inferred from electronic annotation	---
224046_s_at	PDE7A	phosphodiesterase 7A	1.62687	15.8494	0.961989	51.7921	0.986784	58.2375	0	0	0	0	0	1	1	-1	-1	-1		1	1	2.49895	0	2	0	1	1	NM_002603 /// NM_002604	U67932	0007165 // signal transduction // inferred from electronic annotation /// 0007165 // signal transduction // non-traceable author statement	G_Protein_Signaling // GenMAPP /// G_Protein_Signaling // GenMAPP /// G_Protein_Signaling // GenMAPP
217936_at	ARHGAP5	Rho GTPase activating protein 5	1.61542	53.6053	0.538846	27.8261	0.919654	58.2375	0	0	0	0	0	1	1	-1	-1	-1		1	1	2.49895	0	3	0	1	1	NM_001030055 /// NM_001173	AW044631	0007155 // cell adhesion // traceable author statement /// 0007165 // signal transduction // inferred from electronic annotation /// 0007264 // small GTPase mediated signal transduction // inferred from electronic annotation /// 0007266 // Rho protein signal transduction // traceable author statement	---
203128_at	SPTLC2	serine palmitoyltransferase, long chain base subunit 2	1.60217	23.6627	0.917054	31.8431	0.919958	38.2923	0	0	0	0	0	1	1	-1	-1	-1		1	1	3.72642	0	1	0	1	1	NM_004863	NM_004863	0008152 // metabolic process // inferred from electronic annotation /// 0009058 // biosynthetic process // inferred from electronic annotation	---
212192_at	KCTD12	potassium channel tetramerisation domain containing 12	1.59537	10.4128	0.856036	42.6553	1.15131	15.3187	0	0	0	0	0	1	1	-1	1	1		1	1	0.408474	0	2	0	1	1	NM_138444	AI718937	0006813 // potassium ion transport // inferred from electronic annotation	---
212188_at	KCTD12	potassium channel tetramerisation domain containing 12	1.57511	10.4128	0.884337	42.6553	1.01937	66.7772	0	0	0	0	0	1	1	-1	1	1		1	1	1.64207	0	2	0	1	1	NM_138444	AA551075	0006813 // potassium ion transport // inferred from electronic annotation	---
1552627_a_at	ARHGAP5	Rho GTPase activating protein 5	1.56334	87.1636	0.664026	31.8431	0.738287	45.7481	0	0	0	0	0	1	1	-1	-1	-1		1	1	1.70441	0	3	0	1	1	NM_001030055 /// NM_001173	NM_001173	0007155 // cell adhesion // traceable author statement /// 0007165 // signal transduction // inferred from electronic annotation /// 0007264 // small GTPase mediated signal transduction // inferred from electronic annotation /// 0007266 // Rho protein signal transduction // traceable author statement	---
1555058_a_at	LPGAT1	lysophosphatidylglycerol acyltransferase 1	1.55075	15.8494	0.979759	51.2662	0.851198	45.7481	0	0	0	0	0	1	1	-1	-1	-1		1	1	2.49242	0	1	0	1	1	NM_014873	BC034621	0008152 // metabolic process // inferred from electronic annotation /// 0008654 // phospholipid biosynthetic process // inferred from electronic annotation	---
212792_at	DPY19L1	KIAA0877 protein	1.54241	23.6627	0.70812	27.8261	0.732207	15.3187	0	0	0	0	0	1	1	-1	-1	-1		1	1	1.64207	0	1	0	1	1	XM_371891 /// XM_935726 /// XM_938743	AB020684	---	---
217608_at	P18SRP	Hypothetical LOC133993	1.53971	6.13316	0.991261	52.5564	0.747698	3.47614	0	0	1	1	0	1	1	-1	-1	-1		1	1	0.378372	0	1	0	1	1	NM_173829	AW408767	---	---
209493_at	PDZD2	PDZ domain containing 3	1.53928	32.4616	0.630023	19.7666	0.91737	31.9704	0	0	0	0	0	1	1	-1	-1	-1		1	1	0.608173	0	2	0	1	1	NM_178140	AF338650	0007155 // cell adhesion // inferred from electronic annotation	---
202187_s_at	PPP2R5A	protein phosphatase 2, regulatory subunit B (B56), alpha isoform	1.53296	32.4616	0.882418	42.6553	1.37081	7.31116	0	0	0	0	0	1	1	-1	1	1		1	1	0.608173	0	1	0	1	1	NM_006243	NM_006243	0007165 // signal transduction // inferred from electronic annotation	Glycogen_Metabolism // GenMAPP
233849_s_at	ARHGAP5	Rho GTPase activating protein 5	1.5133	86.9368	0.515886	24.1246	0.762074	15.3187	0	0	0	0	0	1	1	-1	-1	-1		1	1	1.05629	0	3	0	1	1	NM_001030055 /// NM_001173	AK023014	0007155 // cell adhesion // traceable author statement /// 0007165 // signal transduction // inferred from electronic annotation /// 0007264 // small GTPase mediated signal transduction // inferred from electronic annotation /// 0007266 // Rho protein signal transduction // traceable author statement	---
226302_at	ATP8B1	ATPase, Class I, type 8B, member 1	1.4937	87.3292	0.652095	24.1246	1.12915	58.2375	0	0	0	0	0	1	1	-1	1	1		1	1	1.05629	0	2	0	1	1	NM_005603	BG290908	0006810 // transport // inferred from electronic annotation /// 0008206 // bile acid metabolic process // inferred from electronic annotation /// 0015721 // bile acid and bile salt transport // non-traceable author statement /// 0015914 // phospholipid transport // inferred from electronic annotation /// 0016481 // negative regulation of transcription // inferred from mutant phenotype	---
235392_at	---	Insulin receptor substrate 1	1.48947	87.1636	1.13021	27.8261	0.952947	58.2375	0	0	0	0	0	1	1	1	-1	1		1	1	1.64207	0	1	0	1	1	---	BG403162	---	---
209037_s_at	EHD1	EH-domain containing 1	1.48273	6.13316	1.23648	24.1246	0.908709	31.9704	0	0	0	0	0	1	1	1	-1	1		1	1	2.49242	0	1	0	1	1	NM_006795	AW182860	0006897 // endocytosis // inferred from electronic annotation /// 0016197 // endosome transport // inferred from electronic annotation	---
234986_at	---	Glutamate-cysteine ligase, modifier subunit	1.47716	87.3292	0.903629	27.8261	0.939	31.9704	0	0	0	0	0	1	1	-1	-1	-1		1	1	1.05629	1	2	1	1	1	---	AA630626	---	---
212870_at	RASSF3	Ras association (RalGDS/AF-6) domain family 3	1.46907	87.1636	0.5863	24.1246	0.96756	58.2375	0	0	0	0	0	1	1	-1	-1	-1		1	1	1.64207	0	1	0	1	1	NM_178169	AI628605	0007165 // signal transduction // inferred from electronic annotation	---
215707_s_at	PRNP	prion protein (p27-30) (Creutzfeld-Jakob disease, Gerstmann-Strausler-Scheinker syndrome, fatal familial insomnia)	1.45228	15.8494	0.993112	52.4112	1.40688	1.83684	0	0	1	1	0	1	1	-1	1	1		1	1	1.64207	0	1	0	1	1	NM_000311 /// NM_001080121 /// NM_001080122 /// NM_001080123 /// NM_183079	AV725328	0006878 // copper ion homeostasis // non-traceable author statement /// 0006979 // response to oxidative stress // inferred from sequence or structural similarity /// 0006979 // response to oxidative stress // inferred from electronic annotation /// 0008152 // metabolic process // traceable author statement	---
242963_at	SGMS2	hypothetical protein MGC26963	1.44776	32.4616	0.744305	19.7666	0.914131	45.7481	0	0	0	0	0	1	1	-1	-1	-1		1	1	4.82961	1	0	1	0	1	NM_152621	AI160370	0006629 // lipid metabolic process // inferred from electronic annotation /// 0006665 // sphingolipid metabolic process // inferred from electronic annotation /// 0006686 // sphingomyelin biosynthetic process // inferred from direct assay	---
223358_s_at	---	Phosphodiesterase 7A	1.44364	10.4128	0.789517	31.8431	1.01199	66.7772	0	0	0	0	0	1	1	-1	1	1		1	1	0.930349	0	2	0	1	1	---	AW269834	0007165 // signal transduction // inferred from electronic annotation /// 0007165 // signal transduction // non-traceable author statement	G_Protein_Signaling // GenMAPP /// G_Protein_Signaling // GenMAPP
211665_s_at	SOS2	son of sevenless homolog 2 (Drosophila)	1.44011	87.3292	0.887248	38.8414	0.992366	58.2375	0	0	0	0	0	1	1	-1	-1	-1		1	1	1.64207	0	2	0	1	1	NM_006939	L20686	0007264 // small GTPase mediated signal transduction // inferred from electronic annotation /// 0007264 // small GTPase mediated signal transduction // non-traceable author statement /// 0035023 // regulation of Rho protein signal transduction // inferred from electronic annotation /// 0051056 // regulation of small GTPase mediated signal transduction // inferred from electronic annotation	---
226425_at	CLIP4	restin-like 2	1.42567	87.1636	0.686371	31.8431	1.02925	66.7772	0	0	0	0	0	1	1	-1	1	1		1	1	1.70441	0	1	0	1	1	NM_024692	AU144247	---	---
225569_at	EIF2C2	Eukaryotic translation initiation factor 2C, 2	1.42388	87.0976	0.732826	31.8431	1.36791	61.407	0	0	0	0	0	1	1	-1	1	1		1	1	0.608173	0	3	0	1	1	NM_012154	AI813489	0006412 // translation // non-traceable author statement /// 0006412 // translation // inferred from electronic annotation	---
205990_s_at	WNT5A	wingless-type MMTV integration site family, member 5A	1.41889	10.4128	0.780627	31.8431	0.969643	52.0216	0	0	0	0	0	1	1	-1	-1	-1		1	1	1.64207	0	1	0	1	1	NM_003392	NM_003392	0007165 // signal transduction // traceable author statement /// 0007223 // Wnt receptor signaling pathway, calcium modulating pathway // inferred from electronic annotation /// 0007254 // JNK cascade // inferred from electronic annotation /// 0007267 // cell-cell signaling // traceable author statement /// 0007275 // multicellular organismal development // inferred from electronic annotation ///…	Wnt_signaling // GenMAPP
203568_s_at	TRIM38	tripartite motif-containing 38	1.40761	6.13316	0.840183	38.8414	1.02435	66.7772	0	0	0	0	0	1	1	-1	1	1		1	1	1.05629	0	2	0	1	1	NM_006355	NM_006355	0043123 // positive regulation of I-kappaB kinase/NF-kappaB cascade // inferred from mutant phenotype	---
227476_at	---	Lysophosphatidylglycerol acyltransferase 1	1.40297	87.3292	0.690685	27.8261	1.08273	61.407	0	0	0	0	0	1	1	-1	1	1		1	1	2.49242	0	1	0	1	1	---	AW576195	---	---
202092_s_at	ARL2BP	ADP-ribosylation factor-like 2 binding protein	1.38937	6.13316	0.939413	45.8993	1.01885	66.7772	0	0	0	0	0	1	1	-1	1	1		1	1	0.378372	0	1	0	1	1	NM_012106	BF244411	0007165 // signal transduction // traceable author statement	---
209306_s_at	SWAP70	SWAP-70 protein	1.37928	40.2955	0.839188	31.8431	1.07532	52.0216	0	0	0	0	0	1	1	-1	1	1		1	1	3.61868	0	1	0	1	1	NM_015055	AI139569	---	---
222955_s_at	FAM45A /// FAM45B /// LOC731832	family with sequence similarity 45, member A	1.37843	6.13316	0.980487	51.2662	0.948105	52.0216	0	0	0	0	0	1	1	-1	-1	-1		1	1	2.49895	0	4	0	1	1	NM_018472 /// NM_207009 /// XM_001130983	AF168713	---	---
201866_s_at	NR3C1	nuclear receptor subfamily 3, group C, member 1 (glucocorticoid receptor)	1.35632	87.303	0.741533	31.8431	0.933179	45.7481	0	0	0	0	0	1	1	-1	-1	-1		1	1	2.49895	0	1	0	1	1	NM_000176 /// NM_001018074 /// NM_001018075 /// NM_001018076 /// NM_001018077 /// NM_001020825 /// NM_001024094	NM_000176	0006350 // transcription // inferred from electronic annotation /// 0006351 // transcription, DNA-dependent // traceable author statement /// 0006355 // regulation of transcription, DNA-dependent // inferred from electronic annotation /// 0006366 // transcription from RNA polymerase II promoter // traceable author statement /// 0006954 // inflammatory response // not recorded /// 0007165 // signa…	Apoptosis_KEGG // GenMAPP /// Nuclear_Receptors // GenMAPP
225351_at	FAM45A	family with sequence similarity 45, member A	1.35488	10.4128	0.874357	38.8414	1.01488	66.7772	0	0	0	0	0	1	1	-1	1	1		1	1	2.49895	0	4	0	1	1	NM_207009	AI697488	---	---
227435_at	KIAA2018	similar to K06A9.1b.p	1.34947	87.3292	0.68242	31.8431	1.3277	58.2375	0	0	0	0	0	1	1	-1	1	1		1	1	3.61868	0	1	0	1	1	NM_001009899	AI962192	---	---
236557_at	ZBTB38	hypothetical protein FLJ35036	1.33621	87.3292	1.00758	14.4106	0.936314	38.2923	0	0	0	0	0	1	1	1	-1	1		1	1	0.608173	0	2	0	1	1	NM_001080412 /// XM_001133510 /// XM_001133669	AW085625	0006350 // transcription // inferred from electronic annotation /// 0006355 // regulation of transcription, DNA-dependent // inferred from electronic annotation /// 0045944 // positive regulation of transcription from RNA polymerase II promoter // inferred from sequence or structural similarity	---
223059_s_at	FAM107B	chromosome 10 open reading frame 45	1.33619	87.3292	0.733895	31.8431	1.07418	66.6574	0	0	0	0	0	1	1	-1	1	1		1	1	1.05629	0	2	0	1	1	NM_031453	BC004872	---	---
201862_s_at	LRRFIP1	leucine rich repeat (in FLII) interacting protein 1	1.31499	87.1636	0.655711	27.8261	1.06101	61.407	0	0	0	0	0	1	1	-1	1	1		1	1	3.61868	0	1	0	1	1	NM_004735	NM_004735	0006350 // transcription // inferred from electronic annotation /// 0006355 // regulation of transcription, DNA-dependent // inferred from electronic annotation /// 0006357 // regulation of transcription from RNA polymerase II promoter // traceable author statement /// 0016481 // negative regulation of transcription // non-traceable author statement	---
220761_s_at	TAOK3	TAO kinase 3	1.31366	87.0976	0.894313	38.8414	0.90636	31.9704	0	0	0	0	0	1	1	-1	-1	-1		1	1	1.64207	0	1	0	1	1	NM_016281	NM_016281	0000165 // MAPKKK cascade // inferred from mutant phenotype /// 0006468 // protein amino acid phosphorylation // inferred from direct assay /// 0006468 // protein amino acid phosphorylation // inferred from electronic annotation /// 0006468 // protein amino acid phosphorylation // traceable author statement /// 0007254 // JNK cascade // traceable author statement /// 0046329 // negative regulatio…	---
213017_at	ABHD3	abhydrolase domain containing 3	1.30743	23.6627	0.806377	27.8261	1.03901	45.7481	0	0	0	0	0	1	1	-1	1	1		1	1	0.408474	0	1	0	1	1	NM_138340	AL534702	---	---
206474_at	PCTK2	PCTAIRE protein kinase 2	1.30391	87.3292	0.734263	27.8261	0.971647	58.2375	0	0	0	0	0	1	1	-1	-1	-1		1	1	2.49895	0	1	0	1	1	NM_002595	NM_002595	0000074 // regulation of progression through cell cycle // traceable author statement /// 0006468 // protein amino acid phosphorylation // traceable author statement /// 0006468 // protein amino acid phosphorylation // inferred from electronic annotation	---
202651_at	LPGAT1	Lysophosphatidylglycerol acyltransferase 1	1.29786	87.3292	0.775135	38.8414	0.997656	58.2375	0	0	0	0	0	1	1	-1	-1	-1		1	1	3.72642	0	1	0	1	1	NM_014873	NM_014873	0008152 // metabolic process // inferred from electronic annotation /// 0008654 // phospholipid biosynthetic process // inferred from electronic annotation	---
224352_s_at	CFL2	cofilin 2 (muscle)	1.28991	86.9368	0.74498	31.8431	1.04434	66.7772	0	0	0	0	0	1	1	-1	1	1		1	1	2.49895	0	1	0	1	1	NM_021914 /// NM_138638	AF134802	---	G13_Signaling_Pathway // GenMAPP
212899_at	CDC2L6	cell division cycle 2-like 6 (CDK8-like)	1.28754	87.3292	0.541546	27.8261	0.780357	19.6774	0	0	0	0	0	1	1	-1	-1	-1		1	1	2.49895	0	1	0	1	1	NM_015076	AB028951	0006468 // protein amino acid phosphorylation // inferred from electronic annotation /// 0051301 // cell division // inferred from electronic annotation	---
218486_at	KLF11	Kruppel-like factor 11	1.2856	40.2955	0.897687	42.6553	1.31025	19.6774	0	0	0	0	0	1	1	-1	1	1		1	1	0.152808	1	2	1	1	1	NM_003597 /// XM_001129527	AA149594	0000122 // negative regulation of transcription from RNA polymerase II promoter // traceable author statement /// 0006350 // transcription // inferred from electronic annotation /// 0006355 // regulation of transcription, DNA-dependent // inferred from electronic annotation /// 0006366 // transcription from RNA polymerase II promoter // traceable author statement /// 0008285 // negative regulatio…	---
209717_at	EVI5	ecotropic viral integration site 5	1.26925	87.3292	1.12623	45.8993	0.96674	38.2923	0	0	0	0	0	1	1	1	-1	1		1	1	1.70441	0	1	0	1	1	NM_005665	AF008915	0007049 // cell cycle // inferred from electronic annotation /// 0007275 // multicellular organismal development // traceable author statement /// 0008283 // cell proliferation // traceable author statement /// 0032313 // regulation of Rab GTPase activity // inferred from electronic annotation /// 0051301 // cell division // inferred from electronic annotation	---
237166_at	TMEPAI	Transmembrane, prostate androgen induced RNA	1.2651	86.9368	0.882064	31.8431	0.972509	19.6774	0	0	0	0	0	1	1	-1	-1	-1		1	1	1.05629	0	4	0	1	1	NM_020182 /// NM_199169 /// NM_199170 /// NM_199171	AI821781	0030521 // androgen receptor signaling pathway // non-traceable author statement /// 0030521 // androgen receptor signaling pathway // inferred from direct assay	---
222859_s_at	DAPP1	dual adaptor of phosphotyrosine and 3-phosphoinositides	1.26327	87.3292	0.878144	38.8414	0.674017	15.3187	0	0	0	0	0	1	1	-1	-1	-1		1	1	2.49242	0	1	0	1	1	NM_014395	AA150186	0006470 // protein amino acid dephosphorylation // non-traceable author statement /// 0007165 // signal transduction // traceable author statement /// 0007242 // intracellular signaling cascade // inferred from electronic annotation	---
209333_at	ULK1	unc-51-like kinase 1 (C. elegans)	1.261	40.2955	0.627104	3.3629	0.857078	38.2923	0	1	0	1	0	1	1	-1	-1	-1		1	1	0.930349	0	1	0	1	1	NM_003565 /// XM_001133335	AB018265	0006468 // protein amino acid phosphorylation // inferred from electronic annotation /// 0006468 // protein amino acid phosphorylation // traceable author statement /// 0007165 // signal transduction // traceable author statement /// 0007265 // Ras protein signal transduction // inferred from electronic annotation /// 0007409 // axonogenesis // inferred from electronic annotation	---
236140_at	GCLM	glutamate-cysteine ligase, modifier subunit	1.25662	87.3292	0.902812	38.8414	0.990414	58.2375	0	0	0	0	0	1	1	-1	-1	-1		1	1	2.49895	1	2	1	1	1	NM_002061	AI753488	0006534 // cysteine metabolic process // traceable author statement /// 0006534 // cysteine metabolic process // inferred from electronic annotation /// 0006536 // glutamate metabolic process // inferred from direct assay /// 0006749 // glutathione metabolic process // inferred from electronic annotation /// 0006750 // glutathione biosynthetic process // inferred from direct assay /// 0006750 // …	---
238432_at	FLJ35776	Discs, large (Drosophila) homolog-associated protein 1 /// CDNA FLJ35776 fis, clone TESTI2005326	1.25236	87.3292	1.13665	3.3629	0.912563	31.9704	0	1	0	1	0	1	1	1	-1	1		1	1	1.05629	0	1	0	1	1	NM_001039796	AI275162	---	---
200797_s_at	MCL1	myeloid cell leukemia sequence 1 (BCL2-related)	1.24455	86.9368	0.977108	51.2662	1.00374	58.2375	0	0	0	0	0	1	1	-1	1	1		1	1	1.05629	0	3	0	1	1	NM_021960 /// NM_182763	AI275690	0001709 // cell fate determination // non-traceable author statement /// 0006915 // apoptosis // inferred from direct assay /// 0006915 // apoptosis // inferred from electronic annotation /// 0006916 // anti-apoptosis // traceable author statement /// 0007275 // multicellular organismal development // traceable author statement /// 0007275 // multicellular organismal development // inferred from …	Apoptosis_GenMAPP // GenMAPP /// Apoptosis_KEGG // GenMAPP
222394_at	PDCD6IP	programmed cell death 6 interacting protein	1.24447	53.6053	0.915039	48.4319	1.06474	59.5055	0	0	0	0	0	1	1	-1	1	1		1	1	3.61868	0	2	0	1	1	NM_013374	BG484789	0006810 // transport // inferred from electronic annotation /// 0006915 // apoptosis // inferred from electronic annotation /// 0015031 // protein transport // inferred from electronic annotation	---
207549_x_at	CD46	membrane cofactor protein (CD46, trophoblast-lymphocyte cross-reactive antigen)	1.24427	87.0976	0.873164	38.8414	1.04682	61.407	0	0	0	0	0	1	1	-1	1	1		1	1	1.70441	0	2	0	1	1	NM_002389 /// NM_153826 /// NM_172350 /// NM_172351 /// NM_172352 /// NM_172353 /// NM_172354 /// NM_172355 /// NM_172356 /// NM_172357 /// NM_172358 /// NM_172359 /// NM_172360 /// NM_172361	NM_002389	0006955 // immune response // inferred from electronic annotation /// 0006956 // complement activation // not recorded /// 0006958 // complement activation, classical pathway // inferred from electronic annotation /// 0007338 // single fertilization // inferred from electronic annotation /// 0045087 // innate immune response // inferred from electronic annotation	---
204009_s_at	KRAS	v-Ki-ras2 Kirsten rat sarcoma viral oncogene homolog	1.23639	87.3292	0.671129	31.8431	0.9399	25.4078	0	0	0	0	0	1	1	-1	-1	-1		1	1	2.49895	0	3	0	1	1	NM_004985 /// NM_033360	W80678	0000074 // regulation of progression through cell cycle // non-traceable author statement /// 0007264 // small GTPase mediated signal transduction // inferred from electronic annotation /// 0007605 // sensory perception of sound // inferred from electronic annotation	G_Protein_Signaling // GenMAPP /// G_Protein_Signaling // GenMAPP /// G_Protein_Signaling // GenMAPP /// G_Protein_Signaling // GenMAPP /// G_Protein_Signaling // GenMAPP /// MAPK_Cascade // GenMAPP
224593_at	ZNF664	zinc finger protein ZFOC1	1.23601	87.3292	0.817212	38.8414	1.06296	65.5674	0	0	0	0	0	1	1	-1	1	1		1	1	1.05629	0	2	0	1	1	NM_152437	BE965646	---	---
1560916_a_at	DPY19L1	KIAA0877 protein	1.23138	87.3292	1.04682	31.8431	0.860631	31.9704	0	0	0	0	0	1	1	1	-1	1		1	1	3.72642	0	1	0	1	1	XM_371891 /// XM_935726 /// XM_938743	BI461155	0001843 // neural tube closure // inferred from electronic annotation /// 0006357 // regulation of transcription from RNA polymerase II promoter // inferred from electronic annotation /// 0007010 // cytoskeleton organization and biogenesis // inferred from electronic annotation /// 0030036 // actin cytoskeleton organization and biogenesis // inferred from electronic annotation	G13_Signaling_Pathway // GenMAPP
201604_s_at	PPP1R12A	protein phosphatase 1, regulatory (inhibitor) subunit 12A	1.22541	87.3292	0.584296	27.8261	0.829795	19.6774	0	0	0	0	0	1	1	-1	-1	-1		1	1	3.61868	0	1	0	1	1	NM_002480	NM_002480	0006937 // regulation of muscle contraction // not recorded	---
202303_x_at	SMARCA5	SWI/SNF related, matrix associated, actin dependent regulator of chromatin, subfamily a, member 5	1.2252	87.3292	0.77175	31.8431	0.964596	58.2375	0	0	0	0	0	1	1	-1	-1	-1		1	1	1.70441	1	1	1	1	1	NM_003601	NM_003601	0006334 // nucleosome assembly // inferred from direct assay /// 0006338 // chromatin remodeling // inferred from direct assay /// 0006338 // chromatin remodeling // traceable author statement /// 0006352 // transcription initiation // inferred from direct assay /// 0006357 // regulation of transcription from RNA polymerase II promoter // traceable author statement /// 0016568 // chromatin modifi…	---
203925_at	GCLM	glutamate-cysteine ligase, modifier subunit	1.22323	40.2955	0.910429	31.8431	0.993746	58.2375	0	0	0	0	0	1	1	-1	-1	-1		1	1	3.61868	1	2	1	1	1	NM_002061	NM_002061	0006534 // cysteine metabolic process // traceable author statement /// 0006534 // cysteine metabolic process // inferred from electronic annotation /// 0006536 // glutamate metabolic process // inferred from direct assay /// 0006749 // glutathione metabolic process // inferred from electronic annotation /// 0006750 // glutathione biosynthetic process // inferred from direct assay /// 0006750 // …	---
203620_s_at	FCHSD2	FCH and double SH3 domains 2	1.21882	87.3292	0.743417	31.8431	1.01533	66.7772	0	0	0	0	0	1	1	-1	1	1		1	1	0.152808	0	1	0	1	1	NM_014824	NM_014824	---	---
212907_at	SLC30A1	Solute carrier family 30 (zinc transporter), member 1	1.21864	87.3292	0.580593	27.8261	0.782543	15.3187	0	0	0	0	0	1	1	-1	-1	-1		1	1	3.72642	0	2	0	1	1	NM_021194	AI972416	0001701 // in utero embryonic development // inferred from electronic annotation /// 0006812 // cation transport // inferred from electronic annotation /// 0006829 // zinc ion transport // inferred from electronic annotation /// 0006882 // zinc ion homeostasis // inferred from electronic annotation /// 0009935 // nutrient import // inferred from electronic annotation	---
211574_s_at	CD46	membrane cofactor protein (CD46, trophoblast-lymphocyte cross-reactive antigen)	1.21729	87.3292	0.867002	38.8414	1.05352	65.5674	0	0	0	0	0	1	1	-1	1	1		1	1	4.82961	0	2	0	1	1	NM_002389 /// NM_153826 /// NM_172350 /// NM_172351 /// NM_172352 /// NM_172353 /// NM_172354 /// NM_172355 /// NM_172356 /// NM_172357 /// NM_172358 /// NM_172359 /// NM_172360 /// NM_172361	D84105	0006955 // immune response // inferred from electronic annotation /// 0006956 // complement activation // not recorded /// 0006958 // complement activation, classical pathway // inferred from electronic annotation /// 0007338 // single fertilization // inferred from electronic annotation /// 0045087 // innate immune response // inferred from electronic annotation	---
227038_at	SGMS2	hypothetical protein MGC26963	1.2166	87.3292	0.580974	27.8261	0.920989	25.4078	0	0	0	0	0	1	1	-1	-1	-1		1	1	4.82961	1	0	1	0	1	NM_152621	AI963083	0006629 // lipid metabolic process // inferred from electronic annotation /// 0006665 // sphingolipid metabolic process // inferred from electronic annotation /// 0006686 // sphingomyelin biosynthetic process // inferred from direct assay	---
204391_x_at	TRIM24	transcriptional intermediary factor 1	1.21656	87.3292	0.880171	48.4319	0.993522	58.2375	0	0	0	0	0	1	1	-1	-1	-1		1	1	3.72642	0	2	0	1	1	NM_003852 /// NM_015905	NM_015905	0006350 // transcription // inferred from electronic annotation /// 0006355 // regulation of transcription, DNA-dependent // inferred from electronic annotation /// 0006366 // transcription from RNA polymerase II promoter // traceable author statement /// 0006412 // translation // inferred from electronic annotation /// 0006414 // translational elongation // inferred from electronic annotation //…	---
218562_s_at	TMEM57	hypothetical protein FLJ10747	1.21526	10.4128	0.918709	31.8431	1.05551	66.7772	0	0	0	0	0	1	1	-1	1	1		1	1	4.82961	0	1	0	1	1	NM_018202	NM_018202	---	---
204732_s_at	TRIM23	tripartite motif-containing 23	1.19741	87.3292	0.810448	38.8414	0.989948	58.2375	0	0	0	0	0	1	1	-1	-1	-1		1	1	3.61868	0	3	0	1	1	NM_001656 /// NM_033227 /// NM_033228	AI021991	0007264 // small GTPase mediated signal transduction // inferred from electronic annotation /// 0016567 // protein ubiquitination // inferred from direct assay	---
218370_s_at	S100PBP	hypothetical protein FLJ12903	1.19414	53.6053	0.964014	51.2662	0.933343	31.9704	0	0	0	0	0	1	1	-1	-1	-1		1	1	1.70441	0	2	0	1	1	NM_001017406 /// NM_022753	NM_022753	---	---
238511_at	LOC440288	similar to FLJ16518 protein	1.1919	6.13316	0.908042	19.7666	0.760002	1.49774	0	0	1	1	0	1	1	-1	-1	-1		1	1	2.49895	0	2	0	1	1	---	BF982733	---	---
225634_at	ZC3HAV1	zinc finger CCCH type, antiviral 1	1.19029	87.3292	0.735301	27.8261	0.978846	58.2375	0	0	0	0	0	1	1	-1	-1	-1		1	1	2.49895	0	3	0	1	1	NM_020119 /// NM_024625	BG533558	0006471 // protein amino acid ADP-ribosylation // inferred from electronic annotation	---
223058_at	FAM107B	chromosome 10 open reading frame 45	1.18966	87.3292	0.649586	27.8261	1.06405	65.5674	0	0	0	0	0	1	1	-1	1	1		1	1	3.72642	0	2	0	1	1	NM_031453	AL136885	---	---
200798_x_at	MCL1	myeloid cell leukemia sequence 1 (BCL2-related)	1.18872	87.1636	0.927511	45.8993	1.01188	66.7772	0	0	0	0	0	1	1	-1	1	1		1	1	2.49895	0	3	0	1	1	NM_021960 /// NM_182763	NM_021960	0001709 // cell fate determination // non-traceable author statement /// 0006915 // apoptosis // inferred from direct assay /// 0006915 // apoptosis // inferred from electronic annotation /// 0006916 // anti-apoptosis // traceable author statement /// 0007275 // multicellular organismal development // traceable author statement /// 0007275 // multicellular organismal development // inferred from …	Apoptosis_GenMAPP // GenMAPP /// Apoptosis_KEGG // GenMAPP
203884_s_at	RAB11FIP2	RAB11 family interacting protein 2 (class I)	1.18804	87.3292	0.629855	27.8261	0.950069	25.4078	0	0	0	0	0	1	1	-1	-1	-1		1	1	3.61868	0	1	0	1	1	NM_014904	NM_014904	0006810 // transport // inferred from electronic annotation /// 0015031 // protein transport // inferred from electronic annotation	---
228646_at	PPP1R1C	protein phosphatase 1, regulatory (inhibitor) subunit 1C	1.18398	87.3292	1.06008	7.10504	0.985813	52.0216	0	0	0	0	0	1	1	1	-1	1		1	1	0.930349	0	1	0	1	1	NM_001080545 /// XM_933420 /// XM_933439 /// XM_945023 /// XM_945035	AI806944	0007165 // signal transduction // inferred from electronic annotation	---
215719_x_at	FAS	Fas (TNF receptor superfamily, member 6)	1.17796	87.3292	0.718118	31.8431	0.995912	66.7772	0	0	0	0	0	1	1	-1	-1	-1		1	1	2.49242	0	1	0	1	1	NM_000043 /// NM_152871 /// NM_152872 /// NM_152873 /// NM_152874 /// NM_152875 /// NM_152876 /// NM_152877	X83493	0006461 // protein complex assembly // traceable author statement /// 0006915 // apoptosis // inferred from electronic annotation /// 0006915 // apoptosis // traceable author statement /// 0006916 // anti-apoptosis // traceable author statement /// 0006917 // induction of apoptosis // traceable author statement /// 0006955 // immune response // inferred from electronic annotation /// 0007165 // s…	Apoptosis // GenMAPP /// Apoptosis_GenMAPP // GenMAPP /// Apoptosis_KEGG // GenMAPP
206233_at	B4GALT6	UDP-Gal:betaGlcNAc beta 1,4- galactosyltransferase, polypeptide 6	1.17434	87.3292	0.767351	14.4106	1.0085	59.5055	0	0	0	0	0	1	1	-1	1	1		1	1	2.49242	0	1	0	1	1	NM_004775	AF097159	0005975 // carbohydrate metabolic process // inferred from electronic annotation	---
209310_s_at	CASP4	caspase 4, apoptosis-related cysteine protease	1.17323	87.3292	1.12501	7.10504	0.845411	7.31116	0	0	0	0	0	1	1	1	-1	1		1	1	3.72642	0	2	0	1	1	NM_001225 /// NM_033306 /// NM_033307	U25804	0006508 // proteolysis // inferred from electronic annotation /// 0006508 // proteolysis // traceable author statement /// 0006915 // apoptosis // inferred from electronic annotation /// 0006915 // apoptosis // traceable author statement /// 0006917 // induction of apoptosis // traceable author statement /// 0042981 // regulation of apoptosis // inferred from electronic annotation	Apoptosis // GenMAPP /// Apoptosis // GenMAPP /// Apoptosis // GenMAPP /// Apoptosis_KEGG // GenMAPP /// Apoptosis_KEGG // GenMAPP /// Apoptosis_KEGG // GenMAPP
213301_x_at	TRIM24	transcriptional intermediary factor 1	1.17293	87.3292	0.925601	50.2626	1.09891	58.2375	0	0	0	0	0	1	1	-1	1	1		1	1	0.152808	0	2	0	1	1	NM_003852 /// NM_015905	AL538264	0006350 // transcription // inferred from electronic annotation /// 0006355 // regulation of transcription, DNA-dependent // inferred from electronic annotation /// 0006366 // transcription from RNA polymerase II promoter // traceable author statement /// 0006412 // translation // inferred from electronic annotation /// 0006414 // translational elongation // inferred from electronic annotation //…	---
203520_s_at	ZNF318	zinc finger protein 318	1.17047	87.3292	0.711657	7.10504	0.873585	45.7481	0	0	0	0	0	1	1	-1	-1	-1		1	1	2.49895	0	3	0	1	1	NM_014345	AW613549	0006350 // transcription // inferred from electronic annotation /// 0006355 // regulation of transcription, DNA-dependent // inferred from electronic annotation	---
202863_at	SP100	Nuclear antigen Sp100	1.16984	87.3292	0.525804	8.37762	0.484532	0	0	0	1	1	0	1	1	-1	-1	-1		1	1	2.49895	0	2	0	1	1	NM_001080391 /// NM_003113	NM_003113	0006355 // regulation of transcription, DNA-dependent // traceable author statement /// 0006355 // regulation of transcription, DNA-dependent // inferred from electronic annotation	---
204783_at	MLF1	Myeloid leukemia factor 1	1.1696	87.3292	0.829656	50.2626	0.914898	25.4078	0	0	0	0	0	1	1	-1	-1	-1		1	1	3.72642	0	1	0	1	1	NM_022443	AI911434	0002318 // myeloid progenitor cell differentiation // inferred from sequence or structural similarity /// 0006350 // transcription // inferred from sequence or structural similarity /// 0007050 // cell cycle arrest // inferred from direct assay /// 0007275 // multicellular organismal development // inferred from electronic annotation /// 0030154 // cell differentiation // inferred from electronic…	---
214352_s_at	KRAS	v-Ki-ras2 Kirsten rat sarcoma viral oncogene homolog	1.16909	87.3292	0.795456	42.6553	0.790795	3.47614	0	0	1	1	0	1	1	-1	-1	-1		1	1	3.61868	0	3	0	1	1	NM_004985 /// NM_033360	BF673699	0000074 // regulation of progression through cell cycle // non-traceable author statement /// 0007264 // small GTPase mediated signal transduction // inferred from electronic annotation /// 0007605 // sensory perception of sound // inferred from electronic annotation	G_Protein_Signaling // GenMAPP /// G_Protein_Signaling // GenMAPP /// G_Protein_Signaling // GenMAPP /// G_Protein_Signaling // GenMAPP /// G_Protein_Signaling // GenMAPP /// MAPK_Cascade // GenMAPP
209632_at	PPP2R3A	protein phosphatase 2 (formerly 2A), regulatory subunit B'', alpha	1.16358	87.3292	0.975596	42.6553	1.01451	66.7772	0	0	0	0	0	1	1	-1	1	1		1	1	1.70441	0	5	0	1	1	NM_002718 /// NM_181897	AI760130	0006470 // protein amino acid dephosphorylation // inferred from sequence or structural similarity	Glycogen_Metabolism // GenMAPP
208783_s_at	CD46	membrane cofactor protein (CD46, trophoblast-lymphocyte cross-reactive antigen)	1.16053	87.3292	0.813487	31.8431	0.961277	52.0216	0	0	0	0	0	1	1	-1	-1	-1		1	1	3.61868	0	2	0	1	1	NM_002389 /// NM_153826 /// NM_172350 /// NM_172351 /// NM_172352 /// NM_172353 /// NM_172354 /// NM_172355 /// NM_172356 /// NM_172357 /// NM_172358 /// NM_172359 /// NM_172360 /// NM_172361	AL570661	0006955 // immune response // inferred from electronic annotation /// 0006956 // complement activation // not recorded /// 0006958 // complement activation, classical pathway // inferred from electronic annotation /// 0007338 // single fertilization // inferred from electronic annotation /// 0045087 // innate immune response // inferred from electronic annotation	---
216941_s_at	TAF1B	TATA box binding protein (TBP)-associated factor, RNA polymerase I, B, 63kDa	1.14928	87.3292	0.744884	31.8431	0.758602	0.471478	0	0	1	1	0	1	1	-1	-1	-1		1	1	2.49895	0	1	0	1	1	NM_005680	AK026521	0006350 // transcription // inferred from electronic annotation /// 0006351 // transcription, DNA-dependent // non-traceable author statement /// 0006355 // regulation of transcription, DNA-dependent // inferred from electronic annotation	---
217746_s_at	PDCD6IP	programmed cell death 6 interacting protein	1.14571	53.6053	0.990486	51.7921	0.936719	45.7481	0	0	0	0	0	1	1	-1	-1	-1		1	1	0.930349	0	2	0	1	1	NM_013374	NM_013374	0006810 // transport // inferred from electronic annotation /// 0006915 // apoptosis // inferred from electronic annotation /// 0015031 // protein transport // inferred from electronic annotation	---
211257_x_at	ZNF638	zinc finger protein 638	1.14264	87.3292	0.719574	31.8431	0.805644	11.5844	0	0	0	0	0	1	1	-1	-1	-1		1	1	1.70441	0	1	0	1	1	NM_001014972 /// NM_014497	AF273049	0008380 // RNA splicing // traceable author statement	---
212798_s_at	ANKMY2	ankyrin repeat and MYND domain containing 2	1.14071	87.3292	0.907387	42.6553	0.948121	25.4078	0	0	0	0	0	1	1	-1	-1	-1		1	1	3.72642	0	5	0	1	1	NM_020319	AK001389	---	---
235980_at	PIK3CA	Potassium large conductance calcium-activated channel, subfamily M beta member 3	1.14032	87.3292	0.893223	24.1246	1.00227	66.7772	0	0	0	0	0	1	1	-1	1	1		1	1	1.70441	1	2	1	1	1	NM_006218	AA767763	0006006 // glucose metabolic process // inferred from electronic annotation /// 0006468 // protein amino acid phosphorylation // inferred from electronic annotation /// 0006916 // anti-apoptosis // inferred from electronic annotation /// 0007165 // signal transduction // inferred from electronic annotation /// 0040014 // regulation of body size // inferred from electronic annotation /// 0043491 /…	---
219431_at	ARHGAP10	Rho GTPase activating protein 10	1.13623	87.303	0.956884	31.8431	0.993225	58.2375	0	0	0	0	0	1	1	-1	-1	-1		1	1	4.82961	0	1	0	1	1	NM_024605	NM_024605	0007010 // cytoskeleton organization and biogenesis // inferred from sequence or structural similarity /// 0007165 // signal transduction // inferred from electronic annotation	---
235341_at	DNAJC3	DnaJ (Hsp40) homolog, subfamily C, member 3	1.13252	87.3292	0.989921	45.8993	1.00459	66.7772	0	0	0	0	0	1	1	-1	1	1		1	1	0.930349	0	1	0	1	1	NM_006260	AL119957	0006457 // protein folding // inferred from electronic annotation /// 0006952 // defense response // not recorded /// 0006986 // response to unfolded protein // inferred from electronic annotation /// 0009615 // response to virus // inferred from electronic annotation	---
209460_at	ABAT	4-aminobutyrate aminotransferase	1.1322	87.3292	0.819104	27.8261	0.716946	1.83684	0	0	1	1	0	1	1	-1	-1	-1		1	1	4.82961	0	2	0	1	1	NM_000663 /// NM_020686	AF237813	0007610 // behavior // non-traceable author statement /// 0009448 // gamma-aminobutyric acid metabolic process // inferred from electronic annotation /// 0009450 // gamma-aminobutyric acid catabolic process // non-traceable author statement /// 0042135 // neurotransmitter catabolic process // non-traceable author statement /// 0042135 // neurotransmitter catabolic process // inferred from electro…	---
1556499_s_at	COL1A1	collagen, type I, alpha 1	1.1232	87.3292	0.873681	38.8414	0.654385	0.793575	0	0	1	1	0	1	1	-1	-1	-1		1	1	3.61868	0	2	0	1	1	NM_000088	BE221212	0001501 // skeletal development // traceable author statement /// 0006817 // phosphate transport // inferred from electronic annotation /// 0007605 // sensory perception of sound // inferred from electronic annotation /// 0008544 // epidermis development // traceable author statement	Inflammatory_Response_Pathway // GenMAPP
243141_at	SGMS2	hypothetical protein MGC26963	1.11997	87.3292	0.759189	19.7666	1.08454	52.0216	0	0	0	0	0	1	1	-1	1	1		1	1	4.82961	1	0	1	0	1	NM_152621	D31421	0006629 // lipid metabolic process // inferred from electronic annotation /// 0006665 // sphingolipid metabolic process // inferred from electronic annotation /// 0006686 // sphingomyelin biosynthetic process // inferred from direct assay	---
212897_at	CDC2L6	cell division cycle 2-like 6 (CDK8-like)	1.11359	87.3292	0.874327	27.8261	0.973679	58.2375	0	0	0	0	0	1	1	-1	-1	-1		1	1	1.05629	0	1	0	1	1	NM_015076	AI738802	0006468 // protein amino acid phosphorylation // inferred from electronic annotation /// 0051301 // cell division // inferred from electronic annotation	---
229256_at	PGM2L1	phosphoglucomutase 2-like 1	1.11067	87.3292	1.00704	10.5122	0.988912	38.2923	0	0	0	0	0	1	1	1	-1	1		1	1	1.70441	0	1	0	1	1	NM_173582	AV724329	0005975 // carbohydrate metabolic process // inferred from electronic annotation /// 0006006 // glucose metabolic process // inferred from electronic annotation	---
205684_s_at	DENND4C	chromosome 9 open reading frame 55	1.1086	87.3292	0.736365	31.8431	0.923676	7.31116	0	0	0	0	0	1	1	-1	-1	-1		1	1	3.72642	0	1	0	1	1	NM_017925	NM_017925	---	---
219487_at	BBS10	hypothetical protein FLJ23560	1.10431	87.3292	0.766798	31.8431	0.98092	52.0216	0	0	0	0	0	1	1	-1	-1	-1		1	1	0.930349	0	3	0	1	1	NM_024685	NM_024685	0006457 // protein folding // inferred from electronic annotation /// 0007601 // visual perception // inferred from electronic annotation /// 0044267 // cellular protein metabolic process // inferred from electronic annotation /// 0050896 // response to stimulus // inferred from electronic annotation	---
1555486_a_at	FLJ14213	hypothetical protein FLJ14213	1.10166	87.3292	1.05649	52.5564	0.559743	0.248836	0	0	1	1	0	1	1	1	-1	1		1	1	2.49242	0	1	0	1	1	NM_024841	BC008922	---	---
209536_s_at	EHD4	EH-domain containing 4	1.09917	87.3292	1.09163	38.8414	0.951196	38.2923	0	0	0	0	0	1	1	1	-1	1		1	1	1.64207	0	1	0	1	1	NM_139265	AF320070	---	---
219855_at	NUDT11	nudix (nucleoside diphosphate linked moiety X)-type motif 11	1.0951	87.3292	0.850991	38.8414	1.2971	2.40197	0	0	1	1	0	1	1	-1	1	1		1	1	0.930349	0	1	0	1	1	NM_018159	NM_018159	---	---
202310_s_at	COL1A1	collagen, type I, alpha 1	1.09399	87.3292	0.940474	48.4319	0.687491	4.27051	0	0	1	1	0	1	1	-1	-1	-1		1	1	2.49242	0	2	0	1	1	NM_000088	K01228	0001501 // skeletal development // traceable author statement /// 0006817 // phosphate transport // inferred from electronic annotation /// 0007605 // sensory perception of sound // inferred from electronic annotation /// 0008544 // epidermis development // traceable author statement	Inflammatory_Response_Pathway // GenMAPP
213173_at	PCNX	pecanex homolog (Drosophila)	1.09355	87.3292	1.02058	48.4319	0.991775	52.0216	0	0	0	0	0	1	1	1	-1	1		1	1	2.49895	0	1	0	1	1	NM_014982	AI815033	---	---
229074_at	---	EH-domain containing 4	1.0907	87.3292	1.05074	31.8431	0.936014	38.2923	0	0	0	0	0	1	1	1	-1	1		1	1	0.930349	0	1	0	1	1	---	AI692267	---	---
205016_at	TGFA	transforming growth factor, alpha	1.08989	87.3292	0.861068	31.8431	0.952768	52.0216	0	0	0	0	0	1	1	-1	-1	-1		1	1	0.930349	0	2	0	1	1	NM_003236	NM_003236	0000074 // regulation of progression through cell cycle // inferred from electronic annotation /// 0000187 // activation of MAPK activity // inferred from direct assay /// 0001525 // angiogenesis // inferred from electronic annotation /// 0007267 // cell-cell signaling // not recorded /// 0008283 // cell proliferation // traceable author statement /// 0008283 // cell proliferation // inferred fro…	---
216399_s_at	ZNF291	zinc finger protein 291	1.0808	87.3292	0.789825	38.8414	0.657306	1.83684	0	0	1	1	0	1	1	-1	-1	-1		1	1	4.82961	0	3	0	1	1	NM_020843	AK025663	---	---
204781_s_at	FAS	Fas (TNF receptor superfamily, member 6)	1.07956	87.3292	0.734921	27.8261	1.19861	11.5844	0	0	0	0	0	1	1	-1	1	1		1	1	1.05629	0	1	0	1	1	NM_000043 /// NM_152871 /// NM_152872 /// NM_152873 /// NM_152874 /// NM_152875 /// NM_152876 /// NM_152877	NM_000043	0006461 // protein complex assembly // traceable author statement /// 0006915 // apoptosis // inferred from electronic annotation /// 0006915 // apoptosis // traceable author statement /// 0006916 // anti-apoptosis // traceable author statement /// 0006917 // induction of apoptosis // traceable author statement /// 0006955 // immune response // inferred from electronic annotation /// 0007165 // s…	Apoptosis // GenMAPP /// Apoptosis_GenMAPP // GenMAPP /// Apoptosis_KEGG // GenMAPP
203356_at	CAPN7	calpain 7	1.07761	87.3292	0.697031	27.8261	0.922706	25.4078	0	0	0	0	0	1	1	-1	-1	-1		1	1	0.378372	0	2	0	1	1	NM_014296	BE349584	0006508 // proteolysis // inferred from electronic annotation	Integrin-mediated_cell_adhesion_KEGG // GenMAPP /// Integrin-mediated_cell_adhesion_KEGG // GenMAPP
217576_x_at	SOS2	son of sevenless homolog 2 (Drosophila)	1.07668	87.3292	1.00112	52.5564	0.984654	58.2375	0	0	0	0	0	1	1	1	-1	1		1	1	4.82961	0	2	0	1	1	NM_006939	BF692958	0007264 // small GTPase mediated signal transduction // inferred from electronic annotation /// 0007264 // small GTPase mediated signal transduction // non-traceable author statement /// 0035023 // regulation of Rho protein signal transduction // inferred from electronic annotation /// 0051056 // regulation of small GTPase mediated signal transduction // inferred from electronic annotation	---
219383_at	FLJ14213	hypothetical protein FLJ14213	1.07353	87.3292	1.00743	45.8993	0.613029	7.31116	0	0	0	0	0	1	1	1	-1	1		1	1	1.64207	0	1	0	1	1	NM_024841	NM_024841	---	---
227458_at	---	Programmed cell death 1 ligand 1	1.06972	87.3292	1.00668	10.5122	0.997427	58.2375	0	0	0	0	0	1	1	1	-1	1		1	1	0.408474	0	2	0	1	1	---	AI608902	---	---
209741_x_at	ZNF291	zinc finger protein 291	1.05854	87.3292	0.684004	31.8431	0.825121	25.4078	0	0	0	0	0	1	1	-1	-1	-1		1	1	2.49242	0	3	0	1	1	NM_020843	AF119814	---	---
216252_x_at	FAS	Fas (TNF receptor superfamily, member 6)	1.05717	87.3292	0.634384	27.8261	0.878991	9.09031	0	0	0	0	0	1	1	-1	-1	-1		1	1	1.64207	0	1	0	1	1	NM_000043 /// NM_152871 /// NM_152872 /// NM_152873 /// NM_152874 /// NM_152875 /// NM_152876 /// NM_152877	Z70519	0006461 // protein complex assembly // traceable author statement /// 0006915 // apoptosis // inferred from electronic annotation /// 0006915 // apoptosis // traceable author statement /// 0006916 // anti-apoptosis // traceable author statement /// 0006917 // induction of apoptosis // traceable author statement /// 0006955 // immune response // inferred from electronic annotation /// 0007165 // s…	Apoptosis // GenMAPP /// Apoptosis_GenMAPP // GenMAPP /// Apoptosis_KEGG // GenMAPP
203099_s_at	CDYL	chromodomain protein, Y-like	1.05633	87.3292	0.907325	27.8261	0.98549	58.2375	0	0	0	0	0	1	1	-1	-1	-1		1	1	0.608173	0	3	0	1	1	NM_004824 /// NM_170751 /// NM_170752	AF081258	0006333 // chromatin assembly or disassembly // inferred from electronic annotation /// 0007283 // spermatogenesis // traceable author statement /// 0008152 // metabolic process // inferred from electronic annotation	---
223533_at	LRRC8C	factor for adipocyte differentiation 158	1.05307	87.3292	1.01241	48.4319	0.872592	38.2923	0	0	0	0	0	1	1	1	-1	1		1	1	3.61868	0	1	0	1	1	NM_032270	AL136919	---	---
235361_at	---	STAM binding protein	1.05231	87.3292	0.941276	31.8431	0.991577	38.2923	0	0	0	0	0	1	1	-1	-1	-1		1	1	3.61868	0	3	0	1	1	---	AW842975	---	---
203352_at	ORC4L	origin recognition complex, subunit 4-like (yeast)	1.04651	87.3292	1.00971	50.2626	0.992264	58.2375	0	0	0	0	0	1	1	1	-1	1		1	1	2.49242	0	2	0	1	1	NM_002552 /// NM_181741 /// NM_181742	NM_002552	0006260 // DNA replication // inferred from electronic annotation /// 0006270 // DNA replication initiation // traceable author statement	Cell_cycle_KEGG // GenMAPP /// Cell_cycle_KEGG // GenMAPP /// DNA_replication_Reactome // GenMAPP /// DNA_replication_Reactome // GenMAPP /// G1_to_S_cell_cycle_Reactome // GenMAPP /// G1_to_S_cell_cycle_Reactome // GenMAPP
213957_s_at	CEP350	centrosome-associated protein 350	1.04603	87.3292	0.896856	31.8431	0.667661	3.47614	0	0	1	1	0	1	1	-1	-1	-1		1	1	2.49895	0	1	0	1	1	NM_014810	AA635523	---	---
1555559_s_at	USP25	ubiquitin specific protease 25	1.04195	87.3292	0.885529	38.8414	0.995246	52.0216	0	0	0	0	0	1	1	-1	-1	-1		1	1	3.61868	0	1	0	1	1	NM_013396	AF419247	0006464 // protein modification process // traceable author statement /// 0006508 // proteolysis // traceable author statement /// 0006511 // ubiquitin-dependent protein catabolic process // inferred from electronic annotation /// 0006512 // ubiquitin cycle // inferred from electronic annotation	---
204226_at	STAU2	staufen, RNA binding protein, homolog 2 (Drosophila)	1.04009	87.3292	0.73803	38.8414	0.85777	31.9704	0	0	0	0	0	1	1	-1	-1	-1		1	1	2.49895	0	1	0	1	1	NM_014393	NM_014393	0006810 // transport // inferred from electronic annotation	---
1568957_x_at	LOC653464	SLIT-ROBO Rho GTPase activating protein 2	1.03934	87.3292	0.73696	27.8261	1.00717	58.2375	0	0	0	0	0	1	1	-1	1	1		1	1	1.05629	0	3	0	1	1	XM_209227	BE877775	---	---
230571_at	---	Transmembrane 4 superfamily member 11 (plasmolipin)	1.0375	87.3292	0.800431	6.12905	0.798081	19.6774	0	0	0	0	0	1	1	-1	-1	-1		1	1	1.70441	0	1	0	1	1	---	AI809404	---	---
230174_at	LYPLAL1	Lysophospholipase-like 1	1.03009	86.9368	0.70833	31.8431	1.03393	66.7772	0	0	0	0	0	1	1	-1	1	1		1	1	2.49895	0	3	0	1	1	NM_138794	AI953360	---	---
203688_at	PKD2	polycystic kidney disease 2 (autosomal dominant)	1.02713	87.3292	0.685482	27.8261	1.03207	66.7772	0	0	0	0	0	1	1	-1	1	1		1	1	3.61868	0	1	0	1	1	NM_000297	NM_000297	0006810 // transport // inferred from electronic annotation /// 0006811 // ion transport // inferred from electronic annotation /// 0006812 // cation transport // traceable author statement /// 0006816 // calcium ion transport // inferred from electronic annotation /// 0006874 // calcium ion homeostasis // inferred from electronic annotation /// 0007050 // cell cycle arrest // inferred from elect…	---
224750_at	RNF185	hypothetical protein FLJ38628	1.02388	87.3292	1.07324	38.8414	0.971826	52.0216	0	0	0	0	0	1	1	1	-1	1		1	1	3.72642	0	2	0	1	1	NM_152267	AK027035	---	---
226789_at	LOC647121	Embigin homolog (mouse)	1.02345	87.3292	0.715987	31.8431	0.990123	58.2375	0	0	0	0	0	1	1	-1	-1	-1		1	1	2.49242	0	1	0	1	1	XR_017692	W84421	---	---
225177_at	RAB11FIP1	RAB11 family interacting protein 1 (class I)	1.02321	87.3292	0.988216	52.1795	1.03118	58.2375	0	0	0	0	0	1	1	-1	1	1		1	1	1.70441	0	1	0	1	1	NM_001002233 /// NM_001002814 /// NM_025151	AA143793	0006810 // transport // inferred from electronic annotation /// 0015031 // protein transport // inferred from electronic annotation	---
235230_at	---	Phosphatidylinositol-specific phospholipase C, X domain containing 2	1.02276	87.3292	0.972884	51.7921	1.07142	58.2375	0	0	0	0	0	1	1	-1	1	1		1	1	0.152808	1	1	1	1	1	---	AW170015	---	---
217771_at	GOLPH2	golgi phosphoprotein 2	1.02259	87.3292	0.876375	38.8414	0.985598	58.2375	0	0	0	0	0	1	1	-1	-1	-1		1	1	0.408474	0	1	0	1	1	NM_016548 /// NM_177937	NM_016548	---	---
208933_s_at	LGALS8	lectin, galactoside-binding, soluble, 8 (galectin 8)	1.02032	87.3292	0.614101	27.8261	0.939814	38.2923	0	0	0	0	0	1	1	-1	-1	-1		1	1	1.05629	0	3	0	1	1	NM_006499 /// NM_201543 /// NM_201544 /// NM_201545	AI659005	---	---
236322_at	---	Hypothetical protein FLJ31951	1.01693	87.3292	1.01036	14.4106	0.998724	58.2375	0	0	0	0	0	1	1	1	-1	1		1	1	0.608173	0	1	0	1	1	---	AA830854	---	---
212306_at	CLASP2	cytoplasmic linker associated protein 2	1.0059	87.3292	0.716086	31.8431	0.973916	58.2375	0	0	0	0	0	1	1	-1	-1	-1		1	1	3.61868	0	1	0	1	1	NM_015097	AI741784	0007026 // negative regulation of microtubule depolymerization // non-traceable author statement /// 0007049 // cell cycle // inferred from electronic annotation /// 0007067 // mitosis // inferred from electronic annotation /// 0007163 // establishment and/or maintenance of cell polarity // traceable author statement /// 0031110 // regulation of microtubule polymerization or depolymerization // i…	---
223027_at	SNX9	sorting nexin 9	1.00502	86.9368	0.708567	24.1246	0.818556	19.6774	0	0	0	0	0	1	1	-1	-1	-1		1	1	0.378372	0	1	0	1	1	NM_016224	BF972871	0006810 // transport // inferred from electronic annotation /// 0006886 // intracellular protein transport // inferred from electronic annotation /// 0007154 // cell communication // inferred from electronic annotation /// 0008104 // protein localization // traceable author statement /// 0015031 // protein transport // inferred from electronic annotation	---
208782_at	FSTL1	follistatin-like 1	1.00328	86.9368	0.698819	2.60406	0.613778	0.492512	0	1	1	1	0	1	1	-1	-1	-1		1	1	1.70441	0	1	0	1	1	NM_007085	BC000055	---	---
203100_s_at	CDYL	chromodomain protein, Y-like	1.00305	87.3292	0.883796	38.8414	0.980455	58.2375	0	0	0	0	0	1	1	-1	-1	-1		1	1	0.608173	0	3	0	1	1	NM_004824 /// NM_170751 /// NM_170752	NM_004824	0006333 // chromatin assembly or disassembly // inferred from electronic annotation /// 0007283 // spermatogenesis // traceable author statement /// 0008152 // metabolic process // inferred from electronic annotation	---
204780_s_at	FAS	Fas (TNF receptor superfamily, member 6)	1.0023	86.9368	0.641452	27.8261	0.971688	45.7481	0	0	0	0	0	1	1	-1	-1	-1		1	1	1.05629	0	1	0	1	1	NM_000043 /// NM_152871 /// NM_152872 /// NM_152873 /// NM_152874 /// NM_152875 /// NM_152876 /// NM_152877	AA164751	0006461 // protein complex assembly // traceable author statement /// 0006915 // apoptosis // inferred from electronic annotation /// 0006915 // apoptosis // traceable author statement /// 0006916 // anti-apoptosis // traceable author statement /// 0006917 // induction of apoptosis // traceable author statement /// 0006955 // immune response // inferred from electronic annotation /// 0007165 // s…	Apoptosis // GenMAPP /// Apoptosis_GenMAPP // GenMAPP /// Apoptosis_KEGG // GenMAPP
226420_at	EVI1	ecotropic viral integration site 1	0.983519	86.9368	1.00963	14.4106	0.995349	52.0216	0	0	0	0	0	1	-1	1	-1	-1		-1	1	1.70441	0	1	0	1	1	NM_005241	BG261252	0007275 // multicellular organismal development // inferred from electronic annotation /// 0042127 // regulation of cell proliferation // inferred from electronic annotation /// 0045944 // positive regulation of transcription from RNA polymerase II promoter // inferred from electronic annotation	---
210004_at	OLR1	oxidised low density lipoprotein (lectin-like) receptor 1	0.980263	86.9368	1.00752	38.8414	0.994905	52.0216	0	0	0	0	0	1	-1	1	-1	-1		-1	1	0.408474	0	2	0	1	1	NM_002543	AF035776	0006508 // proteolysis // traceable author statement /// 0006954 // inflammatory response // inferred from electronic annotation /// 0006955 // immune response // inferred from electronic annotation /// 0007155 // cell adhesion // inferred from electronic annotation /// 0008015 // circulation // traceable author statement	---
207029_at	KITLG	KIT ligand	0.979528	86.9368	1.02593	8.37762	0.996693	58.2375	0	0	0	0	0	1	-1	1	-1	-1		-1	1	0.152808	0	1	0	1	1	NM_000899 /// NM_003994	NM_000899	0007155 // cell adhesion // inferred from electronic annotation /// 0007165 // signal transduction // traceable author statement /// 0008283 // cell proliferation // traceable author statement /// 0009887 // organ morphogenesis // not recorded /// 0030097 // hemopoiesis // non-traceable author statement	---
239010_at	LOC400879	hypothetical gene supported by AK022914; AK095211; BC016035; BC041856; BX248778	0.973718	86.9368	1.02089	14.4106	0.964473	38.2923	0	0	0	0	0	1	-1	1	-1	-1		-1	1	0.152808	0	2	0	1	1	XM_379029	AI744280	---	---
210008_s_at	MRPS12	mitochondrial ribosomal protein S12	0.950297	86.9368	2.33069	3.88467	1.36739	15.3187	0	1	0	1	0	1	-1	1	1	1		-1	1	1.70441	0	1	0	1	1	NM_021107 /// NM_033362 /// NM_033363	AA513737	0006412 // translation // inferred from electronic annotation	---
206170_at	ADRB2	adrenergic, beta-2-, receptor, surface	0.918723	40.2955	1.06901	27.8261	0.919879	19.6774	0	0	0	0	0	1	-1	1	-1	-1		-1	1	3.61868	0	1	0	1	1	NM_000024	NM_000024	0000187 // activation of MAPK activity // traceable author statement /// 0001993 // norepinephrine-epinephrine regulation of blood pressure // inferred from electronic annotation /// 0002024 // diet induced thermogenesis // inferred from electronic annotation /// 0002025 // norepinephrine-epinephrine vasodilation during regulation of blood pressure // inferred from electronic annotation /// 00020…	Calcium_regulation_in_cardiac_cells // GenMAPP /// Calcium_regulation_in_cardiac_cells // GenMAPP /// GPCRDB_Class_A_Rhodopsin-like // GenMAPP /// GPCRDB_Class_A_Rhodopsin-like // GenMAPP /// Monoamine_GPCRs // GenMAPP /// Monoamine_GPCRs // GenMAPP
225020_at	DAB2IP	DAB2 interacting protein	0.915965	53.6053	0.878141	5.05814	1.02701	66.7772	0	0	0	0	0	1	-1	-1	1	-1		-1	1	1.64207	0	4	0	1	1	NM_032552 /// NM_138709	AB051530	0007049 // cell cycle // inferred from electronic annotation /// 0045786 // negative regulation of progression through cell cycle // inferred from electronic annotation /// 0051056 // regulation of small GTPase mediated signal transduction // inferred from electronic annotation	---
213796_at	SPRR1A	small proline-rich protein 1A	0.908402	86.9368	2.38729	4.34349	2.10225	25.4078	0	1	0	1	0	1	-1	1	1	1		-1	1	1.70441	0	1	0	1	1	NM_005987	AI923984	0008544 // epidermis development // traceable author statement /// 0018149 // peptide cross-linking // inferred from direct assay /// 0030216 // keratinocyte differentiation // inferred from direct assay /// 0031424 // keratinization // inferred from electronic annotation	---
204701_s_at	STOML1	stomatin (EPB72)-like 1	0.845288	53.6053	1.2234	31.8431	0.939212	52.0216	0	0	0	0	0	1	-1	1	-1	-1		-1	1	1.70441	0	2	0	1	1	NM_004809	NM_004809	---	---
225474_at	MAGI1	BAI1-associated protein 1	0.842254	86.9368	0.660877	27.8261	1.0073	58.2375	0	0	0	0	0	1	-1	-1	1	-1		-1	1	3.61868	0	1	0	1	1	NM_001033057 /// NM_004742 /// NM_015520	AI141556	0006461 // protein complex assembly // non-traceable author statement /// 0007155 // cell adhesion // traceable author statement /// 0007166 // cell surface receptor linked signal transduction // traceable author statement	---
204341_at	TRIM16 /// TRIM16L	tripartite motif-containing 16	0.827672	53.6053	1.0743	45.8993	0.87174	5.63916	0	0	0	0	0	1	-1	1	-1	-1		-1	1	4.82961	0	3	0	1	1	NM_001037330 /// NM_006470 /// XM_001129610	NM_006470	---	---
213230_at	CDR2L	paraneoplastic antigen	0.813478	15.8494	1.00669	51.2662	1.1065	38.2923	0	0	0	0	0	1	-1	1	1	1		-1	1	1.70441	0	2	0	1	1	NM_014603	AI422335	---	---
1555310_a_at	PAK6	p21(CDKN1A)-activated kinase 6	0.789513	10.4128	1.01168	51.2662	1.23207	2.86147	0	0	1	1	0	1	-1	1	1	1		-1	1	1.05629	1	1	1	1	1	NM_020168	BC035596	0006468 // protein amino acid phosphorylation // inferred from electronic annotation	Integrin-mediated_cell_adhesion_KEGG // GenMAPP
206631_at	PTGER2	prostaglandin E receptor 2 (subtype EP2), 53kDa	0.78636	32.4616	1.02419	8.37762	1.00485	66.7772	0	0	0	0	0	1	-1	1	1	1		-1	1	1.05629	0	1	0	1	1	NM_000956	NM_000956	0007165 // signal transduction // inferred from electronic annotation /// 0007186 // G-protein coupled receptor protein signaling pathway // traceable author statement /// 0007186 // G-protein coupled receptor protein signaling pathway // inferred from electronic annotation	GPCRDB_Class_A_Rhodopsin-like // GenMAPP /// Ovarian_Infertility_Genes // GenMAPP /// Prostaglandin_synthesis_regulation // GenMAPP /// Small_ligand_GPCRs // GenMAPP
33736_at	STOML1	stomatin (EPB72)-like 1	0.775278	53.6053	1.2725	19.7666	0.953078	52.0216	0	0	0	0	0	1	-1	1	-1	-1		-1	1	1.64207	0	2	0	1	1	NM_004809	Y16522	---	---
205805_s_at	ROR1	receptor tyrosine kinase-like orphan receptor 1	0.768808	40.2955	1.00885	8.37762	0.984519	38.2923	0	0	0	0	0	1	-1	1	-1	-1		-1	1	2.49242	1	0	1	0	1	NM_001083592 /// NM_005012	NM_005012	0006468 // protein amino acid phosphorylation // inferred from electronic annotation /// 0007169 // transmembrane receptor protein tyrosine kinase signaling pathway // traceable author statement	Nuclear_Receptors // GenMAPP
218029_at	FAM65A	hypothetical protein FLJ13725	0.756415	32.4616	1.06361	45.8993	0.885657	19.6774	0	0	0	0	0	1	-1	1	-1	-1		-1	1	3.61868	0	2	0	1	1	NM_024519	NM_024519	---	---
212977_at	CXCR7	chemokine orphan receptor 1	0.711925	10.4128	1.16412	31.8431	0.926117	52.0216	0	0	0	0	0	1	-1	1	-1	-1		-1	1	1.64207	0	1	0	1	1	NM_001047841 /// NM_020311	AI817041	0007165 // signal transduction // inferred from electronic annotation /// 0007186 // G-protein coupled receptor protein signaling pathway // inferred from electronic annotation	GPCRDB_Class_A_Rhodopsin-like // GenMAPP /// Smooth_muscle_contraction // GenMAPP
227080_at	ZNF697	hypothetical protein MGC45731	0.693503	10.4128	1.00311	52.5564	1.14208	45.7481	0	0	0	0	0	1	-1	1	1	1		-1	1	1.70441	0	1	0	1	1	NM_001080470 /// XM_371286 /// XM_939547	AW003092	---	---
227351_at	C16orf52	hypothetical protein LOC146174	2.10472	6.13316	1.07859	38.8414	1.091	11.5844	0	0	0	0	0	1	1	1	1	3	1	1	1	0.408474	0	0	0	0	0	NM_173501	H06491	---	---
242979_at	---	Transcribed locus	1.94392	6.13316	1.11022	51.2662	1.11414	59.5055	0	0	0	0	0	1	1	1	1	3	1	1	1	0.152808	0	0	0	0	0	---	AI474666	---	---
226275_at	MXD1	MAX dimerization protein 1	1.75991	40.2955	1.07857	52.4112	1.59172	31.9704	0	0	0	0	0	1	1	1	1	3	1	1	1	0.408474	0	0	0	0	0	NM_002357	AI188653	0006350 // transcription // inferred from electronic annotation /// 0006355 // regulation of transcription, DNA-dependent // inferred from electronic annotation /// 0007275 // multicellular organismal development // traceable author statement /// 0008283 // cell proliferation // traceable author statement /// 0045449 // regulation of transcription // inferred from electronic annotation	---
201942_s_at	CPD	carboxypeptidase D	1.61287	40.2955	1.03767	52.5564	1.08472	66.7772	0	0	0	0	0	1	1	1	1	3	1	1	1	3.72642	0	0	0	0	0	NM_001304	D85390	0006508 // proteolysis // inferred from electronic annotation	---
218342_s_at	KIAA1815	---	1.5454	10.4128	1.20293	24.1246	2.12432	0.400391	0	0	1	1	0	1	1	1	1	3	1	1	1	0.152808	0	0	0	0	0	NM_024896	NM_024896	0006508 // proteolysis // inferred from electronic annotation	---
228846_at	MXD1	MAX dimerization protein 1	1.51875	10.4128	1.42955	8.37762	1.18516	25.4078	0	0	0	0	0	1	1	1	1	3	1	1	1	0.930349	0	0	0	0	0	NM_002357	AW071793	0006350 // transcription // inferred from electronic annotation /// 0006355 // regulation of transcription, DNA-dependent // inferred from electronic annotation /// 0007275 // multicellular organismal development // traceable author statement /// 0008283 // cell proliferation // traceable author statement /// 0045449 // regulation of transcription // inferred from electronic annotation	---
200965_s_at	ABLIM1	actin binding LIM protein 1	1.4614	23.6627	1.33727	19.7666	2.19374	0.245966	0	0	1	1	0	1	1	1	1	3	1	1	1	0.408474	0	0	0	0	0	NM_001003407 /// NM_001003408 /// NM_002313 /// NM_006720	NM_006720	0007010 // cytoskeleton organization and biogenesis // inferred from electronic annotation /// 0007601 // visual perception // traceable author statement /// 0009887 // organ morphogenesis // traceable author statement	---
213982_s_at	RABGAP1L	RAB GTPase activating protein 1-like	1.35149	87.3292	1.11429	38.8414	1.13072	52.0216	0	0	0	0	0	1	1	1	1	3	1	1	1	0.608173	0	0	0	0	0	NM_001035230 /// NM_014857	BG107203	0032313 // regulation of Rab GTPase activity // inferred from electronic annotation	---
209160_at	AKR1C3	aldo-keto reductase family 1, member C3 (3-alpha hydroxysteroid dehydrogenase, type II)	1.28692	23.6627	7.68457	0	9.18931	0	0	1	1	1	0	1	1	1	1	3	1	1	1	1.70441	0	0	0	0	0	NM_003739	AB018580	0006118 // electron transport // traceable author statement /// 0006693 // prostaglandin metabolic process // traceable author statement	---
222603_at	KIAA1815	---	1.23184	87.3292	1.27762	27.8261	1.80601	0.164068	0	0	1	1	0	1	1	1	1	3	1	1	1	0.930349	0	0	0	0	0	NM_024896	AL136980	0006508 // proteolysis // inferred from electronic annotation	---
202825_at	SLC25A4	solute carrier family 25 (mitochondrial carrier; adenine nucleotide translocator), member 4	1.23087	10.4128	1.36922	2.60406	1.47901	0.492512	0	1	1	1	0	1	1	1	1	3	1	1	1	2.49242	0	0	0	0	0	NM_001151	NM_001151	0000002 // mitochondrial genome maintenance // traceable author statement /// 0006091 // generation of precursor metabolites and energy // traceable author statement /// 0006810 // transport // inferred from electronic annotation /// 0006810 // transport // traceable author statement /// 0006839 // mitochondrial transport // inferred from electronic annotation	Electron_Transport_Chain // GenMAPP
201200_at	CREG1	cellular repressor of E1A-stimulated genes 1	1.21625	87.3292	1.32264	27.8261	1.91513	0	0	0	1	1	0	1	1	1	1	3	1	1	1	1.70441	0	0	0	0	0	NM_003851	NM_003851	0001558 // regulation of cell growth // inferred from electronic annotation /// 0006355 // regulation of transcription, DNA-dependent // inferred from electronic annotation /// 0006357 // regulation of transcription from RNA polymerase II promoter // traceable author statement /// 0007275 // multicellular organismal development // traceable author statement /// 0008283 // cell proliferation // tr…	---
212736_at	C16orf45	chromosome 16 open reading frame 45	1.20056	23.6627	1.05827	24.1246	1.11021	45.7481	0	0	0	0	0	1	1	1	1	3	1	1	1	0.152808	0	0	0	0	0	NM_033201	BE299456	---	---
204955_at	SRPX	sushi-repeat-containing protein, X-linked	1.12387	87.3292	2.03467	0.525782	2.23098	0	0	1	1	1	0	1	1	1	1	3	1	1	1	1.70441	0	0	0	0	0	NM_006307	NM_006307	0007155 // cell adhesion // inferred from electronic annotation	---
235065_at	---	Transcribed locus	1.10816	87.3292	1.02071	42.6553	1.15473	45.7481	0	0	0	0	0	1	1	1	1	3	1	1	1	3.61868	0	0	0	0	0	---	AI546970	---	---
226187_at	---	CDP-diacylglycerol synthase (phosphatidate cytidylyltransferase) 1	1.08203	87.3292	1.02425	52.5564	1.21315	15.3187	0	0	0	0	0	1	1	1	1	3	1	1	1	3.72642	0	0	0	0	0	---	AW304313	---	---
211729_x_at	BLVRA	biliverdin reductase A	1.08188	87.3292	1.11006	8.37762	1.04812	52.0216	0	0	0	0	0	1	1	1	1	3	1	1	1	1.64207	0	0	0	0	0	NM_000712	BC005902	0006118 // electron transport // inferred from direct assay /// 0042167 // heme catabolic process // traceable author statement	---
241709_s_at	DOCK1	dedicator of cytokinesis 1	1.08133	87.3292	1.13995	14.4106	1.05039	31.9704	0	0	0	0	0	1	1	1	1	3	1	1	1	3.61868	0	0	0	0	0	NM_001380	AA599017	0006118 // electron transport // inferred from electronic annotation /// 0006909 // phagocytosis // inferred from electronic annotation /// 0006911 // phagocytosis, engulfment // traceable author statement /// 0006915 // apoptosis // traceable author statement /// 0006915 // apoptosis // inferred from electronic annotation /// 0007165 // signal transduction // traceable author statement /// 00072…	Integrin-mediated_cell_adhesion_KEGG // GenMAPP
212348_s_at	AOF2	amine oxidase (flavin containing) domain 2	1.0799	87.3292	1.14218	5.05814	1.11652	58.2375	0	0	0	0	0	1	1	1	1	3	1	1	1	1.64207	0	0	0	0	0	NM_015013	AB011173	0006118 // electron transport // inferred from electronic annotation /// 0006350 // transcription // inferred from electronic annotation /// 0006355 // regulation of transcription, DNA-dependent // inferred from electronic annotation /// 0016568 // chromatin modification // inferred from electronic annotation	---
239818_x_at	TRIB1	---	1.07799	87.3292	1.01292	6.12905	1.22413	15.3187	0	0	0	0	0	1	1	1	1	3	1	1	1	0.378372	0	0	0	0	0	NM_025195	AA576947	0006468 // protein amino acid phosphorylation // traceable author statement /// 0006468 // protein amino acid phosphorylation // inferred from electronic annotation /// 0008283 // cell proliferation // traceable author statement /// 0043405 // regulation of MAPK activity // inferred from direct assay	---
203773_x_at	BLVRA	biliverdin reductase A	1.06984	87.3292	1.08623	14.4106	1.0151	66.7772	0	0	0	0	0	1	1	1	1	3	1	1	1	0.930349	0	0	0	0	0	NM_000712	NM_000712	0006118 // electron transport // inferred from direct assay /// 0042167 // heme catabolic process // traceable author statement	---
242862_x_at	---	---	1.05619	87.3292	1.00112	51.2662	1.00107	66.7772	0	0	0	0	0	1	1	1	1	3	1	1	1	3.61868	0	0	0	0	0	---	AI804210	---	---
233500_x_at	CLEC2D	C-type lectin superfamily 2, member D	1.0325	87.3292	1.09258	42.6553	1.10338	66.7772	0	0	0	0	0	1	1	1	1	3	1	1	1	1.70441	0	0	0	0	0	NM_001004419 /// NM_001004420 /// NM_013269	AF285089	0007166 // cell surface receptor linked signal transduction // traceable author statement	---
1569269_s_at	SRGAP1	SLIT-ROBO Rho GTPase activating protein 1	1.00881	87.3292	1.03542	31.8431	1.04464	66.7772	0	0	0	0	0	1	1	1	1	3	1	1	1	2.49895	0	0	0	0	0	NM_020762	BM912471	0007165 // signal transduction // inferred from electronic annotation	---
240572_s_at	LOC374443	CLR pseudogene	1.00843	87.3292	1.05807	42.6553	1.14449	19.6774	0	0	0	0	0	1	1	1	1	3	1	1	1	2.49242	0	0	0	0	0	NR_002814	BF436632	---	---
220066_at	NOD2	caspase recruitment domain family, member 15	1.00548	87.3292	1.00686	27.8261	1.07922	38.2923	0	0	0	0	0	1	1	1	1	3	1	1	1	1.05629	0	0	0	0	0	NM_022162	NM_022162	0001816 // cytokine production // inferred from electronic annotation /// 0006952 // defense response // traceable author statement /// 0007242 // intracellular signaling cascade // inferred from direct assay /// 0008063 // Toll signaling pathway // inferred from electronic annotation /// 0009595 // detection of biotic stimulus // traceable author statement /// 0016045 // detection of bacterium /…	---
203752_s_at	JUND	jun D proto-oncogene	0.971402	86.9368	0.89508	7.10504	0.957242	52.0216	0	0	0	0	0	1	-1	-1	-1	-3	-1	-1	1	0.608173	0	0	0	0	0	NM_005354	NM_005354	0006350 // transcription // inferred from electronic annotation /// 0006355 // regulation of transcription, DNA-dependent // inferred from electronic annotation /// 0006357 // regulation of transcription from RNA polymerase II promoter // traceable author statement	Hypertrophy_model // GenMAPP
216603_at	SLC7A8	---	0.947394	86.9368	0.752516	10.5122	0.638959	25.4078	0	0	0	0	0	1	-1	-1	-1	-3	-1	-1	1	4.82961	0	0	0	0	0	NM_012244 /// NM_182728	AL365343	0006461 // protein complex assembly // not recorded /// 0006520 // amino acid metabolic process // traceable author statement /// 0006810 // transport // inferred from electronic annotation /// 0006810 // transport // traceable author statement /// 0006865 // amino acid transport // inferred from electronic annotation /// 0015804 // neutral amino acid transport // inferred from sequence or struct…	---
1554921_a_at	SCEL	sciellin	0.941553	86.9368	0.493807	3.88467	0.329354	0.321771	0	1	1	1	0	1	-1	-1	-1	-3	-1	-1	1	2.49242	0	0	0	0	0	NM_003843 /// NM_144777	BC020726	0008544 // epidermis development // inferred from sequence or structural similarity /// 0008544 // epidermis development // traceable author statement /// 0009790 // embryonic development // inferred from sequence or structural similarity /// 0009790 // embryonic development // inferred from electronic annotation /// 0030216 // keratinocyte differentiation // inferred from direct assay	---
200953_s_at	CCND2	cyclin D2	0.941454	86.9368	0.732691	1.73614	0.720086	3.47614	0	1	1	1	0	1	-1	-1	-1	-3	-1	-1	1	2.49895	0	0	0	0	0	NM_001759	NM_001759	0000074 // regulation of progression through cell cycle // non-traceable author statement /// 0000074 // regulation of progression through cell cycle // inferred from electronic annotation /// 0007049 // cell cycle // inferred from electronic annotation /// 0051301 // cell division // inferred from electronic annotation	Cell_cycle_KEGG // GenMAPP /// G1_to_S_cell_cycle_Reactome // GenMAPP /// Ovarian_Infertility_Genes // GenMAPP /// Wnt_signaling // GenMAPP
202672_s_at	ATF3	activating transcription factor 3	0.904303	86.9368	0.963241	48.4319	0.909764	38.2923	0	0	0	0	0	1	-1	-1	-1	-3	-1	-1	1	0.378372	0	0	0	0	0	NM_001030287 /// NM_001040619 /// NM_001674 /// NM_004024	NM_001674	0006350 // transcription // inferred from electronic annotation /// 0006355 // regulation of transcription, DNA-dependent // inferred from electronic annotation	Hypertrophy_model // GenMAPP /// Hypertrophy_model // GenMAPP /// Hypertrophy_model // GenMAPP /// Hypertrophy_model // GenMAPP /// Hypertrophy_model // GenMAPP /// Smooth_muscle_contraction // GenMAPP /// Smooth_muscle_contraction // GenMAPP /// Smooth_muscle_contraction // GenMAPP /// Smooth_muscle_contraction // GenMAPP /// Smooth_muscle_contraction // GenMAPP
204286_s_at	PMAIP1	phorbol-12-myristate-13-acetate-induced protein 1	0.871877	53.6053	0.677906	10.5122	0.813313	19.6774	0	0	0	0	0	1	-1	-1	-1	-3	-1	-1	1	3.61868	0	0	0	0	0	NM_021127	NM_021127	0001836 // release of cytochrome c from mitochondria // inferred from direct assay /// 0006917 // induction of apoptosis // inferred from direct assay /// 0006919 // caspase activation // inferred from direct assay /// 0006921 // cell structure disassembly during apoptosis // inferred from direct assay /// 0006926 // virus-infected cell apoptosis // inferred from direct assay /// 0043331 // respo…	---
210692_s_at	SLC43A3	solute carrier family 43, member 3	0.850845	15.8494	0.956243	48.4319	0.821174	5.63916	0	0	0	0	0	1	-1	-1	-1	-3	-1	-1	1	1.05629	0	0	0	0	0	NM_014096 /// NM_017611 /// NM_199329	BC003163	---	---
212095_s_at	MTUS1	mitochondrial tumor suppressor 1	0.832805	53.6053	0.80527	38.8414	0.766325	0.793575	0	0	1	1	0	1	-1	-1	-1	-3	-1	-1	1	0.152808	0	0	0	0	0	NM_001001924 /// NM_001001925 /// NM_001001927 /// NM_001001931 /// NM_020749	BE552421	---	---
212290_at	SLC7A1	solute carrier family 7 (cationic amino acid transporter, y+ system), member 1	0.79852	15.8494	0.940712	31.8431	0.71394	11.5844	0	0	0	0	0	1	-1	-1	-1	-3	-1	-1	1	2.49895	0	0	0	0	0	NM_003045	AA527433	0006520 // amino acid metabolic process // not recorded /// 0006810 // transport // inferred from electronic annotation /// 0006810 // transport // non-traceable author statement /// 0006865 // amino acid transport // inferred from electronic annotation	---
209682_at	CBLB	Cas-Br-M (murine) ecotropic retroviral transforming sequence b	0.79517	10.4128	0.900142	27.8261	0.882614	38.2923	0	0	0	0	0	1	-1	-1	-1	-3	-1	-1	1	2.49242	0	0	0	0	0	NM_170662	U26710	0006512 // ubiquitin cycle // inferred from electronic annotation /// 0006607 // NLS-bearing substrate import into nucleus // traceable author statement /// 0006955 // immune response // inferred from electronic annotation /// 0007165 // signal transduction // traceable author statement /// 0007166 // cell surface receptor linked signal transduction // inferred from electronic annotation /// 0007…	---
224901_at	SCD5	stearoyl-CoA desaturase 4	0.788146	10.4128	0.636649	0.721776	0.594033	0.492512	0	1	1	1	0	1	-1	-1	-1	-3	-1	-1	1	1.05629	0	0	0	0	0	NM_001037582 /// NM_024906	AL571375	0006629 // lipid metabolic process // inferred from electronic annotation /// 0006633 // fatty acid biosynthetic process // inferred from electronic annotation /// 0008610 // lipid biosynthetic process // inferred from electronic annotation	---
216604_s_at	SLC7A8	---	0.784967	15.8494	0.715489	6.12905	0.641234	11.5844	0	0	0	0	0	1	-1	-1	-1	-3	-1	-1	1	1.70441	0	0	0	0	0	NM_012244 /// NM_182728	AL365343	0006461 // protein complex assembly // not recorded /// 0006520 // amino acid metabolic process // traceable author statement /// 0006810 // transport // inferred from electronic annotation /// 0006810 // transport // traceable author statement /// 0006865 // amino acid transport // inferred from electronic annotation /// 0015804 // neutral amino acid transport // inferred from sequence or struct…	---
206566_at	SLC7A1	solute carrier family 7 (cationic amino acid transporter, y+ system), member 1	0.782997	53.6053	0.818755	8.37762	0.914663	52.0216	0	0	0	0	0	1	-1	-1	-1	-3	-1	-1	1	2.49895	0	0	0	0	0	NM_003045	NM_003045	0006520 // amino acid metabolic process // not recorded /// 0006810 // transport // inferred from electronic annotation /// 0006810 // transport // non-traceable author statement /// 0006865 // amino acid transport // inferred from electronic annotation	---
216243_s_at	IL1RN	interleukin 1 receptor antagonist	0.742726	15.8494	0.984099	48.4319	0.691153	15.3187	0	0	0	0	0	1	-1	-1	-1	-3	-1	-1	1	1.05629	0	0	0	0	0	NM_000577 /// NM_173841 /// NM_173842 /// NM_173843	BE563442	0006629 // lipid metabolic process // inferred from electronic annotation /// 0006954 // inflammatory response // not recorded /// 0006955 // immune response // non-traceable author statement /// 0006955 // immune response // inferred from electronic annotation /// 0030073 // insulin secretion // inferred from electronic annotation	---
204430_s_at	SLC2A5	solute carrier family 2 (facilitated glucose/fructose transporter), member 5	0.740125	15.8494	0.533342	0	0.451439	1.83684	0	1	1	1	0	1	-1	-1	-1	-3	-1	-1	1	2.49895	0	0	0	0	0	NM_003039	NM_003039	0005975 // carbohydrate metabolic process // traceable author statement /// 0006810 // transport // inferred from electronic annotation /// 0008643 // carbohydrate transport // inferred from electronic annotation /// 0015755 // fructose transport // traceable author statement /// 0015758 // glucose transport // traceable author statement	---
229450_at	IFIT3	interferon-induced protein with tetratricopeptide repeats 3	0.640469	6.13316	0.62935	7.10504	0.303792	0	0	0	1	1	0	1	-1	-1	-1	-3	-1	-1	1	1.70441	0	0	0	0	0	NM_001031683 /// NM_001549	AI075407	0006955 // immune response // inferred from electronic annotation	---
1554997_a_at	PTGS2	prostaglandin-endoperoxide synthase 2 (prostaglandin G/H synthase and cyclooxygenase)	2.47199	86.9368	1.00727	14.4106	0.999067	58.2375	0	0	0	0	0	1	1	1	-1	1		1	1	0.408474	0	0	0	0	0	NM_000963	AY151286	0001516 // prostaglandin biosynthetic process // inferred from electronic annotation /// 0006633 // fatty acid biosynthetic process // inferred from electronic annotation /// 0006693 // prostaglandin metabolic process // traceable author statement /// 0006928 // cell motility // traceable author statement /// 0006954 // inflammatory response // not recorded /// 0008217 // blood pressure regulatio…	Eicosanoid_Synthesis // GenMAPP /// Eicosanoid_Synthesis // GenMAPP /// Prostaglandin_synthesis_regulation // GenMAPP /// Prostaglandin_synthesis_regulation // GenMAPP
226040_at	---	MRNA; cDNA DKFZp762N156 (from clone DKFZp762N156)	2.14625	10.4128	0.661639	27.8261	1.30603	25.4078	0	0	0	0	0	1	1	-1	1	1		1	1	0.408474	0	0	0	0	0	---	BE856302	---	---
226002_at	---	GRB2-associated binding protein 1	1.81643	15.8494	0.733704	14.4106	0.939237	25.4078	0	0	0	0	0	1	1	-1	-1	-1		1	1	3.72642	0	0	0	0	0	---	AK022142	---	---
212642_s_at	HIVEP2	human immunodeficiency virus type I enhancer binding protein 2	1.80436	15.8494	0.988247	52.5564	1.33931	0.471478	0	0	1	1	0	1	1	-1	1	1		1	1	1.64207	0	0	0	0	0	NM_006734	AL023584	0006350 // transcription // inferred from electronic annotation /// 0006355 // regulation of transcription, DNA-dependent // non-traceable author statement /// 0006355 // regulation of transcription, DNA-dependent // inferred from electronic annotation	---
232297_at	---	---	1.78292	32.4616	0.690543	31.8431	1.1185	65.5674	0	0	0	0	0	1	1	-1	1	1		1	1	0.408474	0	0	0	0	0	---	AL049385	---	---
212944_at	SLC5A3	Mitochondrial ribosomal protein S6	1.77656	10.4128	0.604309	27.8261	0.990923	58.2375	0	0	0	0	0	1	1	-1	-1	-1		1	1	0.608173	0	0	0	0	0	NM_006933	AK024896	0006811 // ion transport // inferred from electronic annotation /// 0006814 // sodium ion transport // inferred from electronic annotation	---
227485_at	DDX26B	DEAD/H (Asp-Glu-Ala-Asp/His) box polypeptide 26B	1.74523	15.8494	0.904061	27.8261	1.07122	38.2923	0	0	0	0	0	1	1	-1	1	1		1	1	0.408474	0	0	0	0	0	NM_182540	AI828015	---	---
213164_at	SLC5A3	solute carrier family 5 (inositol transporters), member 3	1.73308	6.13316	0.699162	24.1246	1.0235	66.7772	0	0	0	0	0	1	1	-1	1	1		1	1	1.64207	0	0	0	0	0	NM_006933	AI867198	0006811 // ion transport // inferred from electronic annotation /// 0006814 // sodium ion transport // inferred from electronic annotation	---
228032_s_at	---	CDNA FLJ36663 fis, clone UTERU2002826	1.65564	53.6053	0.989289	51.2662	0.963903	38.2923	0	0	0	0	0	1	1	-1	-1	-1		1	1	0.408474	0	0	0	0	0	---	AW071458	---	---
210117_at	SPAG1	sperm associated antigen 1	1.65434	87.3292	0.685713	27.8261	0.947463	45.7481	0	0	0	0	0	1	1	-1	-1	-1		1	1	4.82961	0	0	0	0	0	NM_003114 /// NM_172218	AF311312	0007338 // single fertilization // traceable author statement /// 0007338 // single fertilization // inferred from electronic annotation	---
211527_x_at	VEGFA	vascular endothelial growth factor	1.6315	10.4128	0.874566	38.8414	1.20731	61.407	0	0	0	0	0	1	1	-1	1	1		1	1	2.49242	0	0	0	0	0	NM_001025366 /// NM_001025367 /// NM_001025368 /// NM_001025369 /// NM_001025370 /// NM_001033756 /// NM_003376	M27281	0000074 // regulation of progression through cell cycle // inferred from electronic annotation /// 0001525 // angiogenesis // inferred from direct assay /// 0001525 // angiogenesis // non-traceable author statement /// 0001525 // angiogenesis // inferred from electronic annotation /// 0001570 // vasculogenesis // traceable author statement /// 0001666 // response to hypoxia // inferred from direc…	Hypertrophy_model // GenMAPP /// Hypertrophy_model // GenMAPP
225864_at	FAM84B	breast cancer membrane protein 101	1.62399	15.8494	0.692826	27.8261	1.16681	38.2923	0	0	0	0	0	1	1	-1	1	1		1	1	2.49895	0	0	0	0	0	NM_174911	AL039862	---	---
230267_at	---	Transcribed locus, weakly similar to NP_055301.1 neuronal thread protein AD7c-NTP [Homo sapiens]	1.61632	15.8494	0.937942	42.6553	0.959668	52.0216	0	0	0	0	0	1	1	-1	-1	-1		1	1	0.378372	0	0	0	0	0	---	AI673025	---	---
1563900_at	FAM83B	chromosome 6 open reading frame 143	1.61512	10.4128	0.882758	38.8414	1.09563	66.7772	0	0	0	0	0	1	1	-1	1	1		1	1	4.82961	0	0	0	0	0	NM_001010872	AK055204	---	---
201943_s_at	CPD	carboxypeptidase D	1.60729	10.4128	0.971969	50.2626	1.21668	7.31116	0	0	0	0	0	1	1	-1	1	1		1	1	2.49242	0	0	0	0	0	NM_001304	NM_001304	0006508 // proteolysis // inferred from electronic annotation	---
201941_at	CPD	carboxypeptidase D	1.5971	23.6627	0.864031	42.6553	1.19961	3.47614	0	0	1	1	0	1	1	-1	1	1		1	1	1.64207	0	0	0	0	0	NM_001304	BE349147	0006508 // proteolysis // inferred from electronic annotation	---
231899_at	ZC3H12C	KIAA1726 protein	1.57769	87.3292	0.719561	31.8431	1.41959	15.3187	0	0	0	0	0	1	1	-1	1	1		1	1	4.82961	0	0	0	0	0	XM_370654 /// XM_931631 /// XM_938482	AB051513	---	---
201940_at	CPD	carboxypeptidase D	1.57162	32.4616	0.869026	42.6553	1.30993	3.47614	0	0	1	1	0	1	1	-1	1	1		1	1	0.152808	0	0	0	0	0	NM_001304	AA897514	0006508 // proteolysis // inferred from electronic annotation	---
209688_s_at	CCDC93	hypothetical protein FLJ10996	1.54171	15.8494	0.752835	27.8261	0.961719	58.2375	0	0	0	0	0	1	1	-1	-1	-1		1	1	1.64207	0	0	0	0	0	NM_019044	BC005078	---	---
232202_at	---	CDNA: FLJ21274 fis, clone COL01781	1.5393	10.4128	0.842276	42.6553	1.26311	2.86147	0	0	1	1	0	1	1	-1	1	1		1	1	1.64207	0	0	0	0	0	---	AK024927	---	---
242358_at	---	CDNA FLJ35666 fis, clone SPLEN2017781	1.52332	10.4128	0.92137	42.6553	1.01435	63.1672	0	0	0	0	0	1	1	-1	1	1		1	1	1.64207	0	0	0	0	0	---	AW024656	---	---
242321_at	---	Transcribed locus, moderately similar to XP_498452.1 hypothetical gene supported by NM_173697 [Homo sapiens]	1.51865	32.4616	0.752454	27.8261	1.01821	66.7772	0	0	0	0	0	1	1	-1	1	1		1	1	1.70441	0	0	0	0	0	---	AI628689	---	---
221840_at	PTPRE	protein tyrosine phosphatase, receptor type, E	1.50467	32.4616	0.924624	50.2626	1.52764	0.471478	0	0	1	1	0	1	1	-1	1	1		1	1	1.70441	0	0	0	0	0	NM_006504 /// NM_130435	AA775177	0006470 // protein amino acid dephosphorylation // traceable author statement /// 0006470 // protein amino acid dephosphorylation // inferred from electronic annotation /// 0016311 // dephosphorylation // inferred from electronic annotation	---
226282_at	---	Full length insert cDNA clone ZE03F06	1.50112	32.4616	0.770827	27.8261	1.15174	61.407	0	0	0	0	0	1	1	-1	1	1		1	1	3.61868	0	0	0	0	0	---	AW129783	---	---
204369_at	PIK3CA	phosphoinositide-3-kinase, catalytic, alpha polypeptide	1.49138	87.3292	0.750056	38.8414	0.736769	11.5844	0	0	0	0	0	1	1	-1	-1	-1		1	1	2.49242	0	0	0	0	0	NM_006218	NM_006218	0006006 // glucose metabolic process // inferred from electronic annotation /// 0006468 // protein amino acid phosphorylation // inferred from electronic annotation /// 0006916 // anti-apoptosis // inferred from electronic annotation /// 0007165 // signal transduction // inferred from electronic annotation /// 0040014 // regulation of body size // inferred from electronic annotation /// 0043066 /…	G13_Signaling_Pathway // GenMAPP
1561042_at	ITGB1	Egf-like module containing, mucin-like, hormone receptor-like 3	1.4835	53.6053	1.03191	10.5122	0.99797	58.2375	0	0	0	0	0	1	1	1	-1	1		1	1	0.408474	0	0	0	0	0	NM_002211 /// NM_033666 /// NM_033667 /// NM_033668 /// NM_033669 /// NM_133376	AF086249	0006968 // cellular defense response // traceable author statement /// 0007155 // cell adhesion // inferred from electronic annotation /// 0007156 // homophilic cell adhesion // traceable author statement /// 0007160 // cell-matrix adhesion // inferred from electronic annotation /// 0007229 // integrin-mediated signaling pathway // inferred from electronic annotation /// 0007275 // multicellular …	Integrin-mediated_cell_adhesion_KEGG // GenMAPP
244533_at	---	---	1.47431	40.2955	0.703563	27.8261	1.09192	66.7772	0	0	0	0	0	1	1	-1	1	1		1	1	1.05629	0	0	0	0	0	---	BE617483	---	---
203020_at	RABGAP1L	RAB GTPase activating protein 1-like	1.46833	40.2955	0.946895	48.4319	1.13641	31.9704	0	0	0	0	0	1	1	-1	1	1		1	1	0.408474	0	0	0	0	0	NM_001035230 /// NM_014857	NM_014857	0032313 // regulation of Rab GTPase activity // inferred from electronic annotation	---
223341_s_at	SCOC	short coiled-coil protein	1.45919	32.4616	0.842761	42.6553	1.15438	61.407	0	0	0	0	0	1	1	-1	1	1		1	1	2.49242	0	0	0	0	0	NM_032547	AF330205	---	---
208820_at	PTK2	PTK2 protein tyrosine kinase 2	1.44705	32.4616	0.796381	31.8431	0.957302	52.0216	0	0	0	0	0	1	1	-1	-1	-1		1	1	3.61868	0	0	0	0	0	NM_005607 /// NM_153831	AL037339	0006468 // protein amino acid phosphorylation // --- /// 0006468 // protein amino acid phosphorylation // inferred from electronic annotation /// 0007229 // integrin-mediated signaling pathway // traceable author statement	Integrin-mediated_cell_adhesion_KEGG // GenMAPP /// Integrin-mediated_cell_adhesion_KEGG // GenMAPP /// Integrin-mediated_cell_adhesion_KEGG // GenMAPP
235390_at	P18SRP	hypothetical protein FLJ36754	1.4453	87.1636	0.909347	45.8993	0.932286	45.7481	0	0	0	0	0	1	1	-1	-1	-1		1	1	3.72642	0	0	0	0	0	NM_173829	AA398321	---	---
227565_at	---	Transcribed locus	1.44141	87.1636	0.791689	42.6553	1.37781	11.5844	0	0	0	0	0	1	1	-1	1	1		1	1	0.408474	0	0	0	0	0	---	BE501881	---	---
223690_at	LTBP2	latent transforming growth factor beta binding protein 2	1.43304	15.8494	0.822372	14.4106	0.992311	58.2375	0	0	0	0	0	1	1	-1	-1	-1		1	1	0.408474	0	0	0	0	0	NM_000428	AF113211	0000074 // regulation of progression through cell cycle // non-traceable author statement /// 0006605 // protein targeting // traceable author statement /// 0006858 // extracellular transport // not recorded /// 0007179 // transforming growth factor beta receptor signaling pathway // traceable author statement /// 0009306 // protein secretion // traceable author statement	---
209689_at	CCDC93	hypothetical protein FLJ10996	1.43063	23.6627	0.887166	31.8431	1.01825	64.619	0	0	0	0	0	1	1	-1	1	1		1	1	0.378372	0	0	0	0	0	NM_019044	BC005078	---	---
205828_at	MMP3	matrix metalloproteinase 3 (stromelysin 1, progelatinase)	1.41148	15.8494	1.12562	4.34349	0.945315	11.5844	0	1	0	1	0	1	1	1	-1	1		1	1	0.152808	0	0	0	0	0	NM_002422	NM_002422	0000270 // peptidoglycan metabolic process // inferred from electronic annotation /// 0006508 // proteolysis // traceable author statement /// 0006508 // proteolysis // inferred from electronic annotation /// 0030574 // collagen catabolic process // inferred from electronic annotation	Matrix_Metalloproteinases // GenMAPP
1553581_s_at	P18SRP	hypothetical protein FLJ36754	1.39527	32.4616	0.875641	42.6553	0.926716	25.4078	0	0	0	0	0	1	1	-1	-1	-1		1	1	4.82961	0	0	0	0	0	NM_173829	NM_173829	---	---
201952_at	ALCAM	---	1.38041	87.1636	0.825704	38.8414	1.1448	7.31116	0	0	0	0	0	1	1	-1	1	1		1	1	1.05629	0	0	0	0	0	NM_001627	AA156721	0007155 // cell adhesion // traceable author statement /// 0007155 // cell adhesion // inferred from electronic annotation /// 0007165 // signal transduction // traceable author statement /// 0007411 // axon guidance // inferred from electronic annotation /// 0008045 // motor axon guidance // inferred from electronic annotation	---
203320_at	SH2B3	lymphocyte adaptor protein	1.37988	10.4128	0.867169	27.8261	1.20574	52.0216	0	0	0	0	0	1	1	-1	1	1		1	1	0.608173	0	0	0	0	0	NM_005475	NM_005475	0007242 // intracellular signaling cascade // inferred from electronic annotation /// 0030097 // hemopoiesis // inferred from electronic annotation /// 0030154 // cell differentiation // inferred from electronic annotation /// 0035162 // embryonic hemopoiesis // inferred from electronic annotation	---
205290_s_at	BMP2	bone morphogenetic protein 2	1.37673	87.3292	0.96197	50.2626	1.48903	52.0216	0	0	0	0	0	1	1	-1	1	1		1	1	2.49242	0	0	0	0	0	NM_001200	NM_001200	0001501 // skeletal development // traceable author statement /// 0001503 // ossification // inferred from electronic annotation /// 0001649 // osteoblast differentiation // inferred from electronic annotation /// 0001658 // ureteric bud branching // inferred from electronic annotation /// 0001837 // epithelial to mesenchymal transition // inferred from direct assay /// 0006954 // inflammatory re…	---
1554168_a_at	SH3KBP1	SH3-domain kinase binding protein 1	1.3626	10.4128	0.648993	10.5122	0.713675	7.31116	0	0	0	0	0	1	1	-1	-1	-1		1	1	2.49895	0	0	0	0	0	NM_001024666 /// NM_031892	AF542051	0006120 // mitochondrial electron transport, NADH to ubiquinone // inferred from electronic annotation /// 0006897 // endocytosis // inferred from electronic annotation /// 0006915 // apoptosis // inferred from electronic annotation /// 0007267 // cell-cell signaling // non-traceable author statement	---
204045_at	TCEAL1	transcription elongation factor A (SII)-like 1	1.35974	23.6627	0.859859	31.8431	0.839006	5.63916	0	0	0	0	0	1	1	-1	-1	-1		1	1	0.408474	0	0	0	0	0	NM_001006639 /// NM_001006640 /// NM_004780	NM_004780	0000122 // negative regulation of transcription from RNA polymerase II promoter // traceable author statement /// 0006350 // transcription // inferred from electronic annotation /// 0006355 // regulation of transcription, DNA-dependent // inferred from electronic annotation	---
231489_x_at	---	---	1.35267	87.3292	1.02275	10.5122	0.996009	58.2375	0	0	0	0	0	1	1	1	-1	1		1	1	0.408474	0	0	0	0	0	---	H12214	---	---
238013_at	PLEKHA2	Pleckstrin homology domain containing, family A (phosphoinositide binding specific) member 2	1.34406	6.13316	1.75208	2.93004	0.794994	4.27051	0	1	1	1	0	1	1	1	-1	1		1	1	1.05629	0	0	0	0	0	XM_496973 /// XM_940486	BF347859	---	---
224786_at	SCOC	short coiled-coil protein	1.34025	87.3292	0.750433	38.8414	1.13364	58.2375	0	0	0	0	0	1	1	-1	1	1		1	1	1.64207	0	0	0	0	0	NM_032547	AL133580	---	---
218326_s_at	LGR4	leucine-rich repeat-containing G protein-coupled receptor 4	1.31888	87.3292	0.627249	24.1246	1.02976	66.7772	0	0	0	0	0	1	1	-1	1	1		1	1	0.408474	0	0	0	0	0	NM_018490	NM_018490	0007165 // signal transduction // inferred from electronic annotation /// 0007186 // G-protein coupled receptor protein signaling pathway // inferred from electronic annotation /// 0030539 // male genitalia development // inferred from electronic annotation /// 0035239 // tube morphogenesis // inferred from electronic annotation /// 0050673 // epithelial cell proliferation // inferred from electr…	---
238604_at	---	CDNA FLJ25559 fis, clone JTH02834	1.31601	87.3292	0.742696	31.8431	1.27484	45.7481	0	0	0	0	0	1	1	-1	1	1		1	1	1.70441	0	0	0	0	0	---	AA768884	---	---
218404_at	SNX10	sorting nexin 10	1.2975	87.3292	0.84025	27.8261	0.862725	5.63916	0	0	0	0	0	1	1	-1	-1	-1		1	1	2.49895	0	0	0	0	0	NM_013322	NM_013322	0006810 // transport // inferred from electronic annotation /// 0007154 // cell communication // inferred from electronic annotation /// 0015031 // protein transport // inferred from electronic annotation	---
227413_at	UBLCP1	hypothetical protein MGC10067	1.28721	87.3292	0.765296	38.8414	1.10269	59.5055	0	0	0	0	0	1	1	-1	1	1		1	1	1.05629	0	0	0	0	0	NM_145049	BF965546	0006464 // protein modification process // inferred from electronic annotation	---
223082_at	SH3KBP1	SH3-domain kinase binding protein 1	1.27538	40.2955	0.881579	27.8261	0.849986	31.9704	0	0	0	0	0	1	1	-1	-1	-1		1	1	1.64207	0	0	0	0	0	NM_001024666 /// NM_031892	AF230904	0006120 // mitochondrial electron transport, NADH to ubiquinone // inferred from electronic annotation /// 0006897 // endocytosis // inferred from electronic annotation /// 0006915 // apoptosis // inferred from electronic annotation /// 0007267 // cell-cell signaling // non-traceable author statement	---
226185_at	---	CDP-diacylglycerol synthase (phosphatidate cytidylyltransferase) 1	1.27424	87.3292	0.856661	42.6553	1.22376	1.18077	0	0	1	1	0	1	1	-1	1	1		1	1	3.72642	0	0	0	0	0	---	AK026697	---	---
228536_at	LOC90826	hypothetical protein BC004337	1.26567	87.3292	0.949802	48.4319	1.00953	66.7772	0	0	0	0	0	1	1	-1	1	1		1	1	0.152808	0	0	0	0	0	NM_138364	AA574240	---	---
201951_at	ALCAM	Activated leukocyte cell adhesion molecule	1.26149	87.3292	0.816222	42.6553	1.10626	52.0216	0	0	0	0	0	1	1	-1	1	1		1	1	3.61868	0	0	0	0	0	NM_001627	BF242905	0007155 // cell adhesion // traceable author statement /// 0007155 // cell adhesion // inferred from electronic annotation /// 0007165 // signal transduction // traceable author statement /// 0007411 // axon guidance // inferred from electronic annotation /// 0008045 // motor axon guidance // inferred from electronic annotation	---
226297_at	HIPK3	Homeodomain interacting protein kinase 3	1.26039	87.3292	0.647881	27.8261	1.03443	66.7772	0	0	0	0	0	1	1	-1	1	1		1	1	2.49895	0	0	0	0	0	NM_001048200 /// NM_005734	AV693403	0006350 // transcription // inferred from electronic annotation /// 0006355 // regulation of transcription, DNA-dependent // inferred from electronic annotation /// 0006468 // protein amino acid phosphorylation // inferred from direct assay /// 0006468 // protein amino acid phosphorylation // inferred from electronic annotation /// 0006915 // apoptosis // inferred from electronic annotation /// 0…	---
211631_x_at	B4GALT1	UDP-Gal:betaGlcNAc beta 1,4- galactosyltransferase, polypeptide 1	1.25719	87.3292	0.741832	14.4106	1.2285	66.7772	0	0	0	0	0	1	1	-1	1	1		1	1	1.05629	0	0	0	0	0	NM_001497	M22921	0005975 // carbohydrate metabolic process // inferred from electronic annotation /// 0006012 // galactose metabolic process // inferred from electronic annotation /// 0009312 // oligosaccharide biosynthetic process // inferred from direct assay /// 0009312 // oligosaccharide biosynthetic process // non-traceable author statement /// 0009312 // oligosaccharide biosynthetic process // inferred from…	---
228220_at	FCHO2	FCH domain only 2	1.24561	87.3292	0.581266	27.8261	0.834272	11.5844	0	0	0	0	0	1	1	-1	-1	-1		1	1	3.61868	0	0	0	0	0	NM_138782	AI627666	---	---
232112_at	RALGPS2	Ral GEF with PH domain and SH3 binding motif 2	1.24474	86.9368	0.999229	51.2662	1.03114	66.7772	0	0	0	0	0	1	1	-1	1	1		1	1	0.152808	0	0	0	0	0	NM_018037 /// NM_152663	AW504453	0007264 // small GTPase mediated signal transduction // inferred from electronic annotation	---
220770_s_at	LOC63920	transposon-derived Buster3 transposase-like	1.24227	87.3292	0.622974	27.8261	0.729546	9.09031	0	0	0	0	0	1	1	-1	-1	-1		1	1	1.70441	0	0	0	0	0	NM_022090	NM_022090	---	---
229138_at	PARP11	poly (ADP-ribose) polymerase family, member 11	1.23481	87.3292	0.652753	19.7666	0.747692	31.9704	0	0	0	0	0	1	1	-1	-1	-1		1	1	3.61868	0	0	0	0	0	NM_020367	AV747166	0006471 // protein amino acid ADP-ribosylation // inferred from electronic annotation	---
217677_at	PLEKHA2	Pleckstrin homology domain containing, family A (phosphoinositide binding specific) member 2	1.23134	32.4616	1.40194	3.3629	0.856783	7.31116	0	1	0	1	0	1	1	1	-1	1		1	1	3.61868	0	0	0	0	0	XM_496973 /// XM_940486	BF542055	---	---
224911_s_at	DCBLD2	discoidin, CUB and LCCL domain containing 2	1.22582	87.3292	0.696596	27.8261	0.890251	25.4078	0	0	0	0	0	1	1	-1	-1	-1		1	1	2.49242	0	0	0	0	0	NM_080927	AA722799	0007155 // cell adhesion // inferred from electronic annotation /// 0030308 // negative regulation of cell growth // inferred from direct assay /// 0030308 // negative regulation of cell growth // inferred from sequence or structural similarity /// 0030522 // intracellular receptor-mediated signaling pathway // inferred from sequence or structural similarity /// 0030522 // intracellular receptor-…	---
205289_at	BMP2	bone morphogenetic protein 2	1.21631	87.1636	0.990726	51.7921	1.12908	52.0216	0	0	0	0	0	1	1	-1	1	1		1	1	0.152808	0	0	0	0	0	NM_001200	AA583044	0001501 // skeletal development // traceable author statement /// 0001503 // ossification // inferred from electronic annotation /// 0001649 // osteoblast differentiation // inferred from electronic annotation /// 0001658 // ureteric bud branching // inferred from electronic annotation /// 0001837 // epithelial to mesenchymal transition // inferred from direct assay /// 0006954 // inflammatory re…	---
212652_s_at	SNX4	sorting nexin 4	1.21479	87.3292	0.655599	31.8431	0.843299	19.6774	0	0	0	0	0	1	1	-1	-1	-1		1	1	3.61868	0	0	0	0	0	NM_003794	AA524345	0006412 // translation // inferred from electronic annotation /// 0006412 // translation // traceable author statement /// 0006810 // transport // inferred from electronic annotation /// 0006897 // endocytosis // traceable author statement /// 0007154 // cell communication // inferred from electronic annotation /// 0015031 // protein transport // inferred from electronic annotation	---
211675_s_at	MDFIC	I-mfa domain-containing protein	1.21467	87.3292	0.681058	27.8261	0.970213	58.2375	0	0	0	0	0	1	1	-1	-1	-1		1	1	1.05629	0	0	0	0	0	NM_199072	AF054589	0006350 // transcription // inferred from electronic annotation /// 0006355 // regulation of transcription, DNA-dependent // inferred from electronic annotation /// 0007257 // activation of JNK activity // inferred from physical interaction /// 0030111 // regulation of Wnt receptor signaling pathway // inferred from physical interaction /// 0045893 // positive regulation of transcription, DNA-dep…	---
205709_s_at	CDS1	CDP-diacylglycerol synthase (phosphatidate cytidylyltransferase) 1	1.21174	87.3292	0.93936	48.4319	1.13825	25.4078	0	0	0	0	0	1	1	-1	1	1		1	1	3.72642	0	0	0	0	0	NM_001263	NM_001263	0006629 // lipid metabolic process // traceable author statement /// 0007165 // signal transduction // traceable author statement /// 0007601 // visual perception // traceable author statement /// 0008654 // phospholipid biosynthetic process // inferred from electronic annotation	---
213865_at	DCBLD2	discoidin, CUB and LCCL domain containing 2	1.20296	87.3292	0.66466	10.5122	0.948592	58.2375	0	0	0	0	0	1	1	-1	-1	-1		1	1	2.49242	0	0	0	0	0	NM_080927	AI378788	0007155 // cell adhesion // inferred from electronic annotation /// 0030308 // negative regulation of cell growth // inferred from direct assay /// 0030308 // negative regulation of cell growth // inferred from sequence or structural similarity /// 0030522 // intracellular receptor-mediated signaling pathway // inferred from sequence or structural similarity /// 0030522 // intracellular receptor-…	---
208890_s_at	PLXNB2	plexin B2	1.19558	15.8494	0.925772	27.8261	1.06821	59.5055	0	0	0	0	0	1	1	-1	1	1		1	1	2.49895	0	0	0	0	0	XM_371474 /// XM_938245	BC004542	0007275 // multicellular organismal development // inferred from electronic annotation	---
241364_at	TMEM57	---	1.19135	87.0976	0.762806	24.1246	0.859818	11.5844	0	0	0	0	0	1	1	-1	-1	-1		1	1	2.49242	0	0	0	0	0	NM_018202	AA827805	---	---
210148_at	HIPK3	homeodomain interacting protein kinase 3	1.18816	87.3292	0.661036	27.8261	1.01477	66.7772	0	0	0	0	0	1	1	-1	1	1		1	1	3.61868	0	0	0	0	0	NM_001048200 /// NM_005734	AF305239	0006350 // transcription // inferred from electronic annotation /// 0006355 // regulation of transcription, DNA-dependent // inferred from electronic annotation /// 0006468 // protein amino acid phosphorylation // inferred from direct assay /// 0006468 // protein amino acid phosphorylation // inferred from electronic annotation /// 0006915 // apoptosis // inferred from electronic annotation /// 0…	---
242157_at	---	Chromodomain helicase DNA binding protein 9	1.18143	87.3292	0.992601	51.7921	0.928585	38.2923	0	0	0	0	0	1	1	-1	-1	-1		1	1	2.49242	0	0	0	0	0	---	AW469037	---	---
204761_at	USP6NL	USP6 N-terminal like	1.17672	87.3292	0.647769	27.8261	1.02236	66.7772	0	0	0	0	0	1	1	-1	1	1		1	1	0.378372	0	0	0	0	0	NM_001080491 /// XM_374768 /// XM_927409 /// XM_938665 /// XM_943800	NM_014688	0032313 // regulation of Rab GTPase activity // inferred from electronic annotation	---
203349_s_at	ETV5	ets variant gene 5 (ets-related molecule)	1.17429	32.4616	0.925711	19.7666	0.93251	45.7481	0	0	0	0	0	1	1	-1	-1	-1		1	1	2.49895	0	0	0	0	0	NM_004454 /// XM_001134164	NM_004454	0006355 // regulation of transcription, DNA-dependent // inferred from electronic annotation /// 0009887 // organ morphogenesis // inferred from electronic annotation /// 0045941 // positive regulation of transcription // inferred from electronic annotation	---
222459_at	C1orf108	---	1.17241	87.3292	0.819245	31.8431	1.26751	1.18077	0	0	1	1	0	1	1	-1	1	1		1	1	3.61868	0	0	0	0	0	NM_024595 /// XM_001132247	BG109865	---	---
209637_s_at	RGS12	regulator of G-protein signalling 12	1.17123	86.9368	0.947352	38.8414	0.842023	38.2923	0	0	0	0	0	1	1	-1	-1	-1		1	1	3.61868	0	0	0	0	0	NM_002926 /// NM_198227 /// NM_198229	AA887475	0007165 // signal transduction // inferred from electronic annotation /// 0008277 // regulation of G-protein coupled receptor protein signaling pathway // traceable author statement /// 0009968 // negative regulation of signal transduction // inferred from electronic annotation	---
227021_at	AOF1	amine oxidase (flavin containing) domain 1	1.16864	87.3292	0.910631	42.6553	1.33723	9.09031	0	0	0	0	0	1	1	-1	1	1		1	1	4.82961	0	0	0	0	0	NM_153042	BE348688	0006118 // electron transport // inferred from electronic annotation	---
229841_at	---	---	1.1577	87.3292	1.09352	24.1246	0.940742	38.2923	0	0	0	0	0	1	1	1	-1	1		1	1	1.64207	0	0	0	0	0	---	BF223464	---	---
243916_x_at	UBLCP1	hypothetical protein MGC10067	1.15625	87.3292	0.704957	31.8431	1.02228	66.7772	0	0	0	0	0	1	1	-1	1	1		1	1	3.61868	0	0	0	0	0	NM_145049	H73636	0006464 // protein modification process // inferred from electronic annotation	---
209135_at	ASPH	aspartate beta-hydroxylase	1.1545	87.3292	0.736033	31.8431	1.03222	66.361	0	0	0	0	0	1	1	-1	1	1		1	1	1.70441	0	0	0	0	0	NM_004318 /// NM_020164 /// NM_032466 /// NM_032467 /// NM_032468	AF289489	0006936 // muscle contraction // traceable author statement /// 0018193 // peptidyl-amino acid modification // inferred from electronic annotation	---
212820_at	DMXL2	Dmx-like 2	1.14383	87.3292	0.688763	38.8414	0.970761	58.2375	0	0	0	0	0	1	1	-1	-1	-1		1	1	3.61868	0	0	0	0	0	NM_015263	AB020663	0006413 // translational initiation // inferred from electronic annotation	---
229606_at	---	---	1.14116	87.3292	0.757972	31.8431	0.962596	52.0216	0	0	0	0	0	1	1	-1	-1	-1		1	1	1.64207	0	0	0	0	0	---	AI827550	---	---
225558_at	GIT2	G protein-coupled receptor kinase interactor 2	1.13982	87.3292	0.945308	31.8431	1.00123	58.2375	0	0	0	0	0	1	1	-1	1	1		1	1	2.49895	0	0	0	0	0	NM_014776 /// NM_057169 /// NM_057170 /// NM_139201	R38084	0008277 // regulation of G-protein coupled receptor protein signaling pathway // traceable author statement /// 0043087 // regulation of GTPase activity // inferred from electronic annotation	Integrin-mediated_cell_adhesion_KEGG // GenMAPP
243463_s_at	RIT1	Transcribed locus	1.13425	87.3292	0.74168	27.8261	0.741802	3.47614	0	0	1	1	0	1	1	-1	-1	-1		1	1	1.70441	0	0	0	0	0	NM_006912	AA417878	0007165 // signal transduction // traceable author statement /// 0007264 // small GTPase mediated signal transduction // inferred from electronic annotation	---
229075_at	---	Transcribed locus	1.13315	87.3292	0.670788	31.8431	0.903338	38.2923	0	0	0	0	0	1	1	-1	-1	-1		1	1	2.49895	0	0	0	0	0	---	AI754871	---	---
202593_s_at	MIR16	membrane interacting protein of RGS16	1.13204	32.4616	1.00414	51.2662	0.994471	58.2375	0	0	0	0	0	1	1	1	-1	1		1	1	3.61868	0	0	0	0	0	NM_016641	NM_016641	0006071 // glycerol metabolic process // inferred from electronic annotation /// 0006629 // lipid metabolic process // traceable author statement	---
221752_at	SSH1	Homo sapiens, clone IMAGE:3832417, mRNA	1.13137	87.3292	0.918714	38.8414	1.14715	63.1672	0	0	0	0	0	1	1	-1	1	1		1	1	3.61868	0	0	0	0	0	NM_018984	AL041728	0000902 // cell morphogenesis // inferred from mutant phenotype /// 0006470 // protein amino acid dephosphorylation // inferred from mutant phenotype /// 0006470 // protein amino acid dephosphorylation // inferred from electronic annotation /// 0016311 // dephosphorylation // inferred from electronic annotation /// 0030036 // actin cytoskeleton organization and biogenesis // inferred from mutant …	---
211981_at	COL4A1	collagen, type IV, alpha 1	1.12948	87.3292	0.652035	0.53359	0.644728	7.31116	0	1	0	1	0	1	1	-1	-1	-1		1	1	2.49895	0	0	0	0	0	NM_001845	NM_001845	0006817 // phosphate transport // inferred from electronic annotation	---
244835_at	C16orf52	Hypothetical protein LOC146174	1.12819	87.3292	1.04274	8.37762	0.987487	52.0216	0	0	0	0	0	1	1	1	-1	1		1	1	1.64207	0	0	0	0	0	NM_173501	AA574132	---	---
200908_s_at	RPLP2	---	1.12715	87.3292	1.28654	3.88467	0.935522	52.0216	0	1	0	1	0	1	1	1	-1	1		1	1	1.70441	0	0	0	0	0	NM_001004	BC005354	0006412 // translation // traceable author statement /// 0006414 // translational elongation // inferred from electronic annotation	Ribosomal_Proteins // GenMAPP
208925_at	CLDND1	chromosome 3 open reading frame 4	1.12004	87.3292	0.886879	42.6553	0.983636	58.2375	0	0	0	0	0	1	1	-1	-1	-1		1	1	3.61868	0	0	0	0	0	NM_001040181 /// NM_001040182 /// NM_001040183 /// NM_001040184 /// NM_001040199 /// NM_001040200 /// NM_019895	AF161522	---	---
229975_at	---	Transcribed locus	1.11988	87.3292	0.790988	42.6553	1.04704	66.7772	0	0	0	0	0	1	1	-1	1	1		1	1	2.49242	0	0	0	0	0	---	AI826437	---	---
1552703_s_at	CASP1 /// COP1	caspase 1, apoptosis-related cysteine protease (interleukin 1, beta, convertase)	1.11976	87.3292	0.658373	0.721776	0.568156	1.83684	0	1	1	1	0	1	1	-1	-1	-1		1	1	0.408474	0	0	0	0	0	NM_001017534 /// NM_001223 /// NM_033292 /// NM_033293 /// NM_033294 /// NM_033295 /// NM_052889	NM_052889	0006508 // proteolysis // inferred from direct assay /// 0006508 // proteolysis // inferred from electronic annotation /// 0006508 // proteolysis // traceable author statement /// 0006915 // apoptosis // inferred from electronic annotation /// 0006915 // apoptosis // traceable author statement /// 0007165 // signal transduction // traceable author statement /// 0042981 // regulation of apoptosis …	Apoptosis // GenMAPP /// Apoptosis_KEGG // GenMAPP
202457_s_at	PPP3CA	protein phosphatase 3 (formerly 2B), catalytic subunit, alpha isoform (calcineurin A alpha)	1.11906	87.3292	0.720384	31.8431	0.956102	52.0216	0	0	0	0	0	1	1	-1	-1	-1		1	1	0.408474	0	0	0	0	0	NM_000944	AA911231	0000082 // G1/S transition of mitotic cell cycle // inferred from electronic annotation /// 0006470 // protein amino acid dephosphorylation // non-traceable author statement /// 0006606 // protein import into nucleus // inferred from electronic annotation /// 0006816 // calcium ion transport // inferred from electronic annotation /// 0006950 // response to stress // inferred from electronic annot…	G_Protein_Signaling // GenMAPP /// G_Protein_Signaling // GenMAPP
202425_x_at	PPP3CA	protein phosphatase 3 (formerly 2B), catalytic subunit, alpha isoform (calcineurin A alpha)	1.11543	87.3292	0.787888	38.8414	0.885244	11.5844	0	0	0	0	0	1	1	-1	-1	-1		1	1	1.64207	0	0	0	0	0	NM_000944	NM_000944	0000082 // G1/S transition of mitotic cell cycle // inferred from electronic annotation /// 0006470 // protein amino acid dephosphorylation // non-traceable author statement /// 0006606 // protein import into nucleus // inferred from electronic annotation /// 0006816 // calcium ion transport // inferred from electronic annotation /// 0006950 // response to stress // inferred from electronic annot…	G_Protein_Signaling // GenMAPP /// G_Protein_Signaling // GenMAPP
239155_at	LOC653108 /// LOC730425	Coxsackie virus and adenovirus receptor	1.11445	87.3292	1.00416	31.8431	0.9567	52.0216	0	0	0	0	0	1	1	1	-1	1		1	1	4.82961	0	0	0	0	0	XR_015113 /// XR_016129	N34895	---	---
202429_s_at	PPP3CA	protein phosphatase 3 (formerly 2B), catalytic subunit, alpha isoform (calcineurin A alpha)	1.1142	87.3292	0.729854	31.8431	0.941512	38.2923	0	0	0	0	0	1	1	-1	-1	-1		1	1	0.930349	0	0	0	0	0	NM_000944	AL353950	0000082 // G1/S transition of mitotic cell cycle // inferred from electronic annotation /// 0006470 // protein amino acid dephosphorylation // non-traceable author statement /// 0006606 // protein import into nucleus // inferred from electronic annotation /// 0006816 // calcium ion transport // inferred from electronic annotation /// 0006950 // response to stress // inferred from electronic annot…	G_Protein_Signaling // GenMAPP /// G_Protein_Signaling // GenMAPP
203771_s_at	BLVRA	biliverdin reductase A	1.11321	87.3292	1.2733	5.05814	0.987395	58.2375	0	0	0	0	0	1	1	1	-1	1		1	1	0.378372	0	0	0	0	0	NM_000712	AA740186	0006118 // electron transport // inferred from direct assay /// 0042167 // heme catabolic process // traceable author statement	---
226803_at	CHMP4C	---	1.11066	87.3292	0.833712	31.8431	0.892289	38.2923	0	0	0	0	0	1	1	-1	-1	-1		1	1	2.49242	0	0	0	0	0	NM_152284	AK000049	0006810 // transport // inferred from electronic annotation /// 0015031 // protein transport // inferred from electronic annotation	---
227484_at	---	Homo sapiens, clone IMAGE:3604678, mRNA	1.10809	87.3292	0.954856	50.2626	0.922818	58.2375	0	0	0	0	0	1	1	-1	-1	-1		1	1	4.82961	0	0	0	0	0	---	BF508615	---	---
204353_s_at	POT1	POT1 protection of telomeres 1 homolog (S. pombe)	1.10483	87.3292	0.669872	38.8414	0.751215	3.47614	0	0	1	1	0	1	1	-1	-1	-1		1	1	3.61868	0	0	0	0	0	NM_001042594 /// NM_015450 /// NR_003102 /// NR_003103 /// NR_003104	BC002923	0000723 // telomere maintenance // inferred from electronic annotation /// 0007004 // telomere maintenance via telomerase // inferred from direct assay	---
225383_at	ZNF275	zinc finger protein 275	1.10126	87.3292	0.901305	31.8431	1.15601	66.361	0	0	0	0	0	1	1	-1	1	1		1	1	3.61868	0	0	0	0	0	NM_001080485 /// XM_372267 /// XM_943457	BF793625	0006350 // transcription // inferred from electronic annotation /// 0006355 // regulation of transcription, DNA-dependent // inferred from electronic annotation	---
213704_at	RABGGTB	Rab geranylgeranyltransferase, beta subunit	1.09803	87.3292	0.743817	31.8431	1.19941	1.83684	0	0	1	1	0	1	1	-1	1	1		1	1	3.61868	0	0	0	0	0	NM_004582	AA129753	0006464 // protein modification process // non-traceable author statement /// 0007601 // visual perception // traceable author statement	---
213167_s_at	SLC5A3	Mitochondrial ribosomal protein S6	1.09736	87.3292	1.01997	10.5122	0.993008	52.0216	0	0	0	0	0	1	1	1	-1	1		1	1	3.72642	0	0	0	0	0	NM_006933	BF982927	0006811 // ion transport // inferred from electronic annotation /// 0006814 // sodium ion transport // inferred from electronic annotation	---
219079_at	CYB5R4	NADPH cytochrome B5 oxidoreductase	1.09561	87.3292	0.879651	42.6553	1.03672	66.7772	0	0	0	0	0	1	1	-1	1	1		1	1	3.72642	0	0	0	0	0	NM_016230	NM_016230	0006118 // electron transport // inferred from electronic annotation /// 0007606 // sensory perception of chemical stimulus // traceable author statement	---
239823_at	---	Transcribed locus	1.09408	87.3292	0.98268	51.2662	1.30026	0.291605	0	0	1	1	0	1	1	-1	1	1		1	1	1.05629	0	0	0	0	0	---	AW206286	---	---
230175_s_at	---	---	1.09232	87.3292	0.731373	42.6553	0.741907	3.47614	0	0	1	1	0	1	1	-1	-1	-1		1	1	0.930349	0	0	0	0	0	---	AA805633	---	---
203917_at	CXADR	coxsackie virus and adenovirus receptor	1.08478	87.3292	0.665081	31.8431	0.861801	3.47614	0	0	1	1	0	1	1	-1	-1	-1		1	1	3.72642	0	0	0	0	0	NM_001338	NM_001338	0007155 // cell adhesion // inferred from electronic annotation	---
228149_at	FLJ31818	---	1.08279	87.3292	0.614051	27.8261	0.733012	2.86147	0	0	1	1	0	1	1	-1	-1	-1		1	1	2.49242	0	0	0	0	0	NM_152556	BF432926	---	---
212148_at	PBX1	Pre-B-cell leukemia transcription factor 1	1.08236	87.3292	0.643298	14.4106	1.10725	66.7772	0	0	0	0	0	1	1	-1	1	1		1	1	2.49242	0	0	0	0	0	NM_002585	AL049381	0006350 // transcription // inferred from electronic annotation /// 0006355 // regulation of transcription, DNA-dependent // inferred from electronic annotation /// 0006366 // transcription from RNA polymerase II promoter // not recorded /// 0006700 // C21-steroid hormone biosynthetic process // inferred from electronic annotation /// 0007548 // sex differentiation // inferred from electronic ann…	---
235165_at	PARD6B	par-6 partitioning defective 6 homolog beta (C. elegans)	1.06581	87.3292	0.994729	52.5564	0.985308	58.2375	0	0	0	0	0	1	1	-1	-1	-1		1	1	2.49895	0	0	0	0	0	NM_032521	AW151704	0006461 // protein complex assembly // inferred from direct assay /// 0007043 // intercellular junction assembly // traceable author statement /// 0007049 // cell cycle // inferred from electronic annotation /// 0007163 // establishment and/or maintenance of cell polarity // traceable author statement /// 0007409 // axonogenesis // traceable author statement /// 0030334 // regulation of cell migr…	---
224725_at	MIB1	---	1.06482	87.3292	0.6596	27.8261	0.743418	1.83684	0	0	1	1	0	1	1	-1	-1	-1		1	1	0.378372	0	0	0	0	0	NM_020774	AB037744	0001568 // blood vessel development // inferred from electronic annotation /// 0001701 // in utero embryonic development // inferred from electronic annotation /// 0001756 // somitogenesis // inferred from electronic annotation /// 0001841 // neural tube formation // inferred from electronic annotation /// 0001947 // heart looping // inferred from electronic annotation /// 0006512 // ubiquitin cy…	---
202502_at	ACADM	acyl-Coenzyme A dehydrogenase, C-4 to C-12 straight chain	1.06438	87.3292	0.722259	27.8261	0.92092	11.5844	0	0	0	0	0	1	1	-1	-1	-1		1	1	0.930349	0	0	0	0	0	NM_000016	NM_000016	0006091 // generation of precursor metabolites and energy // not recorded /// 0006118 // electron transport // inferred from electronic annotation /// 0006629 // lipid metabolic process // inferred from electronic annotation /// 0006631 // fatty acid metabolic process // inferred from electronic annotation /// 0006635 // fatty acid beta-oxidation // inferred from mutant phenotype /// 0006635 // f…	Fatty_Acid_Degradation // GenMAPP /// Mitochondrial_fatty_acid_betaoxidation // GenMAPP
1552766_at	HS6ST2	heparan sulfate 6-O-sulfotransferase 2	1.05077	87.3292	0.804096	27.8261	0.994699	58.2375	0	0	0	0	0	1	1	-1	-1	-1		1	1	0.408474	0	0	0	0	0	NM_001077188 /// NM_147175	NM_147174	---	---
212409_s_at	TOR1AIP1	lamina-associated polypeptide 1B	1.04615	87.3292	0.884533	31.8431	0.981356	58.2375	0	0	0	0	0	1	1	-1	-1	-1		1	1	2.49895	0	0	0	0	0	NM_015602	AK021613	---	---
226832_at	---	Hypothetical LOC389188	1.04472	87.3292	0.815293	38.8414	1.00699	66.7772	0	0	0	0	0	1	1	-1	1	1		1	1	2.49242	0	0	0	0	0	---	BF978778	---	---
242458_at	RALGPS2	Ral GEF with PH domain and SH3 binding motif 2	1.04445	87.3292	0.957777	38.8414	1.02877	61.407	0	0	0	0	0	1	1	-1	1	1		1	1	0.408474	0	0	0	0	0	NM_018037 /// NM_152663	AA721230	0007264 // small GTPase mediated signal transduction // inferred from electronic annotation	---
226683_at	SNAG1	Sorting nexin associated golgi protein 1	1.03609	87.3292	0.719079	31.8431	1.00455	66.7772	0	0	0	0	0	1	1	-1	1	1		1	1	4.82961	0	0	0	0	0	NM_052870	AU146771	0007154 // cell communication // inferred from electronic annotation /// 0015031 // protein transport // inferred from electronic annotation	---
239230_at	HES5	Transcribed locus	1.03483	87.3292	1.02272	14.4106	0.998785	58.2375	0	0	0	0	0	1	1	1	-1	1		1	1	1.70441	0	0	0	0	0	NM_001010926	AW079166	0006350 // transcription // inferred from electronic annotation /// 0006355 // regulation of transcription, DNA-dependent // inferred from electronic annotation /// 0007155 // cell adhesion // inferred from electronic annotation /// 0007275 // multicellular organismal development // inferred from electronic annotation /// 0007399 // nervous system development // inferred from electronic annotatio…	---
214030_at	DKFZp667G2110	hypothetical protein DKFZp667G2110	1.03342	87.3292	0.856913	45.8993	0.935665	45.7481	0	0	0	0	0	1	1	-1	-1	-1		1	1	0.378372	0	0	0	0	0	NM_153605	BE501352	---	---
229531_at	---	Hypothetical protein LOC286437	1.02362	87.3292	0.81919	31.8431	1.0888	31.9704	0	0	0	0	0	1	1	-1	1	1		1	1	3.61868	0	0	0	0	0	---	AW182938	---	---
219054_at	C5orf23	hypothetical protein FLJ14054	1.02188	87.3292	0.989055	48.4319	1.26385	2.86147	0	0	1	1	0	1	1	-1	1	1		1	1	3.61868	0	0	0	0	0	NM_024563	NM_024563	---	---
217886_at	EPS15	epidermal growth factor receptor pathway substrate 15	1.01992	86.9368	0.754891	31.8431	1.05635	66.7772	0	0	0	0	0	1	1	-1	1	1		1	1	2.49895	0	0	0	0	0	NM_001981	BF213575	0007173 // epidermal growth factor receptor signaling pathway // traceable author statement /// 0008283 // cell proliferation // traceable author statement /// 0016050 // vesicle organization and biogenesis // traceable author statement	---
209000_s_at	2007-09-08	septin 8	1.01679	87.3292	0.949069	27.8261	0.918042	31.9704	0	0	0	0	0	1	1	-1	-1	-1		1	1	1.05629	0	0	0	0	0	XM_034872 /// XM_928792 /// XM_933151 /// XM_939009 /// XM_943984 /// XM_943986	BC001329	0007049 // cell cycle // inferred from electronic annotation	---
213247_at	SVEP1	chromosome 9 open reading frame 13	1.0145	87.3292	0.722991	5.05814	1.08902	66.7772	0	0	0	0	0	1	1	-1	1	1		1	1	0.930349	0	0	0	0	0	NM_153366 /// XM_928623 /// XM_941266	AA716107	---	---
233888_s_at	SRGAP1	SLIT-ROBO Rho GTPase activating protein 1	1.014	87.3292	0.920421	42.6553	1.0219	66.7772	0	0	0	0	0	1	1	-1	1	1		1	1	1.05629	0	0	0	0	0	NM_020762	AK023899	0007165 // signal transduction // inferred from electronic annotation	---
1559102_at	---	CDNA clone IMAGE:4791593, partial cds	1.00777	87.3292	0.993583	50.2626	1.01722	59.5055	0	0	0	0	0	1	1	-1	1	1		1	1	3.72642	0	0	0	0	0	---	BC037784	---	---
226374_at	---	Full-length cDNA clone CS0DF012YG01 of Fetal brain of Homo sapiens (human)	1.00727	87.3292	0.63445	27.8261	0.927013	15.3187	0	0	0	0	0	1	1	-1	-1	-1		1	1	0.930349	0	0	0	0	0	---	BG260087	---	---
212249_at	PIK3R1	phosphoinositide-3-kinase, regulatory subunit 1 (p85 alpha)	1.00726	87.3292	0.800249	38.8414	1.21724	15.3187	0	0	0	0	0	1	1	-1	1	1		1	1	0.608173	0	0	0	0	0	NM_181504 /// NM_181523 /// NM_181524	AI934473	0006955 // immune response // inferred from electronic annotation /// 0007165 // signal transduction // inferred from electronic annotation /// 0007242 // intracellular signaling cascade // non-traceable author statement /// 0007242 // intracellular signaling cascade // inferred from electronic annotation /// 0008286 // insulin receptor signaling pathway // inferred from physical interaction /// …	---
1555716_a_at	CXADR	coxsackie virus and adenovirus receptor	1.00712	87.3292	0.933799	31.8431	0.949706	38.2923	0	0	0	0	0	1	1	-1	-1	-1		1	1	4.82961	0	0	0	0	0	NM_001338	AY072911	0007155 // cell adhesion // inferred from electronic annotation	---
215342_s_at	RABGAP1L	RAB GTPase activating protein 1-like	1.00594	87.3292	1.01142	10.5122	0.994498	52.0216	0	0	0	0	0	1	1	1	-1	1		1	1	1.64207	0	0	0	0	0	NM_001035230 /// NM_014857	AB019490	0032313 // regulation of Rab GTPase activity // inferred from electronic annotation	---
214798_at	ATP2C2	KIAA0703 gene product	1.00183	87.3292	1.01649	10.5122	0.994585	52.0216	0	0	0	0	0	1	1	1	-1	1		1	1	4.82961	0	0	0	0	0	NM_014861	AW291664	0006810 // transport // inferred from electronic annotation /// 0006811 // ion transport // inferred from electronic annotation /// 0006812 // cation transport // inferred from electronic annotation /// 0006816 // calcium ion transport // inferred from electronic annotation /// 0008152 // metabolic process // inferred from electronic annotation /// 0015992 // proton transport // inferred from ele…	---
239319_at	LOC728342	CDNA clone IMAGE:5297581, partial cds	0.998599	86.9368	1.36731	24.1246	1.16823	4.27051	0	0	1	1	0	1	-1	1	1	1		-1	1	3.61868	0	0	0	0	0	XM_001129097	BE542563	---	---
207206_s_at	ALOX12	arachidonate 12-lipoxygenase	0.984106	86.9368	1.03103	10.5122	1.02154	63.1672	0	0	0	0	0	1	-1	1	1	1		-1	1	3.61868	0	0	0	0	0	NM_000697	NM_000697	0006118 // electron transport // inferred from electronic annotation /// 0006691 // leukotriene metabolic process // inferred from electronic annotation /// 0006800 // oxygen and reactive oxygen species metabolic process // non-traceable author statement /// 0006916 // anti-apoptosis // inferred from mutant phenotype /// 0006916 // anti-apoptosis // inferred from sequence or structural similarity…	Eicosanoid_Synthesis // GenMAPP /// Eicosanoid_Synthesis // GenMAPP
238967_at	---	Claudin 1	0.971893	86.9368	1.00961	24.1246	1.01699	59.5055	0	0	0	0	0	1	-1	1	1	1		-1	1	3.61868	0	0	0	0	0	---	AI924046	---	---
228661_s_at	---	CDNA FLJ11489 fis, clone HEMBA1001915	0.969419	86.9368	1.14087	7.10504	1.13568	9.09031	0	0	0	0	0	1	-1	1	1	1		-1	1	3.61868	0	0	0	0	0	---	AI768374	---	---
240076_at	---	---	0.958336	86.9368	1.00476	27.8261	0.992564	52.0216	0	0	0	0	0	1	-1	1	-1	-1		-1	1	3.61868	0	0	0	0	0	---	AW249634	---	---
201739_at	SGK	serum/glucocorticoid regulated kinase	0.929977	53.6053	0.911827	10.5122	1.00169	66.7772	0	0	0	0	0	1	-1	-1	1	-1		-1	1	0.152808	0	0	0	0	0	NM_005627	NM_005627	0006468 // protein amino acid phosphorylation // inferred from electronic annotation /// 0006468 // protein amino acid phosphorylation // traceable author statement /// 0006814 // sodium ion transport // traceable author statement /// 0006915 // apoptosis // inferred from electronic annotation /// 0006950 // response to stress // traceable author statement /// 0006974 // response to DNA damage st…	---
212659_s_at	IL1RN	interleukin 1 receptor antagonist	0.907506	53.6053	1.10182	42.6553	0.768832	15.3187	0	0	0	0	0	1	-1	1	-1	-1		-1	1	2.49895	0	0	0	0	0	NM_000577 /// NM_173841 /// NM_173842 /// NM_173843	AW083357	0006629 // lipid metabolic process // inferred from electronic annotation /// 0006954 // inflammatory response // not recorded /// 0006955 // immune response // non-traceable author statement /// 0006955 // immune response // inferred from electronic annotation /// 0030073 // insulin secretion // inferred from electronic annotation	---
212093_s_at	MTUS1	mitochondrial tumor suppressor 1	0.884789	86.9368	0.763339	31.8431	1.06072	66.361	0	0	0	0	0	1	-1	-1	1	-1		-1	1	1.05629	0	0	0	0	0	NM_001001924 /// NM_001001925 /// NM_001001927 /// NM_001001931 /// NM_020749	AI695017	---	---
212096_s_at	MTUS1	mitochondrial tumor suppressor 1	0.882661	86.9368	0.657674	31.8431	1.08909	45.7481	0	0	0	0	0	1	-1	-1	1	-1		-1	1	0.930349	0	0	0	0	0	NM_001001924 /// NM_001001925 /// NM_001001927 /// NM_001001931 /// NM_020749	AL096842	---	---
204695_at	CDC25A	cell division cycle 25A	0.866918	40.2955	1.318	2.93004	1.10558	52.0216	0	1	0	1	0	1	-1	1	1	1		-1	1	1.70441	0	0	0	0	0	NM_001789 /// NM_201567	AI343459	0000074 // regulation of progression through cell cycle // traceable author statement /// 0000079 // regulation of cyclin-dependent protein kinase activity // traceable author statement /// 0000087 // M phase of mitotic cell cycle // inferred from electronic annotation /// 0006470 // protein amino acid dephosphorylation // inferred from electronic annotation /// 0007049 // cell cycle // inferred …	Cell_cycle_KEGG // GenMAPP /// G1_to_S_cell_cycle_Reactome // GenMAPP
231011_at	LARP2	---	0.865416	86.9368	2.456	2.93004	0.795943	38.2923	0	1	0	1	0	1	-1	1	-1	-1		-1	1	3.72642	0	0	0	0	0	NM_018078 /// NM_032239 /// NM_178043	AI339785	---	---
232060_at	---	Full-length cDNA clone CS0DD009YB17 of Neuroblastoma Cot 50-normalized of Homo sapiens (human)	0.838729	53.6053	1.03053	8.37762	0.987879	52.0216	0	0	0	0	0	1	-1	1	-1	-1		-1	1	0.930349	0	0	0	0	0	---	AK000776	---	---
205020_s_at	ARL4A	ADP-ribosylation factor-like 4A	0.836632	32.4616	0.996546	52.4112	1.25604	1.83684	0	0	1	1	0	1	-1	-1	1	-1		-1	1	0.378372	0	0	0	0	0	NM_001037164 /// NM_005738 /// NM_212460	NM_005738	0007264 // small GTPase mediated signal transduction // inferred from electronic annotation	---
229989_at	LOC91893	hypothetical protein BC006136	0.805949	10.4128	1.112	10.5122	0.995816	58.2375	0	0	0	0	0	1	-1	1	-1	-1		-1	1	2.49895	0	0	0	0	0	---	AA805700	0006432 // phenylalanyl-tRNA aminoacylation // inferred from electronic annotation	---
209502_s_at	BAIAP2	BAI1-associated protein 2	0.796119	53.6053	1.15473	31.8431	1.02324	66.7772	0	0	0	0	0	1	-1	1	1	1		-1	1	3.61868	0	0	0	0	0	NM_006340 /// NM_017450 /// NM_017451	BC002495	0007165 // signal transduction // inferred from electronic annotation /// 0007399 // nervous system development // inferred from electronic annotation /// 0007409 // axonogenesis // traceable author statement /// 0008286 // insulin receptor signaling pathway // traceable author statement /// 0046847 // filopodium formation // inferred from electronic annotation	---
241741_at	CRLS1	---	0.772641	32.4616	1.03706	38.8414	0.97257	52.0216	0	0	0	0	0	1	-1	1	-1	-1		-1	1	4.82961	0	0	0	0	0	NM_019095	AI339837	0008654 // phospholipid biosynthetic process // inferred from electronic annotation	---
227475_at	FOXQ1	forkhead box Q1	3.98545	0	3.62529	0	5.96066	0	1	1	1	1	1	1	1	1	1	3	1	-1	0	3.72642	0	1	0	1	1	NM_033260	AI676059	0006350 // transcription // inferred from electronic annotation /// 0006355 // regulation of transcription, DNA-dependent // inferred from electronic annotation /// 0031069 // hair follicle morphogenesis // inferred from electronic annotation	---
230275_at	ARSI	Similar to RIKEN cDNA 9330196J05	9.49613	0	1.21726	19.7666	1.0318	52.0216	1	0	0	1	0	1	1	1	1	3	1	-1	0	4.82961	0	1	0	1	1	NM_001012301	AI376957	0008152 // metabolic process // inferred from electronic annotation	---
233177_s_at	PNKD	myofibrillogenesis regulator 1	1.67434	0	1.2078	42.6553	1.10779	65.5674	1	0	0	1	0	1	1	1	1	3	1	-1	0	0.378372	0	7	0	1	1	NM_001077399 /// NM_015488 /// NM_022572	AB033010	---	---
204011_at	SPRY2	sprouty homolog 2 (Drosophila)	0.716388	0.711595	0.616522	0.53359	0.81879	5.63916	1	1	0	1	0	1	-1	-1	-1	-3	-1	1	0	0.408474	0	1	0	1	1	NM_005842	NM_005842	0007165 // signal transduction // traceable author statement /// 0007267 // cell-cell signaling // traceable author statement /// 0007275 // multicellular organismal development // inferred from electronic annotation /// 0007605 // sensory perception of sound // inferred from electronic annotation /// 0009887 // organ morphogenesis // traceable author statement /// 0009966 // regulation of signal…	---
205220_at	GPR109B	G protein-coupled receptor 109B	25.2441	0	0.652867	24.1246	0.78009	38.2923	1	0	0	1	0	1	1	-1	-1	-1		-1	0	1.70441	0	3	0	1	1	NM_006018 /// XM_001134375	NM_006018	0007165 // signal transduction // inferred from electronic annotation /// 0007186 // G-protein coupled receptor protein signaling pathway // inferred from electronic annotation /// 0007186 // G-protein coupled receptor protein signaling pathway // traceable author statement	GPCRDB_Class_A_Rhodopsin-like2 // GenMAPP
203476_at	TPBG	trophoblast glycoprotein	0.69902	0.711595	0.928642	27.8261	1.12103	59.5055	1	0	0	1	0	1	-1	-1	1	-1		1	0	3.72642	0	1	0	1	1	NM_006670	NM_006670	0006928 // cell motility // not recorded /// 0007155 // cell adhesion // non-traceable author statement	---
209457_at	DUSP5	dual specificity phosphatase 5	0.509326	0	1.18823	19.7666	1.1438	19.6774	1	0	0	1	0	1	-1	1	1	1		1	0	0.408474	0	1	0	1	1	NM_004419	U16996	0006470 // protein amino acid dephosphorylation // traceable author statement /// 0006470 // protein amino acid dephosphorylation // inferred from electronic annotation /// 0016311 // dephosphorylation // inferred from electronic annotation	---
226509_at	ZNF641	hypothetical protein FLJ31295	0.747337	2.64283	0.879492	24.1246	0.784374	0.492512	1	0	1	1	0	1	-1	-1	-1	-3	-1	1	0	1.64207	0	0	0	0	0	NM_152320	AV700302	0006350 // transcription // inferred from electronic annotation /// 0006355 // regulation of transcription, DNA-dependent // inferred from electronic annotation	---
239466_at	LOC344595	hypothetical LOC344595	0.733887	0.711595	0.765192	19.7666	0.823904	3.47614	1	0	1	1	0	1	-1	-1	-1	-3	-1	1	0	1.70441	0	0	0	0	0	XM_001128525 /// XM_943541	AA463827	---	---
201849_at	BNIP3	BCL2/adenovirus E1B 19kDa interacting protein 3	0.656497	1.63508	0.8165	27.8261	0.798592	0.299201	1	0	1	1	0	1	-1	-1	-1	-3	-1	1	0	4.82961	0	0	0	0	0	NM_004052	NM_004052	0001666 // response to hypoxia // inferred from sequence or structural similarity /// 0006309 // DNA fragmentation during apoptosis // inferred from direct assay /// 0006338 // chromatin remodeling // inferred from direct assay /// 0006800 // oxygen and reactive oxygen species metabolic process // inferred from direct assay /// 0006915 // apoptosis // inferred from physical interaction /// 000691…	---
228365_at	CPNE8	copine VIII	0.570011	1.63508	0.740652	31.8431	0.808153	9.09031	1	0	0	1	0	1	-1	-1	-1	-3	-1	1	0	0.152808	0	0	0	0	0	NM_153634	AI765180	---	---
212298_at	NRP1	neuropilin 1	2.64103	0	0.639483	14.4106	0.756369	2.86147	1	0	1	1	0	1	1	-1	-1	-1		-1	0	3.61868	0	0	0	0	0	NM_001024628 /// NM_001024629 /// NM_003873	BE620457	0001525 // angiogenesis // inferred from electronic annotation /// 0007155 // cell adhesion // inferred from electronic annotation /// 0007165 // signal transduction // traceable author statement /// 0007267 // cell-cell signaling // traceable author statement /// 0007275 // multicellular organismal development // inferred from electronic annotation /// 0007399 // nervous system development // in…	---
203157_s_at	GLS	glutaminase	1.29719	53.6053	1.19154	31.8431	1.05263	66.7772	0	0	0	0	0	1	1	1	1	3	1	-1	0	2.49895	0	1	0	1	1	NM_014905	AB020645	0006541 // glutamine metabolic process // inferred from electronic annotation /// 0006543 // glutamine catabolic process // non-traceable author statement	---
1558412_at	LOC113230	hypothetical protein LOC113230	1.01473	87.3292	1.10988	10.5122	1.00082	58.2375	0	0	0	0	0	1	1	1	1	3	1	-1	0	1.70441	0	1	0	1	1	XM_053966 /// XM_937316	BC011002	---	---
203098_at	CDYL	chromodomain protein, Y-like	0.998928	87.3292	0.889197	38.8414	0.988528	58.2375	0	0	0	0	0	1	-1	-1	-1	-3	-1	1	0	0.408474	0	3	0	1	1	NM_004824 /// NM_170751 /// NM_170752	AL050164	0006333 // chromatin assembly or disassembly // inferred from electronic annotation /// 0007283 // spermatogenesis // traceable author statement /// 0008152 // metabolic process // inferred from electronic annotation	---
212338_at	MYO1D	myosin ID	0.998909	87.3292	0.810041	8.37762	0.846208	19.6774	0	0	0	0	0	1	-1	-1	-1	-3	-1	1	0	3.72642	0	3	0	1	1	NM_015194	AA621962	---	---
211302_s_at	PDE4B	phosphodiesterase 4B, cAMP-specific (phosphodiesterase E4 dunce homolog, Drosophila)	0.998134	86.9368	0.998823	52.4112	0.931805	38.2923	0	0	0	0	0	1	-1	-1	-1	-3	-1	1	0	2.49242	0	2	0	1	1	NM_001037339 /// NM_001037340 /// NM_001037341 /// NM_002600	L20966	0007165 // signal transduction // inferred from electronic annotation	G_Protein_Signaling // GenMAPP /// G_Protein_Signaling // GenMAPP /// G_Protein_Signaling // GenMAPP /// Smooth_muscle_contraction // GenMAPP /// Smooth_muscle_contraction // GenMAPP /// Smooth_muscle_contraction // GenMAPP
219492_at	CHIC2	cysteine-rich hydrophobic domain 2	0.991446	87.3292	0.875563	1.73614	0.907515	25.4078	0	1	0	1	0	1	-1	-1	-1	-3	-1	1	0	1.05629	0	2	0	1	1	NM_012110	NM_012110	---	---
238677_at	WDR36	WD repeat domain 36	0.989743	86.9368	0.980242	52.5564	0.847503	11.5844	0	0	0	0	0	1	-1	-1	-1	-3	-1	1	0	1.64207	0	3	0	1	1	NM_139281	AA235202	0006364 // rRNA processing // inferred from sequence or structural similarity /// 0007601 // visual perception // inferred from electronic annotation /// 0050896 // response to stimulus // inferred from electronic annotation	---
213930_at	---	Hypothetical gene supported by AB002449	0.987796	86.9368	0.692427	27.8261	0.948915	45.7481	0	0	0	0	0	1	-1	-1	-1	-3	-1	1	0	1.05629	0	1	0	1	1	---	N51708	---	---
211559_s_at	CCNG2	cyclin G2	0.976403	86.9368	0.611217	8.37762	0.86474	11.5844	0	0	0	0	0	1	-1	-1	-1	-3	-1	1	0	0.930349	0	1	0	1	1	NM_004354	L49506	0000074 // regulation of progression through cell cycle // inferred from electronic annotation /// 0000075 // cell cycle checkpoint // traceable author statement /// 0007049 // cell cycle // inferred from electronic annotation /// 0007067 // mitosis // inferred from electronic annotation /// 0051301 // cell division // inferred from electronic annotation	G1_to_S_cell_cycle_Reactome // GenMAPP /// G1_to_S_cell_cycle_Reactome // GenMAPP
209585_s_at	MINPP1	multiple inositol polyphosphate histidine phosphatase, 1	0.976071	86.9368	0.759789	31.8431	0.976374	52.0216	0	0	0	0	0	1	-1	-1	-1	-3	-1	1	0	0.378372	0	2	0	1	1	NM_004897	AF084943	0001503 // ossification // non-traceable author statement /// 0006797 // polyphosphate metabolic process // traceable author statement /// 0030282 // bone mineralization // non-traceable author statement	---
210942_s_at	ST3GAL6	ST3 beta-galactoside alpha-2,3-sialyltransferase 6	0.973935	86.9368	0.988695	48.4319	0.908359	15.3187	0	0	0	0	0	1	-1	-1	-1	-3	-1	1	0	3.72642	0	2	0	1	1	NM_006100	AB022918	0006040 // amino sugar metabolic process // traceable author statement /// 0006486 // protein amino acid glycosylation // inferred from electronic annotation /// 0006664 // glycolipid metabolic process // traceable author statement /// 0009249 // protein-lipoylation // traceable author statement	---
227026_at	HSMPP8	M-phase phosphoprotein, mpp8	0.971293	86.9368	0.684325	27.8261	0.965006	52.0216	0	0	0	0	0	1	-1	-1	-1	-3	-1	1	0	3.61868	0	1	0	1	1	NM_017520	AI016714	0006333 // chromatin assembly or disassembly // inferred from electronic annotation /// 0007049 // cell cycle // non-traceable author statement	---
225956_at	LOC153222	adult retina protein	0.967136	86.9368	0.91953	50.2626	0.77173	25.4078	0	0	0	0	0	1	-1	-1	-1	-3	-1	1	0	3.61868	0	1	0	1	1	NM_153607	AL565238	---	---
205222_at	EHHADH	enoyl-Coenzyme A, hydratase/3-hydroxyacyl Coenzyme A dehydrogenase	0.960967	86.9368	0.970241	48.4319	0.862533	9.09031	0	0	0	0	0	1	-1	-1	-1	-3	-1	1	0	3.61868	0	1	0	1	1	NM_001966	NM_001966	0006091 // generation of precursor metabolites and energy // not recorded /// 0006629 // lipid metabolic process // inferred from electronic annotation /// 0006631 // fatty acid metabolic process // inferred from electronic annotation /// 0008152 // metabolic process // inferred from electronic annotation	Mitochondrial_fatty_acid_betaoxidation // GenMAPP
202770_s_at	CCNG2	cyclin G2	0.949977	86.9368	0.619053	8.37762	0.841808	5.63916	0	0	0	0	0	1	-1	-1	-1	-3	-1	1	0	0.608173	0	1	0	1	1	NM_004354	NM_004354	0000074 // regulation of progression through cell cycle // inferred from electronic annotation /// 0000075 // cell cycle checkpoint // traceable author statement /// 0007049 // cell cycle // inferred from electronic annotation /// 0007067 // mitosis // inferred from electronic annotation /// 0051301 // cell division // inferred from electronic annotation	G1_to_S_cell_cycle_Reactome // GenMAPP /// G1_to_S_cell_cycle_Reactome // GenMAPP
202959_at	MUT	methylmalonyl Coenzyme A mutase	0.945492	86.9368	0.758296	27.8261	0.850986	2.86147	0	0	1	1	0	1	-1	-1	-1	-3	-1	1	0	4.82961	0	2	0	1	1	NM_000255	AI433712	0008152 // metabolic process // inferred from electronic annotation /// 0009791 // post-embryonic development // inferred from electronic annotation	---
219628_at	ZMAT3	p53 target zinc finger protein	0.945054	86.9368	0.837416	31.8431	0.983288	58.2375	0	0	0	0	0	1	-1	-1	-1	-3	-1	1	0	3.61868	0	1	0	1	1	NM_022470 /// NM_152240	NM_022470	---	---
215945_s_at	TRIM2	tripartite motif-containing 2	0.941681	86.9368	0.476096	8.37762	0.635974	1.83684	0	0	1	1	0	1	-1	-1	-1	-3	-1	1	0	4.82961	0	1	0	1	1	NM_015271	BC005016	---	---
228181_at	SLC30A1	solute carrier family 30 (zinc transporter), member 1	0.940351	86.9368	0.759243	10.5122	0.726417	2.86147	0	0	1	1	0	1	-1	-1	-1	-3	-1	1	0	0.930349	0	2	0	1	1	NM_021194	AI553933	0001701 // in utero embryonic development // inferred from electronic annotation /// 0006812 // cation transport // inferred from electronic annotation /// 0006829 // zinc ion transport // inferred from electronic annotation /// 0006882 // zinc ion homeostasis // inferred from electronic annotation /// 0009935 // nutrient import // inferred from electronic annotation	---
220397_at	MDM1	Mdm4, transformed 3T3 cell double minute 1, p53 binding protein (mouse)	0.939899	53.6053	0.850936	24.1246	0.959113	45.7481	0	0	0	0	0	1	-1	-1	-1	-3	-1	1	0	0.152808	0	1	0	1	1	NM_017440 /// NM_020128	NM_020128	---	---
201752_s_at	ADD3	adducin 3 (gamma)	0.939052	86.9368	0.573212	19.7666	0.621374	0.299201	0	0	1	1	0	1	-1	-1	-1	-3	-1	1	0	2.49895	0	1	0	1	1	NM_001121 /// NM_016824 /// NM_019903	AI763123	---	---
202769_at	CCNG2	Cyclin G2	0.933402	86.9368	0.619755	14.4106	0.892708	11.5844	0	0	0	0	0	1	-1	-1	-1	-3	-1	1	0	1.64207	0	1	0	1	1	NM_004354	AW134535	0000074 // regulation of progression through cell cycle // inferred from electronic annotation /// 0000075 // cell cycle checkpoint // traceable author statement /// 0007049 // cell cycle // inferred from electronic annotation /// 0007067 // mitosis // inferred from electronic annotation /// 0051301 // cell division // inferred from electronic annotation	G1_to_S_cell_cycle_Reactome // GenMAPP /// G1_to_S_cell_cycle_Reactome // GenMAPP
212367_at	FEM1B	Fem-1 homolog b (C. elegans)	0.927694	86.9368	0.635397	27.8261	0.863103	11.5844	0	0	0	0	0	1	-1	-1	-1	-3	-1	1	0	0.378372	1	1	1	1	1	NM_015322	AI799061	0006917 // induction of apoptosis // non-traceable author statement	---
223471_at	RAB3IP	RAB3A interacting protein (rabin3)	0.920117	86.9368	0.987366	52.1795	0.818891	9.09031	0	0	0	0	0	1	-1	-1	-1	-3	-1	1	0	3.61868	0	1	0	1	1	NM_001024647 /// NM_022456 /// NM_175623 /// NM_175624 /// NM_175625	BC002556	0006810 // transport // inferred from electronic annotation /// 0015031 // protein transport // inferred from electronic annotation	---
240834_at	FAM105B	hypothetical protein BC007706	0.914263	86.9368	0.91092	27.8261	0.911277	31.9704	0	0	0	0	0	1	-1	-1	-1	-3	-1	1	0	2.49242	0	2	0	1	1	NM_138348	AI813337	---	---
202532_s_at	DHFR	dihydrofolate reductase	0.902739	53.6053	0.76773	31.8431	0.819801	2.40197	0	0	1	1	0	1	-1	-1	-1	-3	-1	1	0	3.61868	0	2	0	1	1	NM_000791	BC000192	0006545 // glycine biosynthetic process // non-traceable author statement /// 0006545 // glycine biosynthetic process // inferred from electronic annotation /// 0006730 // one-carbon compound metabolic process // inferred from electronic annotation /// 0009165 // nucleotide biosynthetic process // non-traceable author statement /// 0009165 // nucleotide biosynthetic process // inferred from elect…	Nucleotide_Metabolism // GenMAPP
210073_at	ST8SIA1	ST8 alpha-N-acetyl-neuraminide alpha-2,8-sialyltransferase 1	0.901009	53.6053	0.9067	38.8414	0.669217	3.47614	0	0	1	1	0	1	-1	-1	-1	-3	-1	1	0	0.930349	0	1	0	1	1	NM_003034	L32867	0005975 // carbohydrate metabolic process // traceable author statement /// 0006486 // protein amino acid glycosylation // inferred from electronic annotation /// 0006688 // glycosphingolipid biosynthetic process // traceable author statement	---
222853_at	FLRT3	fibronectin leucine rich transmembrane protein 3	0.889554	86.9368	0.657458	24.1246	0.829882	11.5844	0	0	0	0	0	1	-1	-1	-1	-3	-1	1	0	4.82961	0	1	0	1	1	NM_013281 /// NM_198391	N71923	0007155 // cell adhesion // inferred from electronic annotation	---
219250_s_at	FLRT3	fibronectin leucine rich transmembrane protein 3	0.887898	53.6053	0.782541	38.8414	0.709833	0.471478	0	0	1	1	0	1	-1	-1	-1	-3	-1	1	0	4.82961	0	1	0	1	1	NM_013281 /// NM_198391	NM_013281	0007155 // cell adhesion // inferred from electronic annotation	---
235852_at	STON2	Stonin 2	0.887841	86.9368	0.627425	27.8261	0.795984	11.5844	0	0	0	0	0	1	-1	-1	-1	-3	-1	1	0	2.49242	0	1	0	1	1	NM_033104	BE379761	0006461 // protein complex assembly // inferred from electronic annotation /// 0006886 // intracellular protein transport // inferred from electronic annotation /// 0006897 // endocytosis // inferred from electronic annotation /// 0016192 // vesicle-mediated transport // inferred from electronic annotation /// 0030100 // regulation of endocytosis // inferred from sequence or structural similarity…	---
225919_s_at	C9orf72	chromosome 9 open reading frame 72	0.883425	53.6053	0.683711	38.8414	0.948182	52.0216	0	0	0	0	0	1	-1	-1	-1	-3	-1	1	0	0.930349	0	1	0	1	1	NM_018325 /// NM_145005	AI832598	---	---
202342_s_at	TRIM2	tripartite motif-containing 2	0.878208	86.9368	0.435573	19.7666	0.696575	0.471478	0	0	1	1	0	1	-1	-1	-1	-3	-1	1	0	0.408474	0	1	0	1	1	NM_015271	NM_015271	---	---
210260_s_at	TNFAIP8	tumor necrosis factor, alpha-induced protein 8	0.86	53.6053	0.735827	31.8431	0.990696	58.2375	0	0	0	0	0	1	-1	-1	-1	-3	-1	1	0	1.05629	0	2	0	1	1	NM_001077654 /// NM_014350	BC005352	0006915 // apoptosis // inferred from electronic annotation /// 0006916 // anti-apoptosis // traceable author statement /// 0019987 // negative regulation of anti-apoptosis // inferred from mutant phenotype	---
213623_at	KIF3A	kinesin family member 3A	0.850526	53.6053	0.980662	50.2626	0.862913	7.31116	0	0	0	0	0	1	-1	-1	-1	-3	-1	1	0	2.49895	0	3	0	1	1	NM_007054	NM_007054	0006996 // organelle organization and biogenesis // traceable author statement /// 0007018 // microtubule-based movement // inferred from electronic annotation	---
224910_at	CARHSP1	calcium regulated heat stable protein 1, 24kDa	0.830326	53.6053	0.977004	51.7921	0.761702	0.793575	0	0	1	1	0	1	-1	-1	-1	-3	-1	1	0	4.82961	0	2	0	1	1	NM_001042476 /// NM_014316	AL575747	0006355 // regulation of transcription, DNA-dependent // inferred from electronic annotation /// 0007242 // intracellular signaling cascade // traceable author statement	---
235333_at	B4GALT6	UDP-Gal:betaGlcNAc beta 1,4- galactosyltransferase, polypeptide 6	0.798722	53.6053	0.585537	27.8261	0.951027	45.7481	0	0	0	0	0	1	-1	-1	-1	-3	-1	1	0	3.72642	0	1	0	1	1	NM_004775	BG503479	0005975 // carbohydrate metabolic process // inferred from electronic annotation	---
227461_at	STON2	Stonin 2	0.783342	53.6053	0.619501	27.8261	0.835195	19.6774	0	0	0	0	0	1	-1	-1	-1	-3	-1	1	0	2.49242	0	1	0	1	1	NM_033104	AA632295	0006461 // protein complex assembly // inferred from electronic annotation /// 0006886 // intracellular protein transport // inferred from electronic annotation /// 0006897 // endocytosis // inferred from electronic annotation /// 0016192 // vesicle-mediated transport // inferred from electronic annotation /// 0030100 // regulation of endocytosis // inferred from sequence or structural similarity…	---
211760_s_at	VAMP4	vesicle-associated membrane protein 4	0.7716	53.6053	0.702229	24.1246	0.712769	2.40197	0	0	1	1	0	1	-1	-1	-1	-3	-1	1	0	2.49895	0	1	0	1	1	NM_003762	BC005974	0006461 // protein complex assembly // not recorded /// 0016192 // vesicle-mediated transport // inferred from electronic annotation	---
204451_at	FZD1	frizzled homolog 1 (Drosophila)	0.760154	32.4616	0.671136	10.5122	0.853376	25.4078	0	0	0	0	0	1	-1	-1	-1	-3	-1	1	0	3.72642	0	3	0	1	1	NM_003505	NM_003505	0007165 // signal transduction // inferred from electronic annotation /// 0007166 // cell surface receptor linked signal transduction // inferred from electronic annotation /// 0007186 // G-protein coupled receptor protein signaling pathway // inferred from electronic annotation /// 0007267 // cell-cell signaling // inferred from electronic annotation /// 0007275 // multicellular organismal devel…	Wnt_signaling // GenMAPP
226249_at	SNX30	similar to RIKEN cDNA 4732481H14	0.745126	40.2955	0.574908	8.37762	0.734127	9.09031	0	0	0	0	0	1	-1	-1	-1	-3	-1	1	0	0.408474	0	2	0	1	1	XM_376902 /// XM_941246	AI674625	0007154 // cell communication // inferred from electronic annotation /// 0015031 // protein transport // inferred from electronic annotation	---
214791_at	LOC93349	hypothetical protein BC004921	0.714733	53.6053	0.764831	24.1246	0.584121	7.31116	0	0	0	0	0	1	-1	-1	-1	-3	-1	1	0	0.408474	0	2	0	1	1	NM_138402	AK023116	---	---
202948_at	IL1R1	interleukin 1 receptor, type I	0.661826	10.4128	0.892489	38.8414	0.894645	38.2923	0	0	0	0	0	1	-1	-1	-1	-3	-1	1	0	2.49242	0	2	0	1	1	NM_000877	NM_000877	0006954 // inflammatory response // not recorded /// 0006955 // immune response // traceable author statement /// 0007166 // cell surface receptor linked signal transduction // traceable author statement /// 0019221 // cytokine and chemokine mediated signaling pathway // inferred from electronic annotation	Hypertrophy_model // GenMAPP
225968_at	PRICKLE2	prickle-like 2 (Drosophila)	1.27252	87.3292	0.740631	27.8261	0.98607	58.2375	0	0	0	0	0	1	1	-1	-1	-1		-1	0	1.70441	1	1	1	1	1	NM_198859	BG285881	---	---
210797_s_at	OASL	2'-5'-oligoadenylate synthetase-like	1.2326	87.3292	1.10416	38.8414	0.569577	0.248836	0	0	1	1	0	1	1	1	-1	1		-1	0	0.378372	0	1	0	1	1	NM_003733 /// NM_198213	AF063612	0006464 // protein modification process // inferred from electronic annotation /// 0006955 // immune response // inferred from electronic annotation	---
223458_at	SEZ6L2	seizure related 6 homolog (mouse)-like 2	1.2159	87.1636	0.980002	50.2626	1.0171	66.7772	0	0	0	0	0	1	1	-1	1	1		-1	0	3.61868	0	1	0	1	1	NM_012410 /// NM_201575 /// XM_001129600	BC000567	---	---
205660_at	OASL	2'-5'-oligoadenylate synthetase-like	1.21162	87.3292	1.05777	42.6553	0.510261	0.248836	0	0	1	1	0	1	1	1	-1	1		-1	0	2.49242	0	1	0	1	1	NM_003733 /// NM_198213	NM_003733	0006464 // protein modification process // inferred from electronic annotation /// 0006955 // immune response // inferred from electronic annotation	---
229901_at	ZNF488	zinc finger protein 488	1.19055	87.3292	1.41096	14.4106	0.862516	4.27051	0	0	1	1	0	1	1	1	-1	1		-1	0	2.49242	0	2	0	1	1	NM_153034	AI056483	0006350 // transcription // inferred from electronic annotation /// 0006355 // regulation of transcription, DNA-dependent // inferred from electronic annotation	---
228942_s_at	DAB2IP	DAB2 interacting protein	1.08206	87.3292	1.11737	19.7666	0.997161	58.2375	0	0	0	0	0	1	1	1	-1	1		-1	0	0.378372	0	4	0	1	1	NM_032552 /// NM_138709	BE858624	0007049 // cell cycle // inferred from electronic annotation /// 0045786 // negative regulation of progression through cell cycle // inferred from electronic annotation /// 0051056 // regulation of small GTPase mediated signal transduction // inferred from electronic annotation	---
215034_s_at	TM4SF1	transmembrane 4 superfamily member 1	1.07391	87.3292	0.971799	48.4319	0.917871	38.2923	0	0	0	0	0	1	1	-1	-1	-1		-1	0	1.64207	0	3	0	1	1	NM_014220	AI189753	---	---
209386_at	TM4SF1	transmembrane 4 superfamily member 1	1.07258	87.3292	0.908039	24.1246	0.868788	15.3187	0	0	0	0	0	1	1	-1	-1	-1		-1	0	4.82961	0	3	0	1	1	NM_014220	AI346835	---	---
204633_s_at	RPS6KA5	ribosomal protein S6 kinase, 90kDa, polypeptide 5	1.05235	86.9368	0.666008	27.8261	0.987747	58.2375	0	0	0	0	0	1	1	-1	-1	-1		-1	0	1.70441	0	1	0	1	1	NM_004755 /// NM_182398	AF074393	0006355 // regulation of transcription, DNA-dependent // inferred from direct assay /// 0006468 // protein amino acid phosphorylation // inferred from electronic annotation /// 0006468 // protein amino acid phosphorylation // inferred from direct assay /// 0006508 // proteolysis // inferred from electronic annotation /// 0006950 // response to stress // inferred from expression pattern /// 000717…	---
205832_at	CPA4	carboxypeptidase A4	1.03779	87.3292	0.697772	6.12905	0.392761	0	0	0	1	1	0	1	1	-1	-1	-1		-1	0	4.82961	0	4	0	1	1	NM_016352	NM_016352	0006508 // proteolysis // non-traceable author statement /// 0006508 // proteolysis // inferred from electronic annotation /// 0016573 // histone acetylation // non-traceable author statement	---
207059_at	PAX9	paired box gene 9	1.0277	87.3292	0.787167	31.8431	1.08066	65.5674	0	0	0	0	0	1	1	-1	1	1		-1	0	1.70441	0	2	0	1	1	NM_006194	NM_006194	0006350 // transcription // inferred from electronic annotation /// 0006355 // regulation of transcription, DNA-dependent // non-traceable author statement /// 0006355 // regulation of transcription, DNA-dependent // inferred from electronic annotation /// 0007275 // multicellular organismal development // non-traceable author statement /// 0007275 // multicellular organismal development // infer…	---
235993_at	---	Proteasome (prosome, macropain) inhibitor subunit 1 (PI31)	1.01681	87.3292	0.969854	50.2626	1.04519	58.2375	0	0	0	0	0	1	1	-1	1	1		-1	0	3.61868	0	3	0	1	1	---	T81639	---	---
231299_at	CENTG3	centaurin, gamma 3	1.0118	87.3292	1.27645	38.8414	0.883591	38.2923	0	0	0	0	0	1	1	1	-1	1		-1	0	3.61868	0	1	0	1	1	NM_001042535 /// NM_031946	AI494590	0006461 // protein complex assembly // inferred from electronic annotation /// 0006810 // transport // inferred from electronic annotation /// 0006886 // intracellular protein transport // inferred from electronic annotation /// 0007264 // small GTPase mediated signal transduction // inferred from electronic annotation /// 0016192 // vesicle-mediated transport // inferred from electronic annotati…	---
220321_s_at	CCDC121	hypothetical protein FLJ13646	0.99861	86.9368	1.05941	5.05814	1.00713	66.7772	0	0	0	0	0	1	-1	1	1	1		1	0	0.408474	0	3	0	1	1	NM_024584	NM_024584	---	---
205783_at	KLK13	kallikrein 13	0.995893	86.9368	1.02509	8.37762	1.0979	11.5844	0	0	0	0	0	1	-1	1	1	1		1	0	0.408474	0	1	0	1	1	NM_015596	NM_015596	0006508 // proteolysis // inferred from electronic annotation /// 0006508 // proteolysis // non-traceable author statement	---
1568987_at	MGC57346	hypothetical LOC401884	0.993819	86.9368	1.13313	31.8431	0.89221	19.6774	0	0	0	0	0	1	-1	1	-1	-1		1	0	2.49895	0	2	0	1	1	XM_377476 /// XM_938027	BC012843	0007264 // small GTPase mediated signal transduction // inferred from electronic annotation	---
209218_at	SQLE	squalene epoxidase	0.993641	86.9368	0.991237	52.5564	1.24086	38.2923	0	0	0	0	0	1	-1	-1	1	-1		1	0	3.72642	0	1	0	1	1	NM_003129	AF098865	0006118 // electron transport // inferred from electronic annotation /// 0008152 // metabolic process // inferred from electronic annotation /// 0016126 // sterol biosynthetic process // non-traceable author statement	Cholesterol_Biosynthesis // GenMAPP /// Cholesterol_Biosynthesis // GenMAPP
241940_at	---	Abhydrolase domain containing 3	0.993047	86.9368	1.02551	10.5122	0.994096	52.0216	0	0	0	0	0	1	-1	1	-1	-1		1	0	1.70441	0	1	0	1	1	---	BF477544	---	---
242743_at	IL4R	Interleukin 4 receptor	0.99287	86.9368	1.00517	14.4106	1.0378	65.5674	0	0	0	0	0	1	-1	1	1	1		1	0	3.61868	0	2	0	1	1	NM_000418 /// NM_001008699	AA767714	0006955 // immune response // traceable author statement /// 0006955 // immune response // inferred from electronic annotation /// 0007165 // signal transduction // traceable author statement	Inflammatory_Response_Pathway // GenMAPP
212373_at	FEM1B	Fem-1 homolog b (C. elegans)	0.991783	86.9368	0.743341	31.8431	1.03808	61.407	0	0	0	0	0	1	-1	-1	1	-1		1	0	4.82961	1	1	1	1	1	NM_015322	AW139179	0006917 // induction of apoptosis // non-traceable author statement	---
240690_at	---	Hypothetical protein DKFZp761P0423	0.991773	86.9368	0.979183	38.8414	1.01578	64.619	0	0	0	0	0	1	-1	-1	1	-1		1	0	1.70441	0	2	0	1	1	---	AI494291	---	---
232810_at	AIG1	androgen-induced 1	0.991374	86.9368	1.08523	10.5122	1.42774	7.31116	0	0	0	0	0	1	-1	1	1	1		1	0	1.05629	0	1	0	1	1	NM_016108	AK001347	---	---
205225_at	ESR1	estrogen receptor 1	0.99123	86.9368	1.01124	8.37762	0.998701	58.2375	0	0	0	0	0	1	-1	1	-1	-1		1	0	2.49242	0	1	0	1	1	NM_000125	NM_000125	0006350 // transcription // inferred from electronic annotation /// 0006351 // transcription, DNA-dependent // traceable author statement /// 0006355 // regulation of transcription, DNA-dependent // inferred from electronic annotation /// 0006355 // regulation of transcription, DNA-dependent // non-traceable author statement /// 0006355 // regulation of transcription, DNA-dependent // inferred fr…	Nuclear_Receptors // GenMAPP /// Nuclear_Receptors // GenMAPP
206825_at	OXTR	oxytocin receptor	0.991097	86.9368	1.0204	38.8414	1.01225	59.5055	0	0	0	0	0	1	-1	1	1	1		1	0	0.408474	0	1	0	1	1	NM_000916	NM_000916	0006936 // muscle contraction // traceable author statement /// 0007165 // signal transduction // inferred from electronic annotation /// 0007166 // cell surface receptor linked signal transduction // traceable author statement /// 0007186 // G-protein coupled receptor protein signaling pathway // inferred from electronic annotation /// 0007200 // G-protein signaling, coupled to IP3 second messen…	GPCRDB_Class_A_Rhodopsin-like // GenMAPP /// Peptide_GPCRs // GenMAPP /// Smooth_muscle_contraction // GenMAPP
222858_s_at	DAPP1	dual adaptor of phosphotyrosine and 3-phosphoinositides	0.991083	86.9368	1.001	45.8993	0.971258	38.2923	0	0	0	0	0	1	-1	1	-1	-1		1	0	4.82961	0	1	0	1	1	NM_014395	AI632216	0006470 // protein amino acid dephosphorylation // non-traceable author statement /// 0007165 // signal transduction // traceable author statement /// 0007242 // intracellular signaling cascade // inferred from electronic annotation	---
229657_at	THRB	Hypothetical gene supported by AK096885; AK098084	0.991023	86.9368	0.943133	38.8414	1.01913	66.7772	0	0	0	0	0	1	-1	-1	1	-1		1	0	1.64207	0	3	0	1	1	NM_000461	BF431989	0006350 // transcription // inferred from electronic annotation /// 0006351 // transcription, DNA-dependent // traceable author statement /// 0006355 // regulation of transcription, DNA-dependent // inferred from electronic annotation /// 0007605 // sensory perception of sound // inferred from electronic annotation /// 0008016 // regulation of heart contraction // inferred from electronic annotat…	Nuclear_Receptors // GenMAPP /// Nuclear_Receptors // GenMAPP
221508_at	TAOK3	TAO kinase 3	0.990504	86.9368	1.00165	50.2626	0.994119	58.2375	0	0	0	0	0	1	-1	1	-1	-1		1	0	4.82961	0	1	0	1	1	NM_016281	AF181985	0000165 // MAPKKK cascade // inferred from mutant phenotype /// 0006468 // protein amino acid phosphorylation // inferred from direct assay /// 0006468 // protein amino acid phosphorylation // inferred from electronic annotation /// 0006468 // protein amino acid phosphorylation // traceable author statement /// 0007254 // JNK cascade // traceable author statement /// 0046329 // negative regulatio…	---
1559706_at	RGNEF	Rho-guanine nucleotide exchange factor	0.986749	86.9368	1.01688	8.37762	0.99484	52.0216	0	0	0	0	0	1	-1	1	-1	-1		1	0	0.608173	0	2	0	1	1	NM_001080479 /// XM_371755 /// XM_932949 /// XM_937885	AB082529	0007242 // intracellular signaling cascade // inferred from electronic annotation /// 0035023 // regulation of Rho protein signal transduction // inferred from electronic annotation	---
233924_s_at	EXOC6	SEC15-like 1 (S. cerevisiae)	0.984821	86.9368	1.00927	10.5122	0.996676	58.2375	0	0	0	0	0	1	-1	1	-1	-1		1	0	3.61868	0	1	0	1	1	NM_001013848 /// NM_019053	AK002113	0006810 // transport // inferred from electronic annotation /// 0006887 // exocytosis // inferred from electronic annotation /// 0006904 // vesicle docking during exocytosis // inferred from electronic annotation /// 0015031 // protein transport // inferred from electronic annotation	---
221019_s_at	COLEC12	collectin sub-family member 12	0.981928	86.9368	1.01104	19.7666	0.995257	58.2375	0	0	0	0	0	1	-1	1	-1	-1		1	0	1.05629	0	2	0	1	1	NM_030781 /// NM_130386	NM_030781	0006817 // phosphate transport // inferred from electronic annotation /// 0006910 // phagocytosis, recognition // inferred from direct assay /// 0006910 // phagocytosis, recognition // inferred from sequence or structural similarity /// 0006952 // defense response // traceable author statement /// 0009756 // carbohydrate mediated signaling // non-traceable author statement /// 0045087 // innate i…	---
212374_at	FEM1B	fem-1 homolog b (C. elegans)	0.981916	86.9368	1.06115	38.8414	0.981547	58.2375	0	0	0	0	0	1	-1	1	-1	-1		1	0	2.49895	1	1	1	1	1	NM_015322	NM_015322	0006917 // induction of apoptosis // non-traceable author statement	---
204475_at	MMP1	matrix metalloproteinase 1 (interstitial collagenase)	0.981581	86.9368	1.15454	10.5122	1.1133	52.0216	0	0	0	0	0	1	-1	1	1	1		1	0	0.408474	0	2	0	1	1	NM_002421	NM_002421	0000270 // peptidoglycan metabolic process // inferred from electronic annotation /// 0006508 // proteolysis // traceable author statement /// 0006508 // proteolysis // inferred from electronic annotation /// 0030574 // collagen catabolic process // inferred from electronic annotation	Matrix_Metalloproteinases // GenMAPP /// Matrix_Metalloproteinases // GenMAPP
239825_at	---	Activating transcription factor 6	0.980986	86.9368	1.04055	7.10504	0.997902	58.2375	0	0	0	0	0	1	-1	1	-1	-1		1	0	1.05629	0	1	0	1	1	---	R17746	---	---
239697_x_at	FLJ42117	FLJ42117 protein	0.976642	86.9368	1.06108	10.5122	0.981395	52.0216	0	0	0	0	0	1	-1	1	-1	-1		1	0	4.82961	0	3	0	1	1	NM_198463	AA521262	---	---
244764_at	---	Human immunodeficiency virus type I enhancer binding protein 3	0.975584	86.9368	1.10048	14.4106	1.03819	58.2375	0	0	0	0	0	1	-1	1	1	1		1	0	3.61868	0	1	0	1	1	---	BG250907	---	---
230712_at	LOC730258 /// NBPF1 /// NBPF3 /// NBPF8	hypothetical protein FLJ20719	0.974101	86.9368	1.00588	48.4319	0.954626	19.6774	0	0	0	0	0	1	-1	1	-1	-1		1	0	0.152808	0	1	0	1	1	NM_001037501 /// NM_017940 /// NM_032264 /// XM_001129803 /// XM_001133628 /// XM_001134400 /// XM_001134401	AI634549	---	---
217226_s_at	SFXN3	sideroflexin 3	0.971328	86.9368	1.10498	38.8414	0.988898	58.2375	0	0	0	0	0	1	-1	1	-1	-1		1	0	1.70441	0	3	0	1	1	NM_030971	M95929	0006355 // regulation of transcription, DNA-dependent // inferred from electronic annotation /// 0006810 // transport // inferred from electronic annotation /// 0006811 // ion transport // inferred from electronic annotation /// 0006812 // cation transport // inferred from electronic annotation /// 0006826 // iron ion transport // inferred from electronic annotation /// 0007275 // multicellular o…	---
210319_x_at	MSX2	msh homeo box homolog 2 (Drosophila)	0.969084	86.9368	1.10521	10.5122	0.997732	58.2375	0	0	0	0	0	1	-1	1	-1	-1		1	0	4.82961	0	1	0	1	1	NM_002449	D89377	0001501 // skeletal development // traceable author statement /// 0006355 // regulation of transcription, DNA-dependent // inferred from electronic annotation /// 0007275 // multicellular organismal development // inferred from electronic annotation /// 0030326 // embryonic limb morphogenesis // inferred from electronic annotation /// 0045449 // regulation of transcription // inferred from electr…	---
1552658_a_at	NAV3	neuron navigator 3	0.969003	86.9368	1.01574	10.5122	0.991947	52.0216	0	0	0	0	0	1	-1	1	-1	-1		1	0	2.49242	0	1	0	1	1	NM_014903	NM_014903	---	---
225274_at	---	prenylcysteine oxidase 1	0.96689	86.9368	0.834663	31.8431	1.08225	64.619	0	0	0	0	0	1	-1	-1	1	-1		1	0	3.61868	0	1	0	1	1	---	BF247054	---	---
224657_at	ERRFI1	mitogen-inducible gene 6	0.966325	86.9368	0.737803	27.8261	1.10539	59.5055	0	0	0	0	0	1	-1	-1	1	-1		1	0	2.49895	0	1	0	1	1	NM_018948	AL034417	0006950 // response to stress // traceable author statement	---
219290_x_at	DAPP1	dual adaptor of phosphotyrosine and 3-phosphoinositides	0.966065	86.9368	1.00915	42.6553	0.960189	31.9704	0	0	0	0	0	1	-1	1	-1	-1		1	0	1.70441	0	1	0	1	1	NM_014395	NM_014395	0006470 // protein amino acid dephosphorylation // non-traceable author statement /// 0007165 // signal transduction // traceable author statement /// 0007242 // intracellular signaling cascade // inferred from electronic annotation	---
205968_at	KCNS3	potassium voltage-gated channel, delayed-rectifier, subfamily S, member 3	0.964679	86.9368	1.06316	31.8431	1.0808	45.7481	0	0	0	0	0	1	-1	1	1	1		1	0	0.608173	0	1	0	1	1	NM_002252	NM_002252	0006810 // transport // inferred from electronic annotation /// 0006811 // ion transport // inferred from electronic annotation /// 0006813 // potassium ion transport // traceable author statement /// 0006813 // potassium ion transport // inferred from electronic annotation	---
226478_at	TM7SF3	Transmembrane 7 superfamily member 3	0.963932	86.9368	0.942419	45.8993	1.26009	5.63916	0	0	0	0	0	1	-1	-1	1	-1		1	0	3.61868	1	0	1	0	1	NM_016551	BF540749	---	---
228855_at	LOC729777 /// LOC730766	similar to coenzyme A diphosphatase	0.961538	86.9368	0.698165	24.1246	1.1555	58.2375	0	0	0	0	0	1	-1	-1	1	-1		1	0	0.152808	0	1	0	1	1	XM_001127131 /// XM_001131284	AI927964	---	---
229955_at	FBXO3	F-box protein 3	0.959642	86.9368	1.00777	8.37762	0.996418	58.2375	0	0	0	0	0	1	-1	1	-1	-1		1	0	2.49242	0	1	0	1	1	NM_012175 /// NM_033406	AW772096	0006508 // proteolysis // traceable author statement /// 0006512 // ubiquitin cycle // inferred from electronic annotation /// 0016567 // protein ubiquitination // non-traceable author statement	---
230520_at	AIG1	androgen-induced 1	0.954924	86.9368	1.05219	6.12905	1.00657	64.619	0	0	0	0	0	1	-1	1	1	1		1	0	3.72642	0	1	0	1	1	NM_016108	T78402	---	---
241384_x_at	GK5	hypothetical protein MGC40579	0.953022	86.9368	1.0341	8.37762	0.995645	58.2375	0	0	0	0	0	1	-1	1	-1	-1		1	0	1.64207	0	3	0	1	1	NM_001039547	AI866260	0005975 // carbohydrate metabolic process // inferred from electronic annotation /// 0006072 // glycerol-3-phosphate metabolic process // inferred from electronic annotation	---
226145_s_at	FRAS1	Fraser syndrome 1	0.951281	86.9368	1.03258	50.2626	1.45437	38.2923	0	0	0	0	0	1	-1	1	1	1		1	0	1.70441	0	1	0	1	1	NM_025074	AL157471	0007154 // cell communication // inferred from electronic annotation /// 0007156 // homophilic cell adhesion // inferred from electronic annotation	---
206510_at	SIX2	sine oculis homeobox homolog 2 (Drosophila)	0.948199	86.9368	1.06168	42.6553	0.976949	58.2375	0	0	0	0	0	1	-1	1	-1	-1		1	0	2.49242	0	4	0	1	1	NM_016932	AF332197	0006355 // regulation of transcription, DNA-dependent // inferred from electronic annotation /// 0006366 // transcription from RNA polymerase II promoter // not recorded /// 0007275 // multicellular organismal development // inferred from electronic annotation /// 0009653 // anatomical structure morphogenesis // traceable author statement /// 0045449 // regulation of transcription // inferred fro…	---
206511_s_at	SIX2	sine oculis homeobox homolog 2 (Drosophila)	0.94279	53.6053	1.0021	51.2662	0.964009	25.4078	0	0	0	0	0	1	-1	1	-1	-1		1	0	3.61868	0	4	0	1	1	NM_016932	NM_016932	0006355 // regulation of transcription, DNA-dependent // inferred from electronic annotation /// 0006366 // transcription from RNA polymerase II promoter // not recorded /// 0007275 // multicellular organismal development // inferred from electronic annotation /// 0009653 // anatomical structure morphogenesis // traceable author statement /// 0045449 // regulation of transcription // inferred fro…	---
229517_at	PTPDC1	protein tyrosine phosphatase domain containing 1	0.940079	86.9368	0.749881	31.8431	1.00484	66.7772	0	0	0	0	0	1	-1	-1	1	-1		1	0	1.70441	0	2	0	1	1	NM_152422 /// NM_177995	BE046919	0006470 // protein amino acid dephosphorylation // inferred from electronic annotation /// 0016311 // dephosphorylation // inferred from electronic annotation	---
211707_s_at	IQCB1	IQ motif containing B1	0.935698	86.9368	0.962137	50.2626	1.15687	25.4078	0	0	0	0	0	1	-1	-1	1	-1		1	0	3.72642	0	2	0	1	1	NM_001023570 /// NM_001023571	BC005806	---	---
226180_at	WDR36	WD repeat domain 36	0.932642	86.9368	0.811627	38.8414	1.00855	66.7772	0	0	0	0	0	1	-1	-1	1	-1		1	0	2.49895	0	3	0	1	1	NM_139281	BF439595	0006364 // rRNA processing // inferred from sequence or structural similarity /// 0007601 // visual perception // inferred from electronic annotation /// 0050896 // response to stimulus // inferred from electronic annotation	---
1555579_s_at	PTPRM	protein tyrosine phosphatase, receptor type, M	0.931018	86.9368	1.00984	50.2626	1.07311	61.407	0	0	0	0	0	1	-1	1	1	1		1	0	3.72642	0	2	0	1	1	NM_002845	BC029442	0006470 // protein amino acid dephosphorylation // inferred from electronic annotation /// 0006470 // protein amino acid dephosphorylation // traceable author statement /// 0016311 // dephosphorylation // inferred from electronic annotation	---
220089_at	L2HGDH	chromosome 14 open reading frame 160	0.927476	86.9368	0.98891	51.7921	1.07482	58.2375	0	0	0	0	0	1	-1	-1	1	-1		1	0	3.61868	0	1	0	1	1	NM_024884	NM_024884	0006118 // electron transport // inferred from electronic annotation /// 0044267 // cellular protein metabolic process // inferred from direct assay	---
223784_at	TMEM27	transmembrane protein 27	0.915668	53.6053	1.06276	5.05814	0.994678	52.0216	0	0	0	0	0	1	-1	1	-1	-1		1	0	1.70441	0	1	0	1	1	NM_020665	AF229179	0006508 // proteolysis // inferred from electronic annotation	---
209301_at	CA2	carbonic anhydrase II	0.912071	53.6053	2.66943	0.525782	4.00524	0	0	1	1	1	0	1	-1	1	1	1		1	0	0.408474	0	2	0	1	1	NM_000067	M36532	0002009 // morphogenesis of an epithelium // inferred from electronic annotation /// 0006730 // one-carbon compound metabolic process // inferred from electronic annotation /// 0015670 // carbon dioxide transport // inferred from electronic annotation /// 0046903 // secretion // inferred from electronic annotation	---
205027_s_at	MAP3K8	mitogen-activated protein kinase kinase kinase 8	0.908017	53.6053	1.06269	24.1246	0.997859	58.2375	0	0	0	0	0	1	-1	1	-1	-1		1	0	4.82961	0	1	0	1	1	NM_005204	NM_005204	0006468 // protein amino acid phosphorylation // inferred from electronic annotation /// 0006468 // protein amino acid phosphorylation // traceable author statement	---
226281_at	DNER	delta-notch-like EGF repeat-containing transmembrane	0.90079	86.9368	6.75329	0	15.8722	0	0	1	1	1	0	1	-1	1	1	1		1	0	0.408474	0	1	0	1	1	NM_139072	BF059512	0001764 // neuron migration // non-traceable author statement /// 0006897 // endocytosis // non-traceable author statement /// 0007219 // Notch signaling pathway // inferred from electronic annotation /// 0007416 // synaptogenesis // non-traceable author statement /// 0007417 // central nervous system development // inferred from expression pattern	---
228832_at	FLJ20021	hypothetical LOC90024	0.899514	86.9368	1.49453	7.10504	1.10425	63.1672	0	0	0	0	0	1	-1	1	1	1		1	0	3.61868	0	1	0	1	1	XM_028217 /// XM_944210	AI884670	---	---
218856_at	TNFRSF21	tumor necrosis factor receptor superfamily, member 21	0.88561	86.9368	1.12429	19.7666	1.60383	1.49774	0	0	1	1	0	1	-1	1	1	1		1	0	0.152808	0	1	0	1	1	NM_014452	NM_016629	0006915 // apoptosis // inferred from electronic annotation /// 0007165 // signal transduction // inferred from electronic annotation	Apoptosis // GenMAPP /// Apoptosis // GenMAPP
238551_at	FUT11	fucosyltransferase 11 (alpha (1,3) fucosyltransferase)	0.86762	40.2955	1.12028	38.8414	0.816443	15.3187	0	0	0	0	0	1	-1	1	-1	-1		1	0	2.49242	0	1	0	1	1	NM_173540	BF541967	0006486 // protein amino acid glycosylation // inferred from electronic annotation	---
206314_at	ZNF167	zinc finger protein 167	0.861267	86.9368	0.909763	51.2662	1.1562	31.9704	0	0	0	0	0	1	-1	-1	1	-1		1	0	4.82961	0	1	0	1	1	NM_018651 /// NM_025169	NM_018651	0006350 // transcription // inferred from electronic annotation /// 0006355 // regulation of transcription, DNA-dependent // inferred from electronic annotation	---
208296_x_at	TNFAIP8	tumor necrosis factor, alpha-induced protein 8	0.858629	53.6053	0.683744	31.8431	1.03158	66.6574	0	0	0	0	0	1	-1	-1	1	-1		1	0	4.82961	0	2	0	1	1	NM_001077654 /// NM_014350	NM_014350	0006915 // apoptosis // inferred from electronic annotation /// 0006916 // anti-apoptosis // traceable author statement /// 0019987 // negative regulation of anti-apoptosis // inferred from mutant phenotype	---
211822_s_at	NLRP1	NACHT, leucine rich repeat and PYD (pyrin domain) containing 1	0.856254	53.6053	1.21542	24.1246	1.0092	58.2375	0	0	0	0	0	1	-1	1	1	1		1	0	3.72642	1	1	1	1	1	NM_001033053 /// NM_014922 /// NM_033004 /// NM_033006 /// NM_033007	AF229061	0006915 // apoptosis // inferred from electronic annotation /// 0006917 // induction of apoptosis // non-traceable author statement /// 0006917 // induction of apoptosis // inferred from direct assay /// 0006919 // caspase activation // non-traceable author statement /// 0006919 // caspase activation // inferred from direct assay /// 0006952 // defense response // inferred from electronic annotat…	---
214581_x_at	TNFRSF21	tumor necrosis factor receptor superfamily, member 21	0.855781	86.9368	1.10894	27.8261	1.63755	0.400391	0	0	1	1	0	1	-1	1	1	1		1	0	1.64207	0	1	0	1	1	NM_014452	BE568134	0006915 // apoptosis // inferred from electronic annotation /// 0007165 // signal transduction // inferred from electronic annotation	Apoptosis // GenMAPP /// Apoptosis // GenMAPP
226064_s_at	DGAT2	diacylglycerol O-acyltransferase homolog 2 (mouse)	0.851637	53.6053	1.21012	19.7666	1.20989	7.31116	0	0	0	0	0	1	-1	1	1	1		1	0	0.408474	0	1	0	1	1	NM_032564	AW469523	0006071 // glycerol metabolic process // inferred from electronic annotation /// 0006629 // lipid metabolic process // inferred from electronic annotation /// 0008610 // lipid biosynthetic process // inferred from electronic annotation /// 0019432 // triacylglycerol biosynthetic process // inferred from direct assay	---
1556911_at	---	Alstrom syndrome 1	0.828748	53.6053	1.00219	50.2626	0.943652	15.3187	0	0	0	0	0	1	-1	1	-1	-1		1	0	1.05629	0	1	0	1	1	---	BC041487	---	---
225411_at	---	hypothetical protein FLJ14681	0.813364	53.6053	0.785173	38.8414	1.11299	11.5844	0	0	0	0	0	1	-1	-1	1	-1		1	0	0.152808	1	2	1	1	1	---	AI769794	---	---
238017_at	RDHE2	epidermal retinal dehydrogenase 2	0.804863	6.13316	1.03291	45.8993	0.79884	1.18077	0	0	1	1	0	1	-1	1	-1	-1		1	0	0.408474	0	2	0	1	1	NM_138969	AI440266	0008152 // metabolic process // inferred from electronic annotation	---
242583_at	STON2	Stonin 2	0.773903	53.6053	0.748587	7.10504	1.04378	66.7772	0	0	0	0	0	1	-1	-1	1	-1		1	0	3.61868	0	1	0	1	1	NM_033104	AI016305	0006461 // protein complex assembly // inferred from electronic annotation /// 0006886 // intracellular protein transport // inferred from electronic annotation /// 0006897 // endocytosis // inferred from electronic annotation /// 0016192 // vesicle-mediated transport // inferred from electronic annotation /// 0030100 // regulation of endocytosis // inferred from sequence or structural similarity…	---
1557285_at	LOC727738	Amphiregulin (schwannoma-derived growth factor)	0.763433	53.6053	1.24517	2.93004	1.03196	66.7772	0	1	0	1	0	1	-1	1	1	1		1	0	0.608173	0	1	0	1	1	XM_001125684	AI891075	---	---
225412_at	---	hypothetical protein FLJ14681	0.687814	53.6053	0.698216	19.7666	1.02542	66.7772	0	0	0	0	0	1	-1	-1	1	-1		1	0	2.49895	1	2	1	1	1	---	AA761169	---	---
229641_at	---	Transcribed locus, moderately similar to NP_055301.1 neuronal thread protein AD7c-NTP [Homo sapiens]	1.30575	87.3292	1.11695	38.8414	1.04693	66.7772	0	0	0	0	0	1	1	1	1	3	1	-1	0	2.49895	0	0	0	0	0	---	BG252802	---	---
225042_s_at	FAM130A1	chromosome 12 open reading frame 22	1.01264	87.3292	1.03568	8.37762	1.16834	11.5844	0	0	0	0	0	1	1	1	1	3	1	-1	0	3.72642	0	0	0	0	0	NM_030809	AW449343	0006915 // apoptosis // inferred from electronic annotation /// 0043066 // negative regulation of apoptosis // inferred from electronic annotation	---
208129_x_at	RUNX1	runt-related transcription factor 1 (acute myeloid leukemia 1; aml1 oncogene)	1.00285	87.3292	1.0531	27.8261	1.08519	15.3187	0	0	0	0	0	1	1	1	1	3	1	-1	0	3.72642	0	0	0	0	0	NM_001001890 /// NM_001754	NM_001754	0006350 // transcription // inferred from electronic annotation /// 0006355 // regulation of transcription, DNA-dependent // inferred from electronic annotation /// 0006355 // regulation of transcription, DNA-dependent // non-traceable author statement /// 0007275 // multicellular organismal development // traceable author statement /// 0030097 // hemopoiesis // inferred from sequence or structur…	---
1569144_a_at	LOC653325 /// MGC59937	Similar to RIKEN cDNA 2310002J15 gene	1.00063	87.3292	1.28077	14.4106	1.03769	31.9704	0	0	0	0	0	1	1	1	1	3	1	-1	0	1.70441	0	0	0	0	0	NM_199001 /// XM_926890	BC018787	---	---
239995_at	---	hypothetical LOC284409	0.988896	86.9368	0.973911	50.2626	0.98892	52.0216	0	0	0	0	0	1	-1	-1	-1	-3	-1	1	0	0.608173	0	0	0	0	0	---	AI692774	---	---
208999_at	2007-09-08	septin 8	0.985677	86.9368	0.864034	10.5122	0.905917	38.2923	0	0	0	0	0	1	-1	-1	-1	-3	-1	1	0	1.64207	0	0	0	0	0	XM_034872 /// XM_928792 /// XM_933151 /// XM_939009 /// XM_943984 /// XM_943986	D86957	0007049 // cell cycle // inferred from electronic annotation	---
221478_at	BNIP3L	BCL2/adenovirus E1B 19kDa interacting protein 3-like	0.970116	86.9368	0.543576	24.1246	0.522757	0.248836	0	0	1	1	0	1	-1	-1	-1	-3	-1	1	0	2.49242	0	0	0	0	0	NM_004331	AL132665	0006915 // apoptosis // inferred from electronic annotation /// 0006917 // induction of apoptosis // inferred from direct assay /// 0008634 // negative regulation of survival gene product activity // inferred from direct assay /// 0043065 // positive regulation of apoptosis // inferred from electronic annotation /// 0043066 // negative regulation of apoptosis // inferred from direct assay /// 005…	Apoptosis // GenMAPP /// Apoptosis // GenMAPP /// Apoptosis // GenMAPP
205215_at	RNF2	ring finger protein 2	0.967491	86.9368	0.948349	38.8414	0.997138	58.2375	0	0	0	0	0	1	-1	-1	-1	-3	-1	1	0	0.930349	0	0	0	0	0	NM_007212	NM_007212	0006350 // transcription // inferred from electronic annotation /// 0006355 // regulation of transcription, DNA-dependent // inferred from electronic annotation /// 0006512 // ubiquitin cycle // inferred from electronic annotation	---
211208_s_at	CASK	calcium/calmodulin-dependent serine protein kinase (MAGUK family)	0.957544	86.9368	0.767248	38.8414	0.970169	58.2375	0	0	0	0	0	1	-1	-1	-1	-3	-1	1	0	0.930349	0	0	0	0	0	NM_003688	AB039327	0006468 // protein amino acid phosphorylation // inferred from electronic annotation /// 0007155 // cell adhesion // traceable author statement	---
226199_at	UPRT	hypothetical protein MGC23937 similar to CG4798	0.954138	86.9368	0.77697	31.8431	0.912678	52.0216	0	0	0	0	0	1	-1	-1	-1	-3	-1	1	0	0.152808	0	0	0	0	0	NM_145052	AL563795	---	---
218093_s_at	ANKRD10	ankyrin repeat domain 10	0.951714	86.9368	0.835338	6.12905	0.847759	1.03613	0	0	1	1	0	1	-1	-1	-1	-3	-1	1	0	3.61868	0	0	0	0	0	NM_017664	NM_017664	---	---
211366_x_at	CASP1	caspase 1, apoptosis-related cysteine protease (interleukin 1, beta, convertase)	0.947123	86.9368	0.720644	0.721776	0.558035	0.248836	0	1	1	1	0	1	-1	-1	-1	-3	-1	1	0	0.408474	0	0	0	0	0	NM_001223 /// NM_033292 /// NM_033293 /// NM_033294 /// NM_033295	U13698	0006508 // proteolysis // inferred from direct assay /// 0006508 // proteolysis // inferred from electronic annotation /// 0006508 // proteolysis // traceable author statement /// 0006915 // apoptosis // inferred from electronic annotation /// 0006915 // apoptosis // traceable author statement /// 0007165 // signal transduction // traceable author statement /// 0042981 // regulation of apoptosis …	Apoptosis // GenMAPP /// Apoptosis_KEGG // GenMAPP
224595_at	SLC44A1	CDW92 antigen	0.946719	86.9368	0.686746	27.8261	0.886437	4.27051	0	0	1	1	0	1	-1	-1	-1	-3	-1	1	0	3.61868	0	0	0	0	0	NM_022109 /// NM_080546	AK022549	0006810 // transport // inferred from electronic annotation /// 0015871 // choline transport // traceable author statement	---
206011_at	CASP1	caspase 1, apoptosis-related cysteine protease (interleukin 1, beta, convertase)	0.94535	86.9368	0.620066	0.721776	0.51647	0.492512	0	1	1	1	0	1	-1	-1	-1	-3	-1	1	0	4.82961	0	0	0	0	0	NM_001223 /// NM_033292 /// NM_033293 /// NM_033294 /// NM_033295	AI719655	0006508 // proteolysis // inferred from direct assay /// 0006508 // proteolysis // inferred from electronic annotation /// 0006508 // proteolysis // traceable author statement /// 0006915 // apoptosis // inferred from electronic annotation /// 0006915 // apoptosis // traceable author statement /// 0007165 // signal transduction // traceable author statement /// 0042981 // regulation of apoptosis …	Apoptosis // GenMAPP /// Apoptosis_KEGG // GenMAPP
228611_s_at	---	---	0.942902	86.9368	0.774375	38.8414	0.829631	11.5844	0	0	0	0	0	1	-1	-1	-1	-3	-1	1	0	2.49895	0	0	0	0	0	---	BF197274	---	---
226347_at	---	---	0.936753	53.6053	0.947218	31.8431	0.817603	38.2923	0	0	0	0	0	1	-1	-1	-1	-3	-1	1	0	3.61868	0	0	0	0	0	---	AI754928	---	---
211368_s_at	CASP1	caspase 1, apoptosis-related cysteine protease (interleukin 1, beta, convertase)	0.934027	86.9368	0.740203	2.93004	0.538901	0.248836	0	1	1	1	0	1	-1	-1	-1	-3	-1	1	0	0.408474	0	0	0	0	0	NM_001223 /// NM_033292 /// NM_033293 /// NM_033294 /// NM_033295	U13700	0006508 // proteolysis // inferred from direct assay /// 0006508 // proteolysis // inferred from electronic annotation /// 0006508 // proteolysis // traceable author statement /// 0006915 // apoptosis // inferred from electronic annotation /// 0006915 // apoptosis // traceable author statement /// 0007165 // signal transduction // traceable author statement /// 0042981 // regulation of apoptosis …	Apoptosis // GenMAPP /// Apoptosis_KEGG // GenMAPP
211367_s_at	CASP1	caspase 1, apoptosis-related cysteine protease (interleukin 1, beta, convertase)	0.9335	86.9368	0.687825	0.721776	0.569581	1.03613	0	1	1	1	0	1	-1	-1	-1	-3	-1	1	0	0.408474	0	0	0	0	0	NM_001223 /// NM_033292 /// NM_033293 /// NM_033294 /// NM_033295	U13699	0006508 // proteolysis // inferred from direct assay /// 0006508 // proteolysis // inferred from electronic annotation /// 0006508 // proteolysis // traceable author statement /// 0006915 // apoptosis // inferred from electronic annotation /// 0006915 // apoptosis // traceable author statement /// 0007165 // signal transduction // traceable author statement /// 0042981 // regulation of apoptosis …	Apoptosis // GenMAPP /// Apoptosis_KEGG // GenMAPP
228254_at	---	Signal transducing adaptor molecule (SH3 domain and ITAM motif) 2	0.930056	86.9368	0.748673	31.8431	0.854988	38.2923	0	0	0	0	0	1	-1	-1	-1	-3	-1	1	0	0.152808	0	0	0	0	0	---	AW024643	---	---
221194_s_at	LOC51136	PTD016 protein	0.926309	86.9368	0.788282	27.8261	0.861518	31.9704	0	0	0	0	0	1	-1	-1	-1	-3	-1	1	0	1.70441	0	0	0	0	0	NM_016125	NM_016125	---	---
226348_at	---	---	0.924813	86.9368	0.839874	19.7666	0.893019	45.7481	0	0	0	0	0	1	-1	-1	-1	-3	-1	1	0	3.61868	0	0	0	0	0	---	AK026764	---	---
243582_at	SH3RF2	SH3 domain containing ring finger 2	0.919773	87.3292	0.548012	14.4106	0.965658	58.2375	0	0	0	0	0	1	-1	-1	-1	-3	-1	1	0	3.61868	0	0	0	0	0	NM_152550	AW082633	0006512 // ubiquitin cycle // inferred from electronic annotation	---
209778_at	TRIP11	thyroid hormone receptor interactor 11	0.919047	86.9368	0.756902	19.7666	0.881986	45.7481	0	0	0	0	0	1	-1	-1	-1	-3	-1	1	0	3.61868	0	0	0	0	0	NM_004239	AF007217	0006366 // transcription from RNA polymerase II promoter // traceable author statement /// 0006412 // translation // inferred from electronic annotation	---
209970_x_at	CASP1	caspase 1, apoptosis-related cysteine protease (interleukin 1, beta, convertase)	0.914058	86.9368	0.737484	1.47651	0.590595	0.299201	0	1	1	1	0	1	-1	-1	-1	-3	-1	1	0	0.408474	0	0	0	0	0	NM_001223 /// NM_033292 /// NM_033293 /// NM_033294 /// NM_033295	M87507	0006508 // proteolysis // inferred from direct assay /// 0006508 // proteolysis // inferred from electronic annotation /// 0006508 // proteolysis // traceable author statement /// 0006915 // apoptosis // inferred from electronic annotation /// 0006915 // apoptosis // traceable author statement /// 0007165 // signal transduction // traceable author statement /// 0042981 // regulation of apoptosis …	Apoptosis // GenMAPP /// Apoptosis_KEGG // GenMAPP
225284_at	LOC144871	hypothetical protein LOC144871	0.904609	86.9368	0.701515	31.8431	0.938636	31.9704	0	0	0	0	0	1	-1	-1	-1	-3	-1	1	0	0.608173	0	0	0	0	0	---	AA639752	---	---
224543_at	SVEP1	chromosome 9 open reading frame 13	0.89271	86.9368	0.759947	5.05814	0.91664	45.7481	0	0	0	0	0	1	-1	-1	-1	-3	-1	1	0	0.378372	0	0	0	0	0	NM_153366 /// XM_928623 /// XM_941266	AF308289	---	---
222761_at	BIVM	basic, immunoglobulin-like variable motif containing	0.879615	86.9368	0.70859	31.8431	0.92511	38.2923	0	0	0	0	0	1	-1	-1	-1	-3	-1	1	0	1.70441	0	0	0	0	0	NM_017693	AI862694	---	---
203753_at	TCF4	transcription factor 4	0.873309	53.6053	0.865719	27.8261	0.872302	0.492512	0	0	1	1	0	1	-1	-1	-1	-3	-1	1	0	1.70441	0	0	0	0	0	NM_001083962 /// NM_003199	NM_003199	0000122 // negative regulation of transcription from RNA polymerase II promoter // inferred from electronic annotation /// 0006350 // transcription // inferred from electronic annotation /// 0006355 // regulation of transcription, DNA-dependent // inferred from electronic annotation /// 0045449 // regulation of transcription // inferred from electronic annotation /// 0045893 // positive regulatio…	---
1552767_a_at	HS6ST2	heparan sulfate 6-O-sulfotransferase 2	0.867035	53.6053	0.812814	38.8414	0.993584	58.2375	0	0	0	0	0	1	-1	-1	-1	-3	-1	1	0	0.408474	0	0	0	0	0	NM_001077188 /// NM_147175	NM_147174	---	---
238506_at	LRRC58	hypothetical protein LOC116064	0.863748	53.6053	0.992715	52.4112	0.979677	58.2375	0	0	0	0	0	1	-1	-1	-1	-3	-1	1	0	0.152808	0	0	0	0	0	XM_057296 /// XM_938862	BG285274	---	---
217540_at	---	Transcribed locus, moderately similar to NP_055301.1 neuronal thread protein AD7c-NTP [Homo sapiens]	0.856591	40.2955	0.981569	38.8414	0.981662	38.2923	0	0	0	0	0	1	-1	-1	-1	-3	-1	1	0	2.49895	0	0	0	0	0	---	AA721025	---	---
216272_x_at	SYDE1	hypothetical protein FLJ13511	0.855821	53.6053	0.881482	24.1246	0.802708	1.83684	0	0	1	1	0	1	-1	-1	-1	-3	-1	1	0	1.64207	0	0	0	0	0	NM_033025	AF209931	0007165 // signal transduction // inferred from electronic annotation	---
236649_at	DTWD1	x 009 protein	0.838481	53.6053	0.899825	31.8431	0.991589	58.2375	0	0	0	0	0	1	-1	-1	-1	-3	-1	1	0	1.05629	0	0	0	0	0	NM_020234	AA907927	---	---
215017_s_at	FNBP1L	formin binding protein 1-like	0.794921	53.6053	0.66251	27.8261	0.80985	5.63916	0	0	0	0	0	1	-1	-1	-1	-3	-1	1	0	4.82961	0	0	0	0	0	NM_001024948 /// NM_017737	AW270932	0006412 // translation // inferred from electronic annotation /// 0006897 // endocytosis // inferred from electronic annotation	---
228151_at	---	Transcribed locus	0.791196	40.2955	0.80463	31.8431	0.801766	15.3187	0	0	0	0	0	1	-1	-1	-1	-3	-1	1	0	3.61868	0	0	0	0	0	---	BF970431	---	---
223268_at	C11orf54	PTD012 protein	0.763921	23.6627	0.828662	38.8414	0.799365	2.40197	0	0	1	1	0	1	-1	-1	-1	-3	-1	1	0	4.82961	0	0	0	0	0	NM_014039	BF109592	---	---
1558080_s_at	LOC144871	hypothetical protein LOC144871	0.761047	53.6053	0.802731	31.8431	0.964786	52.0216	0	0	0	0	0	1	-1	-1	-1	-3	-1	1	0	0.608173	0	0	0	0	0	---	BG913589	---	---
207620_s_at	CASK	calcium/calmodulin-dependent serine protein kinase (MAGUK family)	0.725589	32.4616	0.746018	31.8431	0.87777	25.4078	0	0	0	0	0	1	-1	-1	-1	-3	-1	1	0	4.82961	0	0	0	0	0	NM_003688	NM_003688	0006468 // protein amino acid phosphorylation // inferred from electronic annotation /// 0007155 // cell adhesion // traceable author statement	---
235606_at	LOC344595	hypothetical LOC344595	0.709991	15.8494	0.946149	45.8993	0.75896	1.83684	0	0	1	1	0	1	-1	-1	-1	-3	-1	1	0	1.70441	0	0	0	0	0	XM_001128525 /// XM_943541	AA417117	---	---
218701_at	LACTB2	lactamase, beta 2	0.664059	6.13316	0.775729	31.8431	0.881723	45.7481	0	0	0	0	0	1	-1	-1	-1	-3	-1	1	0	1.70441	0	0	0	0	0	NM_016027	NM_016027	---	---
201150_s_at	TIMP3	tissue inhibitor of metalloproteinase 3 (Sorsby fundus dystrophy, pseudoinflammatory)	1.23027	32.4616	0.724044	6.12905	0.722162	1.83684	0	0	1	1	0	1	1	-1	-1	-1		-1	0	1.64207	0	0	0	0	0	NM_000362	NM_000362	0007169 // transmembrane receptor protein tyrosine kinase signaling pathway // non-traceable author statement /// 0007601 // visual perception // inferred from electronic annotation /// 0008624 // induction of apoptosis by extracellular signals // non-traceable author statement /// 0050896 // response to stimulus // inferred from electronic annotation	Matrix_Metalloproteinases // GenMAPP /// Matrix_Metalloproteinases // GenMAPP
209360_s_at	RUNX1	runt-related transcription factor 1 (acute myeloid leukemia 1; aml1 oncogene)	1.22862	87.3292	0.75544	27.8261	1.14	59.5055	0	0	0	0	0	1	1	-1	1	1		-1	0	2.49242	0	0	0	0	0	NM_001001890 /// NM_001754	D43968	0006350 // transcription // inferred from electronic annotation /// 0006355 // regulation of transcription, DNA-dependent // inferred from electronic annotation /// 0006355 // regulation of transcription, DNA-dependent // non-traceable author statement /// 0007275 // multicellular organismal development // traceable author statement /// 0030097 // hemopoiesis // inferred from sequence or structur…	---
224771_at	NAV1	neuron navigator 1	1.15168	87.3292	1.29825	14.4106	0.768482	15.3187	0	0	0	0	0	1	1	1	-1	1		-1	0	2.49895	0	0	0	0	0	NM_020443	AI937060	0007275 // multicellular organismal development // inferred from electronic annotation /// 0007399 // nervous system development // inferred from electronic annotation /// 0030154 // cell differentiation // inferred from electronic annotation	---
224772_at	NAV1	neuron navigator 1	1.10758	87.3292	0.965042	48.4319	0.895919	52.0216	0	0	0	0	0	1	1	-1	-1	-1		-1	0	3.72642	0	0	0	0	0	NM_020443	AB032977	0007275 // multicellular organismal development // inferred from electronic annotation /// 0007399 // nervous system development // inferred from electronic annotation /// 0030154 // cell differentiation // inferred from electronic annotation	---
231145_at	---	---	1.03735	87.3292	1.01762	7.10504	0.995195	58.2375	0	0	0	0	0	1	1	1	-1	1		-1	0	1.70441	0	0	0	0	0	---	AI810632	---	---
216105_x_at	PPP2R4	protein phosphatase 2A, regulatory subunit B' (PR 53)	1.01096	87.3292	0.99333	52.5564	1.02356	66.7772	0	0	0	0	0	1	1	-1	1	1		-1	0	2.49242	0	0	0	0	0	NM_021131 /// NM_178000 /// NM_178001 /// NM_178003	X86428	0006470 // protein amino acid dephosphorylation // non-traceable author statement /// 0035307 // positive regulation of protein amino acid dephosphorylation // inferred from direct assay /// 0035308 // negative regulation of protein amino acid dephosphorylation // inferred from direct assay /// 0043666 // regulation of phosphoprotein phosphatase activity // inferred from direct assay	Glycogen_Metabolism // GenMAPP
223385_at	CYP2S1	cytochrome P450, family 2, subfamily S, polypeptide 1	1.00035	86.9368	0.993879	52.4112	0.653647	2.40197	0	0	1	1	0	1	1	-1	-1	-1		-1	0	1.70441	0	0	0	0	0	NM_030622	AF335278	0006118 // electron transport // non-traceable author statement /// 0006118 // electron transport // inferred from electronic annotation	---
1559322_at	LOC727916	Protein tyrosine phosphatase type IVA, member 1	0.99876	86.9368	1.04354	14.4106	1.00455	66.7772	0	0	0	0	0	1	-1	1	1	1		1	0	4.82961	0	0	0	0	0	XM_001126149	BC040303	---	---
1557729_at	GRK5	FP2025	0.998278	86.9368	1.01297	8.37762	0.998015	58.2375	0	0	0	0	0	1	-1	1	-1	-1		1	0	1.70441	0	0	0	0	0	NM_005308	AK097099	0006468 // protein amino acid phosphorylation // inferred from electronic annotation /// 0007165 // signal transduction // inferred from electronic annotation /// 0007188 // G-protein signaling, coupled to cAMP nucleotide second messenger // traceable author statement /// 0008277 // regulation of G-protein coupled receptor protein signaling pathway // traceable author statement	Calcium_regulation_in_cardiac_cells // GenMAPP /// Smooth_muscle_contraction // GenMAPP
1552309_a_at	NEXN	nexilin (F actin binding protein)	0.996745	86.9368	1.00614	10.5122	0.993977	52.0216	0	0	0	0	0	1	-1	1	-1	-1		1	0	1.70441	0	0	0	0	0	NM_144573	NM_144573	---	---
1567906_at	SOX4	---	0.99462	86.9368	1.00524	14.4106	0.997822	58.2375	0	0	0	0	0	1	-1	1	-1	-1		1	0	3.72642	0	0	0	0	0	NM_003107	X65661	0006350 // transcription // inferred from electronic annotation /// 0006355 // regulation of transcription, DNA-dependent // inferred from electronic annotation /// 0031017 // exocrine pancreas development // inferred from electronic annotation	---
228699_at	NRP2	---	0.992913	86.9368	1.00978	10.5122	0.995175	52.0216	0	0	0	0	0	1	-1	1	-1	-1		1	0	4.82961	0	0	0	0	0	NM_003872 /// NM_018534 /// NM_201264 /// NM_201266 /// NM_201267 /// NM_201279	AI741712	0001525 // angiogenesis // non-traceable author statement /// 0007155 // cell adhesion // inferred from electronic annotation /// 0007155 // cell adhesion // non-traceable author statement /// 0007275 // multicellular organismal development // inferred from electronic annotation /// 0007399 // nervous system development // inferred from electronic annotation /// 0007411 // axon guidance // tracea…	---
239808_at	---	Phosphatidylinositol transfer protein, cytoplasmic 1	0.99262	86.9368	1.01498	10.5122	0.996059	58.2375	0	0	0	0	0	1	-1	1	-1	-1		1	0	3.61868	0	0	0	0	0	---	AI084489	---	---
232679_at	---	---	0.990983	86.9368	1.01488	10.5122	0.994388	52.0216	0	0	0	0	0	1	-1	1	-1	-1		1	0	0.408474	0	0	0	0	0	---	AL137538	---	---
243973_at	---	Transcribed locus, moderately similar to NP_997277.1 FLJ45949 protein [Homo sapiens]	0.989122	86.9368	1.06032	14.4106	1.03192	59.5055	0	0	0	0	0	1	-1	1	1	1		1	0	1.70441	0	0	0	0	0	---	R67076	---	---
212240_s_at	PIK3R1	phosphoinositide-3-kinase, regulatory subunit 1 (p85 alpha)	0.988836	87.3292	0.866203	42.6553	1.31197	3.47614	0	0	1	1	0	1	-1	-1	1	-1		1	0	0.408474	0	0	0	0	0	NM_181504 /// NM_181523 /// NM_181524	AI679268	0006955 // immune response // inferred from electronic annotation /// 0007165 // signal transduction // inferred from electronic annotation /// 0007242 // intracellular signaling cascade // non-traceable author statement /// 0007242 // intracellular signaling cascade // inferred from electronic annotation /// 0008286 // insulin receptor signaling pathway // inferred from physical interaction /// …	---
1556097_at	---	---	0.98794	86.9368	1.02488	14.4106	1.00606	66.7772	0	0	0	0	0	1	-1	1	1	1		1	0	3.61868	0	0	0	0	0	---	CA442342	---	---
1557637_at	---	Protein phosphatase 3 (formerly 2B), catalytic subunit, alpha isoform (calcineurin A alpha)	0.986119	86.9368	1.0042	42.6553	0.993768	52.0216	0	0	0	0	0	1	-1	1	-1	-1		1	0	4.82961	0	0	0	0	0	---	BC038734	---	---
1555875_at	---	Homo sapiens, clone IMAGE:3604678, mRNA	0.984748	87.3292	1.0233	51.2662	0.932666	45.7481	0	0	0	0	0	1	-1	1	-1	-1		1	0	0.930349	0	0	0	0	0	---	BU733713	---	---
223204_at	C4orf18	hypothetical protein DKFZp434L142	0.984665	86.9368	1.01856	14.4106	0.996143	58.2375	0	0	0	0	0	1	-1	1	-1	-1		1	0	0.408474	0	0	0	0	0	NM_001031700 /// NM_016613	AF260333	---	---
241507_x_at	---	---	0.983284	86.9368	1.06009	10.5122	1.13114	38.2923	0	0	0	0	0	1	-1	1	1	1		1	0	0.408474	0	0	0	0	0	---	AA933082	---	---
226034_at	---	Homo sapiens, clone IMAGE:3881549, mRNA	0.981643	86.9368	1.0152	52.5564	1.24378	25.4078	0	0	0	0	0	1	-1	1	1	1		1	0	0.378372	0	0	0	0	0	---	BE222344	---	---
239331_at	---	Transcribed locus	0.979831	86.9368	1.04564	14.4106	1.0071	63.1672	0	0	0	0	0	1	-1	1	1	1		1	0	0.152808	0	0	0	0	0	---	AW954199	---	---
1563357_at	---	---	0.979024	86.9368	1.00825	48.4319	0.995406	58.2375	0	0	0	0	0	1	-1	1	-1	-1		1	0	0.408474	0	0	0	0	0	---	AL049245	---	---
227290_at	---	CDNA FLJ13598 fis, clone PLACE1009921	0.977037	86.9368	1.02438	10.5122	0.994173	58.2375	0	0	0	0	0	1	-1	1	-1	-1		1	0	1.64207	0	0	0	0	0	---	AU157881	---	---
227236_at	TSPAN2	tetraspan 2	0.976669	86.9368	1.00966	14.4106	0.991917	45.7481	0	0	0	0	0	1	-1	1	-1	-1		1	0	2.49895	0	0	0	0	0	NM_005725	AI743596	0006928 // cell motility // not recorded /// 0007155 // cell adhesion // not recorded /// 0008283 // cell proliferation // not recorded	---
215586_at	---	Protein phosphatase 3 (formerly 2B), catalytic subunit, beta isoform (calcineurin A beta)	0.976462	86.9368	1.05635	14.4106	0.99818	58.2375	0	0	0	0	0	1	-1	1	-1	-1		1	0	4.82961	0	0	0	0	0	---	AK024173	---	---
212239_at	PIK3R1	phosphoinositide-3-kinase, regulatory subunit 1 (p85 alpha)	0.972736	87.3292	0.847674	38.8414	1.26499	5.63916	0	0	0	0	0	1	-1	-1	1	-1		1	0	0.608173	0	0	0	0	0	NM_181504 /// NM_181523 /// NM_181524	AI680192	0006955 // immune response // inferred from electronic annotation /// 0007165 // signal transduction // inferred from electronic annotation /// 0007242 // intracellular signaling cascade // non-traceable author statement /// 0007242 // intracellular signaling cascade // inferred from electronic annotation /// 0008286 // insulin receptor signaling pathway // inferred from physical interaction /// …	---
1561731_at	---	Homo sapiens, clone IMAGE:5268630, mRNA	0.972288	86.9368	1.03084	19.7666	0.997633	58.2375	0	0	0	0	0	1	-1	1	-1	-1		1	0	0.930349	0	0	0	0	0	---	BC029578	---	---
220230_s_at	CYB5R2	cytochrome b5 reductase b5R.2	0.971131	86.9368	1.56767	10.5122	0.809016	15.3187	0	0	0	0	0	1	-1	1	-1	-1		1	0	0.378372	0	0	0	0	0	NM_016229	NM_016229	0006118 // electron transport // inferred from direct assay /// 0006118 // electron transport // inferred from electronic annotation /// 0006694 // steroid biosynthetic process // inferred from electronic annotation /// 0008610 // lipid biosynthetic process // inferred from electronic annotation /// 0016126 // sterol biosynthetic process // inferred from electronic annotation	---
232876_at	---	CDNA: FLJ21881 fis, clone HEP02746	0.964858	86.9368	1.02108	19.7666	1.00084	66.7772	0	0	0	0	0	1	-1	1	1	1		1	0	3.61868	0	0	0	0	0	---	AK025534	---	---
1558882_at	LOC401233	Similar to HIV TAT specific factor 1; cofactor required for Tat activation of HIV-1 transcription	0.964006	86.9368	1.05594	31.8431	0.968876	52.0216	0	0	0	0	0	1	-1	1	-1	-1		1	0	1.64207	0	0	0	0	0	NM_001013680	BI868572	---	---
243378_at	---	Transcribed locus	0.962599	86.9368	1.03667	14.4106	0.99489	58.2375	0	0	0	0	0	1	-1	1	-1	-1		1	0	3.72642	0	0	0	0	0	---	BE673747	---	---
238311_at	---	KIAA0776	0.962395	86.9368	1.06045	10.5122	0.993154	58.2375	0	0	0	0	0	1	-1	1	-1	-1		1	0	1.05629	0	0	0	0	0	---	BF940192	---	---
226800_at	KIAA1799	KIAA1799 protein	0.955109	86.9368	0.802102	42.6553	1.07102	66.7772	0	0	0	0	0	1	-1	-1	1	-1		1	0	1.70441	0	0	0	0	0	NM_032437	AL109925	---	---
231969_at	STOX2	---	0.953047	86.9368	1.13331	8.37762	1.0613	38.2923	0	0	0	0	0	1	-1	1	1	1		1	0	3.61868	0	0	0	0	0	NM_020225	AB037813	---	---
225479_at	LRRC58	CDNA FLJ32247 fis, clone PROST1000120	0.951784	86.9368	0.658478	31.8431	1.00793	66.7772	0	0	0	0	0	1	-1	-1	1	-1		1	0	1.05629	0	0	0	0	0	XM_057296 /// XM_938862	AL524175	---	---
238699_s_at	CASK	calcium/calmodulin-dependent serine protein kinase (MAGUK family)	0.951527	86.9368	1.2231	19.7666	0.950089	11.5844	0	0	0	0	0	1	-1	1	-1	-1		1	0	2.49895	0	0	0	0	0	NM_003688	AI659225	0006468 // protein amino acid phosphorylation // inferred from electronic annotation /// 0007155 // cell adhesion // traceable author statement	---
1554007_at	---	---	0.942923	86.9368	0.464787	19.7666	1.21777	61.407	0	0	0	0	0	1	-1	-1	1	-1		1	0	2.49895	0	0	0	0	0	---	BC036488	---	---
214934_at	ATP9B	ATPase, Class II, type 9B	0.940514	86.9368	1.02807	48.4319	0.963744	45.7481	0	0	0	0	0	1	-1	1	-1	-1		1	0	3.61868	0	0	0	0	0	NM_198531	AW411030	0006810 // transport // inferred from electronic annotation /// 0008152 // metabolic process // inferred from electronic annotation /// 0015914 // phospholipid transport // inferred from electronic annotation /// 0015917 // aminophospholipid transport // non-traceable author statement	---
227001_at	NPAL2	Hypothetical protein FLJ13955	0.936426	86.9368	1.03554	52.5172	1.04679	66.361	0	0	0	0	0	1	-1	1	1	1		1	0	4.82961	0	0	0	0	0	NM_024759	AI096706	---	---
223845_at	LOC144305	hypothetical protein BC001437	0.936087	53.6053	0.931334	31.8431	1.03235	59.5055	0	0	0	0	0	1	-1	-1	1	-1		1	0	2.49895	0	0	0	0	0	---	BC001437	---	---
228245_s_at	LOC728715 /// OVOS2	similar to ovostatin-2	0.933109	53.6053	0.831633	4.34349	1.12423	61.407	0	1	0	1	0	1	-1	-1	1	-1		1	0	0.608173	0	0	0	0	0	NM_001080502 /// XM_001128260 /// XM_495917 /// XM_938118	AW594320	---	---
223251_s_at	ANKRD10	ankyrin repeat domain 10	0.929325	53.6053	1.07451	24.1246	0.943958	52.0216	0	0	0	0	0	1	-1	1	-1	-1		1	0	1.70441	0	0	0	0	0	NM_017664	BC001727	---	---
238020_at	PSMC2	Proteasome (prosome, macropain) 26S subunit, ATPase, 2	0.927084	86.9368	0.963551	50.2626	1.0535	66.361	0	0	0	0	0	1	-1	-1	1	-1		1	0	1.70441	0	0	0	0	0	NM_002803	BG166796	0006508 // proteolysis // not recorded /// 0030163 // protein catabolic process // inferred from electronic annotation	Proteasome_Degradation // GenMAPP
228124_at	ABHD12	chromosome 20 open reading frame 22	0.926639	86.9368	1.24881	14.4106	1.06594	66.7772	0	0	0	0	0	1	-1	1	1	1		1	0	1.70441	0	0	0	0	0	NM_001042472 /// NM_015600	AW303865	---	---
205361_s_at	PFDN4	prefoldin 4	0.923369	86.9368	1.03355	50.2626	1.01642	66.7772	0	0	0	0	0	1	-1	1	1	1		1	0	2.49895	0	0	0	0	0	NM_002623	AI718295	0006457 // protein folding // inferred from electronic annotation /// 0007022 // chaperonin-mediated tubulin folding // traceable author statement	---
218705_s_at	SNX24	sorting nexing 24	0.921503	86.9368	0.895418	42.6553	1.09197	66.7772	0	0	0	0	0	1	-1	-1	1	-1		1	0	2.49895	0	0	0	0	0	NM_014035	NM_014035	0006810 // transport // inferred from electronic annotation /// 0007154 // cell communication // inferred from electronic annotation /// 0015031 // protein transport // inferred from electronic annotation	---
1557961_s_at	---	---	0.90667	86.9368	1.01654	48.4319	0.899949	15.3187	0	0	0	0	0	1	-1	1	-1	-1		1	0	4.82961	0	0	0	0	0	---	BG492376	---	---
227221_at	---	Homo sapiens, clone IMAGE:5261213, mRNA	0.905253	86.9368	0.787372	38.8414	1.27828	19.6774	0	0	0	0	0	1	-1	-1	1	-1		1	0	4.82961	0	0	0	0	0	---	N36085	---	---
238673_at	---	Transcribed locus	0.90015	86.9368	0.534806	31.8431	1.18726	52.0216	0	0	0	0	0	1	-1	-1	1	-1		1	0	1.70441	0	0	0	0	0	---	AV724325	---	---
235289_at	EIF5A2	eukaryotic translation initiation factor 5A2	0.899545	53.6053	1.03323	10.5122	0.992216	52.0216	0	0	0	0	0	1	-1	1	-1	-1		1	0	0.408474	0	0	0	0	0	NM_020390	AV747725	0006412 // translation // inferred from electronic annotation /// 0006413 // translational initiation // inferred from electronic annotation	---
1557636_a_at	LOC136288	hypothetical protein LOC136288	0.897903	53.6053	1.11552	3.88467	0.995959	58.2375	0	1	0	1	0	1	-1	1	-1	-1		1	0	3.61868	0	0	0	0	0	XM_059832 /// XM_374435 /// XM_937047	BC031107	---	---
228315_at	---	Homo sapiens, clone IMAGE:5261213, mRNA	0.889758	53.6053	1.15513	45.8993	0.826886	31.9704	0	0	0	0	0	1	-1	1	-1	-1		1	0	3.61868	0	0	0	0	0	---	AI632728	---	---
239472_at	---	Transcribed locus	0.888168	86.9368	1.01543	24.1246	0.992285	52.0216	0	0	0	0	0	1	-1	1	-1	-1		1	0	3.72642	0	0	0	0	0	---	AI819387	---	---
236545_at	---	Protein phosphatase 3 (formerly 2B), catalytic subunit, alpha isoform (calcineurin A alpha)	0.886589	86.9368	1.0115	10.5122	0.993456	52.0216	0	0	0	0	0	1	-1	1	-1	-1		1	0	2.49242	0	0	0	0	0	---	AA532718	---	---
226204_at	C22orf29	hypothetical protein FLJ21125	0.884979	40.2955	0.915055	0.53359	1.02927	66.7772	0	1	0	1	0	1	-1	-1	1	-1		1	0	1.70441	0	0	0	0	0	NM_024627	AI832193	---	---
226670_s_at	C20orf119	Chromosome 20 open reading frame 119	0.884483	86.9368	0.811793	38.8414	1.25382	65.5674	0	0	0	0	0	1	-1	-1	1	-1		1	0	3.61868	0	0	0	0	0	XM_001130728 /// XM_001131956	AL109839	---	---
235296_at	EIF5A2	eukaryotic translation initiation factor 5A2	0.879912	86.9368	0.990341	42.6553	1.00702	61.407	0	0	0	0	0	1	-1	-1	1	-1		1	0	0.408474	0	0	0	0	0	NM_020390	BG500474	0006412 // translation // inferred from electronic annotation /// 0006413 // translational initiation // inferred from electronic annotation	---
230030_at	HS6ST2	heparan sulfate 6-O-sulfotransferase 2	0.872624	86.9368	0.707719	31.8431	1.13828	15.3187	0	0	0	0	0	1	-1	-1	1	-1		1	0	0.408474	0	0	0	0	0	NM_001077188 /// NM_147175	AI767756	---	---
1559952_x_at	FAM66C	hypothetical gene supported by BC034777	0.854591	53.6053	1.12317	14.4106	1.00567	66.7772	0	0	0	0	0	1	-1	1	1	1		1	0	1.70441	0	0	0	0	0	XM_001127975	AI140607	---	---
235179_at	ZNF641	hypothetical protein FLJ31295	0.845554	53.6053	1.24954	4.34349	0.850322	45.7481	0	1	0	1	0	1	-1	1	-1	-1		1	0	0.408474	0	0	0	0	0	NM_152320	BF541598	0006350 // transcription // inferred from electronic annotation /// 0006355 // regulation of transcription, DNA-dependent // inferred from electronic annotation	---
242474_s_at	LOC203547	hypothetical protein LOC203547	0.823947	53.6053	1.10391	7.10504	1.28804	61.407	0	0	0	0	0	1	-1	1	1	1		1	0	4.82961	0	0	0	0	0	NM_001017980	BG036203	---	---
225585_at	RAP2A	RAP2A, member of RAS oncogene family	0.805704	53.6053	0.737655	31.8431	1.00109	66.7772	0	0	0	0	0	1	-1	-1	1	-1		1	0	1.70441	0	0	0	0	0	NM_021033	AI963476	0007165 // signal transduction // traceable author statement /// 0007264 // small GTPase mediated signal transduction // inferred from electronic annotation	---
204224_s_at	GCH1	GTP cyclohydrolase 1 (dopa-responsive dystonia)	0.613298	32.4616	0.759164	42.6553	1.03949	66.7772	0	0	0	0	0	1	-1	-1	1	-1		1	0	1.70441	0	0	0	0	0	NM_000161 /// NM_001024024 /// NM_001024070 /// NM_001024071	NM_000161	0006559 // L-phenylalanine catabolic process // inferred from electronic annotation /// 0006729 // tetrahydrobiopterin biosynthetic process // inferred from electronic annotation /// 0006809 // nitric oxide biosynthetic process // traceable author statement /// 0019438 // aromatic compound biosynthetic process // inferred from electronic annotation /// 0042133 // neurotransmitter metabolic proces…	---
1552575_a_at	NA	chromosome 6 open reading frame 141	NA	NA	NA	NA	NA	NA	0	0	0	0	0	0	0	0	0	0		1	0	2.49895	0	1	0	1	1	NA	NM_153344	NA	NA
1552782_at	NA	hypothetical protein MGC34032	NA	NA	NA	NA	NA	NA	0	0	0	0	0	0	0	0	0	0		1	0	0.408474	0	1	0	1	1	NA	AK091400	NA	NA
1552865_a_at	NA	hypothetical protein FLJ36004	NA	NA	NA	NA	NA	NA	0	0	0	0	0	0	0	0	0	0		1	0	4.82961	0	1	0	1	1	NA	NM_152590	NA	NA
1553336_a_at	NA	hypothetical protein FLJ35954	NA	NA	NA	NA	NA	NA	0	0	0	0	0	0	0	0	0	0		1	0	1.70441	0	2	0	1	1	NA	NM_152622	NA	NA
1553376_a_at	NA	hypothetical protein FLJ32940	NA	NA	NA	NA	NA	NA	0	0	0	0	0	0	0	0	0	0		-1	0	4.82961	0	1	0	1	1	NA	NM_144619	NA	NA
1553450_s_at	NA	hypothetical protein FLJ36701	NA	NA	NA	NA	NA	NA	0	0	0	0	0	0	0	0	0	0		1	0	2.49895	0	1	0	1	1	NA	NM_173617	NA	NA
1553924_at	NA	hypothetical protein BC014341	NA	NA	NA	NA	NA	NA	0	0	0	0	0	0	0	0	0	0		1	0	1.70441	1	0	1	0	1	NA	NM_138784	NA	NA
1555009_a_at	NA	synaptojanin 2	NA	NA	NA	NA	NA	NA	0	0	0	0	0	0	0	0	0	0		1	0	1.70441	0	1	0	1	1	NA	BC043277	NA	NA
1555118_at	NA	ectonucleoside triphosphate diphosphohydrolase 3	NA	NA	NA	NA	NA	NA	0	0	0	0	0	0	0	0	0	0		1	0	1.70441	0	1	0	1	1	NA	BC029869	NA	NA
1555175_a_at	NA	MAWD binding protein	NA	NA	NA	NA	NA	NA	0	0	0	0	0	0	0	0	0	0		1	0	2.49895	0	1	0	1	1	NA	BC009738	NA	NA
1555624_a_at	NA	slingshot homolog 1 (Drosophila)	NA	NA	NA	NA	NA	NA	0	0	0	0	0	0	0	0	0	0		1	0	0.378372	0	2	0	1	1	NA	AB072357	NA	NA
1557309_at	NA	family with sequence similarity 31, member B	NA	NA	NA	NA	NA	NA	0	0	0	0	0	0	0	0	0	0		1	0	0.408474	0	1	0	1	1	NA	BC016588	NA	NA
1557741_at	NA	Uronyl-2-sulfotransferase	NA	NA	NA	NA	NA	NA	0	0	0	0	0	0	0	0	0	0		1	0	2.49242	0	4	0	1	1	NA	BC034817	NA	NA
1557749_at	NA	EH domain binding protein 1-like 1	NA	NA	NA	NA	NA	NA	0	0	0	0	0	0	0	0	0	0		1	0	0.608173	0	1	0	1	1	NA	AK092750	NA	NA
1557852_at	NA	Polyhomeotic-like 2 (Drosophila)	NA	NA	NA	NA	NA	NA	0	0	0	0	0	0	0	0	0	0		1	0	2.49895	0	2	0	1	1	NA	AW418842	NA	NA
1558557_at	NA	esophageal cancer associated protein	NA	NA	NA	NA	NA	NA	0	0	0	0	0	0	0	0	0	0		1	0	2.49242	0	2	0	1	1	NA	AL833428	NA	NA
1558795_at	NA	LOC441157	NA	NA	NA	NA	NA	NA	0	0	0	0	0	0	0	0	0	0		-1	0	1.70441	0	1	0	1	1	NA	AL833240	NA	NA
1559169_at	NA	Mannosidase, alpha, class 1C, member 1	NA	NA	NA	NA	NA	NA	0	0	0	0	0	0	0	0	0	0		1	0	1.05629	0	1	0	1	1	NA	AK092991	NA	NA
1559612_at	NA	E74-like factor 2 (ets domain transcription factor)	NA	NA	NA	NA	NA	NA	0	0	0	0	0	0	0	0	0	0		1	0	0.608173	0	1	0	1	1	NA	AI086192	NA	NA
1561566_at	NA	hypothetical protein LOC285501	NA	NA	NA	NA	NA	NA	0	0	0	0	0	0	0	0	0	0		1	0	0.608173	0	2	0	1	1	NA	BC033326	NA	NA
1561951_at	NA	solute carrier family 5 (sodium/glucose cotransporter), member 12	NA	NA	NA	NA	NA	NA	0	0	0	0	0	0	0	0	0	0		1	0	0.408474	0	1	0	1	1	NA	BC029048	NA	NA
1562234_a_at	NA	neuron navigator 3	NA	NA	NA	NA	NA	NA	0	0	0	0	0	0	0	0	0	0		1	0	1.05629	0	1	0	1	1	NA	AF397731	NA	NA
1562772_a_at	NA	DAN domain family, member 5	NA	NA	NA	NA	NA	NA	0	0	0	0	0	0	0	0	0	0		1	0	3.61868	0	1	0	1	1	NA	BC025333	NA	NA
1563841_at	NA	Meis1, myeloid ecotropic viral integration site 1 homolog 2 (mouse)	NA	NA	NA	NA	NA	NA	0	0	0	0	0	0	0	0	0	0		1	0	3.61868	0	1	0	1	1	NA	AL832549	NA	NA
1563874_at	NA	hypothetical protein FLJ38736	NA	NA	NA	NA	NA	NA	0	0	0	0	0	0	0	0	0	0		1	0	0.408474	0	3	0	1	1	NA	AK096055	NA	NA
1564164_at	NA	hypothetical protein FLJ20054	NA	NA	NA	NA	NA	NA	0	0	0	0	0	0	0	0	0	0		1	0	3.72642	0	1	0	1	1	NA	AL831839	NA	NA
1569072_s_at	NA	ATP-binding cassette, sub-family B (MDR/TAP), member 5	NA	NA	NA	NA	NA	NA	0	0	0	0	0	0	0	0	0	0		1	0	4.82961	0	3	0	1	1	NA	U66692	NA	NA
1569256_a_at	NA	family with sequence similarity 43, member B	NA	NA	NA	NA	NA	NA	0	0	0	0	0	0	0	0	0	0		1	0	2.49242	0	3	0	1	1	NA	BC015675	NA	NA
1570169_at	NA	CUB and Sushi multiple domains 2	NA	NA	NA	NA	NA	NA	0	0	0	0	0	0	0	0	0	0		1	0	1.05629	0	1	0	1	1	NA	BC031871	NA	NA
1570352_at	NA	ataxia telangiectasia mutated (includes complementation groups A, C and D)	NA	NA	NA	NA	NA	NA	0	0	0	0	0	0	0	0	0	0		1	0	3.72642	0	3	0	1	1	NA	BG623786	NA	NA
201427_s_at	NA	selenoprotein P, plasma, 1	NA	NA	NA	NA	NA	NA	0	0	0	0	0	0	0	0	0	0		1	0	0.930349	0	2	0	1	1	NA	NM_005410	NA	NA
203036_s_at	NA	metastasis suppressor 1	NA	NA	NA	NA	NA	NA	0	0	0	0	0	0	0	0	0	0		1	0	0.408474	0	1	0	1	1	NA	AI027678	NA	NA
203390_s_at	NA	kinesin family member 3C	NA	NA	NA	NA	NA	NA	0	0	0	0	0	0	0	0	0	0		1	0	4.82961	0	3	0	1	1	NA	NM_002254	NA	NA
203608_at	NA	aldehyde dehydrogenase 5 family, member A1 (succinate-semialdehyde dehydrogenase)	NA	NA	NA	NA	NA	NA	0	0	0	0	0	0	0	0	0	0		1	0	2.49895	0	1	0	1	1	NA	AL031230	NA	NA
203632_s_at	NA	G protein-coupled receptor, family C, group 5, member B	NA	NA	NA	NA	NA	NA	0	0	0	0	0	0	0	0	0	0		-1	0	1.70441	0	2	0	1	1	NA	NM_016235	NA	NA
203797_at	NA	visinin-like 1	NA	NA	NA	NA	NA	NA	0	0	0	0	0	0	0	0	0	0		-1	0	0.152808	0	1	0	1	1	NA	AF039555	NA	NA
203998_s_at	NA	synaptotagmin I	NA	NA	NA	NA	NA	NA	0	0	0	0	0	0	0	0	0	0		1	0	0.378372	0	1	0	1	1	NA	AV723167	NA	NA
203999_at	NA	synaptotagmin I	NA	NA	NA	NA	NA	NA	0	0	0	0	0	0	0	0	0	0		1	0	0.930349	0	1	0	1	1	NA	AV731490	NA	NA
204446_s_at	NA	arachidonate 5-lipoxygenase	NA	NA	NA	NA	NA	NA	0	0	0	0	0	0	0	0	0	0		1	0	0.408474	0	1	0	1	1	NA	NM_000698	NA	NA
204637_at	NA	glycoprotein hormones, alpha polypeptide	NA	NA	NA	NA	NA	NA	0	0	0	0	0	0	0	0	0	0		-1	0	1.64207	0	3	0	1	1	NA	NM_000735	NA	NA
204802_at	NA	Ras-related associated with diabetes	NA	NA	NA	NA	NA	NA	0	0	0	0	0	0	0	0	0	0		-1	0	1.64207	0	2	0	1	1	NA	NM_004165	NA	NA
204803_s_at	NA	Ras-related associated with diabetes	NA	NA	NA	NA	NA	NA	0	0	0	0	0	0	0	0	0	0		-1	0	1.64207	0	2	0	1	1	NA	NM_004165	NA	NA
204818_at	NA	hydroxysteroid (17-beta) dehydrogenase 2	NA	NA	NA	NA	NA	NA	0	0	0	0	0	0	0	0	0	0		1	0	0.608173	0	1	0	1	1	NA	NM_002153	NA	NA
204823_at	NA	neuron navigator 3	NA	NA	NA	NA	NA	NA	0	0	0	0	0	0	0	0	0	0		1	0	2.49242	0	1	0	1	1	NA	NM_014903	NA	NA
204896_s_at	NA	prostaglandin E receptor 4 (subtype EP4)	NA	NA	NA	NA	NA	NA	0	0	0	0	0	0	0	0	0	0		-1	0	2.49895	0	1	0	1	1	NA	AI675173	NA	NA
205193_at	NA	v-maf musculoaponeurotic fibrosarcoma oncogene homolog F (avian)	NA	NA	NA	NA	NA	NA	0	0	0	0	0	0	0	0	0	0		1	0	3.61868	0	3	0	1	1	NA	NM_012323	NA	NA
205306_x_at	NA	kynurenine 3-monooxygenase (kynurenine 3-hydroxylase)	NA	NA	NA	NA	NA	NA	0	0	0	0	0	0	0	0	0	0		-1	0	0.408474	0	1	0	1	1	NA	AI074145	NA	NA
205685_at	NA	CD86 antigen (CD28 antigen ligand 2, B7-2 antigen)	NA	NA	NA	NA	NA	NA	0	0	0	0	0	0	0	0	0	0		1	0	4.82961	0	2	0	1	1	NA	BG236280	NA	NA
205686_s_at	NA	CD86 antigen (CD28 antigen ligand 2, B7-2 antigen)	NA	NA	NA	NA	NA	NA	0	0	0	0	0	0	0	0	0	0		1	0	0.408474	0	2	0	1	1	NA	NM_006889	NA	NA
205735_s_at	NA	lymphoid nuclear protein related to AF4	NA	NA	NA	NA	NA	NA	0	0	0	0	0	0	0	0	0	0		-1	0	1.64207	0	1	0	1	1	NA	NM_002285	NA	NA
205765_at	NA	cytochrome P450, family 3, subfamily A, polypeptide 5	NA	NA	NA	NA	NA	NA	0	0	0	0	0	0	0	0	0	0		1	0	0.408474	0	1	0	1	1	NA	NM_000777	NA	NA
205830_at	NA	calmegin	NA	NA	NA	NA	NA	NA	0	0	0	0	0	0	0	0	0	0		1	0	0.408474	0	1	0	1	1	NA	NM_004362	NA	NA
205935_at	NA	forkhead box F1	NA	NA	NA	NA	NA	NA	0	0	0	0	0	0	0	0	0	0		1	0	2.49895	0	2	0	1	1	NA	NM_001451	NA	NA
205939_at	NA	cytochrome P450, family 3, subfamily A, polypeptide 7	NA	NA	NA	NA	NA	NA	0	0	0	0	0	0	0	0	0	0		1	0	2.49242	1	1	1	1	1	NA	NM_000765	NA	NA
206230_at	NA	LIM homeobox 1	NA	NA	NA	NA	NA	NA	0	0	0	0	0	0	0	0	0	0		1	0	3.72642	0	3	0	1	1	NA	NM_005568	NA	NA
206366_x_at	NA	chemokine (C motif) ligand 2	NA	NA	NA	NA	NA	NA	0	0	0	0	0	0	0	0	0	0		1	0	0.408474	0	1	0	1	1	NA	U23772	NA	NA
206382_s_at	NA	brain-derived neurotrophic factor	NA	NA	NA	NA	NA	NA	0	0	0	0	0	0	0	0	0	0		1	0	0.608173	0	2	0	1	1	NA	NM_001709	NA	NA
206516_at	NA	anti-Mullerian hormone	NA	NA	NA	NA	NA	NA	0	0	0	0	0	0	0	0	0	0		1	0	2.49895	0	1	0	1	1	NA	NM_000479	NA	NA
206535_at	NA	solute carrier family 2 (facilitated glucose transporter), member 2	NA	NA	NA	NA	NA	NA	0	0	0	0	0	0	0	0	0	0		-1	0	2.49242	0	1	0	1	1	NA	NM_000340	NA	NA
206591_at	NA	recombination activating gene 1	NA	NA	NA	NA	NA	NA	0	0	0	0	0	0	0	0	0	0		1	0	0.930349	0	1	0	1	1	NA	NM_000448	NA	NA
206706_at	NA	neurotrophin 3	NA	NA	NA	NA	NA	NA	0	0	0	0	0	0	0	0	0	0		1	0	3.61868	0	2	0	1	1	NA	NM_002527	NA	NA
206741_at	NA	fls485	NA	NA	NA	NA	NA	NA	0	0	0	0	0	0	0	0	0	0		1	0	2.49895	0	2	0	1	1	NA	NM_015931	NA	NA
206827_s_at	NA	transient receptor potential cation channel, subfamily V, member 6	NA	NA	NA	NA	NA	NA	0	0	0	0	0	0	0	0	0	0		1	0	1.70441	1	5	1	1	1	NA	NM_014274	NA	NA
206879_s_at	NA	neuregulin 2	NA	NA	NA	NA	NA	NA	0	0	0	0	0	0	0	0	0	0		-1	0	3.72642	0	2	0	1	1	NA	NM_013982	NA	NA
207307_at	NA	5-hydroxytryptamine (serotonin) receptor 2C	NA	NA	NA	NA	NA	NA	0	0	0	0	0	0	0	0	0	0		1	0	0.408474	0	1	0	1	1	NA	NM_000868	NA	NA
207308_at	NA	solute carrier organic anion transporter family, member 1A2	NA	NA	NA	NA	NA	NA	0	0	0	0	0	0	0	0	0	0		1	0	2.49242	0	3	0	1	1	NA	NM_021094	NA	NA
207342_at	NA	cyclic nucleotide gated channel beta 1	NA	NA	NA	NA	NA	NA	0	0	0	0	0	0	0	0	0	0		1	0	0.408474	0	2	0	1	1	NA	NM_001297	NA	NA
207437_at	NA	neuro-oncological ventral antigen 1	NA	NA	NA	NA	NA	NA	0	0	0	0	0	0	0	0	0	0		1	0	4.82961	0	1	0	1	1	NA	NM_006491	NA	NA
207526_s_at	NA	interleukin 1 receptor-like 1	NA	NA	NA	NA	NA	NA	0	0	0	0	0	0	0	0	0	0		1	0	0.408474	0	4	0	1	1	NA	NM_003856	NA	NA
207589_at	NA	adrenergic, alpha-1B-, receptor	NA	NA	NA	NA	NA	NA	0	0	0	0	0	0	0	0	0	0		1	0	0.152808	0	2	0	1	1	NA	NM_000679	NA	NA
208252_s_at	NA	carbohydrate (chondroitin 6) sulfotransferase 3	NA	NA	NA	NA	NA	NA	0	0	0	0	0	0	0	0	0	0		1	0	1.70441	0	1	0	1	1	NA	NM_004273	NA	NA
208269_s_at	NA	a disintegrin and metalloproteinase domain 28	NA	NA	NA	NA	NA	NA	0	0	0	0	0	0	0	0	0	0		-1	0	1.70441	0	1	0	1	1	NA	NM_021777	NA	NA
208297_s_at	NA	ecotropic viral integration site 5	NA	NA	NA	NA	NA	NA	0	0	0	0	0	0	0	0	0	0		1	0	3.72642	0	1	0	1	1	NA	NM_005665	NA	NA
208311_at	NA	G protein-coupled receptor 50	NA	NA	NA	NA	NA	NA	0	0	0	0	0	0	0	0	0	0		1	0	0.408474	1	2	1	1	1	NA	NM_004224	NA	NA
208345_s_at	NA	POU domain, class 3, transcription factor 1	NA	NA	NA	NA	NA	NA	0	0	0	0	0	0	0	0	0	0		1	0	0.408474	0	1	0	1	1	NA	NM_002699	NA	NA
208499_s_at	NA	DnaJ (Hsp40) homolog, subfamily C, member 3	NA	NA	NA	NA	NA	NA	0	0	0	0	0	0	0	0	0	0		1	0	0.930349	0	1	0	1	1	NA	NM_006260	NA	NA
208535_x_at	NA	collagen, type XIII, alpha 1	NA	NA	NA	NA	NA	NA	0	0	0	0	0	0	0	0	0	0		1	0	4.82961	0	2	0	1	1	NA	NM_005203	NA	NA
209335_at	NA	decorin	NA	NA	NA	NA	NA	NA	0	0	0	0	0	0	0	0	0	0		-1	0	2.49242	0	1	0	1	1	NA	AI281593	NA	NA
210359_at	NA	metastasis suppressor 1	NA	NA	NA	NA	NA	NA	0	0	0	0	0	0	0	0	0	0		1	0	0.408474	0	1	0	1	1	NA	AF116674	NA	NA
210433_at	NA	protein O-fucosyltransferase 1	NA	NA	NA	NA	NA	NA	0	0	0	0	0	0	0	0	0	0		1	0	3.72642	0	1	0	1	1	NA	BC000582	NA	NA
210511_s_at	NA	inhibin, beta A (activin A, activin AB alpha polypeptide)	NA	NA	NA	NA	NA	NA	0	0	0	0	0	0	0	0	0	0		-1	0	2.49895	0	1	0	1	1	NA	M13436	NA	NA
210827_s_at	NA	E74-like factor 3 (ets domain transcription factor, epithelial-specific )	NA	NA	NA	NA	NA	NA	0	0	0	0	0	0	0	0	0	0		-1	0	3.61868	0	1	0	1	1	NA	U73844	NA	NA
210895_s_at	NA	CD86 antigen (CD28 antigen ligand 2, B7-2 antigen)	NA	NA	NA	NA	NA	NA	0	0	0	0	0	0	0	0	0	0		1	0	0.408474	0	2	0	1	1	NA	L25259	NA	NA
211099_s_at	NA	cyclic nucleotide gated channel beta 1	NA	NA	NA	NA	NA	NA	0	0	0	0	0	0	0	0	0	0		1	0	1.64207	0	2	0	1	1	NA	U58837	NA	NA
211122_s_at	NA	chemokine (C-X-C motif) ligand 11	NA	NA	NA	NA	NA	NA	0	0	0	0	0	0	0	0	0	0		-1	0	1.64207	0	1	0	1	1	NA	AF002985	NA	NA
211124_s_at	NA	KIT ligand	NA	NA	NA	NA	NA	NA	0	0	0	0	0	0	0	0	0	0		-1	0	0.930349	0	1	0	1	1	NA	AF119835	NA	NA
211138_s_at	NA	kynurenine 3-monooxygenase (kynurenine 3-hydroxylase)	NA	NA	NA	NA	NA	NA	0	0	0	0	0	0	0	0	0	0		-1	0	0.152808	0	1	0	1	1	NA	BC005297	NA	NA
211214_s_at	NA	death-associated protein kinase 1	NA	NA	NA	NA	NA	NA	0	0	0	0	0	0	0	0	0	0		-1	0	1.05629	0	1	0	1	1	NA	BC003614	NA	NA
211343_s_at	NA	collagen, type XIII, alpha 1	NA	NA	NA	NA	NA	NA	0	0	0	0	0	0	0	0	0	0		1	0	0.408474	0	2	0	1	1	NA	M33653	NA	NA
211421_s_at	NA	Ret proto-oncogene (multiple endocrine neoplasia and medullary thyroid carcinoma 1, Hirschsprung disease)	NA	NA	NA	NA	NA	NA	0	0	0	0	0	0	0	0	0	0		1	0	1.05629	0	3	0	1	1	NA	M31213	NA	NA
211479_s_at	NA	5-hydroxytryptamine (serotonin) receptor 2C	NA	NA	NA	NA	NA	NA	0	0	0	0	0	0	0	0	0	0		1	0	0.408474	0	1	0	1	1	NA	M81778	NA	NA
211480_s_at	NA	solute carrier organic anion transporter family, member 1A2	NA	NA	NA	NA	NA	NA	0	0	0	0	0	0	0	0	0	0		1	0	0.408474	0	3	0	1	1	NA	AF085224	NA	NA
211481_at	NA	solute carrier organic anion transporter family, member 1A2	NA	NA	NA	NA	NA	NA	0	0	0	0	0	0	0	0	0	0		1	0	4.82961	0	3	0	1	1	NA	AF085224	NA	NA
211809_x_at	NA	collagen, type XIII, alpha 1	NA	NA	NA	NA	NA	NA	0	0	0	0	0	0	0	0	0	0		1	0	0.152808	0	2	0	1	1	NA	M59217	NA	NA
211839_s_at	NA	colony stimulating factor 1 (macrophage)	NA	NA	NA	NA	NA	NA	0	0	0	0	0	0	0	0	0	0		-1	0	2.49895	0	1	0	1	1	NA	U22386	NA	NA
211843_x_at	NA	cytochrome P450, family 3, subfamily A, polypeptide 7	NA	NA	NA	NA	NA	NA	0	0	0	0	0	0	0	0	0	0		1	0	0.152808	1	1	1	1	1	NA	AF315325	NA	NA
213797_at	NA	radical S-adenosyl methionine domain containing 2	NA	NA	NA	NA	NA	NA	0	0	0	0	0	0	0	0	0	0		-1	0	1.05629	0	1	0	1	1	NA	AI337069	NA	NA
213854_at	NA	synaptogyrin 1	NA	NA	NA	NA	NA	NA	0	0	0	0	0	0	0	0	0	0		-1	0	1.70441	0	1	0	1	1	NA	BF511590	NA	NA
214234_s_at	NA	cytochrome P450, family 3, subfamily A, polypeptide 5	NA	NA	NA	NA	NA	NA	0	0	0	0	0	0	0	0	0	0		1	0	0.408474	0	1	0	1	1	NA	X90579	NA	NA
214389_at	NA	Solute carrier family 5 (sodium/glucose cotransporter), member 12	NA	NA	NA	NA	NA	NA	0	0	0	0	0	0	0	0	0	0		1	0	3.61868	0	1	0	1	1	NA	AI733515	NA	NA
214591_at	NA	kelch-like 4 (Drosophila)	NA	NA	NA	NA	NA	NA	0	0	0	0	0	0	0	0	0	0		1	0	2.49895	1	1	1	1	1	NA	BF215673	NA	NA
214615_at	NA	purinergic receptor P2Y, G-protein coupled, 10	NA	NA	NA	NA	NA	NA	0	0	0	0	0	0	0	0	0	0		-1	0	4.82961	1	1	1	1	1	NA	NM_014499	NA	NA
215271_at	NA	tenascin N	NA	NA	NA	NA	NA	NA	0	0	0	0	0	0	0	0	0	0		-1	0	3.72642	0	2	0	1	1	NA	BF432086	NA	NA
216069_at	NA	HMT1 hnRNP methyltransferase-like 1 (S. cerevisiae)	NA	NA	NA	NA	NA	NA	0	0	0	0	0	0	0	0	0	0		1	0	4.82961	0	2	0	1	1	NA	AL050065	NA	NA
217502_at	NA	interferon-induced protein with tetratricopeptide repeats 2	NA	NA	NA	NA	NA	NA	0	0	0	0	0	0	0	0	0	0		-1	0	0.152808	0	1	0	1	1	NA	BE888744	NA	NA
217664_at	NA	Jumonji domain containing 2B	NA	NA	NA	NA	NA	NA	0	0	0	0	0	0	0	0	0	0		1	0	2.49242	0	1	0	1	1	NA	AA780524	NA	NA
218964_at	NA	AT rich interactive domain 3B (BRIGHT- like)	NA	NA	NA	NA	NA	NA	0	0	0	0	0	0	0	0	0	0		1	0	0.408474	0	2	0	1	1	NA	NM_006465	NA	NA
218980_at	NA	Formin homology 2 domain containing 3	NA	NA	NA	NA	NA	NA	0	0	0	0	0	0	0	0	0	0		1	0	0.930349	0	2	0	1	1	NA	NM_025135	NA	NA
219042_at	NA	leucine zipper, putative tumor suppressor 1	NA	NA	NA	NA	NA	NA	0	0	0	0	0	0	0	0	0	0		1	0	4.82961	0	1	0	1	1	NA	NM_021020	NA	NA
219355_at	NA	hypothetical protein FLJ10178	NA	NA	NA	NA	NA	NA	0	0	0	0	0	0	0	0	0	0		1	0	0.152808	0	2	0	1	1	NA	NM_018015	NA	NA
219508_at	NA	glucosaminyl (N-acetyl) transferase 3, mucin type	NA	NA	NA	NA	NA	NA	0	0	0	0	0	0	0	0	0	0		1	0	3.72642	0	2	0	1	1	NA	NM_004751	NA	NA
219511_s_at	NA	synuclein, alpha interacting protein (synphilin)	NA	NA	NA	NA	NA	NA	0	0	0	0	0	0	0	0	0	0		1	0	3.72642	0	1	0	1	1	NA	NM_005460	NA	NA
219551_at	NA	ELL associated factor 2	NA	NA	NA	NA	NA	NA	0	0	0	0	0	0	0	0	0	0		1	0	0.408474	0	3	0	1	1	NA	NM_018456	NA	NA
219845_at	NA	BarH-like homeobox 1	NA	NA	NA	NA	NA	NA	0	0	0	0	0	0	0	0	0	0		1	0	0.408474	0	2	0	1	1	NA	NM_021570	NA	NA
220918_at	NA	Chromosome 21 open reading frame 96	NA	NA	NA	NA	NA	NA	0	0	0	0	0	0	0	0	0	0		-1	0	0.408474	0	1	0	1	1	NA	NM_025143	NA	NA
222145_at	NA	Similar to Group X secretory phospholipase A2 precursor (Phosphatidylcholine 2-acylhydrolase GX) (GX sPLA2) (sPLA2-X)	NA	NA	NA	NA	NA	NA	0	0	0	0	0	0	0	0	0	0		1	0	3.61868	0	1	0	1	1	NA	AK027225	NA	NA
222222_s_at	NA	homer homolog 3 (Drosophila)	NA	NA	NA	NA	NA	NA	0	0	0	0	0	0	0	0	0	0		1	0	3.72642	0	1	0	1	1	NA	AC002985	NA	NA
222295_x_at	NA	hypothetical protein FLJ39639	NA	NA	NA	NA	NA	NA	0	0	0	0	0	0	0	0	0	0		1	0	4.82961	0	2	0	1	1	NA	AI732770	NA	NA
222347_at	NA	Hypothetical LOC401131	NA	NA	NA	NA	NA	NA	0	0	0	0	0	0	0	0	0	0		1	0	0.378372	0	1	0	1	1	NA	AI050036	NA	NA
223217_s_at	NA	nuclear factor of kappa light polypeptide gene enhancer in B-cells inhibitor, zeta	NA	NA	NA	NA	NA	NA	0	0	0	0	0	0	0	0	0	0		-1	0	2.49895	0	1	0	1	1	NA	BE646573	NA	NA
223834_at	NA	programmed cell death 1 ligand 1	NA	NA	NA	NA	NA	NA	0	0	0	0	0	0	0	0	0	0		1	0	0.408474	0	2	0	1	1	NA	AF233516	NA	NA
224045_x_at	NA	chromosome 18 open reading frame 2	NA	NA	NA	NA	NA	NA	0	0	0	0	0	0	0	0	0	0		1	0	0.930349	0	1	0	1	1	NA	AF295729	NA	NA
224327_s_at	NA	diacylglycerol O-acyltransferase homolog 2 (mouse)	NA	NA	NA	NA	NA	NA	0	0	0	0	0	0	0	0	0	0		1	0	1.64207	0	1	0	1	1	NA	AB048286	NA	NA
226259_at	NA	SEC15-like 1 (S. cerevisiae)	NA	NA	NA	NA	NA	NA	0	0	0	0	0	0	0	0	0	0		1	0	2.49895	0	1	0	1	1	NA	AL137438	NA	NA
226743_at	NA	hypothetical protein FLJ34922	NA	NA	NA	NA	NA	NA	0	0	0	0	0	0	0	0	0	0		1	0	3.72642	0	1	0	1	1	NA	AW003459	NA	NA
227115_at	NA	hypothetical LOC399951	NA	NA	NA	NA	NA	NA	0	0	0	0	0	0	0	0	0	0		1	0	1.05629	0	1	0	1	1	NA	AW291331	NA	NA
227174_at	NA	hypothetical protein FLJ38736	NA	NA	NA	NA	NA	NA	0	0	0	0	0	0	0	0	0	0		1	0	0.408474	0	3	0	1	1	NA	Z98443	NA	NA
227501_at	NA	WD repeat and SOCS box-containing 1	NA	NA	NA	NA	NA	NA	0	0	0	0	0	0	0	0	0	0		1	0	2.49895	0	1	0	1	1	NA	AI377135	NA	NA
227654_at	NA	similar to KIAA0386	NA	NA	NA	NA	NA	NA	0	0	0	0	0	0	0	0	0	0		-1	0	2.49242	0	2	0	1	1	NA	AI056877	NA	NA
227725_at	NA	ST6 (alpha-N-acetyl-neuraminyl-2,3-beta-galactosyl-1,3)-N-acetylgalactosaminide alpha-2,6-sialyltransferase 1	NA	NA	NA	NA	NA	NA	0	0	0	0	0	0	0	0	0	0		1	0	2.49895	0	1	0	1	1	NA	Y11339	NA	NA
227811_at	NA	FGD1 family, member 3	NA	NA	NA	NA	NA	NA	0	0	0	0	0	0	0	0	0	0		1	0	1.05629	0	6	0	1	1	NA	AK000004	NA	NA
227812_at	NA	tumor necrosis factor receptor superfamily, member 19	NA	NA	NA	NA	NA	NA	0	0	0	0	0	0	0	0	0	0		1	0	0.930349	0	2	0	1	1	NA	BF432648	NA	NA
228447_at	NA	DNA segment on chromosome X and Y (unique) 155 expressed sequence	NA	NA	NA	NA	NA	NA	0	0	0	0	0	0	0	0	0	0		1	0	3.61868	0	1	0	1	1	NA	AI189191	NA	NA
228935_at	NA	hypothetical protein LOC283400	NA	NA	NA	NA	NA	NA	0	0	0	0	0	0	0	0	0	0		1	0	3.61868	0	1	0	1	1	NA	AI570494	NA	NA
229104_s_at	NA	G protein-coupled receptor 39	NA	NA	NA	NA	NA	NA	0	0	0	0	0	0	0	0	0	0		-1	0	2.49895	0	3	0	1	1	NA	AV717094	NA	NA
229230_at	NA	organic solute transporter alpha	NA	NA	NA	NA	NA	NA	0	0	0	0	0	0	0	0	0	0		-1	0	3.72642	0	1	0	1	1	NA	AA702685	NA	NA
230200_at	NA	NOL1/NOP2/Sun domain family, member 6	NA	NA	NA	NA	NA	NA	0	0	0	0	0	0	0	0	0	0		1	0	2.49242	1	1	1	1	1	NA	BF433689	NA	NA
230226_s_at	NA	Jumonji, AT rich interactive domain 1A (RBBP2-like)	NA	NA	NA	NA	NA	NA	0	0	0	0	0	0	0	0	0	0		1	0	2.49895	0	1	0	1	1	NA	AW612682	NA	NA
230238_at	NA	hypothetical protein LOC134548	NA	NA	NA	NA	NA	NA	0	0	0	0	0	0	0	0	0	0		1	0	0.152808	0	1	0	1	1	NA	AI744123	NA	NA
230276_at	NA	Family with sequence similarity 49, member A	NA	NA	NA	NA	NA	NA	0	0	0	0	0	0	0	0	0	0		1	0	4.82961	0	1	0	1	1	NA	AI934342	NA	NA
230856_at	NA	WD40 repeat protein Interacting with phosphoInositides of 49kDa	NA	NA	NA	NA	NA	NA	0	0	0	0	0	0	0	0	0	0		1	0	1.70441	0	1	0	1	1	NA	AI073396	NA	NA
232116_at	NA	transcription factor CP2-like 4	NA	NA	NA	NA	NA	NA	0	0	0	0	0	0	0	0	0	0		-1	0	3.72642	0	2	0	1	1	NA	AL137763	NA	NA
232481_s_at	NA	SLIT and NTRK-like family, member 6	NA	NA	NA	NA	NA	NA	0	0	0	0	0	0	0	0	0	0		1	0	3.61868	0	1	0	1	1	NA	AL137517	NA	NA
232832_at	NA	hypothetical gene DKFZp434J0226	NA	NA	NA	NA	NA	NA	0	0	0	0	0	0	0	0	0	0		1	0	2.49895	1	0	1	0	1	NA	AL137376	NA	NA
232882_at	NA	Forkhead box O1A (rhabdomyosarcoma)	NA	NA	NA	NA	NA	NA	0	0	0	0	0	0	0	0	0	0		1	0	2.49895	0	2	0	1	1	NA	AA079839	NA	NA
233109_at	NA	Collagen, type XII, alpha 1	NA	NA	NA	NA	NA	NA	0	0	0	0	0	0	0	0	0	0		1	0	3.61868	0	1	0	1	1	NA	AU146651	NA	NA
233245_at	NA	chromosome 6 open reading frame 107	NA	NA	NA	NA	NA	NA	0	0	0	0	0	0	0	0	0	0		1	0	4.82961	0	1	0	1	1	NA	AL033520	NA	NA
233302_at	NA	B-cell CLL/lymphoma 11B (zinc finger protein)	NA	NA	NA	NA	NA	NA	0	0	0	0	0	0	0	0	0	0		-1	0	1.70441	0	1	0	1	1	NA	AU146285	NA	NA
233364_s_at	NA	Hypothetical gene supported by BX647608	NA	NA	NA	NA	NA	NA	0	0	0	0	0	0	0	0	0	0		1	0	2.49242	0	1	0	1	1	NA	AK021804	NA	NA
233369_at	NA	Son of sevenless homolog 2 (Drosophila)	NA	NA	NA	NA	NA	NA	0	0	0	0	0	0	0	0	0	0		1	0	0.152808	0	2	0	1	1	NA	AU146027	NA	NA
233690_at	NA	Chromosome 21 open reading frame 96	NA	NA	NA	NA	NA	NA	0	0	0	0	0	0	0	0	0	0		-1	0	0.608173	0	1	0	1	1	NA	AK026743	NA	NA
233706_at	NA	Nuclear factor of activated T-cells, cytoplasmic, calcineurin-dependent 2	NA	NA	NA	NA	NA	NA	0	0	0	0	0	0	0	0	0	0		-1	0	3.72642	0	1	0	1	1	NA	AK024800	NA	NA
234066_at	NA	Interleukin 1 receptor-like 1	NA	NA	NA	NA	NA	NA	0	0	0	0	0	0	0	0	0	0		1	0	0.408474	0	4	0	1	1	NA	AL117622	NA	NA
234641_at	NA	A disintegrin and metalloproteinase domain 19 (meltrin beta)	NA	NA	NA	NA	NA	NA	0	0	0	0	0	0	0	0	0	0		1	0	3.72642	0	5	0	1	1	NA	AK025252	NA	NA
235144_at	NA	RAS and EF hand domain containing	NA	NA	NA	NA	NA	NA	0	0	0	0	0	0	0	0	0	0		1	0	3.61868	0	3	0	1	1	NA	AA826324	NA	NA
[truncated: 187 more rows]
