# Supplementary material for: 1,25 dihydroxyvitamin D-mediated orchestration of anticancer, transcript-level effects in the immortalized, non-transformed prostate epithelial cell line, RWPE1
Source: BMC Genomics. 2010 Jan 13;11:26. doi: 10.1186/1471-2164-11-26 (PMC2820456; doi:10.1186/1471-2164-11-26)
Supplement: Additional file 17 — Genes tested for functional VDRE. Table of genes tested for functional VDRE in promoter regions. [file 1471-2164-11-26-S17.XLS]

## Sheet: Additional file 17
Genes tested for functional VDRE in promoter regions.
#	Gene Symbol	Gene Name	Microarray Fold change	CHIP fold enrichment*	CONSITE Region searched	CONSITE window (bp)	CONSITE Conservation cut off (%)	CONSITE Transciption Factor threshold (%)	CONSITE output Number of Potential Conserved VDREs	CONSITE Output Highest score	Sequence of putative VDRE (5' - 3') detected by CONSITE (top score) or previously published	VDRE Position from TSS, bp.	Strand	Location from TSS validated by Wang 2005, bp (64)	Primers sequences	Product size (bp)
1	CD14	Monocyte differentiation antigen CD14	225.775	1.07	-10246bp to TSS	50	64	62	2	12.8	GGGTCAAAGAGTTGT	-6591	+	-9923	F - 5’-GCATAGATGCAGGGTGACCT-3’ R - 5’-AACCTGAACGCAATCCACTC-3’	236
2	P2RY2	Purinergic receptor P2Y, G-protein coupled, 2	13.4879	0.85	-6Kb to +5Kb	50	60	65	2	10.686	GGGTCACCAAGCTGA	+3387	+		F - 5’- CCAGGGTCACCAAGCTGAGG-3’ R - 5’- ACACAGGTTCCCAGGGCAGA-3’	150
3	AKAP12	A kinase (PRKA) anchor protein 12	13.3423	3.2**	-5kb to +5kb	50	70	65	1	10.286	TGAACTTGTTGGCAT	+2083	-		F - 5’-TGCCAACCGTCTTGAAGCAA-3’ R - 5’-AAGGGCCATGGTGCTGAGTC-3’	248
4	SERPINB1	Serpin peptidase inhibitor, clade B (ovalbumin), member 1	11.04	0.58	-5kb to +5kb	50	70	65	3	6.12	GGAAGACCATAAACC #	+4074 #	+	+3178, +3364	F - 5’-GAGAGCCTGGGCAGAATGGA-3’ R - 5’-CAGCAACGTGCAGTGCAGAC-3’	169
										6.07	GGGTCAAAGGACAGA #	+4056 #	-
5	HBEGF	Heparin-binding EGF-like growth factor	7.35701	0.82	-5kb to +5kb	50	80	80	5	14.061	GGTTCACTGAGTACA	+3360	+		F - 5’-TCCAACCCCAGAACCTCCAA-3’ R - 5’-TCCACCCCACTGTCCACCTT-3’	178
6	TXNRD1	Thioredoxin reductase 1	7.09404	1.11	-9kb to +2kb	50	66	65	2	5.734	AGGAAAACCTGTTCA	-7582	+		F - 5’-GGGGGATTTGACTTCTCTGTTGG-3’ R - 5’-AGGCCCTTTGTGGTCCTTCC-3’	199
7	CYP26B1	Cytochrome P450, family 26, subfamily B, polypeptide 1	5.63075	2.87**	-6kb to +3kb	50	60	65	1	5.978	AGGTGGCCGTGCTCA	-2885	+		F - 5’-CCACACGCACACCGTACACA-3’ R - 5’-GGGGAACCCCGATACTGGTC-3’	199
8	MTSS1	Metastasis suppressor 1	4.8543	0.35	-5kb to +5kb	50	70	70	2	9.589	CGAACTCGGCATCCC	-705	-		F - 5’-GATACGCCCCCGAACTCTCC-3’ R - 5’-TAGCCCAGAGCCCGCTTGTA-3’	163
9	LOX	Lysyl oxidase	4.47786	0.4	-7kb to +3kb	50	70	67	3	7.933	CGACCCTTACAACCC	+781	-		F - 5’-TGGGCGACGACCCTTACAAC-3’ R - 5’-AGCCACATAGCTGGGGACCA-3’	190
10	CYP24	Cytochrome P450, family 24, subfamily A, polypeptide 1	1072.63	14.40**	Primers from published data (42)						GAGTCAGCGAGGTGAGCGAGGGCG @	-172 @	+		F - 5'-CGAAGCACACCCGGTGAACT-3' R - 5'-CCAATGAGCACGCAGAGGAG-3'	241
											GGAGTTCACCGGGTGTG @	-293 @	+
11	TRPV6	Transient receptor potential cation channel, subfamily V, member 6	Not detected	15.80**	Primers from published data (42)						GGGGTAGTGAGGTCA	-4287	-		F - 5'-TCCAAGCTGAGTGAGTAAGCAATGC-3' R - 5'-GCATTGCCTGTGTGTGGTATTTTG-3'	291
12	SEMA3B	Sema domain, immunoglobulin domain (Ig), short basic domain, secreted, (semaphorin) 3B	19.472	3.91**	Primers from published data (64)						ACTTCACGAAGTTCA $	+1907 $	-		F - 5’-CCCTACTAGACTGAGTGCATG-3’ R - 5’-ACCCACCAGCACGGAGGCAGC-3’	283
											AGGTCAGGAGGGTAA$	+2029$	+
13	GAPDH	Glyceraldehyde-3-phosphate dehydrogenase	Not detected	1.0492	Primers provided in by Upstate Biotechnology (17-371, Lake Placid, NY)											165
	* - RWPE1 cells were treated with vehicle or 10nM 1,25(OH)2D for 3 hours.
	** - Genes with enriched VDRE.
	#,$,@ - closely localized pairs of VDREs
